# Supplementary material for: The aldolase inhibitor aldometanib mimics glucose starvation to activate lysosomal AMPK
Source: Nat Metab. 2022 Oct 10;4(10):1369–401. doi: 10.1038/s42255-022-00640-7 (PMC9584815; doi:10.1038/s42255-022-00640-7)
Supplement: Source Data Fig. 1 — Statistical source data. [file 42255_2022_640_MOESM3_ESM.xlsx]

## Sheet: Fig.1b
	ALDO activity on Aldostatin gradient (LXY-CL)
	Drugs concentration(μM)	0				5				25				50				75				100				150
		1.06265	1.09555	1.0418	1.05961	0.941696	0.903377	0.90714	0.9068	0.784854	0.724379	0.759351	0.747865	0.562497	0.516372	0.581305	0.533351	0.406403	0.390587	0.427032	0.41201	0.175817	0.169144	0.161293	0.180728	0.0102239	0.00696707	0.00476058	0.00748092
	Table Analyzed	1b ALDO activity on Aldolazin gradient (LXY-CL)						Number of families	1
	Data sets analyzed	A-G						Number of comparisons per family	21
								Alpha	0.05
	ANOVA summary
	F	1606						Tukey's multiple comparisons test	Mean Diff.	95.00% CI of diff.	Below threshold?	Summary	Adjusted P Value
	P value	<0.0001						0 vs. 5	0.1501	0.1058 to 0.1945	Yes	****	<0.0001	A-B
	P value summary	****						0 vs. 25	0.3108	0.2664 to 0.3551	Yes	****	<0.0001	A-C
	Significant diff. among means (P < 0.05)?	Yes						0 vs. 50	0.5165	0.4722 to 0.5609	Yes	****	<0.0001	A-D
	R squared	0.9978						0 vs. 75	0.6559	0.6115 to 0.7003	Yes	****	<0.0001	A-E
								0 vs. 100	0.8932	0.8488 to 0.9375	Yes	****	<0.0001	A-F
	Brown-Forsythe test							0 vs. 150	1.058	1.013 to 1.102	Yes	****	<0.0001	A-G
	F (DFn, DFd)	1.598 (6, 21)						5 vs. 25	0.1606	0.1163 to 0.2050	Yes	****	<0.0001	B-C
	P value	0.1969						5 vs. 50	0.3664	0.3220 to 0.4107	Yes	****	<0.0001	B-D
	P value summary	ns						5 vs. 75	0.5057	0.4614 to 0.5501	Yes	****	<0.0001	B-E
	Are SDs significantly different (P < 0.05)?	No						5 vs. 100	0.743	0.6987 to 0.7874	Yes	****	<0.0001	B-F
								5 vs. 150	0.9074	0.8630 to 0.9518	Yes	****	<0.0001	B-G
	Bartlett's test							25 vs. 50	0.2057	0.1614 to 0.2501	Yes	****	<0.0001	C-D
	Bartlett's statistic (corrected)	13.16						25 vs. 75	0.3451	0.3007 to 0.3895	Yes	****	<0.0001	C-E
	P value	0.0406						25 vs. 100	0.5824	0.5380 to 0.6267	Yes	****	<0.0001	C-F
	P value summary	*						25 vs. 150	0.7468	0.7024 to 0.7911	Yes	****	<0.0001	C-G
	Are SDs significantly different (P < 0.05)?	Yes						50 vs. 75	0.1394	0.09502 to 0.1837	Yes	****	<0.0001	D-E
								50 vs. 100	0.3766	0.3323 to 0.4210	Yes	****	<0.0001	D-F
	ANOVA table	SS	DF	MS	F (DFn, DFd)	P value		50 vs. 150	0.541	0.4967 to 0.5854	Yes	****	<0.0001	D-G
	Treatment (between columns)	3.589	6	0.5981	F (6, 21) = 1606	P<0.0001		75 vs. 100	0.2373	0.1929 to 0.2816	Yes	****	<0.0001	E-F
	Residual (within columns)	0.00782	21	0.0003724				75 vs. 150	0.4016	0.3573 to 0.4460	Yes	****	<0.0001	E-G
	Total	3.597	27					100 vs. 150	0.1644	0.1200 to 0.2087	Yes	****	<0.0001	F-G
	Model comparison	SS	DF	Probability it is correct				Test details	Mean 1	Mean 2	Mean Diff.	SE of diff.	n1	n2	q	DF
	Null H. All population means identical	3.597	27	0%				0 vs. 5	1.065	0.9148	0.1501	0.01365	4	4	15.56	21
	Alternative H: Distinct population means	0.00782	21	100%				0 vs. 25	1.065	0.7541	0.3108	0.01365	4	4	32.21	21
	Ratio of probabilities			0				0 vs. 50	1.065	0.5484	0.5165	0.01365	4	4	53.53	21
	Difference in AICc			152.6				0 vs. 75	1.065	0.409	0.6559	0.01365	4	4	67.98	21
								0 vs. 100	1.065	0.1717	0.8932	0.01365	4	4	92.57	21
	Normality of Residuals							0 vs. 150	1.065	0.007358	1.058	0.01365	4	4	109.6	21
	Test name	Statistics	P value	Passed normality test (alpha=0.05)?	P value summary			5 vs. 25	0.9148	0.7541	0.1606	0.01365	4	4	16.65	21
	Anderson-Darling (A2*)	0.4783	0.2177	Yes	ns			5 vs. 50	0.9148	0.5484	0.3664	0.01365	4	4	37.97	21
	D'Agostino-Pearson omnibus (K2)	0.5446	0.7616	Yes	ns			5 vs. 75	0.9148	0.409	0.5057	0.01365	4	4	52.42	21
	Shapiro-Wilk (W)	0.9565	0.2865	Yes	ns			5 vs. 100	0.9148	0.1717	0.743	0.01365	4	4	77.01	21
	Kolmogorov-Smirnov (distance)	0.1291	0.1	Yes	ns			5 vs. 150	0.9148	0.007358	0.9074	0.01365	4	4	94.05	21
								25 vs. 50	0.7541	0.5484	0.2057	0.01365	4	4	21.32	21
	Data summary							25 vs. 75	0.7541	0.409	0.3451	0.01365	4	4	35.77	21
	Number of treatments (columns)	7						25 vs. 100	0.7541	0.1717	0.5824	0.01365	4	4	60.36	21
	Number of values (total)	28						25 vs. 150	0.7541	0.007358	0.7468	0.01365	4	4	77.4	21
								50 vs. 75	0.5484	0.409	0.1394	0.01365	4	4	14.45	21
								50 vs. 100	0.5484	0.1717	0.3766	0.01365	4	4	39.04	21
								50 vs. 150	0.5484	0.007358	0.541	0.01365	4	4	56.07	21
								75 vs. 100	0.409	0.1717	0.2373	0.01365	4	4	24.59	21
								75 vs. 150	0.409	0.007358	0.4016	0.01365	4	4	41.63	21
								100 vs. 150	0.1717	0.007358	0.1644	0.01365	4	4	17.04	21

## Sheet: Fig.1d
	1d FBP/DHAP relative
		FBP	DHAP	unoccupied
	AldoA	0.11	0.15	0.74
	AldoA+Aldolazin	0.08	0.05	0.87
	Table Analyzed	1d FBP/DHAP relative						Compare column means (main column effect)
	Two-way ANOVA	Ordinary						Number of families	1
	Alpha	0.05						Number of comparisons per family	3
								Alpha	0.05
	Source of Variation	% of total variation	P value	P value summary	Significant?
	Row Factor	0	>0.9999	ns	No			Tukey's multiple comparisons test	Mean Diff.	95.00% CI of diff.	Below threshold?	Summary	Adjusted P Value
	Column Factor	97.96	0.0204	*	Yes
								FBP vs. DHAP	-0.005	-0.4961 to 0.4861	No	ns	0.998
	ANOVA table	SS (Type III)	DF	MS	F (DFn, DFd)	P value		FBP vs. unoccupied	-0.71	-1.201 to -0.2189	Yes	*	0.0246
	Row Factor	0	1	0	F (1, 2) = 0.000	P>0.9999		DHAP vs. unoccupied	-0.705	-1.196 to -0.2139	Yes	*	0.0249
	Column Factor	0.6674	2	0.3337	F (2, 2) = 48.02	P=0.0204
	Residual	0.0139	2	0.00695
								Test details	Mean 1	Mean 2	Mean Diff.	SE of diff.	N1	N2	q	DF
	Difference between row means
	Predicted (LS) mean of AldoA	0.3333						FBP vs. DHAP	0.095	0.1	-0.005	0.08337	2	2	0.08482	2
	Predicted (LS) mean of AldoA+Aldolazin	0.3333						FBP vs. unoccupied	0.095	0.805	-0.71	0.08337	2	2	12.04	2
	Difference between predicted means	0						DHAP vs. unoccupied	0.1	0.805	-0.705	0.08337	2	2	11.96	2
	SE of difference	0.06807
	95% CI of difference	-0.2929 to 0.2929
	Spearman's test for heteroscedasticity
	Rs of predicted Y vs. |residual|	1
	P value (one tailed)	<0.0001
	Passed (P > 0.05)?	No
	Normality of Residuals
	Test name	Statistics	P value	Passed normality test (alpha=0.05)?	P value summary
	Anderson-Darling (A2*)	N too small
	D'Agostino-Pearson omnibus (K2)	N too small
	Shapiro-Wilk (W)	0.94	0.659	Yes	ns
	Kolmogorov-Smirnov (distance)	0.1618	0.1	Yes	ns
	Data summary
	Number of columns (Column Factor)	3
	Number of rows (Row Factor)	2
	Number of values	6

## Sheet: Fig.1e
ALDOA mutants activity
	WT			R43A				Table Analyzed	WT ALDOA mutants activity						Number of families	1
0μM	0.643087	0.677418	0.610932	0.61	0.589496	0.677419		Data sets analyzed	A-D						Number of comparisons per family	6
50μM	0.321182	0.372161	0.366146	0.470259	0.469601	0.574458									Alpha	0.05
100μM	0.0385417	0.196095	0.030512	0.517286	0.388419	0.461877		ANOVA summary
500μM	0.033846	0.048231	0.008331	0.353698	0.333266	0.417787		F	86.07						Tukey's multiple comparisons test	Mean Diff.	95.00% CI of diff.	Below threshold?	Summary	Adjusted P Value
								P value	<0.0001						0μM vs. 50μM	0.2906	0.1535 to 0.4278	Yes	***	0.0006	A-B
								P value summary	****						0μM vs. 100μM	0.5554	0.4183 to 0.6926	Yes	****	<0.0001	A-C
								Significant diff. among means (P < 0.05)?	Yes						0μM vs. 500μM	0.6137	0.4765 to 0.7508	Yes	****	<0.0001	A-D
								R squared	0.9699						50μM vs. 100μM	0.2648	0.1276 to 0.4019	Yes	**	0.0012	B-C
															50μM vs. 500μM	0.323	0.1859 to 0.4602	Yes	***	0.0003	B-D
								Brown-Forsythe test							100μM vs. 500μM	0.05825	-0.07892 to 0.1954	No	ns	0.5547	C-D
								F (DFn, DFd)	0.4914 (3, 8)
								P value	0.698						Test details	Mean 1	Mean 2	Mean Diff.	SE of diff.	n1	n2	q	DF
								P value summary	ns						0μM vs. 50μM	0.6438	0.3532	0.2906	0.04283	3	3	9.597	8
								Are SDs significantly different (P < 0.05)?	No						0μM vs. 100μM	0.6438	0.08838	0.5554	0.04283	3	3	18.34	8
															0μM vs. 500μM	0.6438	0.03014	0.6137	0.04283	3	3	20.26	8
								Bartlett's test							50μM vs. 100μM	0.3532	0.08838	0.2648	0.04283	3	3	8.742	8
								Bartlett's statistic (corrected)							50μM vs. 500μM	0.3532	0.03014	0.323	0.04283	3	3	10.67	8
								P value							100μM vs. 500μM	0.08838	0.03014	0.05825	0.04283	3	3	1.923	8
								P value summary
								Are SDs significantly different (P < 0.05)?
								ANOVA table	SS	DF	MS	F (DFn, DFd)	P value
								Treatment (between columns)	0.7106	3	0.2369	F (3, 8) = 86.07	P<0.0001
								Residual (within columns)	0.02201	8	0.002752
								Total	0.7326	11
								Model comparison	SS	DF	Probability it is correct
								Null H. All population means identical	0.7326	11	0.0001127%
								Alternative H: Distinct population means	0.02201	8	100%
								Ratio of probabilities			0
								Difference in AICc			27.39
								Normality of Residuals
								Test name	Statistics	P value	Passed normality test (alpha=0.05)?	P value summary
								Anderson-Darling (A2*)	0.382	0.3401	Yes	ns
								D'Agostino-Pearson omnibus (K2)	5.426	0.0664	Yes	ns
								Shapiro-Wilk (W)	0.9143	0.2418	Yes	ns
								Kolmogorov-Smirnov (distance)	0.1689	0.1	Yes	ns
								Data summary
								Number of treatments (columns)	4
								Number of values (total)	12
								Table Analyzed	R43A ALDOA mutants activity						Number of families	1
								Data sets analyzed	A-D						Number of comparisons per family	6
															Alpha	0.05
								ANOVA summary
								F	11.65						Tukey's multiple comparisons test	Mean Diff.	95.00% CI of diff.	Below threshold?	Summary	Adjusted P Value
								P value	0.0027						0μM vs. 50μM	0.1209	-0.02164 to 0.2634	No	ns	0.0993	A-B
								P value summary	**						0μM vs. 100μM	0.1698	0.02727 to 0.3123	Yes	*	0.0214	A-C
								Significant diff. among means (P < 0.05)?	Yes						0μM vs. 500μM	0.2574	0.1149 to 0.3999	Yes	**	0.0018	A-D
								R squared	0.8137						50μM vs. 100μM	0.04891	-0.09359 to 0.1914	No	ns	0.6999	B-C
															50μM vs. 500μM	0.1365	-0.005984 to 0.2790	No	ns	0.0604	B-D
								Brown-Forsythe test							100μM vs. 500μM	0.08761	-0.05490 to 0.2301	No	ns	0.2749	C-D
								F (DFn, DFd)	0.07477 (3, 8)
								P value	0.9719						Test details	Mean 1	Mean 2	Mean Diff.	SE of diff.	n1	n2	q	DF
								P value summary	ns						0μM vs. 50μM	0.6256	0.5048	0.1209	0.0445	3	3	3.841	8
								Are SDs significantly different (P < 0.05)?	No						0μM vs. 100μM	0.6256	0.4559	0.1698	0.0445	3	3	5.395	8
															0μM vs. 500μM	0.6256	0.3683	0.2574	0.0445	3	3	8.18	8
								Bartlett's test							50μM vs. 100μM	0.5048	0.4559	0.04891	0.0445	3	3	1.554	8
								Bartlett's statistic (corrected)							50μM vs. 500μM	0.5048	0.3683	0.1365	0.0445	3	3	4.339	8
								P value							100μM vs. 500μM	0.4559	0.3683	0.08761	0.0445	3	3	2.784	8
								P value summary
								Are SDs significantly different (P < 0.05)?
								ANOVA table	SS	DF	MS	F (DFn, DFd)	P value
								Treatment (between columns)	0.1038	3	0.0346	F (3, 8) = 11.65	P=0.0027
								Residual (within columns)	0.02376	8	0.00297
								Total	0.1276	11
								Model comparison	SS	DF	Probability it is correct
								Null H. All population means identical	0.1276	11	6.014%
								Alternative H: Distinct population means	0.02376	8	93.99%
								Ratio of probabilities			15.63
								Difference in AICc			5.498
								Normality of Residuals
								Test name	Statistics	P value	Passed normality test (alpha=0.05)?	P value summary
								Anderson-Darling (A2*)	0.6529	0.0662	Yes	ns
								D'Agostino-Pearson omnibus (K2)	2.506	0.2856	Yes	ns
								Shapiro-Wilk (W)	0.8862	0.1052	Yes	ns
								Kolmogorov-Smirnov (distance)	0.2062	0.1	Yes	ns
								Data summary
								Number of treatments (columns)	4
								Number of values (total)	12

## Sheet: Fig.1f
	gradient mefs 172							Table Analyzed	gradient mefs 172						Number of families	1									Number of values	3	3	3	3	3	3
	0	5	10	50	100	1k		Data sets analyzed	A-F						Number of comparisons per family	15
	1	13.6397	38.8895	37.4254	36.531	72.4902									Alpha	0.05									Minimum	1	11.97	25	28.89	33.98	61.88
	1	11.9715	25.0014	28.8868	33.9783	66.1374		ANOVA summary																	25% Percentile	1	11.97	25	28.89	33.98	61.88
	1	12.8463	43.0052	35.561	36.9027	61.8772		F	65.61						Tukey's multiple comparisons test	Mean Diff.	95.00% CI of diff.	Below threshold?	Summary	Adjusted P Value					Median	1	12.85	38.89	35.56	36.53	66.14
								P value	<0.0001						0 vs. 5	-11.82	-25.11 to 1.471	No	ns	0.0925	A-B				75% Percentile	1	13.64	43.01	37.43	36.9	72.49
								P value summary	****						0 vs. 10	-34.63	-47.92 to -21.34	Yes	****	<0.0001	A-C				Maximum	1	13.64	43.01	37.43	36.9	72.49
								Significant diff. among means (P < 0.05)?	Yes						0 vs. 50	-32.96	-46.25 to -19.67	Yes	****	<0.0001	A-D
								R squared	0.9647						0 vs. 100	-34.8	-48.09 to -21.51	Yes	****	<0.0001	A-E				Mean	1	12.82	35.63	33.96	35.8	66.83
															0 vs. 1k	-65.83	-79.13 to -52.54	Yes	****	<0.0001	A-F				Std. Deviation	0	0.8344	9.434	4.489	1.592	5.341
								Brown-Forsythe test							5 vs. 10	-22.81	-36.10 to -9.522	Yes	***	0.001	B-C				Std. Error of Mean	0	0.4818	5.446	2.592	0.9191	3.083
								F (DFn, DFd)	1.224 (5, 12)						5 vs. 50	-21.14	-34.43 to -7.848	Yes	**	0.0019	B-D
								P value	0.3564						5 vs. 100	-22.98	-36.28 to -9.694	Yes	***	0.0009	B-E				Lower 95% CI	1	10.75	12.2	22.81	31.85	53.57
								P value summary	ns						5 vs. 1k	-54.02	-67.31 to -40.73	Yes	****	<0.0001	B-F				Upper 95% CI	1	14.89	59.07	45.11	39.76	80.1
								Are SDs significantly different (P < 0.05)?	No						10 vs. 50	1.674	-11.62 to 14.96	No	ns	0.9978	C-D
															10 vs. 100	-0.172	-13.46 to 13.12	No	ns	>0.9999	C-E
								Bartlett's test							10 vs. 1k	-31.2	-44.49 to -17.91	Yes	****	<0.0001	C-F
								Bartlett's statistic (corrected)							50 vs. 100	-1.846	-15.14 to 11.44	No	ns	0.9965	D-E
								P value							50 vs. 1k	-32.88	-46.17 to -19.59	Yes	****	<0.0001	D-F
								P value summary							100 vs. 1k	-31.03	-44.32 to -17.74	Yes	****	<0.0001	E-F
								Are SDs significantly different (P < 0.05)?
															Test details	Mean 1	Mean 2	Mean Diff.	SE of diff.	n1	n2	q	DF
								ANOVA table	SS	DF	MS	F (DFn, DFd)	P value		0 vs. 5	1	12.82	-11.82	3.957	3	3	4.224	12
								Treatment (between columns)	7704	5	1541	F (5, 12) = 65.61	P<0.0001		0 vs. 10	1	35.63	-34.63	3.957	3	3	12.38	12
								Residual (within columns)	281.8	12	23.48				0 vs. 50	1	33.96	-32.96	3.957	3	3	11.78	12
								Total	7986	17					0 vs. 100	1	35.8	-34.8	3.957	3	3	12.44	12
															0 vs. 1k	1	66.83	-65.83	3.957	3	3	23.53	12
								Model comparison	SS	DF	Probability it is correct				5 vs. 10	12.82	35.63	-22.81	3.957	3	3	8.154	12
								Null H. All population means identical	7986	17	2.283e-007%				5 vs. 50	12.82	33.96	-21.14	3.957	3	3	7.555	12
								Alternative H: Distinct population means	281.8	12	100%				5 vs. 100	12.82	35.8	-22.98	3.957	3	3	8.215	12
								Ratio of probabilities			0				5 vs. 1k	12.82	66.83	-54.02	3.957	3	3	19.31	12
								Difference in AICc			39.8				10 vs. 50	35.63	33.96	1.674	3.957	3	3	0.5984	12
															10 vs. 100	35.63	35.8	-0.172	3.957	3	3	0.06146	12
								Normality of Residuals							10 vs. 1k	35.63	66.83	-31.2	3.957	3	3	11.15	12
								Test name	Statistics	P value	Passed normality test (alpha=0.05)?	P value summary			50 vs. 100	33.96	35.8	-1.846	3.957	3	3	0.6599	12
								Anderson-Darling (A2*)	0.6248	0.0873	Yes	ns			50 vs. 1k	33.96	66.83	-32.88	3.957	3	3	11.75	12
								D'Agostino-Pearson omnibus (K2)	4.956	0.0839	Yes	ns			100 vs. 1k	35.8	66.83	-31.03	3.957	3	3	11.09	12
								Shapiro-Wilk (W)	0.9283	0.1814	Yes	ns
								Kolmogorov-Smirnov (distance)	0.1953	0.0678	Yes	ns
								Data summary
								Number of treatments (columns)	6
								Number of values (total)	18
	gradient mefs pacc							Table Analyzed	gradient mefs pacc						Number of families	1
	0	5	10	50	100	1k		Data sets analyzed	A-F						Number of comparisons per family	15
	1	4.42223	4.61433	4.937	6.3231	8.04017									Alpha	0.05
	1	4.64773	3.0217	4.76377	5.49209	7.9626		ANOVA summary
	1	2.81168	3.47499	4.42562	4.40494	6.99476		F	28.74						Tukey's multiple comparisons test	Mean Diff.	95.00% CI of diff.	Below threshold?	Summary	Adjusted P Value
								P value	<0.0001						0 vs. 5	-2.961	-4.902 to -1.019	Yes	**	0.0027	A-B
								P value summary	****						0 vs. 10	-2.704	-4.646 to -0.7618	Yes	**	0.0055	A-C
								Significant diff. among means (P < 0.05)?	Yes						0 vs. 50	-3.709	-5.651 to -1.767	Yes	***	0.0004	A-D
								R squared	0.9229						0 vs. 100	-4.407	-6.349 to -2.465	Yes	****	<0.0001	A-E
															0 vs. 1k	-6.666	-8.608 to -4.724	Yes	****	<0.0001	A-F
								Brown-Forsythe test							5 vs. 10	0.2569	-1.685 to 2.199	No	ns	0.9972	B-C
								F (DFn, DFd)	0.6930 (5, 12)						5 vs. 50	-0.7482	-2.690 to 1.194	No	ns	0.7829	B-D
								P value	0.6386						5 vs. 100	-1.446	-3.388 to 0.4958	No	ns	0.1981	B-E
								P value summary	ns						5 vs. 1k	-3.705	-5.647 to -1.763	Yes	***	0.0004	B-F
								Are SDs significantly different (P < 0.05)?	No						10 vs. 50	-1.005	-2.947 to 0.9368	No	ns	0.5343	C-D
															10 vs. 100	-1.703	-3.645 to 0.2389	No	ns	0.0989	C-E
								Bartlett's test							10 vs. 1k	-3.962	-5.904 to -2.020	Yes	***	0.0002	C-F
								Bartlett's statistic (corrected)							50 vs. 100	-0.6979	-2.640 to 1.244	No	ns	0.8255	D-E
								P value							50 vs. 1k	-2.957	-4.899 to -1.015	Yes	**	0.0027	D-F
								P value summary							100 vs. 1k	-2.259	-4.201 to -0.3172	Yes	*	0.0198	E-F
								Are SDs significantly different (P < 0.05)?
															Test details	Mean 1	Mean 2	Mean Diff.	SE of diff.	n1	n2	q	DF
								ANOVA table	SS	DF	MS	F (DFn, DFd)	P value		0 vs. 5	1	3.961	-2.961	0.5781	3	3	7.242	12
								Treatment (between columns)	72.04	5	14.41	F (5, 12) = 28.74	P<0.0001		0 vs. 10	1	3.704	-2.704	0.5781	3	3	6.614	12
								Residual (within columns)	6.016	12	0.5014				0 vs. 50	1	4.709	-3.709	0.5781	3	3	9.072	12
								Total	78.05	17					0 vs. 100	1	5.407	-4.407	0.5781	3	3	10.78	12
															0 vs. 1k	1	7.666	-6.666	0.5781	3	3	16.31	12
								Model comparison	SS	DF	Probability it is correct				5 vs. 10	3.961	3.704	0.2569	0.5781	3	3	0.6283	12
								Null H. All population means identical	78.05	17	0.0002584%				5 vs. 50	3.961	4.709	-0.7482	0.5781	3	3	1.83	12
								Alternative H: Distinct population means	6.016	12	100%				5 vs. 100	3.961	5.407	-1.446	0.5781	3	3	3.538	12
								Ratio of probabilities			0				5 vs. 1k	3.961	7.666	-3.705	0.5781	3	3	9.064	12
								Difference in AICc			25.73				10 vs. 50	3.704	4.709	-1.005	0.5781	3	3	2.459	12
															10 vs. 100	3.704	5.407	-1.703	0.5781	3	3	4.166	12
								Normality of Residuals							10 vs. 1k	3.704	7.666	-3.962	0.5781	3	3	9.692	12
								Test name	Statistics	P value	Passed normality test (alpha=0.05)?	P value summary			50 vs. 100	4.709	5.407	-0.6979	0.5781	3	3	1.707	12
								Anderson-Darling (A2*)	0.2896	0.5723	Yes	ns			50 vs. 1k	4.709	7.666	-2.957	0.5781	3	3	7.233	12
								D'Agostino-Pearson omnibus (K2)	0.5213	0.7706	Yes	ns			100 vs. 1k	5.407	7.666	-2.259	0.5781	3	3	5.526	12
								Shapiro-Wilk (W)	0.9587	0.5774	Yes	ns
								Kolmogorov-Smirnov (distance)	0.1667	0.1	Yes	ns
								Data summary
								Number of treatments (columns)	6
								Number of values (total)	18

## Sheet: Fig.1g
	gradient ph 172							Table Analyzed	gradient ph 172						Number of families	1
	0	5	10	50	100	1k		Data sets analyzed	A-F						Number of comparisons per family	15
	1	4.42223	4.61433	4.937	6.3231	8.04017									Alpha	0.05
	1	4.64773	3.0217	4.76377	5.49209	7.9626		ANOVA summary
	1	2.81168	3.47499	4.42562	4.40494	6.99476		F	28.74						Tukey's multiple comparisons test	Mean Diff.	95.00% CI of diff.	Below threshold?	Summary	Adjusted P Value
								P value	<0.0001						0 vs. 5	-6.055	-12.61 to 0.4979	No	ns	0.0764	A-B
								P value summary	****						0 vs. 10	-11.99	-18.55 to -5.439	Yes	***	0.0005	A-C
								Significant diff. among means (P < 0.05)?	Yes						0 vs. 50	-12.86	-19.41 to -6.305	Yes	***	0.0003	A-D
								R squared	0.9229						0 vs. 100	-15.77	-22.33 to -9.220	Yes	****	<0.0001	A-E
															0 vs. 1k	-27.2	-33.75 to -20.65	Yes	****	<0.0001	A-F
								Brown-Forsythe test							5 vs. 10	-5.937	-12.49 to 0.6161	No	ns	0.0844	B-C
								F (DFn, DFd)	0.6930 (5, 12)						5 vs. 50	-6.803	-13.36 to -0.2498	Yes	*	0.0403	B-D
								P value	0.6386						5 vs. 100	-9.718	-16.27 to -3.165	Yes	**	0.0033	B-E
								P value summary	ns						5 vs. 1k	-21.14	-27.70 to -14.59	Yes	****	<0.0001	B-F
								Are SDs significantly different (P < 0.05)?	No						10 vs. 50	-0.866	-7.419 to 5.687	No	ns	0.9973	C-D
															10 vs. 100	-3.781	-10.33 to 2.772	No	ns	0.4266	C-E
								Bartlett's test							10 vs. 1k	-15.21	-21.76 to -8.653	Yes	****	<0.0001	C-F
								Bartlett's statistic (corrected)							50 vs. 100	-2.915	-9.468 to 3.638	No	ns	0.6741	D-E
								P value							50 vs. 1k	-14.34	-20.89 to -7.787	Yes	***	0.0001	D-F
								P value summary							100 vs. 1k	-11.43	-17.98 to -4.872	Yes	***	0.0008	E-F
								Are SDs significantly different (P < 0.05)?
															Test details	Mean 1	Mean 2	Mean Diff.	SE of diff.	n1	n2	q	DF
								ANOVA table	SS	DF	MS	F (DFn, DFd)	P value		0 vs. 5	1	7.055	-6.055	1.951	3	3	4.389	12
								Treatment (between columns)	72.04	5	14.41	F (5, 12) = 28.74	P<0.0001		0 vs. 10	1	12.99	-11.99	1.951	3	3	8.693	12
								Residual (within columns)	6.016	12	0.5014				0 vs. 50	1	13.86	-12.86	1.951	3	3	9.321	12
								Total	78.05	17					0 vs. 100	1	16.77	-15.77	1.951	3	3	11.43	12
															0 vs. 1k	1	28.2	-27.2	1.951	3	3	19.72	12
								Model comparison	SS	DF	Probability it is correct				5 vs. 10	7.055	12.99	-5.937	1.951	3	3	4.304	12
								Null H. All population means identical	78.05	17	0.0002584%				5 vs. 50	7.055	13.86	-6.803	1.951	3	3	4.931	12
								Alternative H: Distinct population means	6.016	12	100%				5 vs. 100	7.055	16.77	-9.718	1.951	3	3	7.044	12
								Ratio of probabilities			0				5 vs. 1k	7.055	28.2	-21.14	1.951	3	3	15.33	12
								Difference in AICc			25.73				10 vs. 50	12.99	13.86	-0.866	1.951	3	3	0.6277	12
															10 vs. 100	12.99	16.77	-3.781	1.951	3	3	2.741	12
								Normality of Residuals							10 vs. 1k	12.99	28.2	-15.21	1.951	3	3	11.02	12
								Test name	Statistics	P value	Passed normality test (alpha=0.05)?	P value summary			50 vs. 100	13.86	16.77	-2.915	1.951	3	3	2.113	12
								Anderson-Darling (A2*)	0.2896	0.5723	Yes	ns			50 vs. 1k	13.86	28.2	-14.34	1.951	3	3	10.39	12
								D'Agostino-Pearson omnibus (K2)	0.5213	0.7706	Yes	ns			100 vs. 1k	16.77	28.2	-11.43	1.951	3	3	8.282	12
								Shapiro-Wilk (W)	0.9587	0.5774	Yes	ns
								Kolmogorov-Smirnov (distance)	0.1667	0.1	Yes	ns
								Data summary
								Number of treatments (columns)	6
								Number of values (total)	18
	gradient ph pacc							Table Analyzed	gradient ph pacc						Number of families	1
	0	5	10	50	100	1k		Data sets analyzed	A-F						Number of comparisons per family	15
	1	9.13299	23.1407	19.8974	32.4954	52.4155									Alpha	0.05
	1	24.11	38.4947	34.5988	34.0839	45.5126		ANOVA summary
	1	16.7654	30.1168	33.9984	42.4258	60.647		F	28.82						Tukey's multiple comparisons test	Mean Diff.	95.00% CI of diff.	Below threshold?	Summary	Adjusted P Value
	1	9.36852	20.0936	30.8513	33.8221	43.7474		P value	<0.0001						0 vs. 5	-13.84	-28.17 to 0.4807	No	ns	0.0616	A-B
								P value summary	****						0 vs. 10	-26.96	-41.29 to -12.64	Yes	***	0.0001	A-C
								Significant diff. among means (P < 0.05)?	Yes						0 vs. 50	-28.84	-43.16 to -14.51	Yes	****	<0.0001	A-D
								R squared	0.889						0 vs. 100	-34.71	-49.03 to -20.38	Yes	****	<0.0001	A-E
															0 vs. 1k	-49.58	-63.91 to -35.26	Yes	****	<0.0001	A-F
								Brown-Forsythe test							5 vs. 10	-13.12	-27.44 to 1.208	No	ns	0.084	B-C
								F (DFn, DFd)	1.618 (5, 18)						5 vs. 50	-14.99	-29.32 to -0.6674	Yes	*	0.0372	B-D
								P value	0.206						5 vs. 100	-20.86	-35.19 to -6.538	Yes	**	0.0024	B-E
								P value summary	ns						5 vs. 1k	-35.74	-50.06 to -21.41	Yes	****	<0.0001	B-F
								Are SDs significantly different (P < 0.05)?	No						10 vs. 50	-1.875	-16.20 to 12.45	No	ns	0.9981	C-D
															10 vs. 100	-7.745	-22.07 to 6.580	No	ns	0.5378	C-E
								Bartlett's test							10 vs. 1k	-22.62	-36.94 to -8.294	Yes	**	0.0011	C-F
								Bartlett's statistic (corrected)							50 vs. 100	-5.87	-20.20 to 8.455	No	ns	0.7801	D-E
								P value							50 vs. 1k	-20.74	-35.07 to -6.419	Yes	**	0.0026	D-F
								P value summary							100 vs. 1k	-14.87	-29.20 to -0.5489	Yes	*	0.0392	E-F
								Are SDs significantly different (P < 0.05)?
															Test details	Mean 1	Mean 2	Mean Diff.	SE of diff.	n1	n2	q	DF
								ANOVA table	SS	DF	MS	F (DFn, DFd)	P value		0 vs. 5	1	14.84	-13.84	4.507	4	4	4.344	18
								Treatment (between columns)	5855	5	1171	F (5, 18) = 28.82	P<0.0001		0 vs. 10	1	27.96	-26.96	4.507	4	4	8.459	18
								Residual (within columns)	731.4	18	40.63				0 vs. 50	1	29.84	-28.84	4.507	4	4	9.047	18
								Total	6587	23					0 vs. 100	1	35.71	-34.71	4.507	4	4	10.89	18
															0 vs. 1k	1	50.58	-49.58	4.507	4	4	15.56	18
								Model comparison	SS	DF	Probability it is correct				5 vs. 10	14.84	27.96	-13.12	4.507	4	4	4.116	18
								Null H. All population means identical	6587	23	0.000001298%				5 vs. 50	14.84	29.84	-14.99	4.507	4	4	4.704	18
								Alternative H: Distinct population means	731.4	18	100%				5 vs. 100	14.84	35.71	-20.86	4.507	4	4	6.546	18
								Ratio of probabilities			0				5 vs. 1k	14.84	50.58	-35.74	4.507	4	4	11.21	18
								Difference in AICc			36.32				10 vs. 50	27.96	29.84	-1.875	4.507	4	4	0.5883	18
															10 vs. 100	27.96	35.71	-7.745	4.507	4	4	2.43	18
								Normality of Residuals							10 vs. 1k	27.96	50.58	-22.62	4.507	4	4	7.097	18
								Test name	Statistics	P value	Passed normality test (alpha=0.05)?	P value summary			50 vs. 100	29.84	35.71	-5.87	4.507	4	4	1.842	18
								Anderson-Darling (A2*)	0.2664	0.6584	Yes	ns			50 vs. 1k	29.84	50.58	-20.74	4.507	4	4	6.508	18
								D'Agostino-Pearson omnibus (K2)	0.6635	0.7177	Yes	ns			100 vs. 1k	35.71	50.58	-14.87	4.507	4	4	4.667	18
								Shapiro-Wilk (W)	0.967	0.5949	Yes	ns
								Kolmogorov-Smirnov (distance)	0.1012	0.1	Yes	ns
								Data summary
								Number of treatments (columns)	6
								Number of values (total)	24

## Sheet: Fig.1h
	R43 dependency 172					Table Analyzed	1h R43S 172						Compare column means (main column effect)
	WT Vehicle	WT Aldolazin	R43S Vehicle	R43S Aldolazin
	1	2.52093	0.479032	0.385074		Two-way ANOVA	Ordinary						Number of families	1
	1	9.84538	0.686811	0.365907		Alpha	0.05						Number of comparisons per family	6
	1	13.9432	0.466557	0.11323									Alpha	0.05
						Source of Variation	% of total variation	P value	P value summary	Significant?
						Row Factor	7.415	0.4378	ns	No			Tukey's multiple comparisons test	Mean Diff.	95.00% CI of diff.	Below threshold?	Summary	Adjusted P Value
						Column Factor	69.19	0.0318	*	Yes
													WT Vehicle vs. WT Aldolazin	-7.77	-16.00 to 0.4633	No	ns	0.0627
						ANOVA table	SS (Type III)	DF	MS	F (DFn, DFd)	P value		WT Vehicle vs. R43S Vehicle	0.4559	-7.777 to 8.689	No	ns	0.9972
						Row Factor	16.14	2	8.068	F (2, 6) = 0.9509	P=0.4378		WT Vehicle vs. R43S Aldolazin	0.7119	-7.521 to 8.945	No	ns	0.9897
						Column Factor	150.6	3	50.19	F (3, 6) = 5.915	P=0.0318		WT Aldolazin vs. R43S Vehicle	8.226	-0.007472 to 16.46	No	ns	0.0502
						Residual	50.91	6	8.485				WT Aldolazin vs. R43S Aldolazin	8.482	0.2486 to 16.71	Yes	*	0.0443
													R43S Vehicle vs. R43S Aldolazin	0.2561	-7.977 to 8.489	No	ns	0.9995
						Spearman's test for heteroscedasticity
						Rs of predicted Y vs. |residual|	0.1049
						P value (one tailed)	0.3728						Test details	Mean 1	Mean 2	Mean Diff.	SE of diff.	N1	N2	q	DF
						Passed (P > 0.05)?	Yes
													WT Vehicle vs. WT Aldolazin	1	8.77	-7.77	2.378	3	3	4.62	6
						Normality of Residuals							WT Vehicle vs. R43S Vehicle	1	0.5441	0.4559	2.378	3	3	0.2711	6
						Test name	Statistics	P value	Passed normality test (alpha=0.05)?	P value summary			WT Vehicle vs. R43S Aldolazin	1	0.2881	0.7119	2.378	3	3	0.4233	6
						Anderson-Darling (A2*)	0.3478	0.4145	Yes	ns			WT Aldolazin vs. R43S Vehicle	8.77	0.5441	8.226	2.378	3	3	4.891	6
						D'Agostino-Pearson omnibus (K2)	2.028	0.3628	Yes	ns			WT Aldolazin vs. R43S Aldolazin	8.77	0.2881	8.482	2.378	3	3	5.043	6
						Shapiro-Wilk (W)	0.9487	0.6183	Yes	ns			R43S Vehicle vs. R43S Aldolazin	0.5441	0.2881	0.2561	2.378	3	3	0.1523	6
						Kolmogorov-Smirnov (distance)	0.1735	0.1	Yes	ns
						Data summary
						Number of columns (Column Factor)	4
						Number of rows (Row Factor)	3
						Number of values	12
	R43 dependency pacc					Table Analyzed	1h R43S pacc						Compare column means (main column effect)
	WT vehicle	WT aldolazin	R43S vehicle	R43S aldolazin
	1	22.6747	2.29834	3.07121		Two-way ANOVA	Ordinary						Number of families	1
	1	19.0874	0.380883	0.363171		Alpha	0.05						Number of comparisons per family	6
	1	13.0148	0.841958	0.624213									Alpha	0.05
						Source of Variation	% of total variation	P value	P value summary	Significant?
						Row Factor	3.282	0.1843	ns	No			Tukey's multiple comparisons test	Mean Diff.	95.00% CI of diff.	Below threshold?	Summary	Adjusted P Value
						Column Factor	92.38	0.0002	***	Yes
													WT vehicle vs. WT aldolazin	-17.26	-23.66 to -10.85	Yes	***	0.0004
						ANOVA table	SS (Type III)	DF	MS	F (DFn, DFd)	P value		WT vehicle vs. R43S vehicle	-0.1737	-6.579 to 6.232	No	ns	0.9997
						Row Factor	23.34	2	11.67	F (2, 6) = 2.272	P=0.1843		WT vehicle vs. R43S aldolazin	-0.3529	-6.758 to 6.053	No	ns	0.9973
						Column Factor	656.8	3	218.9	F (3, 6) = 42.63	P=0.0002		WT aldolazin vs. R43S vehicle	17.09	10.68 to 23.49	Yes	***	0.0004
						Residual	30.82	6	5.136				WT aldolazin vs. R43S aldolazin	16.91	10.50 to 23.31	Yes	***	0.0004
													R43S vehicle vs. R43S aldolazin	-0.1791	-6.585 to 6.226	No	ns	0.9996
						Spearman's test for heteroscedasticity
						Rs of predicted Y vs. |residual|	0.2028
						P value (one tailed)	0.2637						Test details	Mean 1	Mean 2	Mean Diff.	SE of diff.	N1	N2	q	DF
						Passed (P > 0.05)?	Yes
													WT vehicle vs. WT aldolazin	1	18.26	-17.26	1.85	3	3	13.19	6
						Normality of Residuals							WT vehicle vs. R43S vehicle	1	1.174	-0.1737	1.85	3	3	0.1328	6
						Test name	Statistics	P value	Passed normality test (alpha=0.05)?	P value summary			WT vehicle vs. R43S aldolazin	1	1.353	-0.3529	1.85	3	3	0.2697	6
						Anderson-Darling (A2*)	0.2383	0.7217	Yes	ns			WT aldolazin vs. R43S vehicle	18.26	1.174	17.09	1.85	3	3	13.06	6
						D'Agostino-Pearson omnibus (K2)	2.209	0.3314	Yes	ns			WT aldolazin vs. R43S aldolazin	18.26	1.353	16.91	1.85	3	3	12.92	6
						Shapiro-Wilk (W)	0.9626	0.8205	Yes	ns			R43S vehicle vs. R43S aldolazin	1.174	1.353	-0.1791	1.85	3	3	0.1369	6
						Kolmogorov-Smirnov (distance)	0.1601	0.1	Yes	ns
						Data summary
						Number of columns (Column Factor)	4
						Number of rows (Row Factor)	3
						Number of values	12

## Sheet: Fig.1i
Aldolazin on TRPV4-GCaMP6s
	vehicle	Aldostatin		Table Analyzed	1i Aldolazin on TRPV4-GCaMP6s					Table Analyzed	1i Aldolazin on TRPV4-GCaMP6s					vehicle	aldolazin
	0.86868	0.293611													Number of values	19	19
	0.390671	0.105657		Column B	aldolazin					Column B	aldolazin
	0.592128	0.61776		vs.	vs.					vs.	vs.				Minimum	0.3012	0.05724
	0.827051	0.152738		Column A	vehicle					Column A	vehicle				25% Percentile	0.5921	0.1019
	1.373	0.088714													Median	0.8687	0.1644
	1.05476	0.078355		Unpaired t test						Unpaired t test with Welch's correction					75% Percentile	1.473	0.2936
	0.400087	0.057238		P value	<0.0001					P value	<0.0001				Maximum	2.296	0.6178
	0.433193	0.101874		P value summary	****					P value summary	****
	0.696102	0.138186		Significantly different (P < 0.05)?	Yes					Significantly different (P < 0.05)?	Yes				Mean	1	0.2284
	1.44323	0.071927		One- or two-tailed P value?	Two-tailed					One- or two-tailed P value?	Two-tailed				Std. Deviation	0.536	0.1636
	1.56071	0.321006		t, df	t=6.002, df=36					Welch-corrected t, df	t=6.002, df=21.33				Std. Error of Mean	0.123	0.03753
	0.301203	0.203199
	0.665986	0.155702		How big is the difference?						How big is the difference?					Lower 95% CI	0.7417	0.1496
	1.47345	0.263301		Mean of column A	1					Mean of column A	1				Upper 95% CI	1.258	0.3073
	0.643199	0.389528		Mean of column B	0.2284					Mean of column B	0.2284
	1.51946	0.289091		Difference between means (B - A) ± SEM	-0.7716 ± 0.1286					Difference between means (B - A) ± SEM	-0.7716 ± 0.1286
	1.5055	0.164435		95% confidence interval	-1.032 to -0.5109					95% confidence interval	-1.039 to -0.5045
	2.29646	0.251534		R squared (eta squared)	0.5001					R squared (eta squared)	0.6281
	0.95523	0.596074
				F test to compare variances						F test to compare variances
				F, DFn, Dfd	10.73, 18, 18					F, DFn, Dfd	10.73, 18, 18
				P value	<0.0001					P value	<0.0001
				P value summary	****					P value summary	****
				Significantly different (P < 0.05)?	Yes					Significantly different (P < 0.05)?	Yes
				Model comparison	SS	DF	Probability it is correct			Model comparison	SS	DF	Probability it is correct
				Null H. Population means identical	11.31	37	0.0006183%			Null H. Population means identical	11.31	37	0.0006183%
				Alternative H: Distinct population means	5.653	36	100%			Alternative H: Distinct population means	5.653	36	100%
				Ratio of probabilities			0			Ratio of probabilities			0
				Difference in AICc			23.99			Difference in AICc			23.99
				Normality of Residuals						Data analyzed
				Test name	Statistics	P value	Passed normality test (alpha=0.05)?	P value summary		Sample size, column A	19
				Anderson-Darling (A2*)	0.754	0.0454	No	*		Sample size, column B	19
				D'Agostino-Pearson omnibus (K2)	9.053	0.0108	No	*
				Shapiro-Wilk (W)	0.9357	0.0304	No	*
				Kolmogorov-Smirnov (distance)	0.1443	0.0445	No	*
				Data analyzed
				Sample size, column A	19
				Sample size, column B	19

## Sheet: Fig.1j
lysosensor aldolazin
	vehicle	aldolazin		Table Analyzed	1j lysosensor aldolazin					Table Analyzed	lysosensor aldolazin						vehicle	aldolazin
	1.07218	0.429922														Number of values	35	35
	1.25574	0.370569		Column B	aldolazin					Column B	WT Aldolazin
	1.16184	0.453623		vs.	vs.					vs.	vs.					Minimum	0.419111	0.343362
	1.33373	0.436945		Column A	vehicle					Column A	WT vehicle					25% Percentile	0.764479	0.446675
	0.711427	0.603507														Median	0.966077	0.525969
	1.11568	0.607126		Unpaired t test						Unpaired t test with Welch's correction						75% Percentile	1.20004	0.622316
	1.20004	0.68456		P value	<0.0001					P value	<0.0001					Maximum	2.10723	0.907539
	0.511952	0.529511		P value summary	****					P value summary	****
	0.729465	0.503677		Significantly different (P < 0.05)?	Yes					Significantly different (P < 0.01)?	Yes					Mean	1	0.544767
	0.900823	0.622316		One- or two-tailed P value?	Two-tailed					One- or two-tailed P value?	Two-tailed					Std. Deviation	0.335716	0.125308
	1.36131	0.415505		t, df	t=7.516, df=68					Welch-corrected t, df	t=7.515748, df=43.29330					Std. Error of Mean	0.0567464	0.0211809
	0.829733	0.672956
	0.954936	0.667139		How big is the difference?						How big is the difference?						Lower 95% CI	0.845173	0.486978
	1.4149	0.553176		Mean of column A	1					Mean of column A	1					Upper 95% CI	1.15483	0.602557
	0.966077	0.343362		Mean of column B	0.5448					Mean of column B	0.544767
	1.25468	0.907539		Difference between means (B - A) ± SEM	-0.4552 ± 0.06057					Difference between means (B - A) ± SEM	-0.4552327 ± 0.06057051
	0.731057	0.50516		95% confidence interval	-0.5761 to -0.3344					99% confidence interval	-0.6184254 to -0.2920400
	0.684371	0.654628		R squared (eta squared)	0.4538					R squared (eta squared)	0.566111
	0.933715	0.602482
	1.06051	0.614603		F test to compare variances						F test to compare variances
	0.796311	0.515763		F, DFn, Dfd	7.178, 34, 34					F, DFn, Dfd	7.177783, 34, 34
	0.794188	0.3684		P value	<0.0001					P value	<0.0001
	1.61066	0.424407		P value summary	****					P value summary	****
	0.764479	0.756307		Significantly different (P < 0.05)?	Yes					Significantly different (P < 0.01)?	Yes
	0.419111	0.607864
	0.586225	0.715707		Model comparison	SS	DF	Probability it is correct			Model comparison	SS	DF	Probability it is correct
	1.28757	0.517806		Null H. Population means identical	7.993	69	1.918e-007%			Null H. Population means identical	7.9925	69	1.918238e-007%
	2.10723	0.38691		Alternative H: Distinct population means	4.366	68	100%			Alternative H: Distinct population means	4.36586	68	100%
	1.04831	0.464873		Ratio of probabilities			0			Ratio of probabilities			0
	1.01701	0.525969		Difference in AICc			40.14			Difference in AICc			40.1437
	1.10773	0.545668
	0.802146	0.446675		Normality of Residuals						Data analyzed
	0.619647	0.458759		Test name	Statistics	P value	Passed normality test (alpha=0.05)?	P value summary		Sample size, column A	35
	1.08279	0.483029		Anderson-Darling (A2*)	0.8851	0.0223	No	*		Sample size, column B	35
	0.772437	0.670411		D'Agostino-Pearson omnibus (K2)	27.06	<0.0001	No	****
				Shapiro-Wilk (W)	0.9277	0.0006	No	***
				Kolmogorov-Smirnov (distance)	0.1052	0.053	Yes	ns
				Data analyzed
				Sample size, column A	35
				Sample size, column B	35

## Sheet: Fig.1k
.								AXIN-LAM P2 co-localisation
								WT vehicle	WT aldolazin	LamtorKO vehicle	LamtorKO aldolazin
								0.49	0.68	0.42	0.56
								0.49	0.67	0.36	0.55
								0.63	0.71	0.28	0.54
								0.44	0.63	0.52	0.48
								0.57	0.62	0.66	0.54
								0.6	0.72	0.63	0.55
								0.53	0.67	0.61	0.47
								0.17	0.66	0.73	0.55
								0.46	0.71	0.6	0.48
								0.56	0.56	0.47	0.55
								0.68	0.62	0.6	0.42
								0.5	0.68	0.22	0.47
								0.28	0.6	0.7	0.56
								0.5	0.61	0.43	0.43
	Table Analyzed	AXIN-LAM P2 co-localisation						0.5	0.71	0.26	0.43		Compare column means (main column effect)
								0.6	0.62	0.66	0.52
	Two-way ANOVA	Ordinary						0.6	0.72	0.6	0.61		Number of families	1
	Alpha	0.05						0.57	0.66	0.47	0.65		Number of comparisons per family	6
									0.63	0.59			Alpha	0.05
	Source of Variation	% of total variation	P value	P value summary	Significant?				0.65
	Row Factor	14.64	0.8121	ns	No								Tukey's multiple comparisons test	Mean Diff.	95.00% CI of diff.	Below threshold?	Summary	Adjusted P Value
	Column Factor	25.83	0.0002	***	Yes
													WT vehicle vs. WT aldolazin	-0.1461	-0.2425 to -0.04967	Yes	**	0.001
	ANOVA table	SS (Type III)	DF	MS	F (DFn, DFd)	P value							WT vehicle vs. LamtorKO vehicle	-0.00557	-0.1020 to 0.09085	No	ns	0.9987
	Row Factor	0.1577	19	0.008298	F (19, 52) = 0.6893	P=0.8121							WT vehicle vs. LamtorKO aldolazin	-0.01056	-0.1076 to 0.08651	No	ns	0.9915
	Column Factor	0.2782	3	0.09274	F (3, 52) = 7.704	P=0.0002							WT aldolazin vs. LamtorKO vehicle	0.1405	0.04605 to 0.2350	Yes	**	0.0013
	Residual	0.6259	52	0.01204									WT aldolazin vs. LamtorKO aldolazin	0.1355	0.03912 to 0.2320	Yes	**	0.0026
													LamtorKO vehicle vs. LamtorKO aldolazin	-0.004985	-0.1014 to 0.09144	No	ns	0.9991
	Spearman's test for heteroscedasticity
	Rs of predicted Y vs. |residual|	-0.2448
	P value (one tailed)	0.0172											Test details	Mean 1	Mean 2	Mean Diff.	SE of diff.	N1	N2	q	DF
	Passed (P > 0.05)?	No
													WT vehicle vs. WT aldolazin	0.5104	0.6565	-0.1461	0.03633	18	20	5.687	52
	Normality of Residuals												WT vehicle vs. LamtorKO vehicle	0.5104	0.516	-0.00557	0.03633	18	19	0.2168	52
	Test name	Statistics	P value	Passed normality test (alpha=0.05)?	P value summary								WT vehicle vs. LamtorKO aldolazin	0.5104	0.521	-0.01056	0.03657	18	18	0.4082	52
	Anderson-Darling (A2*)	1.182	0.0041	No	**								WT aldolazin vs. LamtorKO vehicle	0.6565	0.516	0.1405	0.0356	20	19	5.583	52
	D'Agostino-Pearson omnibus (K2)	12.53	0.0019	No	**								WT aldolazin vs. LamtorKO aldolazin	0.6565	0.521	0.1355	0.03633	20	18	5.276	52
	Shapiro-Wilk (W)	0.95	0.005	No	**								LamtorKO vehicle vs. LamtorKO aldolazin	0.516	0.521	-0.004985	0.03633	19	18	0.1941	52
	Kolmogorov-Smirnov (distance)	0.08745	0.1	Yes	ns
	Data summary
	Number of columns (Column Factor)	4
	Number of rows (Row Factor)	20
	Number of values	75

## Sheet: Fig.1n
	trpv 172
	WT Vehicle	WT Aldolazin	trpvKO Vehicle	trpvKO Aldolazin		Table Analyzed	1n trpv 172						Compare column means (main column effect)
	1	24.2493	1.44046	1.20776
	1	30.7385	2.34966	1.66733		Two-way ANOVA	Ordinary						Number of families	1
	1	29.4526	1.28515	0.799121		Alpha	0.05						Number of comparisons per family	6
													Alpha	0.05
						Source of Variation	% of total variation	P value	P value summary	Significant?
						Row Factor	0.4739	0.3193	ns	No			Tukey's multiple comparisons test	Mean Diff.	95.00% CI of diff.	Below threshold?	Summary	Adjusted P Value
						Column Factor	98.5	<0.0001	****	Yes
													WT Vehicle vs. WT Aldolazin	-27.15	-31.88 to -22.41	Yes	****	<0.0001
						ANOVA table	SS (Type III)	DF	MS	F (DFn, DFd)	P value		WT Vehicle vs. trpvKO Vehicle	-0.6918	-5.428 to 4.045	No	ns	0.9548
						Row Factor	7.802	2	3.901	F (2, 6) = 1.389	P=0.3193		WT Vehicle vs. trpvKO Aldolazin	-0.2247	-4.961 to 4.512	No	ns	0.9982
						Column Factor	1622	3	540.6	F (3, 6) = 192.5	P<0.0001		WT Aldolazin vs. trpvKO Vehicle	26.46	21.72 to 31.19	Yes	****	<0.0001
						Residual	16.85	6	2.808				WT Aldolazin vs. trpvKO Aldolazin	26.92	22.19 to 31.66	Yes	****	<0.0001
													trpvKO Vehicle vs. trpvKO Aldolazin	0.467	-4.269 to 5.203	No	ns	0.985
						Spearman's test for heteroscedasticity
						Rs of predicted Y vs. |residual|	0.2937
						P value (one tailed)	0.1771						Test details	Mean 1	Mean 2	Mean Diff.	SE of diff.	N1	N2	q	DF
						Passed (P > 0.05)?	Yes
													WT Vehicle vs. WT Aldolazin	1	28.15	-27.15	1.368	3	3	28.06	6
						Normality of Residuals							WT Vehicle vs. trpvKO Vehicle	1	1.692	-0.6918	1.368	3	3	0.715	6
						Test name	Statistics	P value	Passed normality test (alpha=0.05)?	P value summary			WT Vehicle vs. trpvKO Aldolazin	1	1.225	-0.2247	1.368	3	3	0.2323	6
						Anderson-Darling (A2*)	0.46	0.2136	Yes	ns			WT Aldolazin vs. trpvKO Vehicle	28.15	1.692	26.46	1.368	3	3	27.34	6
						D'Agostino-Pearson omnibus (K2)	3.355	0.1869	Yes	ns			WT Aldolazin vs. trpvKO Aldolazin	28.15	1.225	26.92	1.368	3	3	27.83	6
						Shapiro-Wilk (W)	0.9114	0.2226	Yes	ns			trpvKO Vehicle vs. trpvKO Aldolazin	1.692	1.225	0.467	1.368	3	3	0.4827	6
						Kolmogorov-Smirnov (distance)	0.1635	0.1	Yes	ns
						Data summary
						Number of columns (Column Factor)	4
						Number of rows (Row Factor)	3
						Number of values	12
	trpv pacc
	WT vehicle	WT aldolazin	R43S vehicle	R43S aldolazin		Table Analyzed	1n trpv pacc						Compare column means (main column effect)
	1	12.2543	0.525296	0.438716
	1	6.17425	0.955714	0.8448		Two-way ANOVA	Ordinary						Number of families	1
	1	13.1691	2.17186	2.29621		Alpha	0.05						Number of comparisons per family	6
													Alpha	0.05
						Source of Variation	% of total variation	P value	P value summary	Significant?
						Row Factor	5.065	0.2591	ns	No			Tukey's multiple comparisons test	Mean Diff.	95.00% CI of diff.	Below threshold?	Summary	Adjusted P Value
						Column Factor	86.03	0.0017	**	Yes
													WT vehicle vs. WT aldolazin	-9.533	-14.77 to -4.298	Yes	**	0.003
						ANOVA table	SS (Type III)	DF	MS	F (DFn, DFd)	P value		WT vehicle vs. R43S vehicle	-0.2176	-5.452 to 5.017	No	ns	0.9988
						Row Factor	11.7	2	5.849	F (2, 6) = 1.706	P=0.2591		WT vehicle vs. R43S aldolazin	-0.1932	-5.428 to 5.041	No	ns	0.9992
						Column Factor	198.7	3	66.24	F (3, 6) = 19.31	P=0.0017		WT aldolazin vs. R43S vehicle	9.315	4.081 to 14.55	Yes	**	0.0034
						Residual	20.58	6	3.43				WT aldolazin vs. R43S aldolazin	9.339	4.105 to 14.57	Yes	**	0.0034
													R43S vehicle vs. R43S aldolazin	0.02438	-5.210 to 5.259	No	ns	>0.9999
						Spearman's test for heteroscedasticity
						Rs of predicted Y vs. |residual|	0.3357
						P value (one tailed)	0.1431						Test details	Mean 1	Mean 2	Mean Diff.	SE of diff.	N1	N2	q	DF
						Passed (P > 0.05)?	Yes
													WT vehicle vs. WT aldolazin	1	10.53	-9.533	1.512	3	3	8.916	6
						Normality of Residuals							WT vehicle vs. R43S vehicle	1	1.218	-0.2176	1.512	3	3	0.2035	6
						Test name	Statistics	P value	Passed normality test (alpha=0.05)?	P value summary			WT vehicle vs. R43S aldolazin	1	1.193	-0.1932	1.512	3	3	0.1807	6
						Anderson-Darling (A2*)	0.3616	0.3827	Yes	ns			WT aldolazin vs. R43S vehicle	10.53	1.218	9.315	1.512	3	3	8.712	6
						D'Agostino-Pearson omnibus (K2)	3.135	0.2086	Yes	ns			WT aldolazin vs. R43S aldolazin	10.53	1.193	9.339	1.512	3	3	8.735	6
						Shapiro-Wilk (W)	0.9202	0.2879	Yes	ns			R43S vehicle vs. R43S aldolazin	1.218	1.193	0.02438	1.512	3	3	0.0228	6
						Kolmogorov-Smirnov (distance)	0.1599	0.1	Yes	ns
						Data summary
						Number of columns (Column Factor)	4
						Number of rows (Row Factor)	3
						Number of values	12

[truncated: 2 more sheets: Fig.1o, Fig.1p]
