# Supplementary material for: The aldolase inhibitor aldometanib mimics glucose starvation to activate lysosomal AMPK
Source: Nat Metab. 2022 Oct 10;4(10):1369–401. doi: 10.1038/s42255-022-00640-7 (PMC9584815; doi:10.1038/s42255-022-00640-7)
Supplement: Source Data Fig. 2 — Statistical source data. [file 42255_2022_640_MOESM5_ESM.xlsx]

## Sheet: Fig.2a
	2a AMP MEF aldolazin gradient AMP ADP level
	Aldolazin 0nM	Aldolazin 5nM	Aldolazin 10nM	Aldolazin 50nM	Aldolazin 100nM	Aldolazin 200nM	Aldolazin 1000nM		Table Analyzed	2a AMP MEF aldolazin gradient AMP ADP level						Table Analyzed	2a AMP MEF aldolazin gradient AMP ADP level		Number of families	1
	0.01869	0.027296	0.026791	0.032134	0.063444	0.088868	0.129405		Data sets analyzed	A-G									Number of comparisons per family	21
	0.028586	0.023071	0.025729	0.027227	0.062185	0.077406	0.186271									Brown-Forsythe ANOVA test			Alpha	0.05
	0.027398	0.017376	0.02526	0.030443	0.031785	0.069756	0.280841		ANOVA summary							F* (DFn, DFd)	26.93 (6.000, 3.730)
	0.023691	0.020674	0.018637	0.027189	0.030371	0.071261	0.209215		F	26.93						P value	0.0046		Dunnett's T3 multiple comparisons test	Mean Diff.	95.00% CI of diff.	Below threshold?	Summary	Adjusted P Value
									P value	<0.0001						P value summary	**		Aldolazin 0nM vs. Aldolazin 5nM	0.002487	-0.01343 to 0.01840	No	ns	0.9991	A-B
									P value summary	****						Significant diff. among means (P < 0.05)?	Yes		Aldolazin 0nM vs. Aldolazin 10nM	0.000487	-0.01461 to 0.01558	No	ns	>0.9999	A-C
									Significant diff. among means (P < 0.05)?	Yes									Aldolazin 0nM vs. Aldolazin 50nM	-0.004657	-0.01925 to 0.009939	No	ns	0.7298	A-D
									R squared	0.885						Welch's ANOVA test			Aldolazin 0nM vs. Aldolazin 100nM	-0.02236	-0.1024 to 0.05766	No	ns	0.5222	A-E
																W (DFn, DFd)	21.55 (6.000, 9.066)		Aldolazin 0nM vs. Aldolazin 200nM	-0.05223	-0.08462 to -0.01984	Yes	**	0.0042	A-F
									Brown-Forsythe test							P value	<0.0001		Aldolazin 0nM vs. Aldolazin 1000nM	-0.1768	-0.4432 to 0.08954	No	ns	0.0775	A-G
									F (DFn, DFd)	4.420 (6, 21)						P value summary	****		Aldolazin 5nM vs. Aldolazin 10nM	-0.002	-0.01655 to 0.01255	No	ns	0.9998	B-C
									P value	0.0048						Significant diff. among means (P < 0.05)?	Yes		Aldolazin 5nM vs. Aldolazin 50nM	-0.007144	-0.02105 to 0.006760	No	ns	0.2787	B-D
									P value summary	**									Aldolazin 5nM vs. Aldolazin 100nM	-0.02484	-0.1046 to 0.05490	No	ns	0.4359	B-E
									Are SDs significantly different (P < 0.05)?	Yes						Data summary			Aldolazin 5nM vs. Aldolazin 200nM	-0.05472	-0.08670 to -0.02274	Yes	**	0.0033	B-F
																Number of treatments (columns)	7		Aldolazin 5nM vs. Aldolazin 1000nM	-0.1793	-0.4456 to 0.08698	No	ns	0.0746	B-G
									Bartlett's test							Number of values (total)	28		Aldolazin 10nM vs. Aldolazin 50nM	-0.005144	-0.01789 to 0.007605	No	ns	0.4994	C-D
									Bartlett's statistic (corrected)	43.72									Aldolazin 10nM vs. Aldolazin 100nM	-0.02284	-0.1022 to 0.05648	No	ns	0.4978	C-E
									P value	<0.0001									Aldolazin 10nM vs. Aldolazin 200nM	-0.05272	-0.08405 to -0.02139	Yes	**	0.0036	C-F
									P value summary	****									Aldolazin 10nM vs. Aldolazin 1000nM	-0.1773	-0.4435 to 0.08885	No	ns	0.0767	C-G
									Are SDs significantly different (P < 0.05)?	Yes									Aldolazin 50nM vs. Aldolazin 100nM	-0.0177	-0.09614 to 0.06075	No	ns	0.6954	D-E
																			Aldolazin 50nM vs. Aldolazin 200nM	-0.04757	-0.08584 to -0.009309	Yes	*	0.0134	D-F
									ANOVA table	SS	DF	MS	F (DFn, DFd)	P value					Aldolazin 50nM vs. Aldolazin 1000nM	-0.1722	-0.4381 to 0.09374	No	ns	0.0827	D-G
									Treatment (between columns)	0.1015	6	0.01692	F (6, 21) = 26.93	P<0.0001					Aldolazin 100nM vs. Aldolazin 200nM	-0.02988	-0.09722 to 0.03747	No	ns	0.3124	E-F
									Residual (within columns)	0.01319	21	0.0006281							Aldolazin 100nM vs. Aldolazin 1000nM	-0.1545	-0.3712 to 0.06223	No	ns	0.0802	E-G
									Total	0.1147	27								Aldolazin 200nM vs. Aldolazin 1000nM	-0.1246	-0.3929 to 0.1436	No	ns	0.1902	F-G
									Model comparison	SS	DF	Probability it is correct							Test details	Mean 1	Mean 2	Mean Diff.	SE of diff.	n1	n2	t	DF
									Null H. All population means identical	0.1147	27	9.934e-008%							Aldolazin 0nM vs. Aldolazin 5nM	0.02459	0.0221	0.002487	0.003052	4	4	0.8149	5.975
									Alternative H: Distinct population means	0.01319	21	100%							Aldolazin 0nM vs. Aldolazin 10nM	0.02459	0.0241	0.000487	0.002895	4	4	0.1682	5.806
									Ratio of probabilities			0							Aldolazin 0nM vs. Aldolazin 50nM	0.02459	0.02925	-0.004657	0.002542	4	4	1.832	4.67
									Difference in AICc			41.46							Aldolazin 0nM vs. Aldolazin 100nM	0.02459	0.04695	-0.02236	0.009436	4	4	2.369	3.352
																			Aldolazin 0nM vs. Aldolazin 200nM	0.02459	0.07682	-0.05223	0.00488	4	4	10.7	4.475
									Normality of Residuals										Aldolazin 0nM vs. Aldolazin 1000nM	0.02459	0.2014	-0.1768	0.03142	4	4	5.629	3.03
									Test name	Statistics	P value	Passed normality test (alpha=0.05)?	P value summary						Aldolazin 5nM vs. Aldolazin 10nM	0.0221	0.0241	-0.002	0.00279	4	4	0.717	5.915
									Anderson-Darling (A2*)	2.983	<0.0001	No	****						Aldolazin 5nM vs. Aldolazin 50nM	0.0221	0.02925	-0.007144	0.002422	4	4	2.95	4.853
									D'Agostino-Pearson omnibus (K2)	16.58	0.0003	No	***						Aldolazin 5nM vs. Aldolazin 100nM	0.0221	0.04695	-0.02484	0.009404	4	4	2.642	3.31
									Shapiro-Wilk (W)	0.706	<0.0001	No	****						Aldolazin 5nM vs. Aldolazin 200nM	0.0221	0.07682	-0.05472	0.004818	4	4	11.36	4.316
									Kolmogorov-Smirnov (distance)	0.2317	0.0005	No	***						Aldolazin 5nM vs. Aldolazin 1000nM	0.0221	0.2014	-0.1793	0.03141	4	4	5.71	3.027
																			Aldolazin 10nM vs. Aldolazin 50nM	0.0241	0.02925	-0.005144	0.00222	4	4	2.317	5.212
									Data summary										Aldolazin 10nM vs. Aldolazin 100nM	0.0241	0.04695	-0.02284	0.009355	4	4	2.442	3.244
									Number of treatments (columns)	7									Aldolazin 10nM vs. Aldolazin 200nM	0.0241	0.07682	-0.05272	0.00472	4	4	11.17	4.055
									Number of values (total)	28									Aldolazin 10nM vs. Aldolazin 1000nM	0.0241	0.2014	-0.1773	0.03139	4	4	5.649	3.021
																			Aldolazin 50nM vs. Aldolazin 100nM	0.02925	0.04695	-0.0177	0.009251	4	4	1.913	3.107
																			Aldolazin 50nM vs. Aldolazin 200nM	0.02925	0.07682	-0.04757	0.004513	4	4	10.54	3.476
																			Aldolazin 50nM vs. Aldolazin 1000nM	0.02925	0.2014	-0.1722	0.03136	4	4	5.49	3.009
																			Aldolazin 100nM vs. Aldolazin 200nM	0.04695	0.07682	-0.02988	0.01015	4	4	2.945	4.281
																			Aldolazin 100nM vs. Aldolazin 1000nM	0.04695	0.2014	-0.1545	0.03265	4	4	4.731	3.51
																			Aldolazin 200nM vs. Aldolazin 1000nM	0.07682	0.2014	-0.1246	0.03164	4	4	3.939	3.115
	2a ADP MEF aldolazin gradient AMP ADP level
	Aldolazin 0nM	Aldolazin 5nM	Aldolazin 10nM	Aldolazin 50nM	Aldolazin 100nM	Aldolazin 200nM	Aldolazin 1000nM		Table Analyzed	2a ADP MEF aldolazin gradient AMP ADP level						Table Analyzed	2a ADP MEF aldolazin gradient AMP ADP level		Number of families	1
	0.184293	0.214934	0.208923	0.209031	0.300649	0.658169	0.360522		Data sets analyzed	A-G									Number of comparisons per family	21
	0.17233	0.179361	0.197089	0.172077	0.308853	0.500537	0.538395									Brown-Forsythe ANOVA test			Alpha	0.05
	0.209092	0.187592	0.158947	0.180422	0.204418	0.395988	0.636918		ANOVA summary							F* (DFn, DFd)	15.16 (6.000, 7.533)
	0.180059	0.205923	0.135907	0.19376	0.205692	0.333442	0.502505		F	15.16						P value	0.0008		Dunnett's T3 multiple comparisons test	Mean Diff.	95.00% CI of diff.	Below threshold?	Summary	Adjusted P Value
									P value	<0.0001						P value summary	***		Aldolazin 0nM vs. Aldolazin 5nM	-0.01051	-0.06995 to 0.04893	No	ns	0.9968	A-B
									P value summary	****						Significant diff. among means (P < 0.05)?	Yes		Aldolazin 0nM vs. Aldolazin 10nM	0.01123	-0.1127 to 0.1351	No	ns	>0.9999	A-C
									Significant diff. among means (P < 0.05)?	Yes									Aldolazin 0nM vs. Aldolazin 50nM	-0.002379	-0.06149 to 0.05673	No	ns	>0.9999	A-D
									R squared	0.8124						Welch's ANOVA test			Aldolazin 0nM vs. Aldolazin 100nM	-0.06846	-0.3220 to 0.1851	No	ns	0.5502	A-E
																W (DFn, DFd)	6.452 (6.000, 9.100)		Aldolazin 0nM vs. Aldolazin 200nM	-0.2856	-0.8912 to 0.3200	No	ns	0.1835	A-F
									Brown-Forsythe test							P value	0.0068		Aldolazin 0nM vs. Aldolazin 1000nM	-0.3231	-0.8131 to 0.1668	No	ns	0.0788	A-G
									F (DFn, DFd)	3.601 (6, 21)						P value summary	**		Aldolazin 5nM vs. Aldolazin 10nM	0.02174	-0.1028 to 0.1463	No	ns	0.9672	B-C
									P value	0.013						Significant diff. among means (P < 0.05)?	Yes		Aldolazin 5nM vs. Aldolazin 50nM	0.00813	-0.05180 to 0.06806	No	ns	0.9998	B-D
									P value summary	*									Aldolazin 5nM vs. Aldolazin 100nM	-0.05795	-0.3120 to 0.1961	No	ns	0.6869	B-E
									Are SDs significantly different (P < 0.05)?	Yes						Data summary			Aldolazin 5nM vs. Aldolazin 200nM	-0.2751	-0.8809 to 0.3307	No	ns	0.2005	B-F
																Number of treatments (columns)	7		Aldolazin 5nM vs. Aldolazin 1000nM	-0.3126	-0.8029 to 0.1776	No	ns	0.0861	B-G
									Bartlett's test							Number of values (total)	28		Aldolazin 10nM vs. Aldolazin 50nM	-0.01361	-0.1379 to 0.1107	No	ns	0.9994	C-D
									Bartlett's statistic (corrected)	24.13									Aldolazin 10nM vs. Aldolazin 100nM	-0.07969	-0.2715 to 0.1122	No	ns	0.4704	C-E
									P value	0.0005									Aldolazin 10nM vs. Aldolazin 200nM	-0.2968	-0.9154 to 0.3218	No	ns	0.1762	C-F
									P value summary	***									Aldolazin 10nM vs. Aldolazin 1000nM	-0.3344	-0.7305 to 0.06174	Yes	*	0.0454	C-G
									Are SDs significantly different (P < 0.05)?	Yes									Aldolazin 50nM vs. Aldolazin 100nM	-0.06608	-0.3200 to 0.1878	No	ns	0.5802	D-E
																			Aldolazin 50nM vs. Aldolazin 200nM	-0.2832	-0.8889 to 0.3225	No	ns	0.1873	D-F
									ANOVA table	SS	DF	MS	F (DFn, DFd)	P value					Aldolazin 50nM vs. Aldolazin 1000nM	-0.3208	-0.8109 to 0.1694	No	ns	0.0805	D-G
									Treatment (between columns)	0.5003	6	0.08338	F (6, 21) = 15.16	P<0.0001					Aldolazin 100nM vs. Aldolazin 200nM	-0.2171	-0.7256 to 0.2913	No	ns	0.3417	E-F
									Residual (within columns)	0.1155	21	0.0055							Aldolazin 100nM vs. Aldolazin 1000nM	-0.2547	-0.6801 to 0.1707	No	ns	0.1385	E-G
									Total	0.6158	27								Aldolazin 200nM vs. Aldolazin 1000nM	-0.03755	-0.5131 to 0.4380	No	ns	>0.9999	F-G
									Model comparison	SS	DF	Probability it is correct							Test details	Mean 1	Mean 2	Mean Diff.	SE of diff.	n1	n2	t	DF
									Null H. All population means identical	0.6158	27	0.00009362%							Aldolazin 0nM vs. Aldolazin 5nM	0.1864	0.197	-0.01051	0.0114	4	4	0.9222	5.995
									Alternative H: Distinct population means	0.1155	21	100%							Aldolazin 0nM vs. Aldolazin 10nM	0.1864	0.1752	0.01123	0.01867	4	4	0.6014	4.265
									Ratio of probabilities			0							Aldolazin 0nM vs. Aldolazin 50nM	0.1864	0.1888	-0.002379	0.01133	4	4	0.2099	5.998
									Difference in AICc			27.76							Aldolazin 0nM vs. Aldolazin 100nM	0.1864	0.2549	-0.06846	0.0299	4	4	2.289	3.453
																			Aldolazin 0nM vs. Aldolazin 200nM	0.1864	0.472	-0.2856	0.07142	4	4	3.999	3.075
									Normality of Residuals										Aldolazin 0nM vs. Aldolazin 1000nM	0.1864	0.5096	-0.3231	0.05779	4	4	5.592	3.116
									Test name	Statistics	P value	Passed normality test (alpha=0.05)?	P value summary						Aldolazin 5nM vs. Aldolazin 10nM	0.197	0.1752	0.02174	0.01876	4	4	1.158	4.33
									Anderson-Darling (A2*)	1.079	0.0066	No	**						Aldolazin 5nM vs. Aldolazin 50nM	0.197	0.1888	0.00813	0.01149	4	4	0.7075	5.999
									D'Agostino-Pearson omnibus (K2)	5.452	0.0655	Yes	ns						Aldolazin 5nM vs. Aldolazin 100nM	0.197	0.2549	-0.05795	0.02996	4	4	1.934	3.479
									Shapiro-Wilk (W)	0.9086	0.0183	No	*						Aldolazin 5nM vs. Aldolazin 200nM	0.197	0.472	-0.2751	0.07144	4	4	3.85	3.079
									Kolmogorov-Smirnov (distance)	0.1797	0.021	No	*						Aldolazin 5nM vs. Aldolazin 1000nM	0.197	0.5096	-0.3126	0.05782	4	4	5.407	3.122
																			Aldolazin 10nM vs. Aldolazin 50nM	0.1752	0.1888	-0.01361	0.01873	4	4	0.7266	4.305
																			Aldolazin 10nM vs. Aldolazin 100nM	0.1752	0.2549	-0.07969	0.03341	4	4	2.385	4.843
																			Aldolazin 10nM vs. Aldolazin 200nM	0.1752	0.472	-0.2968	0.07296	4	4	4.068	3.339
	2a AMP PH aldolazin gradient AMP ADP level																		Aldolazin 10nM vs. Aldolazin 1000nM	0.1752	0.5096	-0.3344	0.05968	4	4	5.603	3.519
	Aldolazin 0nM	Aldolazin 5nM	Aldolazin 10nM	Aldolazin 50nM	Aldolazin 200nM	Aldolazin 1000nM			Table Analyzed	2a AMP PH aldolazin gradient AMP ADP level						Number of families	1								4	2.207	3.469
	0.043654	0.037487	0.053209	0.037903	0.065552	0.266324			Data sets analyzed	A-F						Number of comparisons per family	15								4	3.965	3.078
	0.036961	0.044879	0.032744	0.045559	0.052774	0.179143										Alpha	0.05								4	5.549	3.12
	0.054735	0.036805	0.041114	0.051834	0.068468	0.183396			ANOVA summary																4	2.834	3.964
	0.055824	0.0629	0.060458	0.082173	0.070865	0.195549			F	38.82						Tukey's multiple comparisons test	Mean Diff.	95.00% CI of diff.	Below threshold?	Summary	Adjusted P Value				4	3.974	4.43
									P value	<0.0001						Aldolazin 0nM vs. Aldolazin 5nM	0.002276	-0.04345 to 0.04800	No	ns	>0.9999	A-B			4	0.4118	5.742
									P value summary	****						Aldolazin 0nM vs. Aldolazin 10nM	0.0009123	-0.04481 to 0.04663	No	ns	>0.9999	A-C
									Significant diff. among means (P < 0.05)?	Yes						Aldolazin 0nM vs. Aldolazin 50nM	-0.006574	-0.05229 to 0.03915	No	ns	0.9971	A-D
									R squared	0.9151						Aldolazin 0nM vs. Aldolazin 200nM	-0.01662	-0.06234 to 0.02910	No	ns	0.8516	A-E
																Aldolazin 0nM vs. Aldolazin 1000nM	-0.1583	-0.2040 to -0.1126	Yes	****	<0.0001	A-F
									Brown-Forsythe test							Aldolazin 5nM vs. Aldolazin 10nM	-0.001364	-0.04708 to 0.04436	No	ns	>0.9999	B-C
									F (DFn, DFd)	0.7581 (5, 18)						Aldolazin 5nM vs. Aldolazin 50nM	-0.00885	-0.05457 to 0.03687	No	ns	0.9885	B-D
									P value	0.5914						Aldolazin 5nM vs. Aldolazin 200nM	-0.0189	-0.06462 to 0.02682	No	ns	0.7742	B-E
									P value summary	ns						Aldolazin 5nM vs. Aldolazin 1000nM	-0.1606	-0.2063 to -0.1149	Yes	****	<0.0001	B-F
									Are SDs significantly different (P < 0.05)?	No						Aldolazin 10nM vs. Aldolazin 50nM	-0.007486	-0.05321 to 0.03824	No	ns	0.9946	C-D
																Aldolazin 10nM vs. Aldolazin 200nM	-0.01753	-0.06325 to 0.02819	No	ns	0.8223	C-E
									Bartlett's test							Aldolazin 10nM vs. Aldolazin 1000nM	-0.1592	-0.2049 to -0.1135	Yes	****	<0.0001	C-F
									Bartlett's statistic (corrected)	11.16						Aldolazin 50nM vs. Aldolazin 200nM	-0.01005	-0.05577 to 0.03567	No	ns	0.9798	D-E
									P value	0.0483						Aldolazin 50nM vs. Aldolazin 1000nM	-0.1517	-0.1975 to -0.1060	Yes	****	<0.0001	D-F
									P value summary	*						Aldolazin 200nM vs. Aldolazin 1000nM	-0.1417	-0.1874 to -0.09597	Yes	****	<0.0001	E-F
									Are SDs significantly different (P < 0.05)?	Yes
																Test details	Mean 1	Mean 2	Mean Diff.	SE of diff.	n1	n2	q	DF
									ANOVA table	SS	DF	MS	F (DFn, DFd)			Aldolazin 0nM vs. Aldolazin 5nM	0.04779	0.04552	0.002276	0.01439	4	4	0.2237	18
									Treatment (between columns)	0.08035	5	0.01607	F (5, 18) = 38.82			Aldolazin 0nM vs. Aldolazin 10nM	0.04779	0.04688	0.0009123	0.01439	4	4	0.08967	18
									Residual (within columns)	0.007451	18	0.0004139				Aldolazin 0nM vs. Aldolazin 50nM	0.04779	0.05437	-0.006574	0.01439	4	4	0.6462	18
									Total	0.0878	23					Aldolazin 0nM vs. Aldolazin 200nM	0.04779	0.06441	-0.01662	0.01439	4	4	1.634	18
																Aldolazin 0nM vs. Aldolazin 1000nM	0.04779	0.2061	-0.1583	0.01439	4	4	15.56	18
									Model comparison	SS	DF	Probability it is correct				Aldolazin 5nM vs. Aldolazin 10nM	0.04552	0.04688	-0.001364	0.01439	4	4	0.134	18
									Null H. All population means identical	0.0878	23	5.152e-008%				Aldolazin 5nM vs. Aldolazin 50nM	0.04552	0.05437	-0.00885	0.01439	4	4	0.8699	18
									Alternative H: Distinct population means	0.007451	18	100%				Aldolazin 5nM vs. Aldolazin 200nM	0.04552	0.06441	-0.0189	0.01439	4	4	1.858	18
									Ratio of probabilities			0				Aldolazin 5nM vs. Aldolazin 1000nM	0.04552	0.2061	-0.1606	0.01439	4	4	15.79	18
									Difference in AICc			42.77				Aldolazin 10nM vs. Aldolazin 50nM	0.04688	0.05437	-0.007486	0.01439	4	4	0.7359	18
																Aldolazin 10nM vs. Aldolazin 200nM	0.04688	0.06441	-0.01753	0.01439	4	4	1.724	18
									Normality of Residuals							Aldolazin 10nM vs. Aldolazin 1000nM	0.04688	0.2061	-0.1592	0.01439	4	4	15.65	18
									Test name	Statistics	P value	Passed normality test (alpha=0.05)?	P value summary			Aldolazin 50nM vs. Aldolazin 200nM	0.05437	0.06441	-0.01005	0.01439	4	4	0.9877	18
									Anderson-Darling (A2*)	0.7806	0.0366	No	*			Aldolazin 50nM vs. Aldolazin 1000nM	0.05437	0.2061	-0.1517	0.01439	4	4	14.92	18
									D'Agostino-Pearson omnibus (K2)	17.53	0.0002	No	***			Aldolazin 200nM vs. Aldolazin 1000nM	0.06441	0.2061	-0.1417	0.01439	4	4	13.93	18
									Shapiro-Wilk (W)	0.8787	0.0078	No	**
									Kolmogorov-Smirnov (distance)	0.1611	0.1	Yes	ns
									Data summary
									Number of treatments (columns)	6
									Number of values (total)	24
	2a ADP PH aldolazin gradient AMP ADP level
	Aldolazin 5nM	Aldolazin 10nM	Aldolazin 50nM	Aldolazin 200nM	Aldolazin 1000nM				Table Analyzed	2a ADP PH aldolazin gradient AMP ADP level						Number of families	1
	0.213087	0.315402	0.213779	0.3309	0.537078				Data sets analyzed	A-F						Number of comparisons per family	15
	0.240616	0.197881	0.244264	0.315232	0.464898											Alpha	0.05
	0.229681	0.263682	0.261702	0.506208	0.5107				ANOVA summary
	0.27432	0.271559	0.436644	0.360128	0.434391				F	9.367						Tukey's multiple comparisons test	Mean Diff.	95.00% CI of diff.	Below threshold?	Summary	Adjusted P Value
									P value	0.0002						Aldolazin 0nM vs. Aldolazin 5nM	0.01601	-0.1251 to 0.1571	No	ns	0.9991	A-B
									P value summary	***						Aldolazin 0nM vs. Aldolazin 10nM	-0.006699	-0.1478 to 0.1344	No	ns	>0.9999	A-C
									Significant diff. among means (P < 0.05)?	Yes						Aldolazin 0nM vs. Aldolazin 50nM	-0.03367	-0.1747 to 0.1074	No	ns	0.9711	A-D
									R squared	0.7224						Aldolazin 0nM vs. Aldolazin 200nM	-0.1227	-0.2638 to 0.01838	No	ns	0.1102	A-E
																Aldolazin 0nM vs. Aldolazin 1000nM	-0.2313	-0.3724 to -0.09027	Yes	***	0.0007	A-F
									Brown-Forsythe test							Aldolazin 5nM vs. Aldolazin 10nM	-0.02271	-0.1638 to 0.1184	No	ns	0.995	B-C
									F (DFn, DFd)	0.5379 (5, 18)						Aldolazin 5nM vs. Aldolazin 50nM	-0.04967	-0.1907 to 0.09140	No	ns	0.8672	B-D
									P value	0.7451						Aldolazin 5nM vs. Aldolazin 200nM	-0.1387	-0.2798 to 0.002375	No	ns	0.0556	B-E
									P value summary	ns						Aldolazin 5nM vs. Aldolazin 1000nM	-0.2473	-0.3884 to -0.1063	Yes	***	0.0003	B-F
									Are SDs significantly different (P < 0.05)?	No						Aldolazin 10nM vs. Aldolazin 50nM	-0.02697	-0.1680 to 0.1141	No	ns	0.9891	C-D
																Aldolazin 10nM vs. Aldolazin 200nM	-0.116	-0.2571 to 0.02508	No	ns	0.1446	C-E
									Bartlett's test							Aldolazin 10nM vs. Aldolazin 1000nM	-0.2246	-0.3657 to -0.08357	Yes	***	0.001	C-F
									Bartlett's statistic (corrected)	7.701						Aldolazin 50nM vs. Aldolazin 200nM	-0.08902	-0.2301 to 0.05205	No	ns	0.377	D-E
									P value	0.1735						Aldolazin 50nM vs. Aldolazin 1000nM	-0.1977	-0.3387 to -0.05660	Yes	**	0.0035	D-F
									P value summary	ns						Aldolazin 200nM vs. Aldolazin 1000nM	-0.1086	-0.2497 to 0.03242	No	ns	0.192	E-F
									Are SDs significantly different (P < 0.05)?	No
																Test details	Mean 1	Mean 2	Mean Diff.	SE of diff.	n1	n2	q	DF
									ANOVA table	SS	DF	MS	F (DFn, DFd)	P value		Aldolazin 0nM vs. Aldolazin 5nM	0.2554	0.2394	0.01601	0.04439	4	4	0.5099	18
									Treatment (between columns)	0.1846	5	0.03691	F (5, 18) = 9.367	P=0.0002		Aldolazin 0nM vs. Aldolazin 10nM	0.2554	0.2621	-0.006699	0.04439	4	4	0.2134	18
									Residual (within columns)	0.07093	18	0.003941				Aldolazin 0nM vs. Aldolazin 50nM	0.2554	0.2891	-0.03367	0.04439	4	4	1.073	18
									Total	0.2555	23					Aldolazin 0nM vs. Aldolazin 200nM	0.2554	0.3781	-0.1227	0.04439	4	4	3.909	18
																Aldolazin 0nM vs. Aldolazin 1000nM	0.2554	0.4868	-0.2313	0.04439	4	4	7.37	18
									Model comparison	SS	DF	Probability it is correct				Aldolazin 5nM vs. Aldolazin 10nM	0.2394	0.2621	-0.02271	0.04439	4	4	0.7234	18
									Null H. All population means identical	0.2555	23	0.07737%				Aldolazin 5nM vs. Aldolazin 50nM	0.2394	0.2891	-0.04967	0.04439	4	4	1.583	18
									Alternative H: Distinct population means	0.07093	18	99.92%				Aldolazin 5nM vs. Aldolazin 200nM	0.2394	0.3781	-0.1387	0.04439	4	4	4.419	18
									Ratio of probabilities			1292				Aldolazin 5nM vs. Aldolazin 1000nM	0.2394	0.4868	-0.2473	0.04439	4	4	7.88	18
									Difference in AICc			14.33				Aldolazin 10nM vs. Aldolazin 50nM	0.2621	0.2891	-0.02697	0.04439	4	4	0.8592	18
																Aldolazin 10nM vs. Aldolazin 200nM	0.2621	0.3781	-0.116	0.04439	4	4	3.695	18
									Normality of Residuals							Aldolazin 10nM vs. Aldolazin 1000nM	0.2621	0.4868	-0.2246	0.04439	4	4	7.157	18
									Test name	Statistics	P value	Passed normality test (alpha=0.05)?	P value summary			Aldolazin 50nM vs. Aldolazin 200nM	0.2891	0.3781	-0.08902	0.04439	4	4	2.836	18
									Anderson-Darling (A2*)	0.6306	0.0885	Yes	ns			Aldolazin 50nM vs. Aldolazin 1000nM	0.2891	0.4868	-0.1977	0.04439	4	4	6.298	18
									D'Agostino-Pearson omnibus (K2)	8.168	0.0168	No	*			Aldolazin 200nM vs. Aldolazin 1000nM	0.3781	0.4868	-0.1086	0.04439	4	4	3.462	18
									Shapiro-Wilk (W)	0.9077	0.0315	No	*
									Kolmogorov-Smirnov (distance)	0.1409	0.1	Yes	ns
									Data summary
									Number of treatments (columns)	6
									Number of values (total)	24

## Sheet: Fig.2d
Left panel (μg/g protein)	TCL	Lyso	Cyto	Mito	ER		Table Analyzed	Subcellular Aldo PK (ug/g)					Number of families	1
5nM aldolazin	4.9258e-06	5.06127e-06	3.19e-07	3.488e-07	1.36e-07		Data sets analyzed	A-E					Number of comparisons per family	10
	1.2793e-05	6.30742e-06	4.47e-07	1.368e-07	1.952e-07								Alpha	0.05
	4.9522e-06	4.49916e-06	1.003e-06	8.2e-07	1.104e-07		ANOVA summary
	5.6188e-06	4.60057e-06	2.28e-07	5.272e-07	1.248e-07		F	151.5					Tukey's multiple comparisons test	Mean Diff.	95.00% CI of diff.	Below threshold?	Summary	Adjusted P Value
							P value	<0.0001					TCL vs. Lyso	-0.9808	-1.137 to -0.8249	Yes	****	<0.0001	A-B
							P value summary	****					TCL vs. Cyto	0.002716	-0.1532 to 0.1587	No	ns	>0.9999	A-C
							Significant diff. among means (P < 0.05)?	Yes					TCL vs. Mito	0.002642	-0.1533 to 0.1586	No	ns	>0.9999	A-D
							R squared	0.9759					TCL vs. ER	0.003038	-0.1529 to 0.1590	No	ns	>0.9999	A-E
													Lyso vs. Cyto	0.9836	0.8276 to 1.140	Yes	****	<0.0001	B-C
							Brown-Forsythe test						Lyso vs. Mito	0.9835	0.8275 to 1.139	Yes	****	<0.0001	B-D
							F (DFn, DFd)	3.457 (4, 15)					Lyso vs. ER	0.9839	0.8279 to 1.140	Yes	****	<0.0001	B-E
							P value	0.0343					Cyto vs. Mito	-7.35e-05	-0.1560 to 0.1559	No	ns	>0.9999	C-D
							P value summary	*					Cyto vs. ER	0.0003223	-0.1556 to 0.1563	No	ns	>0.9999	C-E
							Are SDs significantly different (P < 0.05)?	Yes					Mito vs. ER	0.0003958	-0.1555 to 0.1563	No	ns	>0.9999	D-E
							Bartlett's test						Test details	Mean 1	Mean 2	Mean Diff.	SE of diff.	n1	n2	q	DF
							Bartlett's statistic (corrected)	110.4					TCL vs. Lyso	0.003215	0.9841	-0.9808	0.0505	4	4	27.47	15
							P value	<0.0001					TCL vs. Cyto	0.003215	0.0004993	0.002716	0.0505	4	4	0.07604	15
							P value summary	****					TCL vs. Mito	0.003215	0.0005728	0.002642	0.0505	4	4	0.07398	15
							Are SDs significantly different (P < 0.05)?	Yes					TCL vs. ER	0.003215	0.000177	0.003038	0.0505	4	4	0.08507	15
													Lyso vs. Cyto	0.9841	0.0004993	0.9836	0.0505	4	4	27.54	15
							ANOVA table	SS	DF	MS	F (DFn, DFd)	P value	Lyso vs. Mito	0.9841	0.0005728	0.9835	0.0505	4	4	27.54	15
							Treatment (between columns)	3.092	4	0.7729	F (4, 15) = 151.5	P<0.0001	Lyso vs. ER	0.9841	0.000177	0.9839	0.0505	4	4	27.55	15
							Residual (within columns)	0.07651	15	0.005101			Cyto vs. Mito	0.0004993	0.0005728	-7.35e-05	0.0505	4	4	0.002058	15
							Total	3.168	19				Cyto vs. ER	0.0004993	0.000177	0.0003223	0.0505	4	4	0.009024	15
													Mito vs. ER	0.0005728	0.000177	0.0003958	0.0505	4	4	0.01108	15
							Normality of Residuals
							Test name	Statistics	P value	Passed normality test (alpha=0.05)?	P value summary
							Anderson-Darling (A2*)	4.478	<0.0001	No	****
							D'Agostino-Pearson omnibus (K2)	26.59	<0.0001	No	****
							Shapiro-Wilk (W)	0.5276	<0.0001	No	****
							Kolmogorov-Smirnov (distance)	0.4337	<0.0001	No	****
							Data summary
							Number of treatments (columns)	5
							Number of values (total)	20
Right panel (μg/g protein)	TCL	Lyso	Cyto	Mito	ER		Table Analyzed	aldolazin					Number of families	1
5nM aldolazin	4.9258e-06	5.06127e-06	3.19e-07	3.488e-07	1.36e-07		Data sets analyzed	A-E					Number of comparisons per family	10
	1.2793e-05	6.30742e-06	4.47e-07	1.368e-07	1.952e-07								Alpha	0.05
	4.9522e-06	4.49916e-06	1.003e-06	8.2e-07	1.104e-07		ANOVA summary
	5.6188e-06	4.60057e-06	2.28e-07	5.272e-07	1.248e-07		F	13.31					Tukey's multiple comparisons test	Mean Diff.	95.00% CI of diff.	Below threshold?	Summary	Adjusted P Value
							P value	<0.0001					TCL vs. Lyso	1.955e-06	-1.894e-006 to 5.805e-006	No	ns	0.5376	A-B
							P value summary	****					TCL vs. Cyto	6.573e-06	2.723e-006 to 1.042e-005	Yes	***	0.0008	A-C
							Significant diff. among means (P < 0.05)?	Yes					TCL vs. Mito	6.614e-06	2.765e-006 to 1.046e-005	Yes	***	0.0007	A-D
							R squared	0.7802					TCL vs. ER	6.931e-06	3.081e-006 to 1.078e-005	Yes	***	0.0004	A-E
													Lyso vs. Cyto	4.618e-06	7.681e-007 to 8.468e-006	Yes	*	0.0155	B-C
							Brown-Forsythe test						Lyso vs. Mito	4.659e-06	8.092e-007 to 8.509e-006	Yes	*	0.0145	B-D
							F (DFn, DFd)	1.115 (4, 15)					Lyso vs. ER	4.976e-06	1.126e-006 to 8.825e-006	Yes	**	0.0089	B-E
							P value	0.3858					Cyto vs. Mito	4.105e-08	-3.809e-006 to 3.891e-006	No	ns	>0.9999	C-D
							P value summary	ns					Cyto vs. ER	3.577e-07	-3.492e-006 to 4.207e-006	No	ns	0.9983	C-E
							Are SDs significantly different (P < 0.05)?	No					Mito vs. ER	3.166e-07	-3.533e-006 to 4.166e-006	No	ns	0.999	D-E
							Bartlett's test						Test details	Mean 1	Mean 2	Mean Diff.	SE of diff.	n1	n2	q	DF
							Bartlett's statistic (corrected)	38.47					TCL vs. Lyso	7.072e-06	5.117e-06	1.955e-06	1.247e-06	4	4	2.218	15
							P value	<0.0001					TCL vs. Cyto	7.072e-06	4.993e-07	6.573e-06	1.247e-06	4	4	7.456	15
							P value summary	****					TCL vs. Mito	7.072e-06	4.582e-07	6.614e-06	1.247e-06	4	4	7.503	15
							Are SDs significantly different (P < 0.05)?	Yes					TCL vs. ER	7.072e-06	1.416e-07	6.931e-06	1.247e-06	4	4	7.862	15
													Lyso vs. Cyto	5.117e-06	4.993e-07	4.618e-06	1.247e-06	4	4	5.238	15
							ANOVA table	SS	DF	MS	F (DFn, DFd)	P value	Lyso vs. Mito	5.117e-06	4.582e-07	4.659e-06	1.247e-06	4	4	5.285	15
							Treatment (between columns)	1.655e-10	4	4.137e-11	F (4, 15) = 13.31	P<0.0001	Lyso vs. ER	5.117e-06	1.416e-07	4.976e-06	1.247e-06	4	4	5.644	15
							Residual (within columns)	4.663e-11	15	3.109e-12			Cyto vs. Mito	4.993e-07	4.582e-07	4.105e-08	1.247e-06	4	4	0.04657	15
							Total	2.121e-10	19				Cyto vs. ER	4.993e-07	1.416e-07	3.577e-07	1.247e-06	4	4	0.4057	15
													Mito vs. ER	4.582e-07	1.416e-07	3.166e-07	1.247e-06	4	4	0.3591	15
							Normality of Residuals
							Test name	Statistics	P value	Passed normality test (alpha=0.05)?	P value summary
							Anderson-Darling (A2*)	2.18	<0.0001	No	****
							D'Agostino-Pearson omnibus (K2)	29.55	<0.0001	No	****
							Shapiro-Wilk (W)	0.693	<0.0001	No	****
							Kolmogorov-Smirnov (distance)	0.2824	0.0002	No	***
							Data summary
							Number of treatments (columns)	5
							Number of values (total)	20

## Sheet: Fig.2g
	aldolazin lysosome PK NH4CL
	0nM	(ug/g) 5nM	10nM	50nM	0nM+NH4CL	5nM+NH4CL	10nM+NH4CL	50nM+NH4CL		Table Analyzed	2g aldolazin lysosome PK NH4CL						Compare column means (main column effect)
	0.0189	0.4791	2.6168	3.6217	0.0231	0.0435	2.1133	5.7303
	0.0178	0.7461	2.9784	4.0252	0.0288	0.0521	2.537	4.3857		Two-way ANOVA	Ordinary						Number of families	1
	0.018	1.1565	2.1139	4.0788	0.0245	0.1244	2.1761	3.7808		Alpha	0.05						Number of comparisons per family	28
	0.0488	1.3214	2.7712	5.6636	0.0293	0.0828	2.5947	4.271									Alpha	0.05
	0.0383	1.3656	2.1197	3.2765	0.0263	0.0426	2.3026	4.03		Source of Variation	% of total variation	P value	P value summary	Significant?
	0.0284	1.0137	2.52	4.1332	0.0264	0.0691	2.3447	4.4395		Row Factor	0.6876	0.3476	ns	No			Tukey's multiple comparisons test	Mean Diff.	95.00% CI of diff.	Below threshold?	Summary	Adjusted P Value
										Column Factor	95.17	<0.0001	****	Yes
																	0nM vs. (ug/g) 5nM	-0.9854	-1.758 to -0.2127	Yes	**	0.005
										ANOVA table	SS (Type III)	DF	MS	F (DFn, DFd)	P value		0nM vs. 10nM	-2.492	-3.264 to -1.719	Yes	****	<0.0001
										Row Factor	1.002	5	0.2005	F (5, 35) = 1.161	P=0.3476		0nM vs. 50nM	-4.105	-4.877 to -3.332	Yes	****	<0.0001
										Column Factor	138.7	7	19.82	F (7, 35) = 114.8	P<0.0001		0nM vs. 0nM+NH4CL	0.001967	-0.7707 to 0.7746	No	ns	>0.9999
										Residual	6.042	35	0.1726				0nM vs. 5nM+NH4CL	-0.04072	-0.8133 to 0.7319	No	ns	>0.9999
																	0nM vs. 10nM+NH4CL	-2.316	-3.089 to -1.544	Yes	****	<0.0001
										Spearman's test for heteroscedasticity							0nM vs. 50nM+NH4CL	-4.411	-5.184 to -3.639	Yes	****	<0.0001
										Rs of predicted Y vs. |residual|	0.2665						(ug/g) 5nM vs. 10nM	-1.506	-2.279 to -0.7336	Yes	****	<0.0001
										P value (one tailed)	0.0336						(ug/g) 5nM vs. 50nM	-3.119	-3.892 to -2.347	Yes	****	<0.0001
										Passed (P > 0.05)?	No						(ug/g) 5nM vs. 0nM+NH4CL	0.9873	0.2147 to 1.760	Yes	**	0.0049
																	(ug/g) 5nM vs. 5nM+NH4CL	0.9447	0.1720 to 1.717	Yes	**	0.008
										Normality of Residuals							(ug/g) 5nM vs. 10nM+NH4CL	-1.331	-2.104 to -0.5584	Yes	****	<0.0001
										Test name	Statistics	P value	Passed normality test (alpha=0.05)?	P value summary			(ug/g) 5nM vs. 50nM+NH4CL	-3.426	-4.198 to -2.653	Yes	****	<0.0001
										Anderson-Darling (A2*)	2.364	<0.0001	No	****			10nM vs. 50nM	-1.613	-2.386 to -0.8405	Yes	****	<0.0001
										D'Agostino-Pearson omnibus (K2)	27.65	<0.0001	No	****			10nM vs. 0nM+NH4CL	2.494	1.721 to 3.266	Yes	****	<0.0001
										Shapiro-Wilk (W)	0.8338	<0.0001	No	****			10nM vs. 5nM+NH4CL	2.451	1.678 to 3.224	Yes	****	<0.0001
										Kolmogorov-Smirnov (distance)	0.191	0.0001	No	***			10nM vs. 10nM+NH4CL	0.1753	-0.5974 to 0.9479	No	ns	0.9954
																	10nM vs. 50nM+NH4CL	-1.92	-2.692 to -1.147	Yes	****	<0.0001
										Data summary							50nM vs. 0nM+NH4CL	4.107	3.334 to 4.879	Yes	****	<0.0001
										Number of columns (Column Factor)	8						50nM vs. 5nM+NH4CL	4.064	3.291 to 4.837	Yes	****	<0.0001
										Number of rows (Row Factor)	6						50nM vs. 10nM+NH4CL	1.788	1.016 to 2.561	Yes	****	<0.0001
										Number of values	48						50nM vs. 50nM+NH4CL	-0.3064	-1.079 to 0.4662	No	ns	0.9011
																	0nM+NH4CL vs. 5nM+NH4CL	-0.04268	-0.8153 to 0.7299	No	ns	>0.9999
																	0nM+NH4CL vs. 10nM+NH4CL	-2.318	-3.091 to -1.546	Yes	****	<0.0001
																	0nM+NH4CL vs. 50nM+NH4CL	-4.413	-5.186 to -3.641	Yes	****	<0.0001
																	5nM+NH4CL vs. 10nM+NH4CL	-2.276	-3.048 to -1.503	Yes	****	<0.0001
																	5nM+NH4CL vs. 50nM+NH4CL	-4.37	-5.143 to -3.598	Yes	****	<0.0001
																	10nM+NH4CL vs. 50nM+NH4CL	-2.095	-2.867 to -1.322	Yes	****	<0.0001
																	Test details	Mean 1	Mean 2	Mean Diff.	SE of diff.	N1	N2	q	DF
																	0nM vs. (ug/g) 5nM	0.02837	1.014	-0.9854	0.2399	6	6	5.809	35
																	0nM vs. 10nM	0.02837	2.52	-2.492	0.2399	6	6	14.69	35
																	0nM vs. 50nM	0.02837	4.133	-4.105	0.2399	6	6	24.2	35
																	0nM vs. 0nM+NH4CL	0.02837	0.0264	0.001967	0.2399	6	6	0.01159	35
																	0nM vs. 5nM+NH4CL	0.02837	0.06908	-0.04072	0.2399	6	6	0.24	35
																	0nM vs. 10nM+NH4CL	0.02837	2.345	-2.316	0.2399	6	6	13.66	35
																	0nM vs. 50nM+NH4CL	0.02837	4.44	-4.411	0.2399	6	6	26.01	35
																	(ug/g) 5nM vs. 10nM	1.014	2.52	-1.506	0.2399	6	6	8.88	35
																	(ug/g) 5nM vs. 50nM	1.014	4.133	-3.119	0.2399	6	6	18.39	35
																	(ug/g) 5nM vs. 0nM+NH4CL	1.014	0.0264	0.9873	0.2399	6	6	5.821	35
																	(ug/g) 5nM vs. 5nM+NH4CL	1.014	0.06908	0.9447	0.2399	6	6	5.569	35
																	(ug/g) 5nM vs. 10nM+NH4CL	1.014	2.345	-1.331	0.2399	6	6	7.847	35
																	(ug/g) 5nM vs. 50nM+NH4CL	1.014	4.44	-3.426	0.2399	6	6	20.2	35
																	10nM vs. 50nM	2.52	4.133	-1.613	0.2399	6	6	9.51	35
																	10nM vs. 0nM+NH4CL	2.52	0.0264	2.494	0.2399	6	6	14.7	35
																	10nM vs. 5nM+NH4CL	2.52	0.06908	2.451	0.2399	6	6	14.45	35
																	10nM vs. 10nM+NH4CL	2.52	2.345	0.1753	0.2399	6	6	1.033	35
																	10nM vs. 50nM+NH4CL	2.52	4.44	-1.92	0.2399	6	6	11.32	35
																	50nM vs. 0nM+NH4CL	4.133	0.0264	4.107	0.2399	6	6	24.21	35
																	50nM vs. 5nM+NH4CL	4.133	0.06908	4.064	0.2399	6	6	23.96	35
																	50nM vs. 10nM+NH4CL	4.133	2.345	1.788	0.2399	6	6	10.54	35
																	50nM vs. 50nM+NH4CL	4.133	4.44	-0.3064	0.2399	6	6	1.806	35
																	0nM+NH4CL vs. 5nM+NH4CL	0.0264	0.06908	-0.04268	0.2399	6	6	0.2516	35
																	0nM+NH4CL vs. 10nM+NH4CL	0.0264	2.345	-2.318	0.2399	6	6	13.67	35
																	0nM+NH4CL vs. 50nM+NH4CL	0.0264	4.44	-4.413	0.2399	6	6	26.02	35
																	5nM+NH4CL vs. 10nM+NH4CL	0.06908	2.345	-2.276	0.2399	6	6	13.42	35
																	5nM+NH4CL vs. 50nM+NH4CL	0.06908	4.44	-4.37	0.2399	6	6	25.77	35
																	10nM+NH4CL vs. 50nM+NH4CL	2.345	4.44	-2.095	0.2399	6	6	12.35	35

## Sheet: Fig.2h
		aldolazin lysosome PK endocy
		DMSO	Dynasore	Dyngo-4a	Nystatin	Methyl-b-cyclodextrin	Cytochalasin D		Table Analyzed	2h aldolazin lysosome PK endocy						Table Analyzed	2h aldolazin lysosome PK endocy			Number of families	1
		1.103	0.993	0.9932	1.2788	1.2785	1.0442		Data sets analyzed	A-F										Number of comparisons per family	15
		1.2672	1.2924	1.0937	1.1651	1.0265	1.0405									Kruskal-Wallis test				Alpha	0.05
		0.7091	0.9951	0.9034	0.8801	0.8706	0.8371		ANOVA summary							P value	0.9968
		1.1124	0.8111	0.8007	0.8311	0.9429	0.9416		F	0.05826						Exact or approximate P value?	Approximate			Dunn's multiple comparisons test	Mean rank diff.	Significant?	Summary	Adjusted P Value
		1.0876	1.0323	1.2918	1.2447	1.2189	1.3056		P value	0.9976						P value summary	ns			DMSO vs. Dynasore	0.8333	No	ns	>0.9999	A-B
		1.0153	1.2269	1.3129	0.9379	0.9113	0.921		P value summary	ns						Do the medians vary signif. (P < 0.05)?	No			DMSO vs. Dyngo-4a	0.3333	No	ns	>0.9999	A-C
									Significant diff. among means (P < 0.05)?	No						Number of groups	6			DMSO vs. Nystatin	1.667	No	ns	>0.9999	A-D
									R squared	0.009617						Kruskal-Wallis statistic	0.3393			DMSO vs. Methyl-b-cyclodextrin	2.5	No	ns	>0.9999	A-E
																				DMSO vs. Cytochalasin D	2.667	No	ns	>0.9999	A-F
									Brown-Forsythe test							Data summary				Dynasore vs. Dyngo-4a	-0.5	No	ns	>0.9999	B-C
									F (DFn, DFd)	0.3493 (5, 30)						Number of treatments (columns)	6			Dynasore vs. Nystatin	0.8333	No	ns	>0.9999	B-D
									P value	0.8786						Number of values (total)	36			Dynasore vs. Methyl-b-cyclodextrin	1.667	No	ns	>0.9999	B-E
									P value summary	ns										Dynasore vs. Cytochalasin D	1.833	No	ns	>0.9999	B-F
									Are SDs significantly different (P < 0.05)?	No										Dyngo-4a vs. Nystatin	1.333	No	ns	>0.9999	C-D
																				Dyngo-4a vs. Methyl-b-cyclodextrin	2.167	No	ns	>0.9999	C-E
									Bartlett's test											Dyngo-4a vs. Cytochalasin D	2.333	No	ns	>0.9999	C-F
									Bartlett's statistic (corrected)	0.3982										Nystatin vs. Methyl-b-cyclodextrin	0.8333	No	ns	>0.9999	D-E
									P value	0.9954										Nystatin vs. Cytochalasin D	1	No	ns	>0.9999	D-F
									P value summary	ns										Methyl-b-cyclodextrin vs. Cytochalasin D	0.1667	No	ns	>0.9999	E-F
									Are SDs significantly different (P < 0.05)?	No
																				Test details	Mean rank 1	Mean rank 2	Mean rank diff.	n1	n2	Z
									ANOVA table	SS	DF	MS	F (DFn, DFd)	P value						DMSO vs. Dynasore	19.83	19	0.8333	6	6	0.137
									Treatment (between columns)	0.009798	5	0.00196	F (5, 30) = 0.05826	P=0.9976						DMSO vs. Dyngo-4a	19.83	19.5	0.3333	6	6	0.0548
									Residual (within columns)	1.009	30	0.03363								DMSO vs. Nystatin	19.83	18.17	1.667	6	6	0.274
									Total	1.019	35									DMSO vs. Methyl-b-cyclodextrin	19.83	17.33	2.5	6	6	0.411
																				DMSO vs. Cytochalasin D	19.83	17.17	2.667	6	6	0.4384
									Model comparison	SS	DF	Probability it is correct								Dynasore vs. Dyngo-4a	19	19.5	-0.5	6	6	0.0822
									Null H. All population means identical	1.019	35	99.87%								Dynasore vs. Nystatin	19	18.17	0.8333	6	6	0.137
									Alternative H: Distinct population means	1.009	30	0.13%								Dynasore vs. Methyl-b-cyclodextrin	19	17.33	1.667	6	6	0.274
									Ratio of probabilities			768.3								Dynasore vs. Cytochalasin D	19	17.17	1.833	6	6	0.3014
									Difference in AICc			-13.29								Dyngo-4a vs. Nystatin	19.5	18.17	1.333	6	6	0.2192
																				Dyngo-4a vs. Methyl-b-cyclodextrin	19.5	17.33	2.167	6	6	0.3562
									Normality of Residuals											Dyngo-4a vs. Cytochalasin D	19.5	17.17	2.333	6	6	0.3836
									Test name	Statistics	P value	Passed normality test (alpha=0.05)?	P value summary							Nystatin vs. Methyl-b-cyclodextrin	18.17	17.33	0.8333	6	6	0.137
									Anderson-Darling (A2*)	0.478	0.2224	Yes	ns							Nystatin vs. Cytochalasin D	18.17	17.17	1	6	6	0.1644
									D'Agostino-Pearson omnibus (K2)	3.32	0.1902	Yes	ns							Methyl-b-cyclodextrin vs. Cytochalasin D	17.33	17.17	0.1667	6	6	0.0274
									Shapiro-Wilk (W)	0.9599	0.2132	Yes	ns
									Kolmogorov-Smirnov (distance)	0.1172	0.1	Yes	ns
									Data summary
									Number of treatments (columns)	6
									Number of values (total)	36

## Sheet: Fig.2i
	FC MFI
	0h	fitc 2h	fitc 4h	fitc2h+aldolazin 5nM	fitc4h+aldolazin 5nM			Table Analyzed	FC MFI						Compare column means (main column effect)
	620	2288	4408	2253	4492
	817	2226	4458	2222	4270			Two-way ANOVA	Ordinary						Number of families	1
	794	2222	4222	2280	4238			Alpha	0.05						Number of comparisons per family	10
	815	2559	3184	2458	2948										Alpha	0.05
	856	2345	3201	2449	2911			Source of Variation	% of total variation	P value	P value summary	Significant?
	865	1605	2958	1793	3161			Row Factor	6.832	0.0229	*	Yes			Tukey's multiple comparisons test	Mean Diff.	95.00% CI of diff.	Below threshold?	Summary	Adjusted P Value
	890	1818	2969	1802	2964			Column Factor	84.23	<0.0001	****	Yes
															0h vs. fitc 2h	-1344	-1993 to -694.2	Yes	****	<0.0001
								ANOVA table	SS (Type III)	DF	MS	F (DFn, DFd)	P value		0h vs. fitc 4h	-2820	-3470 to -2171	Yes	****	<0.0001
								Row Factor	3121417	6	520236	F (6, 24) = 3.058	P=0.0229		0h vs. fitc2h+aldolazin 5nM	-1371	-2021 to -721.9	Yes	****	<0.0001
								Column Factor	38483923	4	9620981	F (4, 24) = 56.55	P<0.0001		0h vs. fitc4h+aldolazin 5nM	-2761	-3411 to -2111	Yes	****	<0.0001
								Residual	4083219	24	170134				fitc 2h vs. fitc 4h	-1477	-2126 to -827.2	Yes	****	<0.0001
															fitc 2h vs. fitc2h+aldolazin 5nM	-27.71	-677.2 to 621.8	No	ns	>0.9999
								Spearman's test for heteroscedasticity							fitc 2h vs. fitc4h+aldolazin 5nM	-1417	-2067 to -767.8	Yes	****	<0.0001
								Rs of predicted Y vs. |residual|	0.342						fitc 4h vs. fitc2h+aldolazin 5nM	1449	799.5 to 2099	Yes	****	<0.0001
								P value (one tailed)	0.0222						fitc 4h vs. fitc4h+aldolazin 5nM	59.43	-590.1 to 709.0	No	ns	0.9988
								Passed (P > 0.05)?	No						fitc2h+aldolazin 5nM vs. fitc4h+aldolazin 5nM	-1390	-2039 to -740.0	Yes	****	<0.0001
								Normality of Residuals
								Test name	Statistics	P value	Passed normality test (alpha=0.05)?	P value summary			Test details	Mean 1	Mean 2	Mean Diff.	SE of diff.	N1	N2	q	DF
								Anderson-Darling (A2*)	1.164	0.0042	No	**
								D'Agostino-Pearson omnibus (K2)	12.07	0.0024	No	**			0h vs. fitc 2h	808.1	2152	-1344	220.5	7	7	8.619	24
								Shapiro-Wilk (W)	0.9147	0.01	No	*			0h vs. fitc 4h	808.1	3629	-2820	220.5	7	7	18.09	24
								Kolmogorov-Smirnov (distance)	0.1592	0.0249	No	*			0h vs. fitc2h+aldolazin 5nM	808.1	2180	-1371	220.5	7	7	8.797	24
															0h vs. fitc4h+aldolazin 5nM	808.1	3569	-2761	220.5	7	7	17.71	24
								Data summary							fitc 2h vs. fitc 4h	2152	3629	-1477	220.5	7	7	9.472	24
								Number of columns (Column Factor)	5						fitc 2h vs. fitc2h+aldolazin 5nM	2152	2180	-27.71	220.5	7	7	0.1778	24
								Number of rows (Row Factor)	7						fitc 2h vs. fitc4h+aldolazin 5nM	2152	3569	-1417	220.5	7	7	9.091	24
								Number of values	35						fitc 4h vs. fitc2h+aldolazin 5nM	3629	2180	1449	220.5	7	7	9.294	24
															fitc 4h vs. fitc4h+aldolazin 5nM	3629	3569	59.43	220.5	7	7	0.3812	24
															fitc2h+aldolazin 5nM vs. fitc4h+aldolazin 5nM	2180	3569	-1390	220.5	7	7	8.913	24

## Sheet: Fig.2j
	0	5	10	30	50	75
	1.135	0.731	0.54	0.444	0.195	0.012		Table Analyzed	2j aldolazin activity						Number of families	1
	0.977	0.781	0.669	0.44	0.182	0.009		Data sets analyzed	A-F						Number of comparisons per family	15
	1.004	0.93	0.582	0.384	0.171	0.007									Alpha	0.05
	0.884	0.866	0.612	0.484	0.136	0.006		ANOVA summary
								F	145						Tukey's multiple comparisons test	Mean Diff.	95.00% CI of diff.	Below threshold?	Summary	Adjusted P Value
								P value	<0.0001						0 vs. 5	0.173	0.03134 to 0.3147	Yes	*	0.0118	A-B
								P value summary	****						0 vs. 10	0.3993	0.2576 to 0.5409	Yes	****	<0.0001	A-C
								Significant diff. among means (P < 0.05)?	Yes						0 vs. 30	0.562	0.4203 to 0.7037	Yes	****	<0.0001	A-D
								R squared	0.9758						0 vs. 50	0.829	0.6873 to 0.9707	Yes	****	<0.0001	A-E
															0 vs. 75	0.9915	0.8498 to 1.133	Yes	****	<0.0001	A-F
								Brown-Forsythe test							5 vs. 10	0.2263	0.08459 to 0.3679	Yes	***	0.0009	B-C
								F (DFn, DFd)	2.532 (5, 18)						5 vs. 30	0.389	0.2473 to 0.5307	Yes	****	<0.0001	B-D
								P value	0.0665						5 vs. 50	0.656	0.5143 to 0.7977	Yes	****	<0.0001	B-E
								P value summary	ns						5 vs. 75	0.8185	0.6768 to 0.9602	Yes	****	<0.0001	B-F
								Are SDs significantly different (P < 0.05)?	No						10 vs. 30	0.1628	0.02109 to 0.3044	Yes	*	0.0191	C-D
															10 vs. 50	0.4298	0.2881 to 0.5714	Yes	****	<0.0001	C-E
								Bartlett's test							10 vs. 75	0.5923	0.4506 to 0.7339	Yes	****	<0.0001	C-F
								Bartlett's statistic (corrected)	20.32						30 vs. 50	0.267	0.1253 to 0.4087	Yes	***	0.0001	D-E
								P value	0.0011						30 vs. 75	0.4295	0.2878 to 0.5712	Yes	****	<0.0001	D-F
								P value summary	**						50 vs. 75	0.1625	0.02084 to 0.3042	Yes	*	0.0194	E-F
								Are SDs significantly different (P < 0.05)?	Yes
															Test details	Mean 1	Mean 2	Mean Diff.	SE of diff.	n1	n2	q	DF
								ANOVA table	SS	DF	MS	F (DFn, DFd)	P value		0 vs. 5	1	0.827	0.173	0.04458	4	4	5.489	18
								Treatment (between columns)	2.882	5	0.5763	F (5, 18) = 145.0	P<0.0001		0 vs. 10	1	0.6008	0.3993	0.04458	4	4	12.67	18
								Residual (within columns)	0.07153	18	0.003974				0 vs. 30	1	0.438	0.562	0.04458	4	4	17.83	18
								Total	2.953	23					0 vs. 50	1	0.171	0.829	0.04458	4	4	26.3	18
															0 vs. 75	1	0.0085	0.9915	0.04458	4	4	31.46	18
								Model comparison	SS	DF	Probability it is correct				5 vs. 10	0.827	0.6008	0.2263	0.04458	4	4	7.178	18
								Null H. All population means identical	2.953	23	2.22e-014%				5 vs. 30	0.827	0.438	0.389	0.04458	4	4	12.34	18
								Alternative H: Distinct population means	0.07153	18	100%				5 vs. 50	0.827	0.171	0.656	0.04458	4	4	20.81	18
								Ratio of probabilities			0				5 vs. 75	0.827	0.0085	0.8185	0.04458	4	4	25.97	18
								Difference in AICc			72.86				10 vs. 30	0.6008	0.438	0.1628	0.04458	4	4	5.163	18
															10 vs. 50	0.6008	0.171	0.4298	0.04458	4	4	13.63	18
								Normality of Residuals							10 vs. 75	0.6008	0.0085	0.5923	0.04458	4	4	18.79	18
								Test name	Statistics	P value	Passed normality test (alpha=0.05)?	P value summary			30 vs. 50	0.438	0.171	0.267	0.04458	4	4	8.471	18
								Anderson-Darling (A2*)	0.5754	0.1199	Yes	ns			30 vs. 75	0.438	0.0085	0.4295	0.04458	4	4	13.63	18
								D'Agostino-Pearson omnibus (K2)	1.883	0.3901	Yes	ns			50 vs. 75	0.171	0.0085	0.1625	0.04458	4	4	5.156	18
								Shapiro-Wilk (W)	0.9561	0.3658	Yes	ns
								Kolmogorov-Smirnov (distance)	0.1701	0.0708	Yes	ns
								Data summary
								Number of treatments (columns)	6
								Number of values (total)	24

## Sheet: Fig.2k
	ALDO activity on Cyto/Lyso fractions
	cytosol	cytosol aldolazin	lysosomal	lysosomal aldolazin		Table Analyzed	2k ALDO activity on Cyto/Lyso fractions						cytosol	cyto+aldolazin
	1.03	0.94	1.02	0.35								Number of values	3	3
	0.92	0.86	1.07	0.4		Column B	cyto+aldolazin
	1.05	0.89	0.91	0.37		vs.	vs.					Minimum	0.92	0.86
						Column A	cytosol					25% Percentile	0.92	0.86
												Median	1.03	0.89
						Unpaired t test						75% Percentile	1.05	0.94
						P value	0.0912					Maximum	1.05	0.94
						P value summary	ns
						Significantly different (P < 0.05)?	No					Mean	1	0.8967
						One- or two-tailed P value?	Two-tailed					Std. Deviation	0.07	0.04041
						t, df	t=2.214, df=4					Std. Error of Mean	0.04041	0.02333
						How big is the difference?						Lower 95% CI	0.8261	0.7963
						Mean of column A	1					Upper 95% CI	1.174	0.9971
						Mean of column B	0.8967
						Difference between means (B - A) ± SEM	-0.1033 ± 0.04667
						95% confidence interval	-0.2329 to 0.02623
						R squared (eta squared)	0.5507
						F test to compare variances
						F, DFn, Dfd	3.000, 2, 2
						P value	0.5
						P value summary	ns
						Significantly different (P < 0.05)?	No
						Model comparison	SS	DF	Probability it is correct
						Null H. Population means identical	0.02908	5	93.08%
						Alternative H: Distinct population means	0.01307	4	6.916%
						Ratio of probabilities			13.46
						Difference in AICc			-5.199
						Normality of Residuals
						Test name	Statistics	P value	Passed normality test (alpha=0.05)?	P value summary
						Anderson-Darling (A2*)	N too small
						D'Agostino-Pearson omnibus (K2)	N too small
						Shapiro-Wilk (W)	0.9139	0.4627	Yes	ns
						Kolmogorov-Smirnov (distance)	0.2213	0.1	Yes	ns
													lysosol	lysosol+aldolazin
						Table Analyzed	2k ALDO activity on Cyto/Lyso fractions					Number of values	3	3
						Column D	lysosol+aldolazin					Minimum	0.91	0.35
						vs.	vs.					25% Percentile	0.91	0.35
						Column C	lysosol					Median	1.02	0.37
												75% Percentile	1.07	0.4
						Unpaired t test						Maximum	1.07	0.4
						P value	0.0002
						P value summary	***					Mean	1	0.3733
						Significantly different (P < 0.05)?	Yes					Std. Deviation	0.08185	0.02517
						One- or two-tailed P value?	Two-tailed					Std. Error of Mean	0.04726	0.01453
						t, df	t=12.67, df=4
												Lower 95% CI	0.7967	0.3108
						How big is the difference?						Upper 95% CI	1.203	0.4358
						Mean of column C	1
						Mean of column D	0.3733
						Difference between means (D - C) ± SEM	-0.6267 ± 0.04944
						95% confidence interval	-0.7639 to -0.4894
						R squared (eta squared)	0.9757
						F test to compare variances
						F, DFn, Dfd	10.58, 2, 2
						P value	0.1727
						P value summary	ns
						Significantly different (P < 0.05)?	No
						Model comparison	SS	DF	Probability it is correct
						Null H. Population means identical	0.6037	5	0.2123%
						Alternative H: Distinct population means	0.01467	4	99.79%
						Ratio of probabilities			470
						Difference in AICc			12.31
						Normality of Residuals
						Test name	Statistics	P value	Passed normality test (alpha=0.05)?	P value summary
						Anderson-Darling (A2*)	N too small
						D'Agostino-Pearson omnibus (K2)	N too small
						Shapiro-Wilk (W)	0.965	0.8576	Yes	ns
						Kolmogorov-Smirnov (distance)	0.1666	0.1	Yes	ns
						Data analyzed
						Sample size, column C	3
						Sample size, column D	3

## Sheet: Fig.2m
	AMP mice liver AMP ADP level
	vehicle	Aldolazin		Table Analyzed	2m AMP mice liver AMP ADP level						vehicle	Aldolazin
	0.048451	0.075947								Number of values	4	4
	0.062781	0.055024		Column B	Aldolazin
	0.064733	0.046543		vs.	vs.					Minimum	0.04845	0.04654
	0.102909	0.104683		Column A	vehicle					25% Percentile	0.05203	0.04866
										Median	0.06376	0.06549
				Unpaired t test						75% Percentile	0.09337	0.0975
				P value	0.9635					Maximum	0.1029	0.1047
				P value summary	ns
				Significantly different (P < 0.05)?	No					Mean	0.06972	0.07055
				One- or two-tailed P value?	Two-tailed					Std. Deviation	0.02329	0.02589
				t, df	t=0.04771, df=6					Std. Error of Mean	0.01164	0.01295
				How big is the difference?						Lower 95% CI	0.03266	0.02935
				Mean of column A	0.06972					Upper 95% CI	0.1068	0.1118
				Mean of column B	0.07055
				Difference between means (B - A) ± SEM	0.0008308 ± 0.01741
				95% confidence interval	-0.04178 to 0.04344
				R squared (eta squared)	0.0003792
				F test to compare variances
				F, DFn, Dfd	1.236, 3, 3
				P value	0.8656
				P value summary	ns
				Significantly different (P < 0.05)?	No
				Model comparison	SS	DF	Probability it is correct
				Null H. Population means identical	0.00364	7	94.26%
				Alternative H: Distinct population means	0.003638	6	5.741%
				Ratio of probabilities			16.42
				Difference in AICc			-5.597
				Normality of Residuals
				Test name	Statistics	P value	Passed normality test (alpha=0.05)?	P value summary
				Anderson-Darling (A2*)	0.4643	0.1819	Yes	ns
				D'Agostino-Pearson omnibus (K2)	1.385	0.5003	Yes	ns
				Shapiro-Wilk (W)	0.8674	0.142	Yes	ns
				Kolmogorov-Smirnov (distance)	0.2115	0.1	Yes	ns
				Data analyzed
				Sample size, column A	4
				Sample size, column B	4
	ADP mice liver AMP ADP level
	vehicle	Aldolazin		Table Analyzed	2m ADP mice liver AMP ADP level						vehicle	Aldolazin
	0.095905	0.105871								Number of values	4	4
	0.118865	0.099179		Column B	Aldolazin
	0.097449	0.08171		vs.	vs.					Minimum	0.09591	0.08171
	0.163051	0.176322		Column A	vehicle					25% Percentile	0.09629	0.08608
										Median	0.1082	0.1025
				Unpaired t test						75% Percentile	0.152	0.1587
				P value	0.9107					Maximum	0.1631	0.1763
				P value summary	ns
				Significantly different (P < 0.05)?	No					Mean	0.1188	0.1158
				One- or two-tailed P value?	Two-tailed					Std. Deviation	0.0313	0.04163
				t, df	t=0.1170, df=6					Std. Error of Mean	0.01565	0.02082
				How big is the difference?						Lower 95% CI	0.06902	0.04952
				Mean of column A	0.1188					Upper 95% CI	0.1686	0.182
				Mean of column B	0.1158
				Difference between means (B - A) ± SEM	-0.003047 ± 0.02604
				95% confidence interval	-0.06677 to 0.06067
				R squared (eta squared)	0.002276
				F test to compare variances
				F, DFn, Dfd	1.770, 3, 3
				P value	0.6508
				P value summary	ns
				Significantly different (P < 0.05)?	No
				Model comparison	SS	DF	Probability it is correct
				Null H. Population means identical	0.008157	7	94.22%
				Alternative H: Distinct population means	0.008138	6	5.782%
				Ratio of probabilities			16.3
				Difference in AICc			-5.582
				Normality of Residuals
				Test name	Statistics	P value	Passed normality test (alpha=0.05)?	P value summary
				Anderson-Darling (A2*)	0.639	0.0599	Yes	ns
				D'Agostino-Pearson omnibus (K2)	2.423	0.2977	Yes	ns
				Shapiro-Wilk (W)	0.8386	0.0729	Yes	ns
				Kolmogorov-Smirnov (distance)	0.2494	0.1	Yes	ns
				Data analyzed
				Sample size, column A	4
				Sample size, column B	4
						172 PAMPK liver
						WT vehicle	WT aldolazin
						0.929456	11.9768
						0.849398	13.0383
						1.16115	12.6731
						1.53075	12.8759
						1.14801	12.2013
						0.381232	10.0624
	Table Analyzed	2m 172 PAMPK liver							WT vehicle	WT aldolazin
								Number of values	6	6
	Column B	WT aldolazin
	vs.	vs.						Minimum	0.3812	10.06
	Column A	WT vehicle						25% Percentile	0.7324	11.5
								Median	1.039	12.44
	Unpaired t test							75% Percentile	1.254	12.92
	P value	<0.0001						Maximum	1.531	13.04
	P value summary	****
	Significantly different (P < 0.05)?	Yes						Mean	1	12.14
	One- or two-tailed P value?	Two-tailed						Std. Deviation	0.3847	1.094
	t, df	t=23.53, df=10						Std. Error of Mean	0.1571	0.4465
	How big is the difference?							Lower 95% CI	0.5962	10.99
	Mean of column A	1						Upper 95% CI	1.404	13.29
	Mean of column B	12.14
	Difference between means (B - A) ± SEM	11.14 ± 0.4733
	95% confidence interval	10.08 to 12.19
	R squared (eta squared)	0.9823
	F test to compare variances
	F, DFn, Dfd	8.080, 5, 5
	P value	0.0387
	P value summary	*
	Significantly different (P < 0.05)?	Yes
	Model comparison	SS	DF	Probability it is correct
	Null H. Population means identical	378.9	11	1.947e-008%
	Alternative H: Distinct population means	6.72	10	100%
	Ratio of probabilities			0
	Difference in AICc			44.72
	Normality of Residuals
	Test name	Statistics	P value	Passed normality test (alpha=0.05)?	P value summary
	Anderson-Darling (A2*)	0.6979	0.0502	Yes	ns
	D'Agostino-Pearson omnibus (K2)	12.63	0.0018	No	**
	Shapiro-Wilk (W)	0.84	0.0277	No	*
	Kolmogorov-Smirnov (distance)	0.2516	0.0346	No	*
	Data analyzed
	Sample size, column A	6
	Sample size, column B	6
						pacc PAMPK liver
						WT vehicle	WT aldolazin
						1.00557	44.2915
						1.53534	48.5949
						0.943733	34.2149
						1.06523	41.1641
						0.841226	39.2332
						0.608899	38.7444
	Table Analyzed	2m pacc PAMPK liver							WT vehicle	WT aldolazin
								Number of values	6	6
	Column B	WT aldolazin
	vs.	vs.						Minimum	0.6089	34.21
	Column A	WT vehicle						25% Percentile	0.7831	37.61
								Median	0.9747	40.2
	Unpaired t test							75% Percentile	1.183	45.37
	P value	<0.0001						Maximum	1.535	48.59
	P value summary	****
	Significantly different (P < 0.05)?	Yes						Mean	1	41.04
	One- or two-tailed P value?	Two-tailed						Std. Deviation	0.3073	4.955
	t, df	t=19.75, df=10						Std. Error of Mean	0.1255	2.023
	How big is the difference?							Lower 95% CI	0.6775	35.84
	Mean of column A	1						Upper 95% CI	1.323	46.24
	Mean of column B	41.04
	Difference between means (B - A) ± SEM	40.04 ± 2.027
	95% confidence interval	35.52 to 44.56
	R squared (eta squared)	0.975
	F test to compare variances
	F, DFn, Dfd	260.0, 5, 5
	P value	<0.0001
	P value summary	****
	Significantly different (P < 0.05)?	Yes
	Model comparison	SS	DF	Probability it is correct
	Null H. Population means identical	4933	11	1.522e-007%
	Alternative H: Distinct population means	123.3	10	100%
	Ratio of probabilities			0
	Difference in AICc			40.61
	Normality of Residuals
	Test name	Statistics	P value	Passed normality test (alpha=0.05)?	P value summary
	Anderson-Darling (A2*)	0.8796	0.0165	No	*
	D'Agostino-Pearson omnibus (K2)	4.093	0.1292	Yes	ns
	Shapiro-Wilk (W)	0.8726	0.0705	Yes	ns
	Kolmogorov-Smirnov (distance)	0.2698	0.016	No	*
	Data analyzed
	Sample size, column A	6
	Sample size, column B	6

## Sheet: Fig.2n
	AMP mice mus AMP ADP level
	vehicle	aldolazin		Table Analyzed	2n AMP mice mus AMP ADP level						vehicle	aldolazin
	0.041164	0.053426								Number of values	4	4
	0.036147	0.05454		Column B	aldolazin
	0.055927	0.049166		vs.	vs.					Minimum	0.03347	0.03798
	0.033468	0.037983		Column A	vehicle					25% Percentile	0.03414	0.04078
										Median	0.03866	0.0513
				Unpaired t test						75% Percentile	0.05224	0.05426
				P value	0.301					Maximum	0.05593	0.05454
				P value summary	ns
				Significantly different (P < 0.05)?	No					Mean	0.04168	0.04878
				One- or two-tailed P value?	Two-tailed					Std. Deviation	0.01002	0.007561
				t, df	t=1.132, df=6					Std. Error of Mean	0.005011	0.00378
				How big is the difference?						Lower 95% CI	0.02573	0.03675
				Mean of column A	0.04168					Upper 95% CI	0.05762	0.06081
				Mean of column B	0.04878
				Difference between means (B - A) ± SEM	0.007102 ± 0.006277
				95% confidence interval	-0.008257 to 0.02246
				R squared (eta squared)	0.1759
				F test to compare variances
				F, DFn, Dfd	1.757, 3, 3
				P value	0.6549
				P value summary	ns
				Significantly different (P < 0.05)?	No
				Model comparison	SS	DF	Probability it is correct
				Null H. Population means identical	0.0005737	7	88.35%
				Alternative H: Distinct population means	0.0004728	6	11.65%
				Ratio of probabilities			7.586
				Difference in AICc			-4.053
				Normality of Residuals
				Test name	Statistics	P value	Passed normality test (alpha=0.05)?	P value summary
				Anderson-Darling (A2*)	0.1732	0.8907	Yes	ns
				D'Agostino-Pearson omnibus (K2)	0.3114	0.8558	Yes	ns
				Shapiro-Wilk (W)	0.9692	0.8916	Yes	ns
				Kolmogorov-Smirnov (distance)	0.1245	0.1	Yes	ns
				Data analyzed
				Sample size, column A	4
				Sample size, column B	4
	ADP mice mus AMP ADP level
	vehicle	aldolazin		Table Analyzed	2n ADP mice mus AMP ADP level						vehicle	aldolazin
	0.096927	0.10869								Number of values	4	4
	0.088478	0.105495		Column B	aldolazin
	0.108586	0.101737		vs.	vs.					Minimum	0.08848	0.08315
	0.13347	0.083146		Column A	vehicle					25% Percentile	0.09059	0.08779
										Median	0.1028	0.1036
				Unpaired t test						75% Percentile	0.1272	0.1079
				P value	0.554					Maximum	0.1335	0.1087
				P value summary	ns
				Significantly different (P < 0.05)?	No					Mean	0.1069	0.09977
				One- or two-tailed P value?	Two-tailed					Std. Deviation	0.01956	0.01144
				t, df	t=0.6265, df=6					Std. Error of Mean	0.009779	0.00572
				How big is the difference?						Lower 95% CI	0.07574	0.08156
				Mean of column A	0.1069					Upper 95% CI	0.138	0.118
				Mean of column B	0.09977
				Difference between means (B - A) ± SEM	-0.007098 ± 0.01133
				95% confidence interval	-0.03482 to 0.02062
				R squared (eta squared)	0.06141
				F test to compare variances
				F, DFn, Dfd	2.923, 3, 3
				P value	0.4018
				P value summary	ns
				Significantly different (P < 0.05)?	No
				Model comparison	SS	DF	Probability it is correct
				Null H. Population means identical	0.001641	7	92.73%
				Alternative H: Distinct population means	0.00154	6	7.266%
				Ratio of probabilities			12.76
				Difference in AICc			-5.093
				Normality of Residuals
				Test name	Statistics	P value	Passed normality test (alpha=0.05)?	P value summary
				Anderson-Darling (A2*)	0.2699	0.5697	Yes	ns
				D'Agostino-Pearson omnibus (K2)	0.4574	0.7956	Yes	ns
				Shapiro-Wilk (W)	0.9405	0.616	Yes	ns
				Kolmogorov-Smirnov (distance)	0.1712	0.1	Yes	ns
				Data analyzed
				Sample size, column A	4
				Sample size, column B	4
	172 PAMPK muscle
	WT vehicle	WT aldolazin		Table Analyzed	2n 172 PAMPK muscle					Table Analyzed	2n 172 PAMPK muscle					WT vehicle	WT aldolazin
	1.12786	8.46474													Number of values	6	6
	0.873565	6.04776		Column B	WT aldolazin					Column B	WT aldolazin
	1.56781	6.26252		vs.	vs.					vs.	vs.				Minimum	0.6125	6.048
	0.612537	7.05405		Column A	WT vehicle					Column A	WT vehicle				25% Percentile	0.7579	6.209
	0.806367	6.28648													Median	0.9427	6.38
	1.01186	6.47412		Unpaired t test						Unpaired t test with Welch's correction					75% Percentile	1.238	7.407
				P value	<0.0001					P value	<0.0001				Maximum	1.568	8.465
				P value summary	****					P value summary	****
				Significantly different (P < 0.05)?	Yes					Significantly different (P < 0.05)?	Yes				Mean	1	6.765
				One- or two-tailed P value?	Two-tailed					One- or two-tailed P value?	Two-tailed				Std. Deviation	0.3294	0.9004
				t, df	t=14.73, df=10					Welch-corrected t, df	t=14.73, df=6.315				Std. Error of Mean	0.1345	0.3676
				How big is the difference?						How big is the difference?					Lower 95% CI	0.6543	5.82
				Mean of column A	1					Mean of column A	1				Upper 95% CI	1.346	7.71
				Mean of column B	6.765					Mean of column B	6.765
				Difference between means (B - A) ± SEM	5.765 ± 0.3914					Difference between means (B - A) ± SEM	5.765 ± 0.3914
				95% confidence interval	4.893 to 6.637					95% confidence interval	4.819 to 6.711
				R squared (eta squared)	0.9559					R squared (eta squared)	0.9717
				F test to compare variances						F test to compare variances
				F, DFn, Dfd	7.471, 5, 5					F, DFn, Dfd	7.471, 5, 5
				P value	0.0456					P value	0.0456
				P value summary	*					P value summary	*
				Significantly different (P < 0.05)?	Yes					Significantly different (P < 0.05)?	Yes
				Model comparison	SS	DF	Probability it is correct			Model comparison	SS	DF	Probability it is correct
				Null H. Population means identical	104.3	11	0.000004577%			Null H. Population means identical	104.3	11	0.000004577%
				Alternative H: Distinct population means	4.596	10	100%			Alternative H: Distinct population means	4.596	10	100%
				Ratio of probabilities			0			Ratio of probabilities			0
				Difference in AICc			33.8			Difference in AICc			33.8
				Normality of Residuals						Data analyzed
				Test name	Statistics	P value	Passed normality test (alpha=0.05)?	P value summary		Sample size, column A	6
				Anderson-Darling (A2*)	0.6612	0.0629	Yes	ns		Sample size, column B	6
				D'Agostino-Pearson omnibus (K2)	12.21	0.0022	No	**
				Shapiro-Wilk (W)	0.8453	0.0321	No	*
				Kolmogorov-Smirnov (distance)	0.1716	0.1	Yes	ns
				Data analyzed
				Sample size, column A	6
				Sample size, column B	6
	pacc PAMPK muscle
	WT vehicle	WT aldolazin		Table Analyzed	2n pacc PAMPK muscle					Table Analyzed	2n pacc PAMPK muscle					WT vehicle	WT aldolazin
	0.738765	8.25748													Number of values	6	6
	1.16102	10.9467		Column B	WT aldolazin					Column B	WT aldolazin
	1.30242	13.0467		vs.	vs.					vs.	vs.				Minimum	0.7388	5.586
	0.83514	11.8953		Column A	WT vehicle					Column A	WT vehicle				25% Percentile	0.811	7.59
	1.07684	5.58594													Median	0.9813	9.9
	0.885819	8.85263		Unpaired t test						Unpaired t test with Welch's correction					75% Percentile	1.196	12.18
				P value	<0.0001					P value	0.0005				Maximum	1.302	13.05
				P value summary	****					P value summary	***
				Significantly different (P < 0.05)?	Yes					Significantly different (P < 0.05)?	Yes				Mean	1	9.764
				One- or two-tailed P value?	Two-tailed					One- or two-tailed P value?	Two-tailed				Std. Deviation	0.2153	2.73
				t, df	t=7.838, df=10					Welch-corrected t, df	t=7.838, df=5.062				Std. Error of Mean	0.08789	1.115
				How big is the difference?						How big is the difference?					Lower 95% CI	0.7741	6.899
				Mean of column A	1					Mean of column A	1				Upper 95% CI	1.226	12.63
				Mean of column B	9.764					Mean of column B	9.764
				Difference between means (B - A) ± SEM	8.764 ± 1.118					Difference between means (B - A) ± SEM	8.764 ± 1.118
				95% confidence interval	6.273 to 11.26					95% confidence interval	5.901 to 11.63
				R squared (eta squared)	0.86					R squared (eta squared)	0.9239
				F test to compare variances						F test to compare variances
				F, DFn, Dfd	160.8, 5, 5					F, DFn, Dfd	160.8, 5, 5
				P value	<0.0001					P value	<0.0001
				P value summary	****					P value summary	****
				Significantly different (P < 0.05)?	Yes					Significantly different (P < 0.05)?	Yes
				Model comparison	SS	DF	Probability it is correct			Model comparison	SS	DF	Probability it is correct
				Null H. Population means identical	267.9	11	0.004705%			Null H. Population means identical	267.9	11	0.004705%
				Alternative H: Distinct population means	37.51	10	100%			Alternative H: Distinct population means	37.51	10	100%
				Ratio of probabilities			0			Ratio of probabilities			0
				Difference in AICc			19.93			Difference in AICc			19.93
				Normality of Residuals						Data analyzed
				Test name	Statistics	P value	Passed normality test (alpha=0.05)?	P value summary		Sample size, column A	6
				Anderson-Darling (A2*)	0.4813	0.1874	Yes	ns		Sample size, column B	6
				D'Agostino-Pearson omnibus (K2)	3.084	0.214	Yes	ns
				Shapiro-Wilk (W)	0.9315	0.3964	Yes	ns
				Kolmogorov-Smirnov (distance)	0.1937	0.1	Yes	ns
				Data analyzed
				Sample size, column A	6
				Sample size, column B	6

## Sheet: Fig.2o
.
	172 lamtor depen PAMPK liver
	WT vehicle	lamtorKO vehicle	WT Aldolazin	lamtorKO Aldolazin			Table Analyzed	2o 172 lamtor depen PAMPK liver						Compare column means (main column effect)
	1	1.13728	9.03069	0.449843
	0.781868	1.35437	7.96333	0.495422			Two-way ANOVA	Ordinary						Number of families	1
	1.04224	1.33738	5.01892	0.355752			Alpha	0.05						Number of comparisons per family	6
														Alpha	0.05
							Source of Variation	% of total variation	P value	P value summary	Significant?
							Row Factor	1.936	0.4566	ns	No			Tukey's multiple comparisons test	Mean Diff.	95.00% CI of diff.	Below threshold?	Summary	Adjusted P Value
							Column Factor	91.58	0.0006	***	Yes
														WT vehicle vs. lamtorKO vehicle	-0.335	-3.324 to 2.654	No	ns	0.9784
							ANOVA table	SS (Type III)	DF	MS	F (DFn, DFd)	P value		WT vehicle vs. WT Aldolazin	-6.396	-9.385 to -3.407	Yes	**	0.0013
							Row Factor	2.004	2	1.002	F (2, 6) = 0.8959	P=0.4566		WT vehicle vs. lamtorKO Aldolazin	0.5077	-2.481 to 3.497	No	ns	0.9321
							Column Factor	94.8	3	31.6	F (3, 6) = 28.26	P=0.0006		lamtorKO vehicle vs. WT Aldolazin	-6.061	-9.050 to -3.072	Yes	**	0.0017
							Residual	6.709	6	1.118				lamtorKO vehicle vs. lamtorKO Aldolazin	0.8427	-2.146 to 3.832	No	ns	0.7678
														WT Aldolazin vs. lamtorKO Aldolazin	6.904	3.915 to 9.893	Yes	***	0.0008
							Spearman's test for heteroscedasticity
							Rs of predicted Y vs. |residual|	0.2168
							P value (one tailed)	0.2493						Test details	Mean 1	Mean 2	Mean Diff.	SE of diff.	N1	N2	q	DF
							Passed (P > 0.05)?	Yes
														WT vehicle vs. lamtorKO vehicle	0.9414	1.276	-0.335	0.8634	3	3	0.5487	6
							Normality of Residuals							WT vehicle vs. WT Aldolazin	0.9414	7.338	-6.396	0.8634	3	3	10.48	6
							Test name	Statistics	P value	Passed normality test (alpha=0.05)?	P value summary			WT vehicle vs. lamtorKO Aldolazin	0.9414	0.4337	0.5077	0.8634	3	3	0.8316	6
							Anderson-Darling (A2*)	0.3758	0.3525	Yes	ns			lamtorKO vehicle vs. WT Aldolazin	1.276	7.338	-6.061	0.8634	3	3	9.928	6
							D'Agostino-Pearson omnibus (K2)	2.603	0.2721	Yes	ns			lamtorKO vehicle vs. lamtorKO Aldolazin	1.276	0.4337	0.8427	0.8634	3	3	1.38	6
							Shapiro-Wilk (W)	0.9393	0.4886	Yes	ns			WT Aldolazin vs. lamtorKO Aldolazin	7.338	0.4337	6.904	0.8634	3	3	11.31	6
							Kolmogorov-Smirnov (distance)	0.1588	0.1	Yes	ns
							Data summary
							Number of columns (Column Factor)	4
							Number of rows (Row Factor)	3
							Number of values	12
	pacc lamtor depen PAMPK liver
	WT vehicle	lamtorKO vehicle	WT Aldolazin	lamtorKO Aldolazin			Table Analyzed	2o pacc lamtor depen PAMPK liver						Compare column means (main column effect)
	1	0.347754	219.523	2.61614
	0.343056	2.1968	353.822	0.512552			Two-way ANOVA	Ordinary						Number of families	1
	0.558796	0.754522	350.017	2.08446			Alpha	0.05						Number of comparisons per family	6
														Alpha	0.05
							Source of Variation	% of total variation	P value	P value summary	Significant?
							Row Factor	1.295	0.4268	ns	No			Tukey's multiple comparisons test	Mean Diff.	95.00% CI of diff.	Below threshold?	Summary	Adjusted P Value
							Column Factor	94.76	0.0001	***	Yes
														WT vehicle vs. lamtorKO vehicle	-0.4657	-108.8 to 107.8	No	ns	>0.9999
							ANOVA table	SS (Type III)	DF	MS	F (DFn, DFd)	P value		WT vehicle vs. WT Aldolazin	-307.2	-415.4 to -198.9	Yes	***	0.0003
							Row Factor	2890	2	1445	F (2, 6) = 0.9846	P=0.4268		WT vehicle vs. lamtorKO Aldolazin	-1.104	-109.4 to 107.2	No	ns	>0.9999
							Column Factor	211552	3	70517	F (3, 6) = 48.04	P=0.0001		lamtorKO vehicle vs. WT Aldolazin	-306.7	-415.0 to -198.4	Yes	***	0.0003
							Residual	8807	6	1468				lamtorKO vehicle vs. lamtorKO Aldolazin	-0.638	-108.9 to 107.7	No	ns	>0.9999
														WT Aldolazin vs. lamtorKO Aldolazin	306	197.8 to 414.3	Yes	***	0.0003
							Spearman's test for heteroscedasticity
							Rs of predicted Y vs. |residual|	0.3007
							P value (one tailed)	0.1711						Test details	Mean 1	Mean 2	Mean Diff.	SE of diff.	N1	N2	q	DF
							Passed (P > 0.05)?	Yes
														WT vehicle vs. lamtorKO vehicle	0.634	1.1	-0.4657	31.28	3	3	0.02106	6
							Normality of Residuals							WT vehicle vs. WT Aldolazin	0.634	307.8	-307.2	31.28	3	3	13.89	6
							Test name	Statistics	P value	Passed normality test (alpha=0.05)?	P value summary			WT vehicle vs. lamtorKO Aldolazin	0.634	1.738	-1.104	31.28	3	3	0.0499	6
							Anderson-Darling (A2*)	0.8323	0.0221	No	*			lamtorKO vehicle vs. WT Aldolazin	1.1	307.8	-306.7	31.28	3	3	13.86	6
							D'Agostino-Pearson omnibus (K2)	3.798	0.1497	Yes	ns			lamtorKO vehicle vs. lamtorKO Aldolazin	1.1	1.738	-0.638	31.28	3	3	0.02884	6
							Shapiro-Wilk (W)	0.8459	0.0327	No	*			WT Aldolazin vs. lamtorKO Aldolazin	307.8	1.738	306	31.28	3	3	13.84	6
							Kolmogorov-Smirnov (distance)	0.2443	0.0462	No	*
							Data summary
							Number of columns (Column Factor)	4
							Number of rows (Row Factor)	3
							Number of values	12

[truncated: 1 more sheets: Fig.2p]
