# Supplementary material for: The aldolase inhibitor aldometanib mimics glucose starvation to activate lysosomal AMPK
Source: Nat Metab. 2022 Oct 10;4(10):1369–401. doi: 10.1038/s42255-022-00640-7 (PMC9584815; doi:10.1038/s42255-022-00640-7)
Supplement: Source Data Fig. 3 — Statistical source data. [file 42255_2022_640_MOESM7_ESM.xlsx]

## Sheet: Fig.3a
			time/min	vehicle					2 mpk aldolazin					10 mpk aldolazin
			0	10.5	10.2	8.8	9.4	10.5	11.8	10.7	9.4	11.4	11.1	11.2	11.7	9	8.2	11.3
			90	10.8	7.8	7.9	7.9	8	6.2	5.1	7.1	7.1	6.6	6.4	7.2	7.1	5	7.8
			150	8.5	8.4	7.9	8.6	8.6	7	4.6	7.4	5.1	5.8	4.7	6.3	6	4.1	5.4
			180	7.8	6.8	6.8	7.6	7.5	7	3.8	7.2	5.4	5.1	4.4	6.3	5.7	3.9	4.8
			300	8	7.1	6.3	6	5.4	6.2	3.7	6	4.7	5.5	4	5.4	3.6	3.3	4
			360	7.5	6.8	6.4	5.6	6.3	5.7	3.6	7.6	5.1	4.9	4.2	5.1	4.2	3.7	4.9
	Table Analyzed	fasting glucose in lean mice							Within each row, compare columns (simple effects within rows)
	Two-way RM ANOVA	Matching: Stacked							Number of families	6
	Assume sphericity?	No							Number of comparisons per family	3
	Alpha	0.05							Alpha	0.05
	Source of Variation	% of total variation	P value	P value summary	Significant?	Geisser-Greenhouse's epsilon			Tukey's multiple comparisons test	Mean Diff.	95.00% CI of diff.	Below threshold?	Summary	Adjusted P Value
	Time x Column Factor	6.245	<0.0001	****	Yes
	Time	62.79	<0.0001	****	Yes	0.5334			Row 1
	Column Factor	13.27	0.0073	**	Yes				vehicle vs. 2 mpk aldolazin	-1	-2.532 to 0.5321	No	ns	0.2081
	Subject	10.46	<0.0001	****	Yes				vehicle vs. 10 mpk aldolazin	-0.4	-2.821 to 2.021	No	ns	0.8679
									2 mpk aldolazin vs. 10 mpk aldolazin	0.6	-1.847 to 3.047	No	ns	0.7513
	ANOVA table	SS	DF	MS	F (DFn, DFd)	P value
	Time x Column Factor	26.24	10	2.624	F (10, 60) = 5.170	P<0.0001			Row 2
	Time	263.8	5	52.76	F (2.667, 32.00) = 104.0	P<0.0001			vehicle vs. 2 mpk aldolazin	2.06	0.01565 to 4.104	Yes	*	0.0485
	Column Factor	55.73	2	27.87	F (2, 12) = 7.613	P=0.0073			vehicle vs. 10 mpk aldolazin	1.78	-0.3887 to 3.949	No	ns	0.1053
	Subject	43.92	12	3.66	F (12, 60) = 7.213	P<0.0001			2 mpk aldolazin vs. 10 mpk aldolazin	-0.28	-2.035 to 1.475	No	ns	0.8907
	Residual	30.45	60	0.5075
									Row 3
	Data summary								vehicle vs. 2 mpk aldolazin	2.42	0.5433 to 4.297	Yes	*	0.0206
	Number of columns (Column Factor)	3							vehicle vs. 10 mpk aldolazin	3.1	1.693 to 4.507	Yes	**	0.0021
	Number of rows (Time)	6							2 mpk aldolazin vs. 10 mpk aldolazin	0.68	-1.274 to 2.634	No	ns	0.593
	Number of subjects (Subject)	15
	Number of missing values	0							Row 4
									vehicle vs. 2 mpk aldolazin	1.6	-0.5891 to 3.789	No	ns	0.1321
									vehicle vs. 10 mpk aldolazin	2.28	0.7799 to 3.780	Yes	**	0.0086
									2 mpk aldolazin vs. 10 mpk aldolazin	0.68	-1.574 to 2.934	No	ns	0.6654
									Row 5
									vehicle vs. 2 mpk aldolazin	1.34	-0.5031 to 3.183	No	ns	0.1561
									vehicle vs. 10 mpk aldolazin	2.5	0.8305 to 4.169	Yes	**	0.007
									2 mpk aldolazin vs. 10 mpk aldolazin	1.16	-0.5289 to 2.849	No	ns	0.1809
									Row 6
									vehicle vs. 2 mpk aldolazin	1.14	-1.108 to 3.388	No	ns	0.3276
									vehicle vs. 10 mpk aldolazin	2.1	0.9377 to 3.262	Yes	**	0.0023
									2 mpk aldolazin vs. 10 mpk aldolazin	0.96	-1.288 to 3.208	No	ns	0.4195
									Test details	Mean 1	Mean 2	Mean Diff.	SE of diff.	N1	N2	q	DF
									Row 1
									vehicle vs. 2 mpk aldolazin	9.88	10.88	-1	0.5318	5	5	2.659	7.698
									vehicle vs. 10 mpk aldolazin	9.88	10.28	-0.4	0.779	5	5	0.7262	5.746
									2 mpk aldolazin vs. 10 mpk aldolazin	10.88	10.28	0.6	0.8141	5	5	1.042	6.457
									Row 2
									vehicle vs. 2 mpk aldolazin	8.48	6.42	2.06	0.6891	5	5	4.228	6.794
									vehicle vs. 10 mpk aldolazin	8.48	6.7	1.78	0.7533	5	5	3.342	7.723
									2 mpk aldolazin vs. 10 mpk aldolazin	6.42	6.7	-0.28	0.6061	5	5	0.6533	7.522
									Row 3
									vehicle vs. 2 mpk aldolazin	8.4	5.98	2.42	0.5526	5	5	6.193	4.47
									vehicle vs. 10 mpk aldolazin	8.4	5.3	3.1	0.4266	5	5	10.28	4.816
									2 mpk aldolazin vs. 10 mpk aldolazin	5.98	5.3	0.68	0.6733	5	5	1.428	7.448
									Row 4
									vehicle vs. 2 mpk aldolazin	7.3	5.7	1.6	0.6663	5	5	3.396	4.869
									vehicle vs. 10 mpk aldolazin	7.3	5.02	2.28	0.4831	5	5	6.674	5.763
									2 mpk aldolazin vs. 10 mpk aldolazin	5.7	5.02	0.68	0.7677	5	5	1.253	7.094
									Row 5
									vehicle vs. 2 mpk aldolazin	6.56	5.22	1.34	0.645	5	5	2.938	7.998
									vehicle vs. 10 mpk aldolazin	6.56	4.06	2.5	0.5781	5	5	6.116	7.616
									2 mpk aldolazin vs. 10 mpk aldolazin	5.22	4.06	1.16	0.584	5	5	2.809	7.565
									Row 6
									vehicle vs. 2 mpk aldolazin	6.52	5.38	1.14	0.723	5	5	2.23	5.74
									vehicle vs. 10 mpk aldolazin	6.52	4.42	2.1	0.4035	5	5	7.36	7.702
									2 mpk aldolazin vs. 10 mpk aldolazin	5.38	4.42	0.96	0.7006	5	5	1.938	5.202
	vehicle	2 mpk aldolazin	10 mpk aldolazin		Table Analyzed	fasting glucose in lean mice for AUC						Number of families	1
	3195	2565	2012		Data sets analyzed	A-C						Number of comparisons per family	3
	2775	1797	2462									Alpha	0.05
	2613	2597	2085		ANOVA summary
	2681	2256	1629		F	8.021						Tukey's multiple comparisons test	Mean Diff.	95.00% CI of diff.	Below threshold?	Summary	Adjusted P Value
	2697	2280	2204		P value	0.0061						vehicle vs. 2 mpk aldolazin	493.2	6.313 to 980.1	Yes	*	0.047	A-B
					P value summary	**						vehicle vs. 10 mpk aldolazin	713.8	226.9 to 1201	Yes	**	0.0054	A-C
					Significant diff. among means (P < 0.05)?	Yes						2 mpk aldolazin vs. 10 mpk aldolazin	220.6	-266.3 to 707.5	No	ns	0.4706	B-C
					R squared	0.5721
												Test details	Mean 1	Mean 2	Mean Diff.	SE of diff.	n1	n2	q	DF
					Brown-Forsythe test							vehicle vs. 2 mpk aldolazin	2792	2299	493.2	182.5	5	5	3.822	12
					F (DFn, DFd)	0.2536 (2, 12)
					P value	0.7801
					P value summary	ns
					Are SDs significantly different (P < 0.05)?	No
					Bartlett's test
					Bartlett's statistic (corrected)	0.4043
					P value	0.817
					P value summary	ns
					Are SDs significantly different (P < 0.05)?	No
					ANOVA table	SS	DF	MS	F (DFn, DFd)	P value
					Treatment (between columns)	1335702	2	667851	F (2, 12) = 8.021	P=0.0061
					Residual (within columns)	999196	12	83266
					Total	2334898	14
					Normality of Residuals
					Test name	Statistics	P value	Passed normality test (alpha=0.05)?	P value summary
					Anderson-Darling (A2*)	0.397	0.3238	Yes	ns
					D'Agostino-Pearson omnibus (K2)	0.2002	0.9048	Yes	ns
					Shapiro-Wilk (W)	0.9392	0.3727	Yes	ns
					Kolmogorov-Smirnov (distance)	0.1568	0.1	Yes	ns
					Data summary
					Number of treatments (columns)	3
					Number of values (total)	15

## Sheet: Fig.3b
							time/min	vehicle								2 mpk aldolazin								10 mpk aldolazin
							-120	11.3	8.2	6.5	10.6	9.7	10.4	7.4	9	6.1	7.8	9.3	7.3	9.7	8.3	9.6	9.7	11.3	8.5	11.7	5.3	6.8	7.3	5.8	11.8
							0	8.5	5.9	6.7	8.5	7.7	10.2	8.5	7.8	6.5	8	6.9	5.8	6.8	5.3	7.7	8.9	7.3	5.7	5.7	6.7	7.5	8.1	3.5	3.3
							20	28.1	31.4	27.8	30.5	28.7	32.6	33	27.6	19	24.9	23.4	26	23.3	19.7	25.1	24.7	25.7	26.9	22.5	22.9	24.6	20.9	14.7	16.5
							40	16.3	25.4	22	15.2	22.5	27.5	27.1	13.8	12.3	18.8	12.6	17.5	16.3	10.9	18.6	15.5	9	13	14.2	11.5	14.8	10.8	8.1	7.9
							60	15.2	14.8	13.2	13.1	14.5	19.8	17.6	12	8.1	13.4	10.6	11	11.2	7.7	12.5	12.9	8.6	7.3	9.3	9.5	9.6	9.1	5.1	6.7
							90	11.5	11	12.6	11.7	10.4	12.4	10.7	11.2	7.3	12.5	8.7	11	11.5	7	12.1	11.7	8.4	7.7	9	8.1	9	8.7	4.4	5.6
	Table Analyzed	ipGTT of lean mice						Within each row, compare columns (simple effects within rows)
	Two-way RM ANOVA	Matching: Stacked						Number of families	6
	Assume sphericity?	No						Number of comparisons per family	3
	Alpha	0.05						Alpha	0.05
	Source of Variation	% of total variation	P value	P value summary	Significant?	Geisser-Greenhouse's epsilon		Tukey's multiple comparisons test	Mean Diff.	95.00% CI of diff.	Below threshold?	Summary	Adjusted P Value
	Time x Column Factor	4.341	<0.0001	****	Yes
	Time	74.66	<0.0001	****	Yes	0.4637		Row 1
	Column Factor	9.491	<0.0001	****	Yes			vehicle vs. 2 mpk aldolazin	0.6625	-1.329 to 2.654	No	ns	0.6642
	Subject	5.569	<0.0001	****	Yes			vehicle vs. 10 mpk aldolazin	0.575	-2.427 to 3.577	No	ns	0.8666
								2 mpk aldolazin vs. 10 mpk aldolazin	-0.0875	-2.990 to 2.815	No	ns	0.9963
	ANOVA table	SS	DF	MS	F (DFn, DFd)	P value
	Time x Column Factor	307.9	10	30.79	F (10, 105) = 7.670	P<0.0001		Row 2
	Time	5294	5	1059	F (2.318, 48.68) = 263.8	P<0.0001		vehicle vs. 2 mpk aldolazin	0.9875	-0.6376 to 2.613	No	ns	0.2816
	Column Factor	673.1	2	336.5	F (2, 21) = 17.89	P<0.0001		vehicle vs. 10 mpk aldolazin	2	-0.07351 to 4.074	No	ns	0.0591
	Subject	395	21	18.81	F (21, 105) = 4.685	P<0.0001		2 mpk aldolazin vs. 10 mpk aldolazin	1.013	-1.011 to 3.036	No	ns	0.4043
	Residual	421.5	105	4.014
								Row 3
	Data summary							vehicle vs. 2 mpk aldolazin	6.7	3.556 to 9.844	Yes	***	0.0002
	Number of columns (Column Factor)	3						vehicle vs. 10 mpk aldolazin	8.125	3.465 to 12.78	Yes	**	0.0018
	Number of rows (Time)	6						2 mpk aldolazin vs. 10 mpk aldolazin	1.425	-3.344 to 6.194	No	ns	0.7089
	Number of subjects (Subject)	24
	Number of missing values	0						Row 4
								vehicle vs. 2 mpk aldolazin	5.913	-0.06475 to 11.89	No	ns	0.0525
								vehicle vs. 10 mpk aldolazin	10.06	4.175 to 15.95	Yes	**	0.0022
								2 mpk aldolazin vs. 10 mpk aldolazin	4.15	0.3858 to 7.914	Yes	*	0.0303
								Row 5
								vehicle vs. 2 mpk aldolazin	4.1	1.017 to 7.183	Yes	**	0.0098
								vehicle vs. 10 mpk aldolazin	6.875	4.008 to 9.742	Yes	****	<0.0001
								2 mpk aldolazin vs. 10 mpk aldolazin	2.775	0.2947 to 5.255	Yes	*	0.0281
								Row 6
								vehicle vs. 2 mpk aldolazin	1.213	-1.120 to 3.545	No	ns	0.3545
								vehicle vs. 10 mpk aldolazin	3.825	2.006 to 5.644	Yes	***	0.0005
								2 mpk aldolazin vs. 10 mpk aldolazin	2.613	0.007309 to 5.218	Yes	*	0.0493
								Test details	Mean 1	Mean 2	Mean Diff.	SE of diff.	N1	N2	q	DF
								Row 1
								vehicle vs. 2 mpk aldolazin	9.138	8.475	0.6625	0.7566	8	8	1.238	13.34
								vehicle vs. 10 mpk aldolazin	9.138	8.563	0.575	1.121	8	8	0.7253	11.7
								2 mpk aldolazin vs. 10 mpk aldolazin	8.475	8.563	-0.0875	1.063	8	8	0.1164	10.24
								Row 2
								vehicle vs. 2 mpk aldolazin	7.975	6.988	0.9875	0.6202	8	8	2.252	13.87
								vehicle vs. 10 mpk aldolazin	7.975	5.975	2	0.7834	8	8	3.61	12.75
								2 mpk aldolazin vs. 10 mpk aldolazin	6.988	5.975	1.013	0.7593	8	8	1.886	12.09
								Row 3
								vehicle vs. 2 mpk aldolazin	29.96	23.26	6.7	1.198	8	8	7.91	13.66
								vehicle vs. 10 mpk aldolazin	29.96	21.84	8.125	1.711	8	8	6.716	10.41
								2 mpk aldolazin vs. 10 mpk aldolazin	23.26	21.84	1.425	1.776	8	8	1.135	11.44
								Row 4
								vehicle vs. 2 mpk aldolazin	21.23	15.31	5.913	2.212	8	8	3.781	10.95
								Vehicle vs. 10 mpk	4.967	4.15	0.8167	0.2994	6	6	3.858	8.658
								2 mpk vs. 10 mpk	4.283	4.15	0.1333	0.21	6	6	0.8978	9.49
								Row 5
								Vehicle vs. 2 mpk	4.8	3.883	0.9167	0.4693	6	6	2.762	8.185
								Vehicle vs. 10 mpk	4.8	3.783	1.017	0.46	6	6	3.126	7.8
								2 mpk vs. 10 mpk	3.883	3.783	0.1	0.3285	6	6	0.4306	9.936
								Row 6
								Vehicle vs. 2 mpk	4.733	3.55	1.183	0.2762	6	6	6.059	8.007
								Vehicle vs. 10 mpk	4.733	3.567	1.167	0.2675	6	6	6.168	8.217
								2 mpk vs. 10 mpk	3.55	3.567	-0.01667	0.3311	6	6	0.07119	9.981
	vehicle	2 mpk aldolazin	10 mpk aldolazin		Table Analyzed	ipGTT of lean mice for AUC						Number of families	1
	2714	1759	2224		Data sets analyzed	A-C						Number of comparisons per family	3
	2576	2425	2005									Alpha	0.05
	2374	2157	2203		ANOVA summary
	2648	2154	1834		F	13.55						Tukey's multiple comparisons test	Mean Diff.	95.00% CI of diff.	Below threshold?	Summary	Adjusted P Value
	2664	2303	2096		P value	0.0002						vehicle vs. 2 mpk aldolazin	481.8	106.1 to 857.4	Yes	*	0.0107	A-B
	3221	1779	1997		P value summary	***						vehicle vs. 10 mpk aldolazin	767.5	391.9 to 1143	Yes	***	0.0001	A-C
	2842	2483	1243		Significant diff. among means (P < 0.05)?	Yes						2 mpk aldolazin vs. 10 mpk aldolazin	285.8	-89.86 to 661.4	No	ns	0.1585	B-C
	2382	2507	1679		R squared	0.5634
												Test details	Mean 1	Mean 2	Mean Diff.	SE of diff.	n1	n2	q	DF
					Brown-Forsythe test							vehicle vs. 2 mpk aldolazin	2678	2196	481.8	149	8	8	4.572	21
					F (DFn, DFd)	0.1414 (2, 21)						vehicle vs. 10 mpk aldolazin	2678	1910	767.5	149	8	8	7.284	21
					P value	0.8689						2 mpk aldolazin vs. 10 mpk aldolazin	2196	1910	285.8	149	8	8	2.712	21
					P value summary	ns
					Are SDs significantly different (P < 0.05)?	No
					Bartlett's test
					Bartlett's statistic (corrected)	0.2169
					P value	0.8972
					P value summary	ns
					Are SDs significantly different (P < 0.05)?	No
					ANOVA table	SS	DF	MS	F (DFn, DFd)	P value
					Treatment (between columns)	2407446	2	1203723	F (2, 21) = 13.55	P=0.0002
					Residual (within columns)	1865356	21	88826
					Total	4272802	23
					Normality of Residuals
					Test name	Statistics	P value	Passed normality test (alpha=0.05)?	P value summary
					Anderson-Darling (A2*)	0.2864	0.5927	Yes	ns
					D'Agostino-Pearson omnibus (K2)	1.14	0.5655	Yes	ns
					Shapiro-Wilk (W)	0.9736	0.7563	Yes	ns
					Kolmogorov-Smirnov (distance)	0.1106	0.1	Yes	ns
					Data summary
					Number of treatments (columns)	3
					Number of values (total)	24

## Sheet: Fig.3c
							time/min	vehicle								2 mpk aldolazin								10 mpk aldolazin
							0	0.685868	0.515918	0.64338	0.588754	0.631241				0.546266	0.673728	0.619102	0.552336	0.582684				0.64945	0.564475	0.576614	0.637311	0.515918
							20	2.09411	2.11875	2.21729	2.46366	2.06948				1.45356	1.60138	1.65065	1.89702	1.52747				1.82311	1.87238	1.4782	1.65065	1.69993
							90	0.922583	0.898305	0.801191	0.989349	0.880096				0.795121	0.728355	0.80726	0.734425	0.740494				0.843678	0.764773	0.716216	0.752634	0.710146
	Table Analyzed	ipGTT insulin of mice						Within each row, compare columns (simple effects within rows)
	Two-way RM ANOVA	Matching: Stacked						Number of families	3
	Assume sphericity?	No						Number of comparisons per family	3
	Alpha	0.05						Alpha	0.05
	Source of Variation	% of total variation	P value	P value summary	Significant?	Geisser-Greenhouse's epsilon		Tukey's multiple comparisons test	Mean Diff.	95.00% CI of diff.	Below threshold?	Summary	Adjusted P Value
	Time x Column Factor	3.261	<0.0001	****	Yes
	Time	90.48	<0.0001	****	Yes	0.6432		Row 1
	Column Factor	3.602	0.0001	***	Yes			vehicle vs. 2 mpk aldolazin	0.01821	-0.08901 to 0.1254	No	ns	0.8784
	Subject	1.021	0.3093	ns	No			vehicle vs. 10 mpk aldolazin	0.02428	-0.08445 to 0.1330	No	ns	0.8024
								2 mpk aldolazin vs. 10 mpk aldolazin	0.00607	-0.09131 to 0.1034	No	ns	0.9827
	ANOVA table	SS	DF	MS	F (DFn, DFd)	P value
	Time x Column Factor	0.479	4	0.1198	F (4, 24) = 11.96	P<0.0001		Row 2
	Time	13.29	2	6.646	F (1.286, 15.44) = 663.8	P<0.0001		vehicle vs. 2 mpk aldolazin	0.5666	0.2678 to 0.8654	Yes	**	0.0016
	Column Factor	0.5291	2	0.2645	F (2, 12) = 21.17	P=0.0001		vehicle vs. 10 mpk aldolazin	0.4878	0.2014 to 0.7742	Yes	**	0.0032
	Subject	0.15	12	0.0125	F (12, 24) = 1.248	P=0.3093		2 mpk aldolazin vs. 10 mpk aldolazin	-0.07884	-0.3724 to 0.2147	No	ns	0.7316
	Residual	0.2403	24	0.01001
								Row 3
	Data summary							vehicle vs. 2 mpk aldolazin	0.1372	0.03143 to 0.2429	Yes	*	0.0169
	Number of columns (Column Factor)	3						vehicle vs. 10 mpk aldolazin	0.1408	0.02864 to 0.2530	Yes	*	0.0178
	Number of rows (Time)	3						2 mpk aldolazin vs. 10 mpk aldolazin	0.003642	-0.08173 to 0.08902	No	ns	0.9914
	Number of subjects (Subject)	15
	Number of missing values	0
								Test details	Mean 1	Mean 2	Mean Diff.	SE of diff.	N1	N2	q	DF
								Row 1
								vehicle vs. 2 mpk aldolazin	0.613	0.5948	0.01821	0.03722	5	5	0.6919	7.702
								vehicle vs. 10 mpk aldolazin	0.613	0.5888	0.02428	0.03786	5	5	0.907	7.808
								2 mpk aldolazin vs. 10 mpk aldolazin	0.5948	0.5888	0.00607	0.03407	5	5	0.252	7.986
								Row 2
								vehicle vs. 2 mpk aldolazin	2.193	1.626	0.5666	0.1045	5	5	7.667	7.984
								vehicle vs. 10 mpk aldolazin	2.193	1.705	0.4878	0.1002	5	5	6.885	7.987
								2 mpk aldolazin vs. 10 mpk aldolazin	1.626	1.705	-0.07884	0.1026	5	5	1.087	7.944
								Row 3
								vehicle vs. 2 mpk aldolazin	0.8983	0.7611	0.1372	0.03474	5	5	5.584	6.17
								vehicle vs. 10 mpk aldolazin	0.8983	0.7575	0.1408	0.03879	5	5	5.134	7.568
								2 mpk aldolazin vs. 10 mpk aldolazin	0.7611	0.7575	0.003642	0.02911	5	5	0.1769	7.121
	vehicle	2 mpk aldolazin	10 mpk aldolazin		Table Analyzed	ipGTT insulin of mice for AUC						Number of families	1
	133.4	98.7	118.1		Data sets analyzed	A-C						Number of comparisons per family	3
	131.9	104.3	116.7									Alpha	0.05
	134.3	108.7	97.35		ANOVA summary
	151.4	116.6	107		F	21.19						Tukey's multiple comparisons test	Mean Diff.	95.00% CI of diff.	Below threshold?	Summary	Adjusted P Value
	130.2	100.5	106.5		P value	0.0001						vehicle vs. 2 mpk aldolazin	30.48	16.78 to 44.18	Yes	***	0.0002	A-B
					P value summary	***						vehicle vs. 10 mpk aldolazin	27.11	13.41 to 40.81	Yes	***	0.0005	A-C
					Significant diff. among means (P < 0.05)?	Yes						2 mpk aldolazin vs. 10 mpk aldolazin	-3.37	-17.07 to 10.33	No	ns	0.7924	B-C
					R squared	0.7793
												Test details	Mean 1	Mean 2	Mean Diff.	SE of diff.	n1	n2	q	DF
					Brown-Forsythe test							vehicle vs. 2 mpk aldolazin	136.2	105.8	30.48	5.134	5	5	8.396	12
					F (DFn, DFd)	0.07883 (2, 12)						vehicle vs. 10 mpk aldolazin	136.2	109.1	27.11	5.134	5	5	7.468	12
					P value	0.9247						2 mpk aldolazin vs. 10 mpk aldolazin	105.8	109.1	-3.37	5.134	5	5	0.9283	12
					P value summary	ns
					Are SDs significantly different (P < 0.05)?	No
					Bartlett's test
					Bartlett's statistic (corrected)	0.1429
					P value	0.931
					P value summary	ns
					Are SDs significantly different (P < 0.05)?	No
					ANOVA table	SS	DF	MS	F (DFn, DFd)	P value
					Treatment (between columns)	2792	2	1396	F (2, 12) = 21.19	P=0.0001
					Residual (within columns)	790.8	12	65.9
					Total	3583	14
					Normality of Residuals
					Test name	Statistics	P value	Passed normality test (alpha=0.05)?	P value summary
					Anderson-Darling (A2*)	0.5794	0.1102	Yes	ns
					D'Agostino-Pearson omnibus (K2)	1.418	0.4922	Yes	ns
					Shapiro-Wilk (W)	0.9275	0.2505	Yes	ns
					Kolmogorov-Smirnov (distance)	0.2437	0.0168	No	*
					Data summary
					Number of treatments (columns)	3
					Number of values (total)	15

## Sheet: Fig.3e
								2DG uptake in muscle
								2DG vehicle	2DG aldolazin 2mpk	2DG aldolazin 10mpk	2DG6P vehicle	2DG6P aldolazin 2mpk	2DG6P aldolazin 10mpk
								1.511	1.30125	1.91843	0.820046	2.21882	1.82038
								0.51997	1.89146	2.26685	0.983717	1.18828	1.89259
								1.32005	1.53935	1.39286	1.15016	1.06526	1.18648
								1.04939	1.70444	2.31208	1.15248	2.04455	1.48543
								0.595926	1.28388	1.59383	0.939434	2.42133	1.77258
								1.00366	1.45992	2.56758	0.954164	1.32465	2.06658
	Table Analyzed	2DG uptake in muscle												Number of families	1
	Data sets analyzed	A-C												Number of comparisons per family	3
														Alpha	0.05
	ANOVA summary
	F	11.07												Tukey's multiple comparisons test	Mean Diff.	95.00% CI of diff.	Below threshold?	Summary	Adjusted P Value
	P value	0.0011												veh 2dg vs. 2 mpk	-0.53	-1.087 to 0.02695	No	ns	0.0633	A-B
	P value summary	**												veh 2dg vs. 10 mpk	-1.009	-1.566 to -0.4516	Yes	***	0.0008	A-C
	Significant diff. among means (P < 0.05)?	Yes												2 mpk vs. 10 mpk	-0.4786	-1.036 to 0.07844	No	ns	0.098	B-C
	R squared	0.5961
														Test details	Mean 1	Mean 2	Mean Diff.	SE of diff.	n1	n2	q	DF
	Brown-Forsythe test													veh 2dg vs. 2 mpk	1	1.53	-0.53	0.2144	6	6	3.496	15
	F (DFn, DFd)	1.468 (2, 15)												veh 2dg vs. 10 mpk	1	2.009	-1.009	0.2144	6	6	6.652	15
	P value	0.2616												2 mpk vs. 10 mpk	1.53	2.009	-0.4786	0.2144	6	6	3.156	15
	P value summary	ns
	Are SDs significantly different (P < 0.05)?	No
	Bartlett's test
	Bartlett's statistic (corrected)	1.869
	P value	0.3928
	P value summary	ns
	Are SDs significantly different (P < 0.05)?	No
	ANOVA table	SS	DF	MS	F (DFn, DFd)	P value
	Treatment (between columns)	3.054	2	1.527	F (2, 15) = 11.07	P=0.0011
	Residual (within columns)	2.069	15	0.138
	Total	5.124	17
	Model comparison	SS	DF	Probability it is correct
	Null H. All population means identical	5.124	17	0.6549%
	Alternative H: Distinct population means	2.069	15	99.35%
	Ratio of probabilities			151.7
	Difference in AICc			10.04
	Normality of Residuals
	Test name	Statistics	P value	Passed normality test (alpha=0.05)?	P value summary
	Anderson-Darling (A2*)	0.208	0.8403	Yes	ns
	D'Agostino-Pearson omnibus (K2)	1.282	0.5269	Yes	ns
	Shapiro-Wilk (W)	0.9675	0.7498	Yes	ns
	Kolmogorov-Smirnov (distance)	0.1037	0.1	Yes	ns
	Table Analyzed	2DG uptake in muscle						Table Analyzed	2DG uptake in muscle			Number of families	1
	Data sets analyzed	D-F										Number of comparisons per family	3
								Brown-Forsythe ANOVA test				Alpha	0.05
	ANOVA summary							F* (DFn, DFd)	6.530 (2.000, 8.271)
	F	6.53						P value	0.0199			Dunnett's T3 multiple comparisons test	Mean Diff.	95.00% CI of diff.	Below threshold?	Summary	Adjusted P Value
	P value	0.0091						P value summary	*			veh 2dg6p vs. 2 mpk	-0.7105	-1.710 to 0.2894	No	ns	0.086	D-E
	P value summary	**						Significant diff. among means (P < 0.05)?	Yes			veh 2dg6p vs. 10 mpk	-0.704	-1.203 to -0.2052	Yes	**	0.0042	D-F
	Significant diff. among means (P < 0.05)?	Yes										2 mpk vs. 10 mpk	0.006473	-0.9253 to 0.9382	No	ns	>0.9999	E-F
	R squared	0.4654						Welch's ANOVA test
								W (DFn, DFd)	14.59 (2.000, 7.864)			Test details	Mean 1	Mean 2	Mean Diff.	SE of diff.	n1	n2	t	DF
	Brown-Forsythe test							P value	0.0023			veh 2dg6p vs. 2 mpk	1	1.71	-0.7105	0.2448	6	6	2.903	5.49
	F (DFn, DFd)	10.58 (2, 15)						P value summary	**			veh 2dg6p vs. 10 mpk	1	1.704	-0.704	0.1397	6	6	5.041	6.635
	P value	0.0014						Significant diff. among means (P < 0.05)?	Yes			2 mpk vs. 10 mpk	1.71	1.704	0.006473	0.2717	6	6	0.02383	7.693
	P value summary	**
	Are SDs significantly different (P < 0.05)?	Yes						Data summary
								Number of treatments (columns)	3
	Bartlett's test							Number of values (total)	18
	Bartlett's statistic (corrected)	8.394
	P value	0.015
	P value summary	*
	Are SDs significantly different (P < 0.05)?	Yes
	ANOVA table	SS	DF	MS	F (DFn, DFd)	P value
	Treatment (between columns)	2.001	2	1	F (2, 15) = 6.530	P=0.0091
	Residual (within columns)	2.298	15	0.1532
	Total	4.299	17
	Model comparison	SS	DF	Probability it is correct
	Null H. All population means identical	4.299	17	7.6%
	Alternative H: Distinct population means	2.298	15	92.4%
	Ratio of probabilities			12.16
	Difference in AICc			4.996
	Normality of Residuals
	Test name	Statistics	P value	Passed normality test (alpha=0.05)?	P value summary
	Anderson-Darling (A2*)	0.1821	0.8978	Yes	ns
	D'Agostino-Pearson omnibus (K2)	0.06472	0.9682	Yes	ns
	Shapiro-Wilk (W)	0.9786	0.9348	Yes	ns
	Kolmogorov-Smirnov (distance)	0.1012	0.1	Yes	ns
	Data summary
	Number of treatments (columns)	3
	Number of values (total)	18

## Sheet: Fig.3f
	lean mice BW
	0	2	10		Table Analyzed	lean mice BW						Number of families	1
	25.4	25.3	23.5		Data sets analyzed	A-C						Number of comparisons per family	3
	21.9	22.6	25.3									Alpha	0.05
	20.3	20.2	20.3		ANOVA summary
	23.5	23	20.2		F	0.09044						Tukey's multiple comparisons test	Mean Diff.	95.00% CI of diff.	Below threshold?	Summary	Adjusted P Value
	22	24.1	23.2		P value	0.914						0 vs. 2	-0.4333	-3.242 to 2.375	No	ns	0.9158	A-B
	23.3	23.8	24.4		P value summary	ns						0 vs. 10	-0.08333	-2.892 to 2.725	No	ns	0.9967	A-C
					Significant diff. among means (P < 0.05)?	No						2 vs. 10	0.35	-2.459 to 3.159	No	ns	0.9441	B-C
					R squared	0.01191
												Test details	Mean 1	Mean 2	Mean Diff.	SE of diff.	n1	n2	q	DF
					Brown-Forsythe test							0 vs. 2	22.73	23.17	-0.4333	1.081	6	6	0.5667	15
					F (DFn, DFd)	0.1473 (2, 15)						0 vs. 10	22.73	22.82	-0.08333	1.081	6	6	0.109	15
					P value	0.8643						2 vs. 10	23.17	22.82	0.35	1.081	6	6	0.4578	15
					P value summary	ns
					Are SDs significantly different (P < 0.05)?	No
					Bartlett's test
					Bartlett's statistic (corrected)	0.2537
					P value	0.8809
					P value summary	ns
					Are SDs significantly different (P < 0.05)?	No
					ANOVA table	SS	DF	MS	F (DFn, DFd)	P value
					Treatment (between columns)	0.6344	2	0.3172	F (2, 15) = 0.09044	P=0.9140
					Residual (within columns)	52.62	15	3.508
					Total	53.25	17
					Model comparison	SS	DF	Probability it is correct
					Null H. All population means identical	53.25	17	95.39%
					Alternative H: Distinct population means	52.62	15	4.606%
					Ratio of probabilities			20.71
					Difference in AICc			-6.061
					Normality of Residuals
					Test name	Statistics	P value	Passed normality test (alpha=0.05)?	P value summary
					Anderson-Darling (A2*)	0.4209	0.2894	Yes	ns
					D'Agostino-Pearson omnibus (K2)	1.125	0.5699	Yes	ns
					Shapiro-Wilk (W)	0.9363	0.2504	Yes	ns
					Kolmogorov-Smirnov (distance)	0.1418	0.1	Yes	ns
					Data summary
					Number of treatments (columns)	3
					Number of values (total)	18

## Sheet: Fig.3g
	lean mice heart
	0	2	10		Table Analyzed	lean mice heart						Table Analyzed	3g lean mice heart		Number of families	1
	0.1083	0.1327	0.09		Data sets analyzed	A-C									Number of comparisons per family	3
	0.1086	0.0982	0.1148									Kruskal-Wallis test			Alpha	0.05
	0.1123	0.117	0.0965		ANOVA summary							P value	0.4163
	0.1055	0.1187	0.1158		F	0.6203						Exact or approximate P value?	Exact		Dunn's multiple comparisons test	Mean rank diff.	Significant?	Summary	Adjusted P Value
	0.0945	0.0967	0.1093		P value	0.5542						P value summary	ns		0 vs. 2	-3.6	No	ns	0.6093	A-B
					P value summary	ns						Do the medians vary signif. (P < 0.05)?	No		0 vs. 10	-0.6	No	ns	>0.9999	A-C
					Significant diff. among means (P < 0.05)?	No						Number of groups	3		2 vs. 10	3	No	ns	0.8665	B-C
					R squared	0.0937						Kruskal-Wallis statistic	1.86
															Test details	Mean rank 1	Mean rank 2	Mean rank diff.	n1	n2	Z
					Brown-Forsythe test							Data summary			0 vs. 2	6.6	10.2	-3.6	5	5	1.273
					F (DFn, DFd)	1.084 (2, 12)						Number of treatments (columns)	3		0 vs. 10	6.6	7.2	-0.6	5	5	0.2121
					P value	0.3693						Number of values (total)	15		2 vs. 10	10.2	7.2	3	5	5	1.061
					P value summary	ns
					Are SDs significantly different (P < 0.05)?	No
					Bartlett's test
					Bartlett's statistic (corrected)	2.119
					P value	0.3466
					P value summary	ns
					Are SDs significantly different (P < 0.05)?	No
					ANOVA table	SS	DF	MS	F (DFn, DFd)	P value
					Treatment (between columns)	0.0001688	2	8.441e-05	F (2, 12) = 0.6203	P=0.5542
					Residual (within columns)	0.001633	12	0.0001361
					Total	0.001802	14
					Model comparison	SS	DF	Probability it is correct
					Null H. All population means identical	0.001802	14	94.06%
					Alternative H: Distinct population means	0.001633	12	5.941%
					Ratio of probabilities			15.83
					Difference in AICc			-5.524
					Normality of Residuals
					Test name	Statistics	P value	Passed normality test (alpha=0.05)?	P value summary
					Anderson-Darling (A2*)	0.52	0.1556	Yes	ns
					D'Agostino-Pearson omnibus (K2)	0.5113	0.7744	Yes	ns
					Shapiro-Wilk (W)	0.9257	0.2354	Yes	ns
					Kolmogorov-Smirnov (distance)	0.1901	0.1	Yes	ns
					Data summary
					Number of treatments (columns)	3
					Number of values (total)	15
	lean mice kid
	0	2	10		Table Analyzed	lean mice kid						Table Analyzed	3g lean mice kid		Number of families	1
	0.3087	0.312	0.253		Data sets analyzed	A-C									Number of comparisons per family	3
	0.2856	0.2723	0.3119									Kruskal-Wallis test			Alpha	0.05
	0.3727	0.3642	0.298		ANOVA summary							P value	0.9254
	0.306	0.2647	0.2904		F	0.05586						Exact or approximate P value?	Exact		Dunn's multiple comparisons test	Mean rank diff.	Significant?	Summary	Adjusted P Value
	0.267	0.321	0.349		P value	0.9459						P value summary	ns		0 vs. 2	-0.6	No	ns	>0.9999	A-B
					P value summary	ns						Do the medians vary signif. (P < 0.05)?	No		0 vs. 10	0.6	No	ns	>0.9999	A-C
					Significant diff. among means (P < 0.05)?	No						Number of groups	3		2 vs. 10	1.2	No	ns	>0.9999	B-C
					R squared	0.009224						Kruskal-Wallis statistic	0.18
															Test details	Mean rank 1	Mean rank 2	Mean rank diff.	n1	n2	Z
					Brown-Forsythe test							Data summary			0 vs. 2	8	8.6	-0.6	5	5	0.2121
					F (DFn, DFd)	0.07800 (2, 12)						Number of treatments (columns)	3		0 vs. 10	8	7.4	0.6	5	5	0.2121
					P value	0.9254						Number of values (total)	15		2 vs. 10	8.6	7.4	1.2	5	5	0.4243
					P value summary	ns
					Are SDs significantly different (P < 0.05)?	No
					Bartlett's test
					Bartlett's statistic (corrected)	0.09293
					P value	0.9546
					P value summary	ns
					Are SDs significantly different (P < 0.05)?	No
					ANOVA table	SS	DF	MS	F (DFn, DFd)	P value
					Treatment (between columns)	0.0001648	2	8.242e-05	F (2, 12) = 0.05586	P=0.9459
					Residual (within columns)	0.01771	12	0.001476
					Total	0.01787	14
					Model comparison	SS	DF	Probability it is correct
					Null H. All population means identical	0.01787	14	96.86%
					Alternative H: Distinct population means	0.01771	12	3.136%
					Ratio of probabilities			30.89
					Difference in AICc			-6.861
					Normality of Residuals
					Test name	Statistics	P value	Passed normality test (alpha=0.05)?	P value summary
					Anderson-Darling (A2*)	0.394	0.3295	Yes	ns
					D'Agostino-Pearson omnibus (K2)	0.9687	0.6161	Yes	ns
					Shapiro-Wilk (W)	0.9281	0.2555	Yes	ns
					Kolmogorov-Smirnov (distance)	0.1453	0.1	Yes	ns
					Data summary
					Number of treatments (columns)	3
					Number of values (total)	15
	lean mice liver
	0	2	10		Table Analyzed	lean mice liver						Table Analyzed	3g lean mice liver		Number of families	1
	1.41581	1.20054	0.9471		Data sets analyzed	A-C									Number of comparisons per family	3
	1.13652	1.01552	1.01794									Kruskal-Wallis test			Alpha	0.05
	1.46784	1.50755	1.09505		ANOVA summary							P value	0.7591
	1.06161	1.2815	1.22023		F	0.2469						Exact or approximate P value?	Exact		Dunn's multiple comparisons test	Mean rank diff.	Significant?	Summary	Adjusted P Value
	1.02443	1.15038	1.471		P value	0.7851						P value summary	ns		0 vs. 2	-0.8	No	ns	>0.9999	A-B
					P value summary	ns						Do the medians vary signif. (P < 0.05)?	No		0 vs. 10	1.4	No	ns	>0.9999	A-C
					Significant diff. among means (P < 0.05)?	No						Number of groups	3		2 vs. 10	2.2	No	ns	>0.9999	B-C
					R squared	0.03953						Kruskal-Wallis statistic	0.62
															Test details	Mean rank 1	Mean rank 2	Mean rank diff.	n1	n2	Z
					Brown-Forsythe test							Data summary			0 vs. 2	8.2	9	-0.8	5	5	0.2828
					F (DFn, DFd)	0.08469 (2, 12)						Number of treatments (columns)	3		0 vs. 10	8.2	6.8	1.4	5	5	0.495
					P value	0.9193						Number of values (total)	15		2 vs. 10	9	6.8	2.2	5	5	0.7778
					P value summary	ns
					Are SDs significantly different (P < 0.05)?	No
					Bartlett's test
					Bartlett's statistic (corrected)	0.07013
					P value	0.9655
					P value summary	ns
					Are SDs significantly different (P < 0.05)?	No
					ANOVA table	SS	DF	MS	F (DFn, DFd)	P value
					Treatment (between columns)	0.01945	2	0.009724	F (2, 12) = 0.2469	P=0.7851
					Residual (within columns)	0.4726	12	0.03938
					Total	0.492	14
					Model comparison	SS	DF	Probability it is correct
					Null H. All population means identical	0.492	14	96.07%
					Alternative H: Distinct population means	0.4726	12	3.926%
					Ratio of probabilities			24.47
					Difference in AICc			-6.395
					Normality of Residuals
					Test name	Statistics	P value	Passed normality test (alpha=0.05)?	P value summary
					Anderson-Darling (A2*)	0.5296	0.1467	Yes	ns
					D'Agostino-Pearson omnibus (K2)	2.333	0.3114	Yes	ns
					Shapiro-Wilk (W)	0.9033	0.1068	Yes	ns
					Kolmogorov-Smirnov (distance)	0.1661	0.1	Yes	ns
					Data summary
					Number of treatments (columns)	3
					Number of values (total)	15
	lean mice muscle
	0	2	10		Table Analyzed	lean mice muscle						Table Analyzed	3g lean mice muscle		Number of families	1
	0.0852	0.0744	0.0735		Data sets analyzed	A-C									Number of comparisons per family	3
	0.0992	0.0933	0.0794									Kruskal-Wallis test			Alpha	0.05
	0.0697	0.0861	0.063		ANOVA summary							P value	0.858
	0.0935	0.0762	0.0853		F	0.1845						Exact or approximate P value?	Exact		Dunn's multiple comparisons test	Mean rank diff.	Significant?	Summary	Adjusted P Value
	0.057	0.0719	0.0816		P value	0.8338						P value summary	ns		0 vs. 2	0.2	No	ns	>0.9999	A-B
					P value summary	ns						Do the medians vary signif. (P < 0.05)?	No		0 vs. 10	1.6	No	ns	>0.9999	A-C
					Significant diff. among means (P < 0.05)?	No						Number of groups	3		2 vs. 10	1.4	No	ns	>0.9999	B-C
					R squared	0.02984						Kruskal-Wallis statistic	0.38
															Test details	Mean rank 1	Mean rank 2	Mean rank diff.	n1	n2	Z
					Brown-Forsythe test							Data summary			0 vs. 2	8.6	8.4	0.2	5	5	0.07071
					F (DFn, DFd)	1.208 (2, 12)						Number of treatments (columns)	3		0 vs. 10	8.6	7	1.6	5	5	0.5657
					P value	0.3328						Number of values (total)	15		2 vs. 10	8.4	7	1.4	5	5	0.495
					P value summary	ns
					Are SDs significantly different (P < 0.05)?	No
					Bartlett's test
					Bartlett's statistic (corrected)	2.364
					P value	0.3066
					P value summary	ns
					Are SDs significantly different (P < 0.05)?	No
					ANOVA table	SS	DF	MS	F (DFn, DFd)	P value
					Treatment (between columns)	5.649e-05	2	2.824e-05	F (2, 12) = 0.1845	P=0.8338
					Residual (within columns)	0.001837	12	0.0001531
					Total	0.001893	14
					Model comparison	SS	DF	Probability it is correct
					Null H. All population means identical	0.001893	14	96.35%
					Alternative H: Distinct population means	0.001837	12	3.652%
					Ratio of probabilities			26.39
					Difference in AICc			-6.546
					Normality of Residuals
					Test name	Statistics	P value	Passed normality test (alpha=0.05)?	P value summary
					Anderson-Darling (A2*)	0.1748	0.9072	Yes	ns
					D'Agostino-Pearson omnibus (K2)	0.5058	0.7765	Yes	ns
					Shapiro-Wilk (W)	0.9775	0.9498	Yes	ns
					Kolmogorov-Smirnov (distance)	0.1312	0.1	Yes	ns
					Data summary
					Number of treatments (columns)	3
					Number of values (total)	15
	lean mice spleen
	0	2	10		Table Analyzed	lean mice spleen						Table Analyzed	3g lean mice spleen		Number of families	1
	0.0632	0.0598	0.073		Data sets analyzed	A-C									Number of comparisons per family	3
	0.063	0.0538	0.0532									Kruskal-Wallis test			Alpha	0.05
	0.0634	0.0691	0.054		ANOVA summary							P value	0.871
	0.1015	0.0602	0.0961		F	0.008498						Exact or approximate P value?	Exact		Dunn's multiple comparisons test	Mean rank diff.	Significant?	Summary	Adjusted P Value
	0.062	0.1047	0.0695		P value	0.9915						P value summary	ns		0 vs. 2	1.6	No	ns	>0.9999	A-B
					P value summary	ns						Do the medians vary signif. (P < 0.05)?	No		0 vs. 10	0.8	No	ns	>0.9999	A-C
					Significant diff. among means (P < 0.05)?	No						Number of groups	3		2 vs. 10	-0.8	No	ns	>0.9999	B-C
					R squared	0.001414						Kruskal-Wallis statistic	0.32
															Test details	Mean rank 1	Mean rank 2	Mean rank diff.	n1	n2	Z
					Brown-Forsythe test							Data summary			0 vs. 2	8.8	7.2	1.6	5	5	0.5657
					F (DFn, DFd)	0.1205 (2, 12)						Number of treatments (columns)	3		0 vs. 10	8.8	8	0.8	5	5	0.2828
					P value	0.8876						Number of values (total)	15		2 vs. 10	7.2	8	-0.8	5	5	0.2828
					P value summary	ns
					Are SDs significantly different (P < 0.05)?	No
					Bartlett's test
					Bartlett's statistic (corrected)	0.128
					P value	0.938
					P value summary	ns
					Are SDs significantly different (P < 0.05)?	No
					ANOVA table	SS	DF	MS	F (DFn, DFd)	P value
					Treatment (between columns)	5.785e-06	2	2.893e-06	F (2, 12) = 0.008498	P=0.9915
					Residual (within columns)	0.004085	12	0.0003404
					Total	0.00409	14
					Model comparison	SS	DF	Probability it is correct
					Null H. All population means identical	0.00409	14	97.04%
					Alternative H: Distinct population means	0.004085	12	2.962%
					Ratio of probabilities			32.77
					Difference in AICc			-6.979
					Normality of Residuals
					Test name	Statistics	P value	Passed normality test (alpha=0.05)?	P value summary
					Anderson-Darling (A2*)	1.339	0.0011	No	**
					D'Agostino-Pearson omnibus (K2)	4.905	0.0861	Yes	ns
					Shapiro-Wilk (W)	0.7908	0.0028	No	**
					Kolmogorov-Smirnov (distance)	0.2637	0.0061	No	**
					Data summary
					Number of treatments (columns)	3
					Number of values (total)	15
	lean mice BAT
	0	2	10		Table Analyzed	lean mice BAT						Table Analyzed	3g lean mice BAT		Number of families	1
	0.1583	0.0752	0.096		Data sets analyzed	A-C									Number of comparisons per family	3
	0.0731	0.0869	0.116									Kruskal-Wallis test			Alpha	0.05
	0.1183	0.0753	0.0745		ANOVA summary							P value	0.9826
	0.051	0.1559	0.1084		F	0.01537						Exact or approximate P value?	Exact		Dunn's multiple comparisons test	Mean rank diff.	Significant?	Summary	Adjusted P Value
	0.097	0.0916	0.08554		P value	0.9848						P value summary	ns		0 vs. 2	0.6	No	ns	>0.9999	A-B
					P value summary	ns						Do the medians vary signif. (P < 0.05)?	No		0 vs. 10	0	No	ns	>0.9999	A-C
					Significant diff. among means (P < 0.05)?	No						Number of groups	3		2 vs. 10	-0.6	No	ns	>0.9999	B-C
					R squared	0.002554						Kruskal-Wallis statistic	0.06
															Test details	Mean rank 1	Mean rank 2	Mean rank diff.	n1	n2	Z
					Brown-Forsythe test							Data summary			0 vs. 2	8.2	7.6	0.6	5	5	0.2121
					F (DFn, DFd)	0.8336 (2, 12)						Number of treatments (columns)	3		0 vs. 10	8.2	8.2	0	5	5	0
					P value	0.4582						Number of values (total)	15		2 vs. 10	7.6	8.2	-0.6	5	5	0.2121
					P value summary	ns
					Are SDs significantly different (P < 0.05)?	No
					Bartlett's test
					Bartlett's statistic (corrected)	2.633
					P value	0.2681
					P value summary	ns
					Are SDs significantly different (P < 0.05)?	No
					ANOVA table	SS	DF	MS	F (DFn, DFd)	P value
					Treatment (between columns)	3.211e-05	2	1.605e-05	F (2, 12) = 0.01537	P=0.9848
					Residual (within columns)	0.01254	12	0.001045
					Total	0.01257	14
					Model comparison	SS	DF	Probability it is correct
					Null H. All population means identical	0.01257	14	97.01%
					Alternative H: Distinct population means	0.01254	12	2.986%
					Ratio of probabilities			32.49
					Difference in AICc			-6.962
					Normality of Residuals
					Test name	Statistics	P value	Passed normality test (alpha=0.05)?	P value summary
					Anderson-Darling (A2*)	0.5178	0.1578	Yes	ns
					D'Agostino-Pearson omnibus (K2)	2.366	0.3064	Yes	ns
					Shapiro-Wilk (W)	0.9192	0.1872	Yes	ns
					Kolmogorov-Smirnov (distance)	0.1678	0.1	Yes	ns
					Data summary
					Number of treatments (columns)	3
					Number of values (total)	15
	lean mice brain
	0	2	10		Table Analyzed	lean mice brain						Table Analyzed	3g lean mice brain		Number of families	1
	0.2326	0.2211	0.2215		Data sets analyzed	A-C									Number of comparisons per family	3
	0.2086	0.2174	0.2137									Kruskal-Wallis test			Alpha	0.05
	0.23	0.2284	0.206		ANOVA summary							P value	0.9254
	0.2105	0.2395	0.2456		F	0.04517						Exact or approximate P value?	Exact		Dunn's multiple comparisons test	Mean rank diff.	Significant?	Summary	Adjusted P Value
	0.209	0.1937	0.1983		P value	0.956						P value summary	ns		0 vs. 2	-0.6	No	ns	>0.9999	A-B
					P value summary	ns						Do the medians vary signif. (P < 0.05)?	No		0 vs. 10	0.6	No	ns	>0.9999	A-C
					Significant diff. among means (P < 0.05)?	No						Number of groups	3		2 vs. 10	1.2	No	ns	>0.9999	B-C
					R squared	0.007471						Kruskal-Wallis statistic	0.18
															Test details	Mean rank 1	Mean rank 2	Mean rank diff.	n1	n2	Z
					Brown-Forsythe test							Data summary			0 vs. 2	8	8.6	-0.6	5	5	0.2121
					F (DFn, DFd)	0.1256 (2, 12)						Number of treatments (columns)	3		0 vs. 10	8	7.4	0.6	5	5	0.2121
					P value	0.8831						Number of values (total)	15		2 vs. 10	8.6	7.4	1.2	5	5	0.4243
					P value summary	ns
					Are SDs significantly different (P < 0.05)?	No
					Bartlett's test
					Bartlett's statistic (corrected)	0.6298
					P value	0.7298
					P value summary	ns
					Are SDs significantly different (P < 0.05)?	No
					ANOVA table	SS	DF	MS	F (DFn, DFd)	P value
					Treatment (between columns)	2.298e-05	2	1.149e-05	F (2, 12) = 0.04517	P=0.9560
					Residual (within columns)	0.003053	12	0.0002544
					Total	0.003076	14
					Model comparison	SS	DF	Probability it is correct
					Null H. All population means identical	0.003076	14	96.9%
					Alternative H: Distinct population means	0.003053	12	3.096%
					Ratio of probabilities			31.3
					Difference in AICc			-6.888
					Normality of Residuals
					Test name	Statistics	P value	Passed normality test (alpha=0.05)?	P value summary
					Anderson-Darling (A2*)	0.1412	0.9635	Yes	ns
					D'Agostino-Pearson omnibus (K2)	0.1354	0.9345	Yes	ns
					Shapiro-Wilk (W)	0.9876	0.9976	Yes	ns
					Kolmogorov-Smirnov (distance)	0.1037	0.1	Yes	ns
					Data summary
					Number of treatments (columns)	3
					Number of values (total)	15
		0						2						10
	iWAT	0.7171	0.6148	0.3461	0.2544	0.6919		0.4501	0.2968	0.3618	0.2343	0.6098		0.5144	0.4106	0.2188	0.3049	0.573
	gWAT	0.4563	0.3011	0.4107	0.4066	0.2954		0.3217	0.3257	0.2938	0.453	0.3853		0.2561	0.3562	0.363	0.3018	0.428
	mWAT	0.1848	0.2149	0.123	0.0385	0.0885		0.0635	0.0842	0.1263	0.0984	0.1139		0.1485	0.2069	0.0515	0.1354	0.1063
	rWAT	0.6426	0.3242	0.4286	0.178	0.492		0.426	0.29	0.3055	0.3433	0.3987		0.363	0.5181	0.186	0.3905	0.414
	Table Analyzed	lean mice iWAT							Number of families	1
	Data sets analyzed	A-C							Number of comparisons per family	3
									Alpha	0.05
	ANOVA summary
	F	0.9395							Tukey's multiple comparisons test	Mean Diff.	95.00% CI of diff.	Below threshold?	Summary	Adjusted P Value
	P value	0.4178							0 vs. 2	0.1343	-0.1533 to 0.4219	No	ns	0.4504	A-B
	P value summary	ns							0 vs. 10	0.1205	-0.1671 to 0.4081	No	ns	0.5217	A-C
	Significant diff. among means (P < 0.05)?	No							2 vs. 10	-0.01378	-0.3014 to 0.2738	No	ns	0.991	B-C
	R squared	0.1354
									Test details	Mean 1	Mean 2	Mean Diff.	SE of diff.	n1	n2	q	DF
	Brown-Forsythe test								0 vs. 2	0.5249	0.3906	0.1343	0.1078	5	5	1.762	12
	F (DFn, DFd)	0.3894 (2, 12)							0 vs. 10	0.5249	0.4043	0.1205	0.1078	5	5	1.581	12
	P value	0.6857							2 vs. 10	0.3906	0.4043	-0.01378	0.1078	5	5	0.1808	12
	P value summary	ns
	Are SDs significantly different (P < 0.05)?	No
	Bartlett's test
	Bartlett's statistic (corrected)	0.6916
	P value	0.7077
	P value summary	ns
	Are SDs significantly different (P < 0.05)?	No
	ANOVA table	SS	DF	MS	F (DFn, DFd)	P value
	Treatment (between columns)	0.05459	2	0.02729	F (2, 12) = 0.9395	P=0.4178
	Residual (within columns)	0.3486	12	0.02905
	Total	0.4032	14
	Model comparison	SS	DF	Probability it is correct
	Null H. All population means identical	0.4032	14	91.75%
	Alternative H: Distinct population means	0.3486	12	8.249%
	Ratio of probabilities			11.12
	Difference in AICc			-4.818
	Normality of Residuals
	Test name	Statistics	P value	Passed normality test (alpha=0.05)?	P value summary
	Anderson-Darling (A2*)	0.3324	0.467	Yes	ns
	D'Agostino-Pearson omnibus (K2)	2.649	0.2659	Yes	ns
	Shapiro-Wilk (W)	0.9413	0.3993	Yes	ns
	Kolmogorov-Smirnov (distance)	0.1238	0.1	Yes	ns
	Data summary
	Number of treatments (columns)	3
	Number of values (total)	15
	Table Analyzed	lean mice gWAT						Number of families	1
	Data sets analyzed	A-C						Number of comparisons per family	3
								Alpha	0.05
	ANOVA summary
	F	0.3038						Tukey's multiple comparisons test	Mean Diff.	95.00% CI of diff.	Below threshold?	Summary	Adjusted P Value
	P value	0.7435						0 vs. 2	0.01812	-0.09500 to 0.1312	No	ns	0.905	A-B
	P value summary	ns						0 vs. 10	0.033	-0.08012 to 0.1461	No	ns	0.7229	A-C
	Significant diff. among means (P < 0.05)?	No						2 vs. 10	0.01488	-0.09824 to 0.1280	No	ns	0.9347	B-C
	R squared	0.0482
								Test details	Mean 1	Mean 2	Mean Diff.	SE of diff.	n1	n2	q	DF
	Brown-Forsythe test							0 vs. 2	0.374	0.3559	0.01812	0.0424	5	5	0.6044	12
	F (DFn, DFd)	0.05121 (2, 12)						0 vs. 10	0.374	0.341	0.033	0.0424	5	5	1.101	12
	P value	0.9503						2 vs. 10	0.3559	0.341	0.01488	0.0424	5	5	0.4963	12
	P value summary	ns
	Are SDs significantly different (P < 0.05)?	No
	Bartlett's test
	Bartlett's statistic (corrected)	0.06026
	P value	0.9703
	P value summary	ns
	Are SDs significantly different (P < 0.05)?	No
	ANOVA table	SS	DF	MS	F (DFn, DFd)	P value
	Treatment (between columns)	0.002731	2	0.001366	F (2, 12) = 0.3038	P=0.7435
	Residual (within columns)	0.05393	12	0.004495
	Total	0.05667	14
	Model comparison	SS	DF	Probability it is correct
	Null H. All population means identical	0.05667	14	95.81%
	Alternative H: Distinct population means	0.05393	12	4.191%
	Ratio of probabilities			22.86
	Difference in AICc			-6.259
	Normality of Residuals
	Test name	Statistics	P value	Passed normality test (alpha=0.05)?	P value summary
	Anderson-Darling (A2*)	0.4065	0.3066	Yes	ns
	D'Agostino-Pearson omnibus (K2)	2.47	0.2908	Yes	ns
	Shapiro-Wilk (W)	0.9248	0.2278	Yes	ns
	Kolmogorov-Smirnov (distance)	0.1534	0.1	Yes	ns
	Data summary
	Number of treatments (columns)	3
	Number of values (total)	15
	Table Analyzed	lean mice mWAT						Number of families	1
	Data sets analyzed	A-C						Number of comparisons per family	3
								Alpha	0.05
	ANOVA summary
	F	0.5927						Tukey's multiple comparisons test	Mean Diff.	95.00% CI of diff.	Below threshold?	Summary	Adjusted P Value
	P value	0.5682						0 vs. 2	0.03268	-0.05947 to 0.1248	No	ns	0.6229	A-B
	P value summary	ns						0 vs. 10	0.00022	-0.09193 to 0.09237	No	ns	>0.9999	A-C
	Significant diff. among means (P < 0.05)?	No						2 vs. 10	-0.03246	-0.1246 to 0.05969	No	ns	0.6267	B-C
	R squared	0.08991
								Test details	Mean 1	Mean 2	Mean Diff.	SE of diff.	n1	n2	q	DF
	Brown-Forsythe test							0 vs. 2	0.1299	0.09726	0.03268	0.03454	5	5	1.338	12
	F (DFn, DFd)	1.665 (2, 12)						0 vs. 10	0.1299	0.1297	0.00022	0.03454	5	5	0.009007	12
	P value	0.2301						2 vs. 10	0.09726	0.1297	-0.03246	0.03454	5	5	1.329	12
	P value summary	ns
	Are SDs significantly different (P < 0.05)?	No
	Bartlett's test
	Bartlett's statistic (corrected)	3.492
	P value	0.1745
	P value summary	ns
	Are SDs significantly different (P < 0.05)?	No
	ANOVA table	SS	DF	MS	F (DFn, DFd)	P value
	Treatment (between columns)	0.003536	2	0.001768	F (2, 12) = 0.5927	P=0.5682
	Residual (within columns)	0.03579	12	0.002983
	Total	0.03933	14
	Model comparison	SS	DF	Probability it is correct
	Null H. All population means identical	0.03933	14	94.23%
	Alternative H: Distinct population means	0.03579	12	5.768%
	Ratio of probabilities			16.34
	Difference in AICc			-5.587
	Normality of Residuals
	Test name	Statistics	P value	Passed normality test (alpha=0.05)?	P value summary
	Anderson-Darling (A2*)	0.1554	0.9419	Yes	ns
	D'Agostino-Pearson omnibus (K2)	0.0127	0.9937	Yes	ns
	Shapiro-Wilk (W)	0.9761	0.9362	Yes	ns
	Kolmogorov-Smirnov (distance)	0.0885	0.1	Yes	ns
	Data summary
	Number of treatments (columns)	3
	Number of values (total)	15
	Table Analyzed	lean mice rWAT						Number of families	1
	Data sets analyzed	A-C						Number of comparisons per family	3
								Alpha	0.05
	ANOVA summary
	F	0.2892						Tukey's multiple comparisons test	Mean Diff.	95.00% CI of diff.	Below threshold?	Summary	Adjusted P Value
	P value	0.7539						0 vs. 2	0.06038	-0.1542 to 0.2750	No	ns	0.739	A-B
	P value summary	ns						0 vs. 10	0.03876	-0.1759 to 0.2534	No	ns	0.8811	A-C
	Significant diff. among means (P < 0.05)?	No						2 vs. 10	-0.02162	-0.2362 to 0.1930	No	ns	0.9611	B-C
	R squared	0.04599
								Test details	Mean 1	Mean 2	Mean Diff.	SE of diff.	n1	n2	q	DF
	Brown-Forsythe test							0 vs. 2	0.4131	0.3527	0.06038	0.08045	5	5	1.061	12
	F (DFn, DFd)	1.286 (2, 12)						0 vs. 10	0.4131	0.3743	0.03876	0.08045	5	5	0.6814	12
	P value	0.3118						2 vs. 10	0.3527	0.3743	-0.02162	0.08045	5	5	0.3801	12
	P value summary	ns
	Are SDs significantly different (P < 0.05)?	No
	Bartlett's test
	Bartlett's statistic (corrected)	3.676
	P value	0.1591
	P value summary	ns
	Are SDs significantly different (P < 0.05)?	No
	ANOVA table	SS	DF	MS	F (DFn, DFd)	P value
	Treatment (between columns)	0.009359	2	0.00468	F (2, 12) = 0.2892	P=0.7539
	Residual (within columns)	0.1941	12	0.01618
	Total	0.2035	14
	Model comparison	SS	DF	Probability it is correct
	Null H. All population means identical	0.2035	14	95.88%
	Alternative H: Distinct population means	0.1941	12	4.121%
	Ratio of probabilities			23.26
	Difference in AICc			-6.294
	Normality of Residuals
	Test name	Statistics	P value	Passed normality test (alpha=0.05)?	P value summary
	Anderson-Darling (A2*)	0.257	0.6696	Yes	ns
	D'Agostino-Pearson omnibus (K2)	0.7436	0.6895	Yes	ns
	Shapiro-Wilk (W)	0.9734	0.9044	Yes	ns
	Kolmogorov-Smirnov (distance)	0.1284	0.1	Yes	ns
	Data summary
	Number of treatments (columns)	3
	Number of values (total)	15

## Sheet: Fig.3h
		lean mice average EE
		mpk	light						dark									Table Analyzed	lean mice average EE 0							Compare column means (main column effect)
		0	6.36611	6.0392	5.07373	6.02177	6.35016		8.46994	7.75147	7.06935	6.43062	7.5317
		2	5.88849	4.94008	6.05219	6.56399	6.06149		7.22996	5.92133	7.39228	7.63592	7.33732					Two-way ANOVA	Ordinary							Number of families	1
		10	4.28394	5.43589	5.42179	5.80326	5.76495		5.83769	6.87388	7.54406	6.64575	7.30595					Alpha	0.05							Number of comparisons per family	15
																										Alpha	0.05
																		Source of Variation	% of total variation	P value	P value summary	Significant?
																		Row Factor	6.733	0.541	ns	No				Tukey's multiple comparisons test	Mean Diff.	95.00% CI of diff.	Below threshold?	Summary	Adjusted P Value
																		Column Factor	59.41	0.0005	***	Yes
																										0 light vs. 0 dark	-1.48	-2.791 to -0.1701	Yes	*	0.0214
																		ANOVA table	SS (Type III)	DF	MS	F (DFn, DFd)	P value			0 light vs. 2 light	-0.1147	-1.485 to 1.256	No	ns	0.9998
																		Row Factor	1.795	5	0.359	F (5, 19) = 0.8350	P=0.5410			0 light vs. 2 dark	-1.317	-2.687 to 0.05348	No	ns	0.0639
																		Column Factor	15.84	5	3.167	F (5, 19) = 7.368	P=0.0005			0 light vs. 10 light	0.4445	-0.9258 to 1.815	No	ns	0.9037
																		Residual	8.169	19	0.4299					0 light vs. 10 dark	-1.055	-2.425 to 0.3154	No	ns	0.1945
																										0 dark vs. 2 light	1.366	-0.004647 to 2.736	No	ns	0.0511
																		Spearman's test for heteroscedasticity								0 dark vs. 2 dark	0.1636	-1.207 to 1.534	No	ns	0.9988
																		Rs of predicted Y vs. |residual|	-0.1751							0 dark vs. 10 light	1.925	0.5546 to 3.295	Yes	**	0.0033
																		P value (one tailed)	0.1774							0 dark vs. 10 dark	0.4255	-0.9449 to 1.796	No	ns	0.9184
																		Passed (P > 0.05)?	Yes							2 light vs. 2 dark	-1.202	-2.512 to 0.1082	No	ns	0.0835
																										2 light vs. 10 light	0.5593	-0.7510 to 1.870	No	ns	0.7553
																		Normality of Residuals								2 light vs. 10 dark	-0.9402	-2.251 to 0.3701	No	ns	0.2547
																		Test name	Statistics	P value	Passed normality test (alpha=0.05)?	P value summary				2 dark vs. 10 light	1.761	0.4511 to 3.072	Yes	**	0.005
																		Anderson-Darling (A2*)	0.4184	0.3082	Yes	ns				2 dark vs. 10 dark	0.2619	-1.048 to 1.572	No	ns	0.9871
																		D'Agostino-Pearson omnibus (K2)	0.4564	0.796	Yes	ns				10 light vs. 10 dark	-1.499	-2.810 to -0.1892	Yes	*	0.0194
																		Shapiro-Wilk (W)	0.9629	0.3668	Yes	ns
																		Kolmogorov-Smirnov (distance)	0.09298	0.1	Yes	ns
																										Test details	Mean 1	Mean 2	Mean Diff.	SE of diff.	N1	N2	q	DF
																		Data summary
																		Number of columns (Column Factor)	6							0 light vs. 0 dark	5.856	7.336	-1.48	0.4147	5	5	5.049	19
																		Number of rows (Row Factor)	6							0 light vs. 2 light	5.856	5.97	-0.1147	0.4337	5	5	0.3741	19
																		Number of values	30							0 light vs. 2 dark	5.856	7.172	-1.317	0.4337	5	5	4.294	19
																										0 light vs. 10 light	5.856	5.411	0.4445	0.4337	5	5	1.45	19
																										0 light vs. 10 dark	5.856	6.91	-1.055	0.4337	5	5	3.44	19
																										0 dark vs. 2 light	7.336	5.97	1.366	0.4337	5	5	4.453	19
																										0 dark vs. 2 dark	7.336	7.172	0.1636	0.4337	5	5	0.5334	19
																										0 dark vs. 10 light	7.336	5.411	1.925	0.4337	5	5	6.277	19
																										0 dark vs. 10 dark	7.336	6.91	0.4255	0.4337	5	5	1.387	19
																										2 light vs. 2 dark	5.97	7.172	-1.202	0.4147	5	5	4.1	19
																										2 light vs. 10 light	5.97	5.411	0.5593	0.4147	5	5	1.907	19
																										2 light vs. 10 dark	5.97	6.91	-0.9402	0.4147	5	5	3.206	19
																										2 dark vs. 10 light	7.172	5.411	1.761	0.4147	5	5	6.007	19
																										2 dark vs. 10 dark	7.172	6.91	0.2619	0.4147	5	5	0.8931	19
																										10 light vs. 10 dark	5.411	6.91	-1.499	0.4147	5	5	5.114	19
		lean mice pedmeters
		0							2							10
	light	6.61576	22.3293	9.04192	20.4334	20.7893			26.667	28.9436	16.6483	17.3838	7.69624			17.2768	33.9785	15.7625	17.7857	20.4874
	dark	75.8403	55.2468	68.5876	66.2218	73.3942			76.0359	98.0429	65.2084	64.8202	84.2422			85.6255	88.416	74.6608	87.8131	77.2022
																		Table Analyzed	lean mice pedmeters 0							Compare column means (main column effect)
																		Two-way ANOVA	Ordinary							Number of families	1
																		Alpha	0.05							Number of comparisons per family	15
																										Alpha	0.05
																		Source of Variation	% of total variation	P value	P value summary	Significant?
																		Row Factor	1.907	0.1616	ns	No				Tukey's multiple comparisons test	Mean Diff.	95.00% CI of diff.	Below threshold?	Summary	Adjusted P Value
																		Column Factor	92.9	<0.0001	****	Yes
																										light 0 vs. dark 0	-52.02	-68.73 to -35.31	Yes	****	<0.0001
																		ANOVA table	SS (Type III)	DF	MS	F (DFn, DFd)	P value			light 0 vs. light 2	-3.626	-20.34 to 13.08	No	ns	0.982
																		Row Factor	518.8	4	129.7	F (4, 20) = 1.836	P=0.1616			light 0 vs. dark 2	-61.83	-78.54 to -45.12	Yes	****	<0.0001
																		Column Factor	25270	5	5054	F (5, 20) = 71.53	P<0.0001			light 0 vs. light 10	-5.216	-21.93 to 11.49	No	ns	0.9186
																		Residual	1413	20	70.66					light 0 vs. dark 10	-66.9	-83.61 to -50.19	Yes	****	<0.0001
																										dark 0 vs. light 2	48.39	31.68 to 65.10	Yes	****	<0.0001
																		Spearman's test for heteroscedasticity								dark 0 vs. dark 2	-9.812	-26.52 to 6.899	No	ns	0.4612
																		Rs of predicted Y vs. |residual|	0.2476							dark 0 vs. light 10	46.8	30.09 to 63.51	Yes	****	<0.0001
																		P value (one tailed)	0.0935							dark 0 vs. dark 10	-14.89	-31.60 to 1.825	No	ns	0.0987
																		Passed (P > 0.05)?	Yes							light 2 vs. dark 2	-58.2	-74.91 to -41.49	Yes	****	<0.0001
																										light 2 vs. light 10	-1.59	-18.30 to 15.12	No	ns	0.9996
																		Normality of Residuals								light 2 vs. dark 10	-63.28	-79.99 to -46.57	Yes	****	<0.0001
																		Test name	Statistics	P value	Passed normality test (alpha=0.05)?	P value summary				dark 2 vs. light 10	56.61	39.90 to 73.32	Yes	****	<0.0001
																		Anderson-Darling (A2*)	0.5977	0.1102	Yes	ns				dark 2 vs. dark 10	-5.074	-21.78 to 11.64	No	ns	0.9269
																		D'Agostino-Pearson omnibus (K2)	4.969	0.0834	Yes	ns				light 10 vs. dark 10	-61.69	-78.40 to -44.97	Yes	****	<0.0001
																		Shapiro-Wilk (W)	0.9453	0.1262	Yes	ns
																		Kolmogorov-Smirnov (distance)	0.1379	0.1	Yes	ns
																										Test details	Mean 1	Mean 2	Mean Diff.	SE of diff.	N1	N2	q	DF
																		Data summary
																		Number of columns (Column Factor)	6							light 0 vs. dark 0	15.84	67.86	-52.02	5.316	5	5	13.84	20
																		Number of rows (Row Factor)	5							light 0 vs. light 2	15.84	19.47	-3.626	5.316	5	5	0.9645	20
																		Number of values	30							light 0 vs. dark 2	15.84	77.67	-61.83	5.316	5	5	16.45	20
																										light 0 vs. light 10	15.84	21.06	-5.216	5.316	5	5	1.388	20
																										light 0 vs. dark 10	15.84	82.74	-66.9	5.316	5	5	17.8	20
																										dark 0 vs. light 2	67.86	19.47	48.39	5.316	5	5	12.87	20
																										dark 0 vs. dark 2	67.86	77.67	-9.812	5.316	5	5	2.61	20
																										dark 0 vs. light 10	67.86	21.06	46.8	5.316	5	5	12.45	20
																										dark 0 vs. dark 10	67.86	82.74	-14.89	5.316	5	5	3.96	20
																										light 2 vs. dark 2	19.47	77.67	-58.2	5.316	5	5	15.48	20
																										light 2 vs. light 10	19.47	21.06	-1.59	5.316	5	5	0.4231	20
																										light 2 vs. dark 10	19.47	82.74	-63.28	5.316	5	5	16.83	20
																										dark 2 vs. light 10	77.67	21.06	56.61	5.316	5	5	15.06	20
																										dark 2 vs. dark 10	77.67	82.74	-5.074	5.316	5	5	1.35	20
																										light 10 vs. dark 10	21.06	82.74	-61.69	5.316	5	5	16.41	20
																	lean mice xbreaks
																	0						2						10
																	7791	8014	7826	8958	10068		6633	6494	6986	9506	7694		8317	8866	9774	7955	6222
																	17153	15399	13785	18179	18098		17824	15733	16830	17206	20263		17374	13669	11529	18499	11557
																										Table Analyzed	lean mice xbreaks 0								Compare column means (main column effect)
																										Two-way ANOVA	Ordinary								Number of families	1
																										Alpha	0.05								Number of comparisons per family	15
																																			Alpha	0.05
																										Source of Variation	% of total variation	P value	P value summary	Significant?
																										Row Factor	6.503	0.0258	*	Yes					Tukey's multiple comparisons test	Mean Diff.	95.00% CI of diff.	Below threshold?	Summary	Adjusted P Value
																										Column Factor	85.16	<0.0001	****	Yes
																																			dark 0 vs. light 0	-7991	-11083 to -4900	Yes	****	<0.0001
																										ANOVA table	SS (Type III)	DF	MS	F (DFn, DFd)	P value				dark 0 vs. dark 2	1069	-2023 to 4160	No	ns	0.8785
																										Row Factor	39544083	5	7908817	F (5, 19) = 3.304	P=0.0258				dark 0 vs. light 2	-9040	-12131 to -5948	Yes	****	<0.0001
																										Column Factor	517849731	5	103569946	F (5, 19) = 43.27	P<0.0001				dark 0 vs. dark 10	-25.76	-3259 to 3208	No	ns	>0.9999
																										Residual	45477321	19	2393543						dark 0 vs. light 10	-6325	-9558 to -3091	Yes	****	<0.0001
																																			light 0 vs. dark 2	9060	5969 to 12152	Yes	****	<0.0001
																										Spearman's test for heteroscedasticity									light 0 vs. light 2	-1048	-4140 to 2043	No	ns	0.8866
																										Rs of predicted Y vs. |residual|	0.01424								light 0 vs. dark 10	7966	4732 to 11199	Yes	****	<0.0001
																										P value (one tailed)	0.4702								light 0 vs. light 10	1667	-1567 to 4900	No	ns	0.5908
																										Passed (P > 0.05)?	Yes								dark 2 vs. light 2	-10109	-13200 to -7017	Yes	****	<0.0001
																																			dark 2 vs. dark 10	-1095	-4328 to 2139	No	ns	0.8873
																										Normality of Residuals									dark 2 vs. light 10	-7393	-10627 to -4160	Yes	****	<0.0001
																										Test name	Statistics	P value	Passed normality test (alpha=0.05)?	P value summary					light 2 vs. dark 10	9014	5781 to 12247	Yes	****	<0.0001
																										Anderson-Darling (A2*)	0.2496	0.7233	Yes	ns					light 2 vs. light 10	2715	-518.1 to 5949	No	ns	0.1321
																										D'Agostino-Pearson omnibus (K2)	4.096	0.129	Yes	ns					dark 10 vs. light 10	-6299	-9390 to -3207	Yes	****	<0.0001
																										Shapiro-Wilk (W)	0.9703	0.5482	Yes	ns
																										Kolmogorov-Smirnov (distance)	0.08352	0.1	Yes	ns
																																			Test details	Mean 1	Mean 2	Mean Diff.	SE of diff.	N1	N2	q	DF
																										Data summary
																										Number of columns (Column Factor)	6								dark 0 vs. light 0	8062	16053	-7991	978.5	5	5	11.55	19
																										Number of rows (Row Factor)	6								dark 0 vs. dark 2	8062	6993	1069	978.5	5	5	1.545	19
																										Number of values	30								dark 0 vs. light 2	8062	17102	-9040	978.5	5	5	13.07	19
																																			dark 0 vs. dark 10	8062	8088	-25.76	1023	5	5	0.0356	19
																																			dark 0 vs. light 10	8062	14386	-6325	1023	5	5	8.74	19
																																			light 0 vs. dark 2	16053	6993	9060	978.5	5	5	13.09	19
																																			light 0 vs. light 2	16053	17102	-1048	978.5	5	5	1.515	19
																																			light 0 vs. dark 10	16053	8088	7966	1023	5	5	11.01	19
																																			light 0 vs. light 10	16053	14386	1667	1023	5	5	2.304	19
																																			dark 2 vs. light 2	6993	17102	-10109	978.5	5	5	14.61	19
																																			dark 2 vs. dark 10	6993	8088	-1095	1023	5	5	1.513	19
																																			dark 2 vs. light 10	6993	14386	-7393	1023	5	5	10.22	19
																																			light 2 vs. dark 10	17102	8088	9014	1023	5	5	12.46	19
																																			light 2 vs. light 10	17102	14386	2715	1023	5	5	3.752	19
																																			dark 10 vs. light 10	8088	14386	-6299	978.5	5	5	9.104	19
																				lean mice ybreaks
																				0						2						10
																				7815	8789	9247	9591	9880		7220	7702	6906	12087	8648		7979	9354	9756	6083	11152
																				18724	15159	18451	18769	21423		18999	15989	19265	20861	21045		19139	14952	15781	21270	14799
																										Table Analyzed	lean mice ybreaks 0								Compare column means (main column effect)
																										Two-way ANOVA	Ordinary								Number of families	1
																										Alpha	0.05								Number of comparisons per family	15
																																			Alpha	0.05
																										Source of Variation	% of total variation	P value	P value summary	Significant?
																										Row Factor	3.642	0.2531	ns	No					Tukey's multiple comparisons test	Mean Diff.	95.00% CI of diff.	Below threshold?	Summary	Adjusted P Value
																										Column Factor	86.78	<0.0001	****	Yes
																																			light 0 vs. dark 0	-9441	-13431 to -5451	Yes	****	<0.0001
																										ANOVA table	SS (Type III)	DF	MS	F (DFn, DFd)	P value				light 0 vs. light 2	551.8	-3438 to 4542	No	ns	0.9976
																										Row Factor	28851622	5	5770324	F (5, 19) = 1.447	P=0.2531				light 0 vs. dark 2	-10167	-14158 to -6177	Yes	****	<0.0001
																										Column Factor	687436574	5	137487315	F (5, 19) = 34.48	P<0.0001				light 0 vs. light 10	277.2	-3896 to 4450	No	ns	>0.9999
																										Residual	75752527	19	3986975						light 0 vs. dark 10	-8046	-12219 to -3873	Yes	****	<0.0001
																																			dark 0 vs. light 2	9993	6002 to 13983	Yes	****	<0.0001
																										Spearman's test for heteroscedasticity									dark 0 vs. dark 2	-726.6	-4717 to 3264	No	ns	0.9915
																										Rs of predicted Y vs. |residual|	-0.1678								dark 0 vs. light 10	9718	5545 to 13891	Yes	****	<0.0001
																										P value (one tailed)	0.1878								dark 0 vs. dark 10	1395	-2778 to 5568	No	ns	0.8925
																										Passed (P > 0.05)?	Yes								light 2 vs. dark 2	-10719	-14709 to -6729	Yes	****	<0.0001
																																			light 2 vs. light 10	-274.6	-4448 to 3898	No	ns	>0.9999
																										Normality of Residuals									light 2 vs. dark 10	-8598	-12771 to -4425	Yes	****	<0.0001
																										Test name	Statistics	P value	Passed normality test (alpha=0.05)?	P value summary					dark 2 vs. light 10	10445	6272 to 14618	Yes	****	<0.0001
																										Anderson-Darling (A2*)	0.2005	0.8707	Yes	ns					dark 2 vs. dark 10	2121	-2052 to 6294	No	ns	0.6046
																										D'Agostino-Pearson omnibus (K2)	0.1102	0.9464	Yes	ns					light 10 vs. dark 10	-8323	-12314 to -4333	Yes	****	<0.0001
																										Shapiro-Wilk (W)	0.9815	0.8648	Yes	ns
																										Kolmogorov-Smirnov (distance)	0.09156	0.1	Yes	ns
																																			Test details	Mean 1	Mean 2	Mean Diff.	SE of diff.	N1	N2	q	DF
																										Data summary
																										Number of columns (Column Factor)	6								light 0 vs. dark 0	9069	18510	-9441	1263	5	5	10.57	19
																										Number of rows (Row Factor)	6								light 0 vs. light 2	9069	8517	551.8	1263	5	5	0.6179	19
																										Number of values	30								light 0 vs. dark 2	9069	19236	-10167	1263	5	5	11.39	19
																																			light 0 vs. light 10	9069	8792	277.2	1321	5	5	0.2968	19
																																			light 0 vs. dark 10	9069	17115	-8046	1321	5	5	8.616	19
																																			dark 0 vs. light 2	18510	8517	9993	1263	5	5	11.19	19
																																			dark 0 vs. dark 2	18510	19236	-726.6	1263	5	5	0.8137	19
																																			dark 0 vs. light 10	18510	8792	9718	1321	5	5	10.41	19
																																			dark 0 vs. dark 10	18510	17115	1395	1321	5	5	1.493	19
																																			light 2 vs. dark 2	8517	19236	-10719	1263	5	5	12	19
																																			light 2 vs. light 10	8517	8792	-274.6	1321	5	5	0.2941	19
																																			light 2 vs. dark 10	8517	17115	-8598	1321	5	5	9.207	19
																																			dark 2 vs. light 10	19236	8792	10445	1321	5	5	11.18	19
																																			dark 2 vs. dark 10	19236	17115	2121	1321	5	5	2.271	19
																																			light 10 vs. dark 10	8792	17115	-8323	1263	5	5	9.321	19
																					lean mice zbreak
																						0						2						10
																					light	1273	1698	2529	1695	4821		1339	2356	939	1725	774		1588	2186	2162	1114	3682
																					dark	9263	4898	5162	9361	9797		7744	3047	7924	7689	7973		8409	4695	5872	10981	6789
																											Table Analyzed	lean mice zbreaks 0								Compare column means (main column effect)
																											Two-way ANOVA	Ordinary								Number of families	1
																											Alpha	0.05								Number of comparisons per family	15
																																				Alpha	0.05
																											Source of Variation	% of total variation	P value	P value summary	Significant?
																											Row Factor	8.544	0.1681	ns	No					Tukey's multiple comparisons test	Mean Diff.	95.00% CI of diff.	Below threshold?	Summary	Adjusted P Value
																											Column Factor	73.04	<0.0001	****	Yes
																																				light 0 vs. dark 0	-5293	-8673 to -1913	Yes	**	0.0011
																											ANOVA table	SS (Type III)	DF	MS	F (DFn, DFd)	P value				light 0 vs. light 2	976.6	-2403 to 4357	No	ns	0.9384
																											Row Factor	25267584	5	5053517	F (5, 19) = 1.766	P=0.1681				light 0 vs. dark 2	-4472	-7852 to -1092	Yes	**	0.0058
																											Column Factor	216017444	5	43203489	F (5, 19) = 15.10	P<0.0001				light 0 vs. light 10	494.2	-3041 to 4029	No	ns	0.9975
																											Residual	54354974	19	2860788						light 0 vs. dark 10	-4709	-8243 to -1174	Yes	**	0.0054
																																				dark 0 vs. light 2	6270	2890 to 9650	Yes	***	0.0002
																											Spearman's test for heteroscedasticity									dark 0 vs. dark 2	820.8	-2559 to 4201	No	ns	0.9698
																											Rs of predicted Y vs. |residual|	0.1933								dark 0 vs. light 10	5787	2252 to 9322	Yes	***	0.0007
																											P value (one tailed)	0.153								dark 0 vs. dark 10	584.4	-2950 to 4119	No	ns	0.9946
																											Passed (P > 0.05)?	Yes								light 2 vs. dark 2	-5449	-8829 to -2069	Yes	***	0.0008
																																				light 2 vs. light 10	-482.4	-4017 to 3052	No	ns	0.9978
																											Normality of Residuals									light 2 vs. dark 10	-5685	-9220 to -2150	Yes	***	0.0008
																											Test name	Statistics	P value	Passed normality test (alpha=0.05)?	P value summary					dark 2 vs. light 10	4966	1432 to 8501	Yes	**	0.0033
																											Anderson-Darling (A2*)	0.3028	0.5529	Yes	ns					dark 2 vs. dark 10	-236.4	-3771 to 3298	No	ns	>0.9999
																											D'Agostino-Pearson omnibus (K2)	2.143	0.3425	Yes	ns					light 10 vs. dark 10	-5203	-8583 to -1823	Yes	**	0.0013
																											Shapiro-Wilk (W)	0.9684	0.496	Yes	ns
																											Kolmogorov-Smirnov (distance)	0.11	0.1	Yes	ns
																																				Test details	Mean 1	Mean 2	Mean Diff.	SE of diff.	N1	N2	q	DF
																											Data summary
																											Number of columns (Column Factor)	6								light 0 vs. dark 0	2524	7817	-5293	1070	5	5	6.998	19
																											Number of rows (Row Factor)	6								light 0 vs. light 2	2524	1547	976.6	1070	5	5	1.291	19
																											Number of values	30								light 0 vs. dark 2	2524	6996	-4472	1070	5	5	5.912	19
																																				light 0 vs. light 10	2524	2030	494.2	1119	5	5	0.6247	19
																																				light 0 vs. dark 10	2524	7233	-4709	1119	5	5	5.952	19
																																				dark 0 vs. light 2	7817	1547	6270	1070	5	5	8.289	19
																																				dark 0 vs. dark 2	7817	6996	820.8	1070	5	5	1.085	19
																																				dark 0 vs. light 10	7817	2030	5787	1119	5	5	7.316	19
																																				dark 0 vs. dark 10	7817	7233	584.4	1119	5	5	0.7387	19
																																				light 2 vs. dark 2	1547	6996	-5449	1070	5	5	7.203	19
																																				light 2 vs. light 10	1547	2030	-482.4	1119	5	5	0.6098	19
																																				light 2 vs. dark 10	1547	7233	-5685	1119	5	5	7.187	19
																																				dark 2 vs. light 10	6996	2030	4966	1119	5	5	6.278	19
																																				dark 2 vs. dark 10	6996	7233	-236.4	1119	5	5	0.2989	19
																																				light 10 vs. dark 10	2030	7233	-5203	1070	5	5	6.878	19
																						lean mice average RQ stastics
																						light 0	dark 0	light 2	dark 2	light 10	dark 10			Table Analyzed	lean mice average RQ stastics						Compare column means (main column effect)
																						0.791368	0.915131	0.836207	0.942758	0.865824	0.940245
																						0.830406	0.949395	0.877372	0.920056	0.832156	0.964809			Two-way ANOVA	Ordinary						Number of families	1
																						0.799975	0.87209	0.828324	0.909119	0.87161	0.962228			Alpha	0.05						Number of comparisons per family	15
																						0.817036	0.940626	0.798888	0.881167	0.829836	0.929645										Alpha	0.05
																						0.821456	0.886834	0.75953	0.921381	0.745823	0.872803			Source of Variation	% of total variation	P value	P value summary	Significant?
																														Row Factor	13.31	0.0252	*	Yes			Tukey's multiple comparisons test	Mean Diff.	95.00% CI of diff.	Below threshold?	Summary	Adjusted P Value
																														Column Factor	69.84	<0.0001	****	Yes
																																					light 0 vs. dark 0	-0.1008	-0.1596 to -0.04194	Yes	***	0.0004
																														ANOVA table	SS (Type III)	DF	MS	F (DFn, DFd)	P value		light 0 vs. light 2	-0.008016	-0.06684 to 0.05081	No	ns	0.9978
																														Row Factor	0.0144	5	0.002881	F (5, 19) = 3.325	P=0.0252		light 0 vs. dark 2	-0.1028	-0.1617 to -0.04403	Yes	***	0.0003
																														Column Factor	0.07556	5	0.01511	F (5, 19) = 17.44	P<0.0001		light 0 vs. light 10	-0.003733	-0.06525 to 0.05779	No	ns	>0.9999
																														Residual	0.01646	19	0.0008664				light 0 vs. dark 10	-0.1086	-0.1701 to -0.04711	Yes	***	0.0003
																																					dark 0 vs. light 2	0.09275	0.03393 to 0.1516	Yes	**	0.001
																														Spearman's test for heteroscedasticity							dark 0 vs. dark 2	-0.002081	-0.06090 to 0.05674	No	ns	>0.9999
																														Rs of predicted Y vs. |residual|	-0.3084						dark 0 vs. light 10	0.09703	0.03552 to 0.1586	Yes	**	0.001
																														P value (one tailed)	0.0487						dark 0 vs. dark 10	-0.007862	-0.06938 to 0.05366	No	ns	0.9984
																														Passed (P > 0.05)?	No						light 2 vs. dark 2	-0.09483	-0.1537 to -0.03601	Yes	***	0.0008
																																					light 2 vs. light 10	0.004284	-0.05723 to 0.06580	No	ns	>0.9999
																														Normality of Residuals							light 2 vs. dark 10	-0.1006	-0.1621 to -0.03909	Yes	***	0.0007
																														Test name	Statistics	P value	Passed normality test (alpha=0.05)?	P value summary			dark 2 vs. light 10	0.09912	0.03760 to 0.1606	Yes	***	0.0008
																														Anderson-Darling (A2*)	0.1924	0.8876	Yes	ns			dark 2 vs. dark 10	-0.005781	-0.06730 to 0.05574	No	ns	0.9996
																														D'Agostino-Pearson omnibus (K2)	0.1479	0.9287	Yes	ns			light 10 vs. dark 10	-0.1049	-0.1637 to -0.04607	Yes	***	0.0002
																														Shapiro-Wilk (W)	0.9826	0.8902	Yes	ns
																														Kolmogorov-Smirnov (distance)	0.08464	0.1	Yes	ns
																																					Test details	Mean 1	Mean 2	Mean Diff.	SE of diff.	N1	N2	q	DF
																														Data summary
																														Number of columns (Column Factor)	6						light 0 vs. dark 0	0.8202	0.9209	-0.1008	0.01862	5	5	7.655	19
																														Number of rows (Row Factor)	6						light 0 vs. light 2	0.8202	0.8282	-0.008016	0.01862	5	5	0.609	19
																														Number of values	30						light 0 vs. dark 2	0.8202	0.923	-0.1028	0.01862	5	5	7.813	19
																																					light 0 vs. light 10	0.8202	0.8239	-0.003733	0.01947	5	5	0.2711	19
																																					light 0 vs. dark 10	0.8202	0.9288	-0.1086	0.01947	5	5	7.89	19
																																					dark 0 vs. light 2	0.9209	0.8282	0.09275	0.01862	5	5	7.046	19
																														Normality of Residuals							dark 0 vs. dark 2	0.9209	0.923	-0.002081	0.01862	5	5	0.1581	19
																														Test name	Statistics	P value	Passed normality test (alpha=0.05)?	P value summary			dark 0 vs. light 10	0.9209	0.8239	0.09703	0.01947	5	5	7.048	19
																														Anderson-Darling (A2*)	0.5332	0.1587	Yes	ns			dark 0 vs. dark 10	0.9209	0.9288	-0.007862	0.01947	5	5	0.571	19
																														D'Agostino-Pearson omnibus (K2)	3.594	0.1658	Yes	ns			light 2 vs. dark 2	0.8282	0.923	-0.09483	0.01862	5	5	7.204	19
																														Shapiro-Wilk (W)	0.9538	0.2131	Yes	ns			light 2 vs. light 10	0.8282	0.8239	0.004284	0.01947	5	5	0.3112	19
																														Kolmogorov-Smirnov (distance)	0.143	0.1	Yes	ns			light 2 vs. dark 10	0.8282	0.9288	-0.1006	0.01947	5	5	7.308	19
																																					dark 2 vs. light 10	0.923	0.8239	0.09912	0.01947	5	5	7.199	19
																														Data summary							dark 2 vs. dark 10	0.923	0.9288	-0.005781	0.01947	5	5	0.4199	19
																														Number of treatments (columns)	6						light 10 vs. dark 10	0.8239	0.9288	-0.1049	0.01862	5	5	7.968	19
																														Number of values (total)	30

## Sheet: Fig.3i
					ipGTT of ampk-MKO mice
					time/min	WT vehicle										AMPKαMKO vehicle										WT 2 mpk aldolazin										AMPKαMKO 2 mpk aldolazin
					-120	9	7.8	9.9	7.2	7.4	8.5	7.7	7.7	9	7.4		7.4	9.1	7.6	8.3	7.9	8.5	8.9	8.9	6.7		8.1	9.4	8.9	8.8	7.8	10	9			7.2	8.9	9.8	8.9	7.7			7.2	7.5
					0	6	8.2	6.1	6.3	8.4	9	7.6	5.6	6.4	7.1		7.8	8.6	5.9	6.3	7.8	5.6	9	8	7.4		4.6	4.6	5.6	5.5	6.2	4.8	4.9			8.1	6.8	6.7	7.1	6.8			6.4	5.8
					15	24.3	21.4	25.5	25	21.1	21	20.5	29.6	23.8	19		20.6	19.4	14.7	26.1	27.2	17.1	23.8	25.4	25.2		20.7	16.7	12.4	22.1	23.5	20.2	19.9			24.4	18	24.3	22.1	28			19.8	21.8
					30	20	18	14.4	18.9	18.9	19.7	15.3	16.1	25.8	16.9		17.4	14.7	12.9	16.2	20	11	25.6	25.5	17.1		15.3	11.2	8.3	16.7	17	13	13.3			12.2	14.6	19.7	17.1	24.3			16.2	17.9
					60	11	14.9	12.2	11.8	11.8	11.2	10.9	11.3	14.9	9.5		10.9	10.4	9.1	11.8	15.9	7.8	14.3	12	9.3		8.8	8.8	7.2	8.5	10.9	9.5	8.9			9.8	10.1	12	12.4	10			13	10
					90	10.7	10.7	9.8	10.7	12	12.4	10.1	15	13.4	9.6		10.2	10.7	9	10	12.3	8.4	15.7	11.4	11.6		7.4	8.9	8	7.8	9.5	9.2	9			9.4	10.4	14.2	10.8	8.5			10.9	11.2
					120	8.5	10.7	8.7	9.8	10.9	8.9	9.7	9.8	12.1	9.4		10.1	7.9	6	8.5	10.8	8.7	10.3	12	9.4		6.4	7.6	6.2	7.8	8.3	7.8	7.2			8.3	9.9	8.5	10.4	8.8			7.6	11.5
	Table Analyzed	ipGTT of ampk-MKO mice
	Two-way RM ANOVA	Matching: Stacked
	Assume sphericity?	No
	Alpha	0.05
	Source of Variation	% of total variation	P value	P value summary	Significant?	Geisser-Greenhouse's epsilon
	Time x Column Factor	1.208	0.2504	ns	No
	Time	77.25	<0.0001	****	Yes	0.4721
	Column Factor	2.977	0.007	**	Yes
	Subject	5.855	<0.0001	****	Yes
	ANOVA table	SS	DF	MS	F (DFn, DFd)	P value
	Time x Column Factor	88.2	18	4.9	F (18, 174) = 1.219	P=0.2504
	Time	5640	6	940	F (2.832, 82.14) = 233.8	P<0.0001
	Column Factor	217.3	3	72.45	F (3, 29) = 4.915	P=0.0070
	Subject	427.5	29	14.74	F (29, 174) = 3.667	P<0.0001
	Residual	699.4	174	4.02
	Data summary
	Number of columns (Column Factor)	4
	Number of rows (Time)	7
	Number of subjects (Subject)	33
	Number of missing values	0
	Within each row, compare columns (simple effects within rows)
	Number of families	7
	Number of comparisons per family	6
	Alpha	0.05
	Tukey's multiple comparisons test	Mean Diff.	95.00% CI of diff.	Below threshold?	Summary	Adjusted P Value
	Row 1
	WT vehicle vs. AMPKαMKO vehicle	0.01556	-1.093 to 1.124	No	ns	>0.9999
	WT vehicle vs. WT 2 mpk aldolazin	-0.6971	-1.851 to 0.4568	No	ns	0.3355
	WT vehicle vs. AMPKαMKO 2 mpk aldolazin	-0.01143	-1.435 to 1.412	No	ns	>0.9999
	AMPKαMKO vehicle vs. WT 2 mpk aldolazin	-0.7127	-1.848 to 0.4228	No	ns	0.301
	AMPKαMKO vehicle vs. AMPKαMKO 2 mpk aldolazin	-0.02698	-1.439 to 1.385	No	ns	>0.9999
	WT 2 mpk aldolazin vs. AMPKαMKO 2 mpk aldolazin	0.6857	-0.7534 to 2.125	No	ns	0.5052
	Row 2
	WT vehicle vs. AMPKαMKO vehicle	-0.3078	-1.855 to 1.239	No	ns	0.9406
	WT vehicle vs. WT 2 mpk aldolazin	1.899	0.6335 to 3.164	Yes	**	0.0032
	WT vehicle vs. AMPKαMKO 2 mpk aldolazin	0.2557	-1.059 to 1.570	No	ns	0.9419
	AMPKαMKO vehicle vs. WT 2 mpk aldolazin	2.206	0.8499 to 3.563	Yes	**	0.0019
	AMPKαMKO vehicle vs. AMPKαMKO 2 mpk aldolazin	0.5635	-0.8355 to 1.963	No	ns	0.6493
	WT 2 mpk aldolazin vs. AMPKαMKO 2 mpk aldolazin	-1.643	-2.687 to -0.5988	Yes	**	0.0027
	Row 3
	WT vehicle vs. AMPKαMKO vehicle	0.9533	-4.174 to 6.081	No	ns	0.9481
	WT vehicle vs. WT 2 mpk aldolazin	3.763	-1.373 to 8.899	No	ns	0.1837
	WT vehicle vs. AMPKαMKO 2 mpk aldolazin	0.4914	-4.200 to 5.183	No	ns	0.9893
	AMPKαMKO vehicle vs. WT 2 mpk aldolazin	2.81	-3.100 to 8.719	No	ns	0.5292
	AMPKαMKO vehicle vs. AMPKαMKO 2 mpk aldolazin	-0.4619	-6.053 to 5.129	No	ns	0.9949
	WT 2 mpk aldolazin vs. AMPKαMKO 2 mpk aldolazin	-3.271	-8.859 to 2.316	No	ns	0.3463
	Row 4
	WT vehicle vs. AMPKαMKO vehicle	0.5778	-5.220 to 6.376	No	ns	0.9909
	WT vehicle vs. WT 2 mpk aldolazin	4.857	0.3060 to 9.408	Yes	*	0.035
	WT vehicle vs. AMPKαMKO 2 mpk aldolazin	0.9714	-4.349 to 6.292	No	ns	0.9457
	AMPKαMKO vehicle vs. WT 2 mpk aldolazin	4.279	-1.766 to 10.33	No	ns	0.2126
	AMPKαMKO vehicle vs. AMPKαMKO 2 mpk aldolazin	0.3937	-6.120 to 6.907	No	ns	0.998
	WT 2 mpk aldolazin vs. AMPKαMKO 2 mpk aldolazin	-3.886	-9.494 to 1.723	No	ns	0.2194
	Row 5
	WT vehicle vs. AMPKαMKO vehicle	0.6722	-2.285 to 3.629	No	ns	0.9094
	WT vehicle vs. WT 2 mpk aldolazin	3.007	1.028 to 4.986	Yes	**	0.0027
	WT vehicle vs. AMPKαMKO 2 mpk aldolazin	0.9071	-1.258 to 3.072	No	ns	0.6298
	AMPKαMKO vehicle vs. WT 2 mpk aldolazin	2.335	-0.5219 to 5.192	No	ns	0.1234
	AMPKαMKO vehicle vs. AMPKαMKO 2 mpk aldolazin	0.2349	-2.715 to 3.185	No	ns	0.9952
	WT 2 mpk aldolazin vs. AMPKαMKO 2 mpk aldolazin	-2.1	-4.089 to -0.1113	Yes	*	0.0376
	Row 6
	WT vehicle vs. AMPKαMKO vehicle	0.4067	-2.184 to 2.997	No	ns	0.9685
	WT vehicle vs. WT 2 mpk aldolazin	2.897	1.062 to 4.732	Yes	**	0.0022
	WT vehicle vs. AMPKαMKO 2 mpk aldolazin	0.6686	-1.892 to 3.229	No	ns	0.8675
	AMPKαMKO vehicle vs. WT 2 mpk aldolazin	2.49	0.1429 to 4.838	Yes	*	0.0369
	AMPKαMKO vehicle vs. AMPKαMKO 2 mpk aldolazin	0.2619	-2.598 to 3.122	No	ns	0.9931
	WT 2 mpk aldolazin vs. AMPKαMKO 2 mpk aldolazin	-2.229	-4.576 to 0.1193	No	ns	0.0631
	Row 7
	WT vehicle vs. AMPKαMKO vehicle	0.55	-1.461 to 2.561	No	ns	0.8529
	WT vehicle vs. WT 2 mpk aldolazin	2.521	1.200 to 3.843	Yes	***	0.0003
	WT vehicle vs. AMPKαMKO 2 mpk aldolazin	0.5643	-1.309 to 2.438	No	ns	0.8036
	AMPKαMKO vehicle vs. WT 2 mpk aldolazin	1.971	0.003441 to 3.939	Yes	*	0.0496
	AMPKαMKO vehicle vs. AMPKαMKO 2 mpk aldolazin	0.01429	-2.264 to 2.292	No	ns	>0.9999
	WT 2 mpk aldolazin vs. AMPKαMKO 2 mpk aldolazin	-1.957	-3.790 to -0.1238	Yes	*	0.0362
	Test details	Mean 1	Mean 2	Mean Diff.	SE of diff.	N1	N2	q	DF
	Row 1
	WT vehicle vs. AMPKαMKO vehicle	8.16	8.144	0.01556	0.39	10	9	0.05641	17
	WT vehicle vs. WT 2 mpk aldolazin	8.16	8.857	-0.6971	0.3985	10	7	2.474	14.43
	WT vehicle vs. AMPKαMKO 2 mpk aldolazin	8.16	8.171	-0.01143	0.4788	10	7	0.03376	11.87
	AMPKαMKO vehicle vs. WT 2 mpk aldolazin	8.144	8.857	-0.7127	0.3889	9	7	2.592	13.52
	AMPKαMKO vehicle vs. AMPKαMKO 2 mpk aldolazin	8.144	8.171	-0.02698	0.4708	9	7	0.08106	11.24
	WT 2 mpk aldolazin vs. AMPKαMKO 2 mpk aldolazin	8.857	8.171	0.6857	0.4779	7	7	2.029	10.96
	Row 2
	WT vehicle vs. AMPKαMKO vehicle	7.07	7.378	-0.3078	0.5432	10	9	0.8012	16.72
	WT vehicle vs. WT 2 mpk aldolazin	7.07	5.171	1.899	0.4357	10	7	6.162	14.12
	WT vehicle vs. AMPKαMKO 2 mpk aldolazin	7.07	6.814	0.2557	0.4553	10	7	0.7942	14.77
	AMPKαMKO vehicle vs. WT 2 mpk aldolazin	7.378	5.171	2.206	0.459	9	7	6.797	12.39
	AMPKαMKO vehicle vs. AMPKαMKO 2 mpk aldolazin	7.378	6.814	0.5635	0.4777	9	7	1.668	13.21
	WT 2 mpk aldolazin vs. AMPKαMKO 2 mpk aldolazin	5.171	6.814	-1.643	0.3506	7	7	6.627	11.76
	Row 3
	WT vehicle vs. AMPKαMKO vehicle	23.12	22.17	0.9533	1.769	10	9	0.762	14.33
	WT vehicle vs. WT 2 mpk aldolazin	23.12	19.36	3.763	1.72	10	7	3.094	11.55
	WT vehicle vs. AMPKαMKO 2 mpk aldolazin	23.12	22.63	0.4914	1.592	10	7	0.4366	12.63
	AMPKαMKO vehicle vs. WT 2 mpk aldolazin	22.17	19.36	2.81	2.031	9	7	1.957	13.86
	AMPKαMKO vehicle vs. AMPKαMKO 2 mpk aldolazin	22.17	22.63	-0.4619	1.923	9	7	0.3396	14
	WT 2 mpk aldolazin vs. AMPKαMKO 2 mpk aldolazin	19.36	22.63	-3.271	1.878	7	7	2.464	11.83
	Row 4
	WT vehicle vs. AMPKαMKO vehicle	18.4	17.82	0.5778	1.98	10	9	0.4127	13.23
	WT vehicle vs. WT 2 mpk aldolazin	18.4	13.54	4.857	1.556	10	7	4.415	13.32
	WT vehicle vs. AMPKαMKO 2 mpk aldolazin	18.4	17.43	0.9714	1.779	10	7	0.7724	11.43
	AMPKαMKO vehicle vs. WT 2 mpk aldolazin	17.82	13.54	4.279	2.068	9	7	2.926	13.41
	AMPKαMKO vehicle vs. AMPKαMKO 2 mpk aldolazin	17.82	17.43	0.3937	2.241	9	7	0.2484	14
	WT 2 mpk aldolazin vs. AMPKαMKO 2 mpk aldolazin	13.54	17.43	-3.886	1.876	7	7	2.928	11.49
	Row 5
	WT vehicle vs. AMPKαMKO vehicle	11.95	11.28	0.6722	1.015	10	9	0.9367	13.73
	WT vehicle vs. WT 2 mpk aldolazin	11.95	8.943	3.007	0.6864	10	7	6.196	14.96
	WT vehicle vs. AMPKαMKO 2 mpk aldolazin	11.95	11.04	0.9071	0.7491	10	7	1.713	14.66
	AMPKαMKO vehicle vs. WT 2 mpk aldolazin	11.28	8.943	2.335	0.955	9	7	3.458	11.42
	AMPKαMKO vehicle vs. AMPKαMKO 2 mpk aldolazin	11.28	11.04	0.2349	1.001	9	7	0.3319	12.64
	WT 2 mpk aldolazin vs. AMPKαMKO 2 mpk aldolazin	8.943	11.04	-2.1	0.6657	7	7	4.461	11.52
	Row 6
	WT vehicle vs. AMPKαMKO vehicle	11.44	11.03	0.4067	0.9021	10	9	0.6375	15.47
	WT vehicle vs. WT 2 mpk aldolazin	11.44	8.543	2.897	0.6279	10	7	6.525	13.42
	WT vehicle vs. AMPKαMKO 2 mpk aldolazin	11.44	10.77	0.6686	0.8709	10	7	1.086	12.85
	AMPKαMKO vehicle vs. WT 2 mpk aldolazin	11.03	8.543	2.49	0.776	9	7	4.539	10.66
	AMPKαMKO vehicle vs. AMPKαMKO 2 mpk aldolazin	11.03	10.77	0.2619	0.9831	9	7	0.3768	13.9
	WT 2 mpk aldolazin vs. AMPKαMKO 2 mpk aldolazin	8.543	10.77	-2.229	0.7396	7	7	4.262	8.313
	Row 7
	WT vehicle vs. AMPKαMKO vehicle	9.85	9.3	0.55	0.6869	10	9	1.132	13.23
	WT vehicle vs. WT 2 mpk aldolazin	9.85	7.329	2.521	0.4584	10	7	7.779	14.99
	WT vehicle vs. AMPKαMKO 2 mpk aldolazin	9.85	9.286	0.5643	0.6249	10	7	1.277	11.26
	AMPKαMKO vehicle vs. WT 2 mpk aldolazin	9.3	7.329	1.971	0.6587	9	7	4.233	11.51
	AMPKαMKO vehicle vs. AMPKαMKO 2 mpk aldolazin	9.3	9.286	0.01429	0.7837	9	7	0.02578	14
	WT 2 mpk aldolazin vs. AMPKαMKO 2 mpk aldolazin	7.329	9.286	-1.957	0.5937	7	7	4.662
	ipGTT of ampk-MKO mice for AUC
	WT vehicle	AMPKαMKO vehicle	WT 2 mpk aldolazin	AMPKαMKO 2 mpk aldolazin		Table Analyzed	ipGTT of ampk-MKO mice for AUC						Compare column means (main column effect)
	2538	2456	2033	2320
	2676	2500	2022	2355		Two-way ANOVA	Ordinary						Number of families	1
	2503	1998	1834	2762		Alpha	0.05						Number of comparisons per family	6
	2480	2461	2213	2582									Alpha	0.05
	2630	2867	2358	2575		Source of Variation	% of total variation	P value	P value summary	Significant?
	2717	2009	2198	2357		Row Factor	18.44	0.5406	ns	No			Tukey's multiple comparisons test	Mean Diff.	95.00% CI of diff.	Below threshold?	Summary	Adjusted P Value
	2402	3129	2114	2380		Column Factor	30.8	0.0141	*	Yes
	2582	2911											WT vehicle vs. AMPKαMKO vehicle	78.33	-256.7 to 413.4	No	ns	0.9128
	2940	2432				ANOVA table	SS (Type III)	DF	MS	F (DFn, DFd)	P value		WT vehicle vs. WT 2 mpk aldolazin	455	85.84 to 824.2	Yes	*	0.0124
	2303					Row Factor	524245	9	58249	F (9, 20) = 0.9034	P=0.5406		WT vehicle vs. AMPKαMKO 2 mpk aldolazin	89.45	-279.7 to 458.6	No	ns	0.9041
						Column Factor	875617	3	291872	F (3, 20) = 4.527	P=0.0141		AMPKαMKO vehicle vs. WT 2 mpk aldolazin	376.7	7.506 to 745.9	Yes	*	0.0445
						Residual	1289506	20	64475				AMPKαMKO vehicle vs. AMPKαMKO 2 mpk aldolazin	11.12	-358.1 to 380.3	No	ns	0.9998
													WT 2 mpk aldolazin vs. AMPKαMKO 2 mpk aldolazin	-365.6	-745.5 to 14.32	No	ns	0.0619
						Spearman's test for heteroscedasticity
						Rs of predicted Y vs. |residual|	0.3831
						P value (one tailed)	0.0139						Test details	Mean 1	Mean 2	Mean Diff.	SE of diff.	N1	N2	q	DF
						Passed (P > 0.05)?	No
													WT vehicle vs. AMPKαMKO vehicle	2577	2499	78.33	119.7	10	9	0.9255	20
						Normality of Residuals							WT vehicle vs. WT 2 mpk aldolazin	2577	2122	455	131.9	10	7	4.879	20
						Test name	Statistics	P value	Passed normality test (alpha=0.05)?	P value summary			WT vehicle vs. AMPKαMKO 2 mpk aldolazin	2577	2488	89.45	131.9	10	7	0.9591	20
						Anderson-Darling (A2*)	0.274	0.642	Yes	ns			AMPKαMKO vehicle vs. WT 2 mpk aldolazin	2499	2122	376.7	131.9	9	7	4.039	20
						D'Agostino-Pearson omnibus (K2)	3.114	0.2107	Yes	ns			AMPKαMKO vehicle vs. AMPKαMKO 2 mpk aldolazin	2499	2488	11.12	131.9	9	7	0.1192	20
						Shapiro-Wilk (W)	0.9744	0.6102	Yes	ns			WT 2 mpk aldolazin vs. AMPKαMKO 2 mpk aldolazin	2122	2488	-365.6	135.7	7	7	3.809	20
						Kolmogorov-Smirnov (distance)	0.09949	0.1	Yes	ns
						Data summary
						Number of columns (Column Factor)	4
						Number of rows (Row Factor)	10
						Number of values	33

## Sheet: Fig.3j
										insulin of AMPK-MKO mice
										time/min	WT vehicle					WT aldolazin					AMPKαMKO vehicle					AMPKαMKO aldolazin
										0	0.6	0.5	0.5	0.5		0.5	0.4	0.5	0.6		0.7	0.6	0.4	0.5		0.6	0.5	0.4	0.5
										20	1.4	1.6	1.9	1.4		0.7	0.8	0.9	1.1		1.3	1.4	1.6	1.9		1.4	1.9	1.6	1.3
										90	0.6	0.9	0.8	0.8		0.6	0.6	0.5	0.5		0.9	0.8	0.8	0.7		1	0.7	0.7	0.7
	Table Analyzed	insulin of AMPK-MKO mice
	Two-way RM ANOVA	Matching: Stacked
	Assume sphericity?	No
	Alpha	0.05
	Source of Variation	% of total variation	P value	P value summary	Significant?	Geisser-Greenhouse's epsilon
	Time x Column Factor	7.526	0.0078	**	Yes
	Time	72.57	<0.0001	****	Yes	0.6557
	Column Factor	9.803	0.0001	***	Yes
	Subject	2.284	0.8332	ns	No
	ANOVA table	SS	DF	MS	F (DFn, DFd)	P value
	Time x Column Factor	0.6838	6	0.114	F (6, 24) = 3.852	P=0.0078
	Time	6.593	2	3.296	F (1.311, 15.74) = 111.4	P<0.0001
	Column Factor	0.8906	3	0.2969	F (3, 12) = 17.17	P=0.0001
	Subject	0.2075	12	0.01729	F (12, 24) = 0.5845	P=0.8332
	Residual	0.71	24	0.02958
	Data summary
	Number of columns (Column Factor)	4
	Number of rows (Time)	3
	Number of subjects (Subject)	16
	Number of missing values	0
	Within each row, compare columns (simple effects within rows)
	Number of families	3
	Number of comparisons per family	6
	Alpha	0.05
	Tukey's multiple comparisons test	Mean Diff.	95.00% CI of diff.	Below threshold?	Summary	Adjusted P Value
	Row 1
	WT vehicle vs. WT aldolazin	0.025	-0.1520 to 0.2020	No	ns	0.9501
	WT vehicle vs. AMPKαMKO vehicle	-0.025	-0.3112 to 0.2612	No	ns	0.9817
	WT vehicle vs. AMPKαMKO aldolazin	0.025	-0.1520 to 0.2020	No	ns	0.9501
	WT aldolazin vs. AMPKαMKO vehicle	-0.05	-0.3303 to 0.2303	No	ns	0.9097
	WT aldolazin vs. AMPKαMKO aldolazin	0	-0.1999 to 0.1999	No	ns	>0.9999
	AMPKαMKO vehicle vs. AMPKαMKO aldolazin	0.05	-0.2303 to 0.3303	No	ns	0.9097
	Row 2
	WT vehicle vs. WT aldolazin	0.7	0.1794 to 1.221	Yes	*	0.0147
	WT vehicle vs. AMPKαMKO vehicle	0.025	-0.5915 to 0.6415	No	ns	0.9989
	WT vehicle vs. AMPKαMKO aldolazin	0.025	-0.5915 to 0.6415	No	ns	0.9989
	WT aldolazin vs. AMPKαMKO vehicle	-0.675	-1.250 to -0.09968	Yes	*	0.027
	WT aldolazin vs. AMPKαMKO aldolazin	-0.675	-1.250 to -0.09968	Yes	*	0.027
	AMPKαMKO vehicle vs. AMPKαMKO aldolazin	0	-0.6476 to 0.6476	No	ns	>0.9999
	Row 3
	WT vehicle vs. WT aldolazin	0.225	-0.04991 to 0.4999	No	ns	0.0941
	WT vehicle vs. AMPKαMKO vehicle	-0.025	-0.2987 to 0.2487	No	ns	0.9858
	WT vehicle vs. AMPKαMKO aldolazin	0	-0.3421 to 0.3421	No	ns	>0.9999
	WT aldolazin vs. AMPKαMKO vehicle	-0.25	-0.4293 to -0.07070	Yes	*	0.0126
	WT aldolazin vs. AMPKαMKO aldolazin	-0.225	-0.5577 to 0.1077	No	ns	0.1536
	AMPKαMKO vehicle vs. AMPKαMKO aldolazin	0.025	-0.2999 to 0.3499	No	ns	0.9901
	Test details	Mean 1	Mean 2	Mean Diff.	SE of diff.	N1	N2	q	DF
	Row 1
	WT vehicle vs. WT aldolazin	0.525	0.5	0.025	0.04787	4	4	0.7385	4.973
	WT vehicle vs. AMPKαMKO vehicle	0.525	0.55	-0.025	0.06922	4	4	0.5108	3.88
	WT vehicle vs. AMPKαMKO aldolazin	0.525	0.5	0.025	0.04787	4	4	0.7385	4.973
	WT aldolazin vs. AMPKαMKO vehicle	0.5	0.55	-0.05	0.07638	4	4	0.9258	5.069
	WT aldolazin vs. AMPKαMKO aldolazin	0.5	0.5	0	0.05774	4	4	0	6
	AMPKαMKO vehicle vs. AMPKαMKO aldolazin	0.55	0.5	0.05	0.07638	4	4	0.9258	5.069
	Row 2
	WT vehicle vs. WT aldolazin	1.575	0.875	0.7	0.1458	4	4	6.791	5.462
	WT vehicle vs. AMPKαMKO vehicle	1.575	1.55	0.025	0.1774	4	4	0.1993	5.925
	WT vehicle vs. AMPKαMKO aldolazin	1.575	1.55	0.025	0.1774	4	4	0.1993	5.925
	WT aldolazin vs. AMPKαMKO vehicle	0.875	1.55	-0.675	0.1575	4	4	6.063	5.13
	WT aldolazin vs. AMPKαMKO aldolazin	0.875	1.55	-0.675	0.1575	4	4	6.063	5.13
	AMPKαMKO vehicle vs. AMPKαMKO aldolazin	1.55	1.55	0	0.1871	4	4	0	6
	Row 3
	WT vehicle vs. WT aldolazin	0.775	0.55	0.225	0.06922	4	4	4.597	4.21
	WT vehicle vs. AMPKαMKO vehicle	0.775	0.8	-0.025	0.075	4	4	0.4714	5.146
	WT vehicle vs. AMPKαMKO aldolazin	0.775	0.775	0	0.09789	4	4	0	5.824
	WT aldolazin vs. AMPKαMKO vehicle	0.55	0.8	-0.25	0.05	4	4	7.071	5.4
	WT aldolazin vs. AMPKαMKO aldolazin	0.55	0.775	-0.225	0.08036	4	4	3.959	3.87
	AMPKαMKO vehicle vs. AMPKαMKO aldolazin	0.8	0.775	0.025	0.08539	4	4	0.414	4.634
	insulin of AMPK-MKO mice for AUC
	WT vehicle	WT aldolazin	AMPKαMKO vehicle	AMPKαMKO aldolazin		Table Analyzed	insulin of AMPK-MKO mice for AUC						Compare column means (main column effect)
	90	57.5	97	104
	108.5	61	97	115		Two-way ANOVA	Ordinary						Number of families	1
	118.5	63	104	100.5		Alpha	0.05						Number of comparisons per family	6
	96	73	115	88									Alpha	0.05
						Source of Variation	% of total variation	P value	P value summary	Significant?
						Row Factor	3.604	0.6142	ns	No			Tukey's multiple comparisons test	Mean Diff.	95.00% CI of diff.	Below threshold?	Summary	Adjusted P Value
						Column Factor	79.21	0.001	**	Yes
													WT vehicle vs. WT aldolazin	39.63	16.37 to 62.88	Yes	**	0.0022
						ANOVA table	SS (Type III)	DF	MS	F (DFn, DFd)	P value		WT vehicle vs. AMPKαMKO vehicle	0	-23.26 to 23.26	No	ns	>0.9999
						Row Factor	209.6	3	69.88	F (3, 9) = 0.6293	P=0.6142		WT vehicle vs. AMPKαMKO aldolazin	1.375	-21.88 to 24.63	No	ns	0.9976
						Column Factor	4607	3	1536	F (3, 9) = 13.83	P=0.0010		WT aldolazin vs. AMPKαMKO vehicle	-39.63	-62.88 to -16.37	Yes	**	0.0022
						Residual	999.3	9	111				WT aldolazin vs. AMPKαMKO aldolazin	-38.25	-61.51 to -14.99	Yes	**	0.0028
													AMPKαMKO vehicle vs. AMPKαMKO aldolazin	1.375	-21.88 to 24.63	No	ns	0.9976
						Spearman's test for heteroscedasticity
						Rs of predicted Y vs. |residual|	0.183
						P value (one tailed)	0.2487						Test details	Mean 1	Mean 2	Mean Diff.	SE of diff.	N1	N2	q	DF
						Passed (P > 0.05)?	Yes
													WT vehicle vs. WT aldolazin	103.3	63.63	39.63	7.451	4	4	7.521	9
						Normality of Residuals							WT vehicle vs. AMPKαMKO vehicle	103.3	103.3	0	7.451	4	4	0	9
						Test name	Statistics	P value	Passed normality test (alpha=0.05)?	P value summary			WT vehicle vs. AMPKαMKO aldolazin	103.3	101.9	1.375	7.451	4	4	0.261	9
						Anderson-Darling (A2*)	0.4915	0.1875	Yes	ns			WT aldolazin vs. AMPKαMKO vehicle	63.63	103.3	-39.63	7.451	4	4	7.521	9
						D'Agostino-Pearson omnibus (K2)	2.018	0.3646	Yes	ns			WT aldolazin vs. AMPKαMKO aldolazin	63.63	101.9	-38.25	7.451	4	4	7.26	9
						Shapiro-Wilk (W)	0.9242	0.1969	Yes	ns			AMPKαMKO vehicle vs. AMPKαMKO aldolazin	103.3	101.9	1.375	7.451	4	4	0.261	9
						Kolmogorov-Smirnov (distance)	0.149	0.1	Yes	ns
						Data summary
						Number of columns (Column Factor)	4
						Number of rows (Row Factor)	4
						Number of values	16

## Sheet: Fig.3k
	2DG uptake mice muscle WT and KO
	2DG WT vehicle	2DG WT 2 mpk aldolazin	2DG WT 10 mpk aldolazin	2DG AMPKαMKO vehicle	2DG AMPKαMKO 2 mpk aldolazin	2DG AMPKαMKO 10 mpk aldolazin	2DG6P WT vehicle	2DG6P WT 2 mpk aldolazin	2DG6P WT 10 mpk aldolazin	2DG6P AMPKαMKO vehicle	2DG6P AMPKαMKO 2 mpk aldolazin	2DG6P AMPKαMKO 10 mpk aldolazin
	0.658893	2.0185	7.91833	1.38023	0.930077	1.01291	1.53338	1.68693	1.9817	0.488467	0.889498	0.944767
	0.705734	2.6427	4.83318	0.899246	0.624578	1.14911	0.775115	1.83262	2.40474	0.813231	1.22534	0.938243
	1.1886	2.89259	7.18989	0.963294	1.4251	1.28736	0.787269	2.2806	2.06363	1.13006	1.67275	0.829081
	1.24276	1.72893	5.62774	0.386901	1.51286	0.463003	0.950897	1.09295	1.80614	1.27558	0.851901	0.520707
	0.615782	1.88885	5.38305	0.93098	0.846431	1.01248	0.811652	1.24555	1.2081	1.60077	0.885546	0.922943
	1.58824	1.68905	8.23942	1.43935	0.869347	0.740277	1.14168	1.47556	1.10077	0.691891	1.11126	0.649371
	2DG
	Table Analyzed	2DG uptake mice muscle WT and KO						Table Analyzed	2DG uptake mice muscle WT and KO
	Data sets analyzed	A-C
								Brown-Forsythe ANOVA test
	ANOVA summary							F* (DFn, DFd)	62.13 (2.000, 7.053)
	F	62.13						P value	<0.0001
	P value	<0.0001						P value summary	****
	P value summary	****						Significant diff. among means (P < 0.05)?	Yes
	Significant diff. among means (P < 0.05)?	Yes
	R squared	0.8923						Welch's ANOVA test
								W (DFn, DFd)	42.46 (2.000, 8.994)
	Brown-Forsythe test							P value	<0.0001
	F (DFn, DFd)	13.63 (2, 15)						P value summary	****
	P value	0.0004						Significant diff. among means (P < 0.05)?	Yes
	P value summary	***
	Are SDs significantly different (P < 0.05)?	Yes						Data summary
								Number of treatments (columns)	3
	Bartlett's test							Number of values (total)	18
	Bartlett's statistic (corrected)	8.773
	P value	0.0124
	P value summary	*
	Are SDs significantly different (P < 0.05)?	Yes
	ANOVA table	SS	DF	MS	F (DFn, DFd)	P value
	Treatment (between columns)	102.3	2	51.17	F (2, 15) = 62.13	P<0.0001
	Residual (within columns)	12.35	15	0.8236
	Total	114.7	17
	Model comparison	SS	DF	Probability it is correct
	Null H. All population means identical	114.7	17	0.000004503%
	Alternative H: Distinct population means	12.35	15	100%
	Ratio of probabilities			0
	Difference in AICc			33.83
	Normality of Residuals
	Test name	Statistics	P value	Passed normality test (alpha=0.05)?	P value summary
	Anderson-Darling (A2*)	0.2481	0.7109	Yes	ns
	D'Agostino-Pearson omnibus (K2)	0.2191	0.8963	Yes	ns
	Shapiro-Wilk (W)	0.9783	0.9307	Yes	ns
	Kolmogorov-Smirnov (distance)	0.1303	0.1	Yes	ns
	Data summary
	Number of treatments (columns)	3
	Number of values (total)	18
	Number of families	1
	Number of comparisons per family	3
	Alpha	0.05
	Dunnett's T3 multiple comparisons test	Mean Diff.	95.00% CI of diff.	Below threshold?	Summary	Adjusted P Value
	veh 2dg vs. 2 mpk	-1.143	-2.015 to -0.2721	Yes	**	0.0052	A-B
	veh 2dg vs. 10 mpk	-5.532	-7.826 to -3.238	Yes	***	0.0003	A-C
	2 mpk vs. 10 mpk	-4.389	-6.732 to -2.045	Yes	**	0.0011	B-C
	Test details	Mean 1	Mean 2	Mean Diff.	SE of diff.	n1	n2	t	DF
	veh 2dg vs. 2 mpk	1	2.143	-1.143	0.2621	6	6	4.363	9.489
	veh 2dg vs. 10 mpk	1	6.532	-5.532	0.6079	6	6	9.101	5.764
	2 mpk vs. 10 mpk	2.143	6.532	-4.389	0.6208	6	6	7.069	6.215
	2DG
	Table Analyzed	2DG uptake mice muscle WT and KO						Table Analyzed	2DG uptake mice muscle WT and KO
	Data sets analyzed	D-F
								Kruskal-Wallis test
	ANOVA summary							P value	0.9896
	F	0.1046						Exact or approximate P value?	Exact
	P value	0.9013						P value summary	ns
	P value summary	ns						Do the medians vary signif. (P < 0.05)?	No
	Significant diff. among means (P < 0.05)?	No						Number of groups	3
	R squared	0.01376						Kruskal-Wallis statistic	0.03509
	Brown-Forsythe test							Data summary
	F (DFn, DFd)	0.09196 (2, 15)						Number of treatments (columns)	3
	P value	0.9126						Number of values (total)	18
	P value summary	ns
	Are SDs significantly different (P < 0.05)?	No
	Bartlett's test
	Bartlett's statistic (corrected)	0.2907
	P value	0.8647
	P value summary	ns
	Are SDs significantly different (P < 0.05)?	No
	ANOVA table	SS	DF	MS	F (DFn, DFd)	P value
	Treatment (between columns)	0.02504	2	0.01252	F (2, 15) = 0.1046	P=0.9013
	Residual (within columns)	1.795	15	0.1197
	Total	1.82	17
	Model comparison	SS	DF	Probability it is correct
	Null H. All population means identical	1.82	17	95.32%
	Alternative H: Distinct population means	1.795	15	4.681%
	Ratio of probabilities			20.36
	Difference in AICc			-6.028
	Normality of Residuals
	Test name	Statistics	P value	Passed normality test (alpha=0.05)?	P value summary
	Anderson-Darling (A2*)	0.3184	0.5089	Yes	ns
	D'Agostino-Pearson omnibus (K2)	0.6945	0.7066	Yes	ns
	Shapiro-Wilk (W)	0.9522	0.4607	Yes	ns
	Kolmogorov-Smirnov (distance)	0.1323	0.1	Yes	ns
	Number of families	1
	Number of comparisons per family	3
	Alpha	0.05
	Dunn's multiple comparisons test	Mean rank diff.	Significant?	Summary	Adjusted P Value
	veh 2dg ko vs. 2 mpk ko	0.5	No	ns	>0.9999	D-E
	veh 2dg ko vs. 10 mpk ko	0.5	No	ns	>0.9999	D-F
	2 mpk ko vs. 10 mpk ko	0	No	ns	>0.9999	E-F
	Test details	Mean rank 1	Mean rank 2	Mean rank diff.	n1	n2	Z
	veh 2dg ko vs. 2 mpk ko	9.833	9.333	0.5	6	6	0.1622
	veh 2dg ko vs. 10 mpk ko	9.833	9.333	0.5	6	6	0.1622
	2 mpk ko vs. 10 mpk ko	9.333	9.333	0	6	6	0
	2DG6P
	Table Analyzed	2DG uptake mice muscle WT and KO						Number of families	1
	Data sets analyzed	G-I						Number of comparisons per family	3
								Alpha	0.05
	ANOVA summary
	F	5.453						Tukey's multiple comparisons test	Mean Diff.	95.00% CI of diff.	Below threshold?	Summary	Adjusted P Value
	P value	0.0166						veh 2dg6p vs. 2 mpk 2dg6p	-0.6024	-1.234 to 0.02911	No	ns	0.0626	G-H
	P value summary	*						veh 2dg6p vs. 10 mpk 2dg6p	-0.7608	-1.392 to -0.1294	Yes	*	0.0178	G-I
	Significant diff. among means (P < 0.05)?	Yes						2 mpk 2dg6p vs. 10 mpk 2dg6p	-0.1585	-0.7900 to 0.4730	No	ns	0.7942	H-I
	R squared	0.421
								Test details	Mean 1	Mean 2	Mean Diff.	SE of diff.	n1	n2	q	DF
	Brown-Forsythe test							veh 2dg6p vs. 2 mpk 2dg6p	1	1.602	-0.6024	0.2431	6	6	3.504	15
	F (DFn, DFd)	0.7449 (2, 15)						veh 2dg6p vs. 10 mpk 2dg6p	1	1.761	-0.7608	0.2431	6	6	4.426	15
	P value	0.4915						2 mpk 2dg6p vs. 10 mpk 2dg6p	1.602	1.761	-0.1585	0.2431	6	6	0.9219	15
	P value summary	ns
	Are SDs significantly different (P < 0.05)?	No
	Bartlett's test
	Bartlett's statistic (corrected)	1.298
	P value	0.5226
	P value summary	ns
	Are SDs significantly different (P < 0.05)?	No
	ANOVA table	SS	DF	MS	F (DFn, DFd)	P value
	Treatment (between columns)	1.934	2	0.9668	F (2, 15) = 5.453	P=0.0166
	Residual (within columns)	2.66	15	0.1773
	Total	4.593	17
	Model comparison	SS	DF	Probability it is correct
	Null H. All population means identical	4.593	17	14.44%
	Alternative H: Distinct population means	2.66	15	85.56%
	Ratio of probabilities			5.925
	Difference in AICc			3.558
	Normality of Residuals
	Test name	Statistics	P value	Passed normality test (alpha=0.05)?	P value summary
	Anderson-Darling (A2*)	0.1626	0.9324	Yes	ns
	D'Agostino-Pearson omnibus (K2)	0.4873	0.7838	Yes	ns
	Shapiro-Wilk (W)	0.9706	0.8089	Yes	ns
	Kolmogorov-Smirnov (distance)	0.07792	0.1	Yes	ns
	Data summary
	Number of treatments (columns)	3
	Number of values (total)	18
	Tukey's multiple comparisons test	Mean Diff.	95.00% CI of diff.	Below threshold?	Summary	Adjusted P Value
	2DG6P WT vehicle vs. 2DG6P WT 2 mpk aldolazin	-0.6024	-1.234 to 0.02911	No	ns	0.0626
	2DG6P WT vehicle vs. 2DG6P WT 10 mpk aldolazin	-0.7608	-1.392 to -0.1294	Yes	*	0.0178
	2DG6P WT 2 mpk aldolazin vs. 2DG6P WT 10 mpk aldolazin	-0.1585	-0.7900 to 0.4730	No	ns	0.7942
	2DG6P
	Table Analyzed	2DG uptake mice muscle WT and KO						Table Analyzed	2DG uptake mice muscle WT and KO
	Data sets analyzed	J-L
								Kruskal-Wallis test
	ANOVA summary							P value	0.3998
	F	1.443						Exact or approximate P value?	Exact
	P value	0.2672						P value summary	ns
	P value summary	ns						Do the medians vary signif. (P < 0.05)?	No
	Significant diff. among means (P < 0.05)?	No						Number of groups	3
	R squared	0.1613						Kruskal-Wallis statistic	1.977
	Brown-Forsythe test							Data summary
	F (DFn, DFd)	1.816 (2, 15)						Number of treatments (columns)	3
	P value	0.1967						Number of values (total)	18
	P value summary	ns
	Are SDs significantly different (P < 0.05)?	No
	Bartlett's test
	Bartlett's statistic (corrected)	2.935
	P value	0.2305
	P value summary	ns
	Are SDs significantly different (P < 0.05)?	No
	ANOVA table	SS	DF	MS	F (DFn, DFd)	P value
	Treatment (between columns)	0.2881	2	0.1441	F (2, 15) = 1.443	P=0.2672
	Residual (within columns)	1.497	15	0.09983
	Total	1.786	17
	Model comparison	SS	DF	Probability it is correct
	Null H. All population means identical	1.786	17	82.56%
	Alternative H: Distinct population means	1.497	15	17.44%
	Ratio of probabilities			4.734
	Difference in AICc			-3.11
	Normality of Residuals
	Test name	Statistics	P value	Passed normality test (alpha=0.05)?	P value summary
	Anderson-Darling (A2*)	0.4492	0.2457	Yes	ns
	D'Agostino-Pearson omnibus (K2)	1.011	0.6032	Yes	ns
	Shapiro-Wilk (W)	0.9435	0.3318	Yes	ns
	Kolmogorov-Smirnov (distance)	0.1472	0.1	Yes	ns
	Data summary
	Number of treatments (columns)	3
	Number of values (total)	18
	2DG6P AMPKαMKO vehicle vs. AMPKαMKO 2 mpk aldolazin	-0.106	-0.5799 to 0.3678	No	ns	0.832
	2DG6P AMPKαMKO vehicle vs. 2DG6P AMPKαMKO 10 mpk aldolazin	0.1991	-0.2747 to 0.6730	No	ns	0.5335
	AMPKαMKO 2 mpk aldolazin vs. 2DG6P AMPKαMKO 10 mpk aldolazin	0.3052	-0.1686 to 0.7790	No	ns	0.2475
	Number of families	1
	Number of comparisons per family	3
	Alpha	0.05
	Dunn's multiple comparisons test	Mean rank diff.	Significant?	Summary	Adjusted P Value
	veh 2dg6p ko vs. 2 mpk 2dg6p ko	-2.167	No	ns	>0.9999	J-K
	veh 2dg6p ko vs. 10 mpk 2dg6p ko	2.167	No	ns	>0.9999	J-L
	2 mpk 2dg6p ko vs. 10 mpk 2dg6p ko	4.333	No	ns	0.4792	K-L
	Test details	Mean rank 1	Mean rank 2	Mean rank diff.	n1	n2	Z
	veh 2dg6p ko vs. 2 mpk 2dg6p ko	9.5	11.67	-2.167	6	6	0.703
	veh 2dg6p ko vs. 10 mpk 2dg6p ko	9.5	7.333	2.167	6	6	0.703
	2 mpk 2dg6p ko vs. 10 mpk 2dg6p ko	11.67	7.333	4.333	6	6	1.406
