# Supplementary material for: The aldolase inhibitor aldometanib mimics glucose starvation to activate lysosomal AMPK
Source: Nat Metab. 2022 Oct 10;4(10):1369–401. doi: 10.1038/s42255-022-00640-7 (PMC9584815; doi:10.1038/s42255-022-00640-7)
Supplement: Source Data Fig. 4 — Statistical source data. [file 42255_2022_640_MOESM9_ESM.xlsx]

## Sheet: Fig.4a
	ipGTT of obese mice
	time/min	vehicle										2 mpk aldolazin										10 mpk aldolazin
	-120	9.1	8.2	9.1	9.8	8.3	10					8.9	10.4	10.3	9.3	9.5	8.4					9.8	9.3	9.9	8.5	8.7	10
	0	8.2	9	8.9	9.3	8.7	10.2					7.1	7.2	7.6	7.6	8	6.8					7	7	7.8	6.9	7.4	7.3
	20	26.5	32	24.1	33.3	25.5	27					26	21.8	22.3	14.9	23.5	23.6					20.1	21.1	20.1	24.6	21.1	17.5
	40	29.1	29.4	25.4	23.8	26.2	25					22.1	17.6	16.7	15.7	16.7	16					22.6	15.5	19.4	19.3	15	16.5
	60	22.6	23.8	23.5	22	20.6	21.3					12.5	10.8	10.4	14.3	13.5	14.4					11.1	11.4	13.1	11.6	12.7	13.5
	90	18.4	17.2	15	18.8	17	16.9					9.7	10.5	12.3	10.5	12.3	10.9					10.7	10.7	12.3	14.2	11.5	10.4
	Table Analyzed	ipGTT of obese mice								Within each row, compare columns (simple effects within rows)
	Two-way RM ANOVA	Matching: Stacked								Number of families	6
	Assume sphericity?	No								Number of comparisons per family	3
	Alpha	0.05								Alpha	0.05
	Source of Variation	% of total variation	P value	P value summary	Significant?	Geisser-Greenhouse's epsilon				Tukey's multiple comparisons test	Mean Diff.	95.00% CI of diff.	Below threshold?	Summary	Adjusted P Value
	Time x Column Factor	6.704	<0.0001	****	Yes
	Time	71.87	<0.0001	****	Yes	0.5232				Row 1
	Column Factor	14.65	<0.0001	****	Yes					vehicle vs. 2 mpk aldolazin	-0.3833	-1.589 to 0.8227	No	ns	0.6693
	Subject	1.256	0.3395	ns	No					vehicle vs. 10 mpk aldolazin	-0.2833	-1.386 to 0.8192	No	ns	0.7652
										2 mpk aldolazin vs. 10 mpk aldolazin	0.1	-1.040 to 1.240	No	ns	0.9684
	ANOVA table	SS	DF	MS	F (DFn, DFd)	P value
	Time x Column Factor	323.5	10	32.35	F (10, 75) = 9.107	P<0.0001				Row 2
	Time	3468	5	693.6	F (2.616, 39.24) = 195.2	P<0.0001				vehicle vs. 2 mpk aldolazin	1.667	0.7477 to 2.586	Yes	**	0.0019
	Column Factor	707	2	353.5	F (2, 15) = 87.47	P<0.0001				vehicle vs. 10 mpk aldolazin	1.817	0.9239 to 2.709	Yes	**	0.0012
	Subject	60.62	15	4.041	F (15, 75) = 1.138	P=0.3395				2 mpk aldolazin vs. 10 mpk aldolazin	0.15	-0.4690 to 0.7690	No	ns	0.7856
	Residual	266.4	75	3.552
										Row 3
	Data summary									vehicle vs. 2 mpk aldolazin	6.05	0.1252 to 11.97	Yes	*	0.0455
	Number of columns (Column Factor)	3								vehicle vs. 10 mpk aldolazin	7.317	2.270 to 12.36	Yes	**	0.0078
	Number of rows (Time)	6								2 mpk aldolazin vs. 10 mpk aldolazin	1.267	-3.859 to 6.392	No	ns	0.7692
	Number of subjects (Subject)	18
	Number of missing values	0								Row 4
										vehicle vs. 2 mpk aldolazin	9.017	5.340 to 12.69	Yes	***	0.0001
										vehicle vs. 10 mpk aldolazin	8.433	4.258 to 12.61	Yes	***	0.0007
										2 mpk aldolazin vs. 10 mpk aldolazin	-0.5833	-4.807 to 3.640	No	ns	0.9236
										Row 5
										vehicle vs. 2 mpk aldolazin	9.65	7.221 to 12.08	Yes	****	<0.0001
										vehicle vs. 10 mpk aldolazin	10.07	8.268 to 11.87	Yes	****	<0.0001
										2 mpk aldolazin vs. 10 mpk aldolazin	0.4167	-1.916 to 2.749	No	ns	0.8683
										Row 6
										vehicle vs. 2 mpk aldolazin	6.183	4.258 to 8.109	Yes	****	<0.0001
										vehicle vs. 10 mpk aldolazin	5.583	3.384 to 7.783	Yes	***	0.0001
										2 mpk aldolazin vs. 10 mpk aldolazin	-0.6	-2.624 to 1.424	No	ns	0.6979
										Test details	Mean 1	Mean 2	Mean Diff.	SE of diff.	N1	N2	q	DF
										Row 1
										vehicle vs. 2 mpk aldolazin	9.083	9.467	-0.3833	0.4398	6	6	1.233	9.972
										vehicle vs. 10 mpk aldolazin	9.083	9.367	-0.2833	0.4009	6	6	0.9995	9.808
										2 mpk aldolazin vs. 10 mpk aldolazin	9.467	9.367	0.1	0.4134	6	6	0.3421	9.647
										Row 2
										vehicle vs. 2 mpk aldolazin	9.05	7.383	1.667	0.3257	6	6	7.236	8.52
										vehicle vs. 10 mpk aldolazin	9.05	7.233	1.817	0.307	6	6	8.367	7.388
										2 mpk aldolazin vs. 10 mpk aldolazin	7.383	7.233	0.15	0.2237	6	6	0.9482	9.471
										Row 3
										vehicle vs. 2 mpk aldolazin	28.07	22.02	6.05	2.161	6	6	3.959	9.997
										vehicle vs. 10 mpk aldolazin	28.07	20.75	7.317	1.782	6	6	5.807	8.353
										2 mpk aldolazin vs. 10 mpk aldolazin	22.02	20.75	1.267	1.806	6	6	0.992	8.262
										Row 4
										vehicle vs. 2 mpk aldolazin	26.48	17.47	9.017	1.341	6	6	9.51	9.987
										vehicle vs. 10 mpk aldolazin	26.48	18.05	8.433	1.509	6	6	7.904	9.462
										2 mpk aldolazin vs. 10 mpk aldolazin	17.47	18.05	-0.5833	1.53	6	6	0.5392	9.599
										Row 5
										vehicle vs. 2 mpk aldolazin	22.3	12.65	9.65	0.8713	6	6	15.66	9.079
										vehicle vs. 10 mpk aldolazin	22.3	12.23	10.07	0.651	6	6	21.87	9.535
										2 mpk aldolazin vs. 10 mpk aldolazin	12.65	12.23	0.4167	0.8158	6	6	0.7223	7.975
										Row 6
										vehicle vs. 2 mpk aldolazin	17.22	11.03	6.183	0.6962	6	6	12.56	9.483
										vehicle vs. 10 mpk aldolazin	17.22	11.63	5.583	0.8017	6	6	9.849	9.952
										2 mpk aldolazin vs. 10 mpk aldolazin	11.03	11.63	-0.6	0.7277	6	6	1.166	9.183
	ipGTT of obese mice for AUC				Table Analyzed	ipGTT of obese mice for AUC						Number of families	1
	vehicle	2 mpk aldolazin	10 mpk aldolazin		Data sets analyzed	A-C						Number of comparisons per family	3
	3073	2451	2370									Alpha	0.05
	3203	2344	2226		ANOVA summary
	2972	2375	2442		F	108.3						Tukey's multiple comparisons test	Mean Diff.	95.00% CI of diff.	Below threshold?	Summary	Adjusted P Value
	3213	2217	2374		P value	<0.0001						vehicle vs. 2 mpk aldolazin	728.8	577.0 to 880.7	Yes	****	<0.0001	A-B
	2911	2456	2252		P value summary	****						vehicle vs. 10 mpk aldolazin	760.5	608.6 to 912.4	Yes	****	<0.0001	A-C
	3140	2296	2285		Significant diff. among means (P < 0.05)?	Yes						2 mpk aldolazin vs. 10 mpk aldolazin	31.67	-120.2 to 183.5	No	ns	0.8522	B-C
					R squared	0.9352
												Test details	Mean 1	Mean 2	Mean Diff.	SE of diff.	n1	n2	q	DF
					Brown-Forsythe test							vehicle vs. 2 mpk aldolazin	3085	2357	728.8	58.46	6	6	17.63	15
					F (DFn, DFd)	0.7039 (2, 15)						vehicle vs. 10 mpk aldolazin	3085	2325	760.5	58.46	6	6	18.4	15
					P value	0.5103						2 mpk aldolazin vs. 10 mpk aldolazin	2357	2325	31.67	58.46	6	6	0.766	15
					P value summary	ns
					Are SDs significantly different (P < 0.05)?	No
					Bartlett's test
					Bartlett's statistic (corrected)	0.8019
					P value	0.6697
					P value summary	ns
					Are SDs significantly different (P < 0.05)?	No
					ANOVA table	SS	DF	MS	F (DFn, DFd)	P value
					Treatment (between columns)	2221122	2	1110561	F (2, 15) = 108.3	P<0.0001
					Residual (within columns)	153816	15	10254
					Total	2374938	17
					Normality of Residuals
					Test name	Statistics	P value	Passed normality test (alpha=0.05)?	P value summary
					Anderson-Darling (A2*)	0.3115	0.5201	Yes	ns
					D'Agostino-Pearson omnibus (K2)	2.169	0.338	Yes	ns
					Shapiro-Wilk (W)	0.9457	0.3609	Yes	ns
					Kolmogorov-Smirnov (distance)	0.127	0.1	Yes	ns
					Data summary
					Number of treatments (columns)	3
					Number of values (total)	18

## Sheet: Fig.4b
				ipGTT insulin of obese mice
				time/min	vehicle								2 mpk aldolazin								10 mpk aldolazin
				0	1.84	1.96	2.12	1.86	1.72	2.04			2.04	1.98	2.14	1.72	1.9	1.94			2.16	1.9	2.1	2.04	2.08	1.76
				20	4.72	4.32	5.04	4.24	4.96	4			3.35238	3.00952	3.23809	3.04762	3.39048	3.80952			3.1619	3.12381	3.2	3.13046	3.14286	3.45238
				90	2.62857	2.51429	2.47619	2.94203	2.59048	3.39234			1.98095	2.2236	2.48447	2.2029	2.05135	1.97101			1.82195	1.85507	1.90476	1.87598	2.24224	2.43478
	Table Analyzed	ipGTT insulin of obese mice							Within each row, compare columns (simple effects within rows)
	Two-way RM ANOVA	Matching: Stacked							Number of families	3
	Assume sphericity?	No							Number of comparisons per family	3
	Alpha	0.05							Alpha	0.05
	Source of Variation	% of total variation	P value	P value summary	Significant?	Geisser-Greenhouse's epsilon			Tukey's multiple comparisons test	Mean Diff.	95.00% CI of diff.	Below threshold?	Summary	Adjusted P Value
	Time x Column Factor	8.961	<0.0001	****	Yes
	Time	72.38	<0.0001	****	Yes	0.7439			Row 1
	Column Factor	11.79	<0.0001	****	Yes				vehicle vs. 2 mpk aldolazin	-0.03	-0.2574 to 0.1974	No	ns	0.9309
	Subject	1.103	0.9737	ns	No				vehicle vs. 10 mpk aldolazin	-0.08333	-0.3164 to 0.1498	No	ns	0.6051
									2 mpk aldolazin vs. 10 mpk aldolazin	-0.05333	-0.2836 to 0.1769	No	ns	0.8046
	ANOVA table	SS	DF	MS	F (DFn, DFd)	P value
	Time x Column Factor	3.703	4	0.9258	F (4, 30) = 11.65	P<0.0001			Row 2
	Time	29.91	2	14.96	F (1.488, 22.32) = 188.3	P<0.0001			vehicle vs. 2 mpk aldolazin	1.239	0.6537 to 1.824	Yes	***	0.0006
	Column Factor	4.872	2	2.436	F (2, 15) = 80.14	P<0.0001			vehicle vs. 10 mpk aldolazin	1.345	0.7905 to 1.899	Yes	***	0.0008
	Subject	0.4559	15	0.0304	F (15, 30) = 0.3826	P=0.9737			2 mpk aldolazin vs. 10 mpk aldolazin	0.106	-0.2772 to 0.4893	No	ns	0.7035
	Residual	2.383	30	0.07944
									Row 3
	Data summary								vehicle vs. 2 mpk aldolazin	0.6049	0.1329 to 1.077	Yes	*	0.0158
	Number of columns (Column Factor)	3							vehicle vs. 10 mpk aldolazin	0.7349	0.2411 to 1.229	Yes	**	0.0062
	Number of rows (Time)	3							2 mpk aldolazin vs. 10 mpk aldolazin	0.1299	-0.2322 to 0.4920	No	ns	0.5978
	Number of subjects (Subject)	18
	Number of missing values	0
									Test details	Mean 1	Mean 2	Mean Diff.	SE of diff.	N1	N2	q	DF
									Row 1
									vehicle vs. 2 mpk aldolazin	1.923	1.953	-0.03	0.08296	6	6	0.5114	9.993
									vehicle vs. 10 mpk aldolazin	1.923	2.007	-0.08333	0.08502	6	6	1.386	9.995
									2 mpk aldolazin vs. 10 mpk aldolazin	1.953	2.007	-0.05333	0.08396	6	6	0.8984	9.976
									Row 2
									vehicle vs. 2 mpk aldolazin	4.547	3.308	1.239	0.209	6	6	8.381	8.876
									vehicle vs. 10 mpk aldolazin	4.547	3.202	1.345	0.1796	6	6	10.59	5.882
									2 mpk aldolazin vs. 10 mpk aldolazin	3.308	3.202	0.106	0.1292	6	6	1.16	6.809
									Row 3
									vehicle vs. 2 mpk aldolazin	2.757	2.152	0.6049	0.1643	6	6	5.206	7.807
									vehicle vs. 10 mpk aldolazin	2.757	2.022	0.7349	0.1772	6	6	5.866	9.09
									2 mpk aldolazin vs. 10 mpk aldolazin	2.152	2.022	0.1299	0.1307	6	6	1.406	9.382
	ipGTT insulin of obese mice
	vehicle	2 mpk aldolazin	10 mpk aldolazin		Table Analyzed	ipGTT insulin of obese mice for AUC						Number of families	1
	322.8	240.6	227.7		Data sets analyzed	A-C						Number of comparisons per family	3
	302	233.1	224.5									Alpha	0.05
	334.7	254.1	231.7		ANOVA summary
	312.4	231.4	226.9		F	91.09						Tukey's multiple comparisons test	Mean Diff.	95.00% CI of diff.	Below threshold?	Summary	Adjusted P Value
	331.1	243.4	240.7		P value	<0.0001						vehicle vs. 2 mpk aldolazin	76.62	58.54 to 94.70	Yes	****	<0.0001	A-B
	319.1	259.8	258.2		P value summary	****						vehicle vs. 10 mpk aldolazin	85.4	67.32 to 103.5	Yes	****	<0.0001	A-C
					Significant diff. among means (P < 0.05)?	Yes						2 mpk aldolazin vs. 10 mpk aldolazin	8.783	-9.297 to 26.86	No	ns	0.4371	B-C
					R squared	0.9239
												Test details	Mean 1	Mean 2	Mean Diff.	SE of diff.	n1	n2	q	DF
					Brown-Forsythe test							vehicle vs. 2 mpk aldolazin	320.4	243.7	76.62	6.961	6	6	15.57	15
					F (DFn, DFd)	0.009450 (2, 15)
					P value	0.9906
					P value summary	ns
					Are SDs significantly different (P < 0.05)?	No
					Bartlett's test
					Bartlett's statistic (corrected)	0.06349
					P value	0.9688
					P value summary	ns
					Are SDs significantly different (P < 0.05)?	No
					ANOVA table	SS	DF	MS	F (DFn, DFd)	P value
					Treatment (between columns)	26481	2	13240	F (2, 15) = 91.09	P<0.0001
					Residual (within columns)	2180	15	145.4
					Total	28661	17
					Normality of Residuals
					Test name	Statistics	P value	Passed normality test (alpha=0.05)?	P value summary
					Anderson-Darling (A2*)	0.3227	0.5033	Yes	ns
					D'Agostino-Pearson omnibus (K2)	1.042	0.594	Yes	ns
					Shapiro-Wilk (W)	0.9614	0.6296	Yes	ns
					Kolmogorov-Smirnov (distance)	0.1279	0.1	Yes	ns
					Data summary
					Number of treatments (columns)	3
					Number of values (total)	18

## Sheet: Fig.4c
		one-week og mice BW
		Day	vehicle									2mpk									4mpk									10mpk
		-5	56.4	48.9	51.5	52.8	50.4	44.5	46.2	56.3	52.6	54.8	48.6	44.6	44.3	53	54.5	58.4	57.1	40.8	42.1	48	51	51.1	54.9	45.1	51.1	62	50	53.9	55.6	50.1	51.3	52.1	57.1	49.1	44.6	44.7
		-2	52.6	49.7	51.7	52.8	50.5	45.1	46.1	58.1	53.5	55	48.5	44.2	45.5	54	55.1	58.6	57	40.8	42.8	47.8	49.9	49.5	56.4	47.6	52.1	63	48.5	54.3	55.9	51.8	51.2	50.7	56.6	49.7	45.5	44.5
		0	51.5	49.9	50.6	52.5	51.4	45.7	46.2	57.4	53	55.6	48.4	42.8	44.8	54.6	55.6	58.1	56.7	41	43.3	47.4	50.5	48.2	56.7	47.4	48	63.2	48.1	53.9	56.4	52	51.3	50.8	56.1	50.5	46.3	43.8
		1	46.3	49.6	49.3	51.8	52.1	45.1	46.6	59.1	54.6	55.2	45.6	40.6	47.5	54.8	54.4	58.8	56.2	39.6	43.8	44.4	50.4	47.7	58.5	47.1	46.7	63.6	46	51.4	54.3	50.4	50	50.3	54.3	49.9	45.6	41.9
		2	46.9	49.2	49.1	52.4	52.1	45.5	46.6	59.4	54.7	54.8	46.3	40.7	47.9	54.2	54	58	56.1	39.2	43.2	44.9	50.1	47.8	57.7	47.7	46	62.8	46.7	50.7	53.1	49.4	48.8	49.8	52.7	49.1	44.8	40.8
		3	47.8	49	49.5	52.3	52.9	45.6	46.9	59.6	54.6	54	45.7	40.9	47	53.9	54.9	57.7	56.7	39.8	43.4	44	49.9	47.2	57.9	46.6	46.2	63	45.5	50.4	51	48.5	47.9	48.5	51.3	48.6	44.5	40.7
		4	49.1	49.3	50.5	52.1	52	45.7	46.3	54.6	54.8	54	45.9	40	47.7	53.6	52.3	57.3	55.6	38.8	42.8	43.6	49.1	47.8	57.7	45.6	47	62.5	45.2	50	51.7	47.9	47.5	47.5	50.8	46.8	44	40.6
		5	47.3	49.1	49.8	51.7	52.6	44.8	46	59.6	54.6	52.9	46.2	42.4	44.5	53.5	51.5	56.1	53.8	41	42.4	45.7	49.1	47.3	56.1	46.3	45.1	61.5	46.3	48.8	49.7	47.2	46.2	47.1	50.2	46	43.4	40
		6	48.2	50.3	49.5	52.1	52.6	45.6	46.6	59.6	54	53.9	44.8	41.2	44.3	52.8	53	56.5	55.5	39.3	42.2	43.2	48.2	47.8	57.1	44.2	47.9	61.8	44.4	48.8	49.3	46.5	45.6	46.5	50.2	45.7	43	39.1
		7	48.5	50.3	50.1	52.3	52.6	45.4	46.1	59.2	54.5	52.1	45.9	43	44.6	51.7	51.1	55.3	53.8	41.8	42	44.5	48.3	46.8	56.5	45.3	47.3	60.3	44.8	48.2	49	46.6	45.6	46.9	49.4	45.7	42	38.7
		Table Analyzed	4c one-week og mice BW										Within each row, compare columns (simple effects within rows)
		Two-way RM ANOVA	Matching: Stacked										Number of families	10
		Assume sphericity?	No										Number of comparisons per family	6
		Alpha	0.05										Alpha	0.05
		Source of Variation	% of total variation	P value	P value summary	Significant?	Geisser-Greenhouse's epsilon						Tukey's multiple comparisons test	Mean Diff.	95.00% CI of diff.	Below threshold?	Summary	Adjusted P Value
		Time x Column Factor	1.909	<0.0001	****	Yes
		Time	3.036	<0.0001	****	Yes	0.1189						Row 1
		Column Factor	2.439	0.8304	ns	No							vehicle vs. 2mpk	0.3889	-6.902 to 7.680	No	ns	0.9986
		Subject	88.88	<0.0001	****	Yes							vehicle vs. 4mpk	0.4778	-6.274 to 7.230	No	ns	0.9968
													vehicle vs. 10mpk	0.1222	-5.587 to 5.832	No	ns	>0.9999
		ANOVA table	SS	DF	MS	F (DFn, DFd)	P value						2mpk vs. 4mpk	0.08889	-8.013 to 8.191	No	ns	>0.9999
		Time x Column Factor	185.4	27	6.867	F (27, 288) = 5.447	P<0.0001						2mpk vs. 10mpk	-0.2667	-7.679 to 7.146	No	ns	0.9996
		Time	295	9	32.78	F (1.070, 34.23) = 26.00	P<0.0001						4mpk vs. 10mpk	-0.3556	-7.248 to 6.537	No	ns	0.9988
		Column Factor	236.9	3	78.98	F (3, 32) = 0.2927	P=0.8304
		Subject	8635	32	269.8	F (32, 288) = 214.0	P<0.0001						Row 2
		Residual	363.1	288	1.261								vehicle vs. 2mpk	0.1556	-7.123 to 7.434	No	ns	>0.9999
													vehicle vs. 4mpk	0.2778	-6.542 to 7.098	No	ns	0.9994
		Data summary											vehicle vs. 10mpk	-0.01111	-5.499 to 5.477	No	ns	>0.9999
		Number of columns (Column Factor)	4										2mpk vs. 4mpk	0.1222	-8.110 to 8.355	No	ns	>0.9999
		Number of rows (Time)	10										2mpk vs. 10mpk	-0.1667	-7.549 to 7.215	No	ns	0.9999
		Number of subjects (Subject)	36										4mpk vs. 10mpk	-0.2889	-7.226 to 6.649	No	ns	0.9993
		Number of missing values	0
													Row 3
													vehicle vs. 2mpk	0.06667	-7.339 to 7.472	No	ns	>0.9999
													vehicle vs. 4mpk	0.6	-6.215 to 7.415	No	ns	0.9936
													vehicle vs. 10mpk	-0.3222	-5.544 to 4.899	No	ns	0.9979
													2mpk vs. 4mpk	0.5333	-7.993 to 9.060	No	ns	0.9979
													2mpk vs. 10mpk	-0.3889	-8.000 to 7.222	No	ns	0.9988
													4mpk vs. 10mpk	-0.9222	-7.978 to 6.133	No	ns	0.9807
													Row 4
													vehicle vs. 2mpk	0.2	-7.992 to 8.392	No	ns	0.9999
													vehicle vs. 4mpk	0.7	-7.173 to 8.573	No	ns	0.9936
													vehicle vs. 10mpk	0.7111	-4.971 to 6.394	No	ns	0.9836
													2mpk vs. 4mpk	0.5	-8.883 to 9.883	No	ns	0.9987
													2mpk vs. 10mpk	0.5111	-7.503 to 8.525	No	ns	0.9975
													4mpk vs. 10mpk	0.01111	-7.668 to 7.690	No	ns	>0.9999
													Row 5
													vehicle vs. 2mpk	0.5222	-7.448 to 8.492	No	ns	0.9974
													vehicle vs. 4mpk	1	-6.573 to 8.573	No	ns	0.9801
													vehicle vs. 10mpk	1.856	-3.784 to 7.495	No	ns	0.7822
													2mpk vs. 4mpk	0.4778	-8.513 to 9.468	No	ns	0.9987
													2mpk vs. 10mpk	1.333	-6.420 to 9.087	No	ns	0.9559
													4mpk vs. 10mpk	0.8556	-6.477 to 8.188	No	ns	0.9856
													Row 6
													vehicle vs. 2mpk	0.8444	-7.054 to 8.743	No	ns	0.989
													vehicle vs. 4mpk	1.611	-6.179 to 9.401	No	ns	0.9296
													vehicle vs. 10mpk	2.978	-2.355 to 8.311	No	ns	0.4032
													2mpk vs. 4mpk	0.7667	-8.371 to 9.904	No	ns	0.9949
													2mpk vs. 10mpk	2.133	-5.445 to 9.712	No	ns	0.8351
													4mpk vs. 10mpk	1.367	-6.093 to 8.827	No	ns	0.9461
													Row 7
													vehicle vs. 2mpk	1.022	-6.431 to 8.475	No	ns	0.9757
													vehicle vs. 4mpk	1.456	-5.934 to 8.845	No	ns	0.9337
													vehicle vs. 10mpk	3.067	-1.452 to 7.585	No	ns	0.2502
													2mpk vs. 4mpk	0.4333	-8.619 to 9.486	No	ns	0.999
													2mpk vs. 10mpk	2.044	-5.460 to 9.549	No	ns	0.8487
													4mpk vs. 10mpk	1.611	-5.831 to 9.053	No	ns	0.916
													Row 8
													vehicle vs. 2mpk	1.511	-5.439 to 8.461	No	ns	0.9226
													vehicle vs. 4mpk	1.744	-5.578 to 9.067	No	ns	0.9005
													vehicle vs. 10mpk	4.1	-1.337 to 9.537	No	ns	0.1739
													2mpk vs. 4mpk	0.2333	-7.639 to 8.106	No	ns	0.9998
													2mpk vs. 10mpk	2.589	-3.741 to 8.919	No	ns	0.6355
													4mpk vs. 10mpk	2.356	-4.415 to 9.126	No	ns	0.7352
													Row 9
													vehicle vs. 2mpk	1.911	-5.718 to 9.541	No	ns	0.8834
													vehicle vs. 4mpk	2.411	-5.280 to 10.10	No	ns	0.7977
													vehicle vs. 10mpk	4.867	-0.3785 to 10.11	No	ns	0.0736
													2mpk vs. 4mpk	0.5	-8.437 to 9.437	No	ns	0.9985
													2mpk vs. 10mpk	2.956	-4.393 to 10.30	No	ns	0.6419
													4mpk vs. 10mpk	2.456	-4.959 to 9.870	No	ns	0.7611
													Row 10
													vehicle vs. 2mpk	2.189	-4.110 to 8.488	No	ns	0.7534
													vehicle vs. 4mpk	2.578	-4.550 to 9.706	No	ns	0.7255
													vehicle vs. 10mpk	5.211	-0.06374 to 10.49	No	ns	0.0534
													2mpk vs. 4mpk	0.3889	-7.104 to 7.882	No	ns	0.9988
													2mpk vs. 10mpk	3.022	-2.862 to 8.906	No	ns	0.4685
													4mpk vs. 10mpk	2.633	-4.175 to 9.442	No	ns	0.6738
													Test details	Mean 1	Mean 2	Mean Diff.	SE of diff.	N1	N2	q	DF
													Row 1
													vehicle vs. 2mpk	51.07	50.68	0.3889	2.502	9	9	0.2198	13.71
													vehicle vs. 4mpk	51.07	50.59	0.4778	2.333	9	9	0.2896	14.51
													vehicle vs. 10mpk	51.07	50.94	0.1222	1.995	9	9	0.08666	15.92
													2mpk vs. 4mpk	50.68	50.59	0.08889	2.829	9	9	0.04444	15.84
													2mpk vs. 10mpk	50.68	50.94	-0.2667	2.556	9	9	0.1475	14.26
													4mpk vs. 10mpk	50.59	50.94	-0.3556	2.392	9	9	0.2102	15.01
													Row 2
													vehicle vs. 2mpk	51.12	50.97	0.1556	2.489	9	9	0.0884	13.35
													vehicle vs. 4mpk	51.12	50.84	0.2778	2.347	9	9	0.1674	14.01
													vehicle vs. 10mpk	51.12	51.13	-0.01111	1.917	9	9	0.008196	15.93
													2mpk vs. 4mpk	50.97	50.84	0.1222	2.875	9	9	0.06012	15.89
													2mpk vs. 10mpk	50.97	51.13	-0.1667	2.537	9	9	0.09291	13.88
													4mpk vs. 10mpk	50.84	51.13	-0.2889	2.398	9	9	0.1704	14.53
													Row 3
													vehicle vs. 2mpk	50.91	50.84	0.06667	2.501	9	9	0.03769	12.22
													vehicle vs. 4mpk	50.91	50.31	0.6	2.321	9	9	0.3656	12.96
													vehicle vs. 10mpk	50.91	51.23	-0.3222	1.82	9	9	0.2504	15.6
													2mpk vs. 4mpk	50.84	50.31	0.5333	2.977	9	9	0.2533	15.85
													2mpk vs. 10mpk	50.84	51.23	-0.3889	2.606	9	9	0.2111	13.47
													4mpk vs. 10mpk	50.31	51.23	-0.9222	2.433	9	9	0.5361	14.25
													Row 4
													vehicle vs. 2mpk	50.5	50.3	0.2	2.804	9	9	0.1009	13.43
													vehicle vs. 4mpk	50.5	49.8	0.7	2.705	9	9	0.366	13.84
													vehicle vs. 10mpk	50.5	49.79	0.7111	1.983	9	9	0.5072	15.75
													2mpk vs. 4mpk	50.3	49.8	0.5	3.279	9	9	0.2157	15.96
													2mpk vs. 10mpk	50.3	49.79	0.5111	2.714	9	9	0.2663	12.46
													4mpk vs. 10mpk	49.8	49.79	0.01111	2.612	9	9	0.006016	12.84
													Row 5
													vehicle vs. 2mpk	50.66	50.13	0.5222	2.735	9	9	0.27	13.72
													vehicle vs. 4mpk	50.66	49.66	1	2.611	9	9	0.5416	14.26
													vehicle vs. 10mpk	50.66	48.8	1.856	1.966	9	9	1.335	15.66
													2mpk vs. 4mpk	50.13	49.66	0.4778	3.141	9	9	0.2151	15.93
													2mpk vs. 10mpk	50.13	48.8	1.333	2.629	9	9	0.7172	12.57
													4mpk vs. 10mpk	49.66	48.8	0.8556	2.5	9	9	0.4839	13.08
													Row 6
													vehicle vs. 2mpk	50.91	50.07	0.8444	2.709	9	9	0.4409	13.65
													vehicle vs. 4mpk	50.91	49.3	1.611	2.675	9	9	0.8517	13.79
													vehicle vs. 10mpk	50.91	47.93	2.978	1.851	9	9	2.275	15.03
													2mpk vs. 4mpk	50.07	49.3	0.7667	3.194	9	9	0.3395	15.99
													2mpk vs. 10mpk	50.07	47.93	2.133	2.543	9	9	1.186	11.71
													4mpk vs. 10mpk	49.3	47.93	1.367	2.507	9	9	0.7708	11.83
													Row 7
													vehicle vs. 2mpk	50.49	49.47	1.022	2.495	9	9	0.5795	11.51
													vehicle vs. 4mpk	50.49	49.03	1.456	2.475	9	9	0.8316	11.57
													vehicle vs. 10mpk	50.49	47.42	3.067	1.579	9	9	2.747	15.94
													2mpk vs. 4mpk	49.47	49.03	0.4333	3.164	9	9	0.1937	16
													2mpk vs. 10mpk	49.47	47.42	2.044	2.525	9	9	1.145	11.92
													4mpk vs. 10mpk	49.03	47.42	1.611	2.506	9	9	0.9091	11.98
													Row 8
													vehicle vs. 2mpk	50.61	49.1	1.511	2.42	9	9	0.8832	15.44
													vehicle vs. 4mpk	50.61	48.87	1.744	2.54	9	9	0.9714	14.95
													vehicle vs. 10mpk	50.61	46.51	4.1	1.875	9	9	3.093	14.26
													2mpk vs. 4mpk	49.1	48.87	0.2333	2.75	9	9	0.12	15.9
													2mpk vs. 10mpk	49.1	46.51	2.589	2.151	9	9	1.702	12.74
													4mpk vs. 10mpk	48.87	46.51	2.356	2.285	9	9	1.458	12.16
													Row 9
													vehicle vs. 2mpk	50.94	49.03	1.911	2.618	9	9	1.032	13.71
													vehicle vs. 4mpk	50.94	48.53	2.411	2.637	9	9	1.293	13.62
													vehicle vs. 10mpk	50.94	46.08	4.867	1.824	9	9	3.774	15.28
													2mpk vs. 4mpk	49.03	48.53	0.5	3.124	9	9	0.2264	16
													2mpk vs. 10mpk	49.03	46.08	2.956	2.476	9	9	1.688	12.02
													4mpk vs. 10mpk	48.53	46.08	2.456	2.496	9	9	1.391	11.95
													Row 10
													vehicle vs. 2mpk	51	48.81	2.189	2.196	9	9	1.41	15.62
													vehicle vs. 4mpk	51	48.42	2.578	2.462	9	9	1.481	14.45
													vehicle vs. 10mpk	51	45.79	5.211	1.835	9	9	4.017	15.32
													2mpk vs. 4mpk	48.81	48.42	0.3889	2.609	9	9	0.2108	15.49
													2mpk vs. 10mpk	48.81	45.79	3.022	2.028	9	9	2.107	14.22
													4mpk vs. 10mpk	48.42	45.79	2.633	2.314	9	9	1.61	12.77
		one-week og mice culmulative BW
		Day	vehicle									2mpk									4mpk									10mpk
		-2	-3.8	0.8	0.2	0	0.1	0.6	-0.1	1.8	0.9	0.2	-0.1	-0.4	1.2	1	0.6	0.2	-0.1	0	0.7	-0.2	-1.1	-1.6	1.5	2.5	1	1	-1.5	0.4	0.3	1.7	-0.1	-1.4	-0.5	0.6	0.9	-0.2
		0	-4.9	1	-0.9	-0.3	1	1.2	0	1.1	0.4	0.8	-0.2	-1.8	0.5	1.6	1.1	-0.3	-0.4	0.2	1.2	-0.6	-0.5	-2.9	1.8	2.3	-3.1	1.2	-1.9	0	0.8	1.9	0	-1.3	-1	1.4	1.7	-0.9
		1	-10.1	0.7	-2.2	-1	1.7	0.6	0.4	2.8	2	0.4	-3	-4	3.2	1.8	-0.1	0.4	-0.9	-1.2	1.7	-3.6	-0.6	-3.4	3.6	2	-4.4	1.6	-4	-2.5	-1.3	0.3	-1.3	-1.8	-2.8	0.8	1	-2.8
		2	-9.5	0.3	-2.4	-0.4	1.7	1	0.4	3.1	2.1	0	-2.3	-3.9	3.6	1.2	-0.5	-0.4	-1	-1.6	1.1	-3.1	-0.9	-3.3	2.8	2.6	-5.1	0.8	-3.3	-3.2	-2.5	-0.7	-2.5	-2.3	-4.4	0	0.2	-3.9
		3	-8.6	0.1	-2	-0.5	2.5	1.1	0.7	3.3	2	-0.8	-2.9	-3.7	2.7	0.9	0.4	-0.7	-0.4	-1	1.3	-4	-1.1	-3.9	3	1.5	-4.9	1	-4.5	-3.5	-4.6	-1.6	-3.4	-3.6	-5.8	-0.5	-0.1	-4
		4	-7.3	0.4	-1	-0.7	1.6	1.2	0.1	-1.7	2.2	-0.8	-2.7	-4.6	3.4	0.6	-2.2	-1.1	-1.5	-2	0.7	-4.4	-1.9	-3.3	2.8	0.5	-4.1	0.5	-4.8	-3.9	-3.9	-2.2	-3.8	-4.6	-6.3	-2.3	-0.6	-4.1
		5	-9.1	0.2	-1.7	-1.1	2.2	0.3	-0.2	3.3	2	-1.9	-2.4	-2.2	0.2	0.5	-3	-2.3	-3.3	0.2	0.3	-2.3	-1.9	-3.8	1.2	1.2	-6	-0.5	-3.7	-5.1	-5.9	-2.9	-5.1	-5	-6.9	-3.1	-1.2	-4.7
		6	-8.2	1.4	-2	-0.7	2.2	1.1	0.4	3.3	1.4	-0.9	-3.8	-3.4	0	-0.2	-1.5	-1.9	-1.6	-1.5	0.1	-4.8	-2.8	-3.3	2.2	-0.9	-3.2	-0.2	-5.6	-5.1	-6.3	-3.6	-5.7	-5.6	-6.9	-3.4	-1.6	-5.6
		7	-7.9	1.4	-1.4	-0.5	2.2	0.9	-0.1	2.9	1.9	-2.7	-2.7	-1.6	0.3	-1.3	-3.4	-3.1	-3.3	1	-0.1	-3.5	-2.7	-4.3	1.6	0.2	-3.8	-1.7	-5.2	-5.7	-6.6	-3.5	-5.7	-5.2	-7.7	-3.4	-2.6	-6
		Table Analyzed	4c one-week og mice culmulative BW						Within each row, compare columns (simple effects within rows)
		Two-way RM ANOVA	Matching: Stacked						Number of families	9
		Assume sphericity?	No						Number of comparisons per family	6
		Alpha	0.05						Alpha	0.05
		Source of Variation	% of total variation	P value	P value summary	Significant?	Geisser-Greenhouse's epsilon		Tukey's multiple comparisons test	Mean Diff.	95.00% CI of diff.	Below threshold?	Summary	Adjusted P Value
		Time x Column Factor	7.151	<0.0001	****	Yes
		Time	10.98	<0.0001	****	Yes	0.3993		Row 1
		Column Factor	11.17	0.1388	ns	No			vehicle vs. 2mpk	-0.2333	-1.922 to 1.455	No	ns	0.9731
		Subject	60.57	<0.0001	****	Yes			vehicle vs. 4mpk	-0.2	-2.224 to 1.824	No	ns	0.9918
									vehicle vs. 10mpk	-0.1333	-1.896 to 1.629	No	ns	0.9959
		ANOVA table	SS	DF	MS	F (DFn, DFd)	P value		2mpk vs. 4mpk	0.03333	-1.523 to 1.590	No	ns	0.9999
		Time x Column Factor	160.4	24	6.682	F (24, 256) = 7.528	P<0.0001		2mpk vs. 10mpk	0.1	-0.9098 to 1.110	No	ns	0.9911
		Time	246.2	8	30.78	F (3.195, 102.2) = 34.67	P<0.0001		4mpk vs. 10mpk	0.06667	-1.577 to 1.710	No	ns	0.9994
		Column Factor	250.5	3	83.49	F (3, 32) = 1.967	P=0.1388
		Subject	1358	32	42.45	F (32, 256) = 47.82	P<0.0001		Row 2
		Residual	227.2	256	0.8877				vehicle vs. 2mpk	-0.3222	-2.463 to 1.819	No	ns	0.969
									vehicle vs. 4mpk	0.1222	-2.543 to 2.788	No	ns	0.9992
		Data summary							vehicle vs. 10mpk	-0.4444	-2.657 to 1.768	No	ns	0.9345
		Number of columns (Column Factor)	4						2mpk vs. 4mpk	0.4444	-1.804 to 2.693	No	ns	0.9333
		Number of rows (Time)	9						2mpk vs. 10mpk	-0.1222	-1.630 to 1.386	No	ns	0.9954
		Number of subjects (Subject)	36						4mpk vs. 10mpk	-0.5667	-2.880 to 1.746	No	ns	0.8881
		Number of missing values	0
									Row 3
									vehicle vs. 2mpk	-0.1889	-4.582 to 4.205	No	ns	0.9992
									vehicle vs. 4mpk	0.2222	-4.545 to 4.989	No	ns	0.9991
									vehicle vs. 10mpk	0.5889	-3.634 to 4.812	No	ns	0.9731
									2mpk vs. 4mpk	0.4111	-3.274 to 4.097	No	ns	0.9879
									2mpk vs. 10mpk	0.7778	-1.830 to 3.386	No	ns	0.8219
									4mpk vs. 10mpk	0.3667	-3.067 to 3.801	No	ns	0.9882
									Row 4
									vehicle vs. 2mpk	0.1333	-4.105 to 4.372	No	ns	0.9997
									vehicle vs. 4mpk	0.5222	-4.030 to 5.074	No	ns	0.987
									vehicle vs. 10mpk	1.733	-2.382 to 5.849	No	ns	0.6
									2mpk vs. 4mpk	0.3889	-3.067 to 3.845	No	ns	0.9876
									2mpk vs. 10mpk	1.6	-0.9843 to 4.184	No	ns	0.3185
									4mpk vs. 10mpk	1.211	-2.054 to 4.477	No	ns	0.7005
									Row 5
									vehicle vs. 2mpk	0.4556	-3.522 to 4.433	No	ns	0.986
									vehicle vs. 4mpk	1.133	-3.356 to 5.623	No	ns	0.8861
									vehicle vs. 10mpk	2.856	-1.117 to 6.828	No	ns	0.1983
									2mpk vs. 4mpk	0.6778	-2.852 to 4.208	No	ns	0.9418
									2mpk vs. 10mpk	2.4	-0.1696 to 4.970	No	ns	0.0715
									4mpk vs. 10mpk	1.722	-1.802 to 5.246	No	ns	0.5035
									Row 6
									vehicle vs. 2mpk	0.6333	-2.821 to 4.088	No	ns	0.9511
									vehicle vs. 4mpk	0.9778	-2.784 to 4.739	No	ns	0.878
									vehicle vs. 10mpk	2.944	-0.2513 to 6.140	No	ns	0.075
									2mpk vs. 4mpk	0.3444	-3.058 to 3.747	No	ns	0.9911
									2mpk vs. 10mpk	2.311	-0.3596 to 4.982	No	ns	0.1013
									4mpk vs. 10mpk	1.967	-1.168 to 5.101	No	ns	0.2988
									Row 7
									vehicle vs. 2mpk	1.122	-2.826 to 5.070	No	ns	0.8243
									vehicle vs. 4mpk	1.267	-2.984 to 5.518	No	ns	0.8227
									vehicle vs. 10mpk	3.978	-0.02326 to 7.979	No	ns	0.0515
									2mpk vs. 4mpk	0.1444	-2.685 to 2.974	No	ns	0.9987
									2mpk vs. 10mpk	2.856	0.6792 to 5.032	Yes	**	0.0086
									4mpk vs. 10mpk	2.711	-0.2211 to 5.643	No	ns	0.0745
									Row 8
									vehicle vs. 2mpk	1.522	-2.171 to 5.216	No	ns	0.6081
									vehicle vs. 4mpk	1.933	-2.145 to 6.012	No	ns	0.5367
									vehicle vs. 10mpk	4.744	0.9751 to 8.514	Yes	*	0.0132
									2mpk vs. 4mpk	0.4111	-2.397 to 3.220	No	ns	0.9712
									2mpk vs. 10mpk	3.222	1.195 to 5.250	Yes	**	0.0018
									4mpk vs. 10mpk	2.811	-0.1280 to 5.750	No	ns	0.0629
									Row 9
									vehicle vs. 2mpk	1.8	-1.796 to 5.396	No	ns	0.4724
									vehicle vs. 4mpk	2.1	-1.744 to 5.944	No	ns	0.4187
									vehicle vs. 10mpk	5.089	1.477 to 8.701	Yes	**	0.006
									2mpk vs. 4mpk	0.3	-2.421 to 3.021	No	ns	0.9882
									2mpk vs. 10mpk	3.289	1.082 to 5.496	Yes	**	0.003
									4mpk vs. 10mpk	2.989	0.2407 to 5.737	Yes	*	0.0311
									Test details	Mean 1	Mean 2	Mean Diff.	SE of diff.	N1	N2	q	DF
									Row 1
									vehicle vs. 2mpk	0.05556	0.2889	-0.2333	0.5506	9	9	0.5993	9.866
									vehicle vs. 4mpk	0.05556	0.2556	-0.2	0.707	9	9	0.4001	15.89
									vehicle vs. 10mpk	0.05556	0.1889	-0.1333	0.5983	9	9	0.3152	12.65
									2mpk vs. 4mpk	0.2889	0.2556	0.03333	0.5106	9	9	0.09232	10.2
									2mpk vs. 10mpk	0.2889	0.1889	0.1	0.3448	9	9	0.4102	13.2
									4mpk vs. 10mpk	0.2556	0.1889	0.06667	0.5616	9	9	0.1679	13.31
									Row 2
									vehicle vs. 2mpk	-0.1556	0.1667	-0.3222	0.7215	9	9	0.6316	12.03
									vehicle vs. 4mpk	-0.1556	-0.2778	0.1222	0.9314	9	9	0.1856	15.95
									vehicle vs. 10mpk	-0.1556	0.2889	-0.4444	0.7578	9	9	0.8294	13.53
									2mpk vs. 4mpk	0.1667	-0.2778	0.4444	0.754	9	9	0.8336	11.66
									2mpk vs. 10mpk	0.1667	0.2889	-0.1222	0.5248	9	9	0.3294	15.41
									4mpk vs. 10mpk	-0.2778	0.2889	-0.5667	0.7888	9	9	1.016	13.09
									Row 3
									vehicle vs. 2mpk	-0.5667	-0.3778	-0.1889	1.493	9	9	0.1789	12.76
									vehicle vs. 4mpk	-0.5667	-0.7889	0.2222	1.657	9	9	0.1896	15.26
									vehicle vs. 10mpk	-0.5667	-1.156	0.5889	1.389	9	9	0.5995	10.37
									2mpk vs. 4mpk	-0.3778	-0.7889	0.4111	1.274	9	9	0.4564	14.52
									2mpk vs. 10mpk	-0.3778	-1.156	0.7778	0.8978	9	9	1.225	14.07
									4mpk vs. 10mpk	-0.7889	-1.156	0.3667	1.151	9	9	0.4507	11.59
									Row 4
									vehicle vs. 2mpk	-0.4111	-0.5444	0.1333	1.439	9	9	0.1311	12.66
									vehicle vs. 4mpk	-0.4111	-0.9333	0.5222	1.58	9	9	0.4676	15.02
									vehicle vs. 10mpk	-0.4111	-2.144	1.733	1.367	9	9	1.793	10.97
									2mpk vs. 4mpk	-0.5444	-0.9333	0.3889	1.196	9	9	0.4598	14.7
									2mpk vs. 10mpk	-0.5444	-2.144	1.6	0.8971	9	9	2.522	15.06
									4mpk vs. 10mpk	-0.9333	-2.144	1.211	1.109	9	9	1.544	12.71
									Row 5
									vehicle vs. 2mpk	-0.1556	-0.6111	0.4556	1.344	9	9	0.4792	12.29
									vehicle vs. 4mpk	-0.1556	-1.289	1.133	1.566	9	9	1.024	15.68
									vehicle vs. 10mpk	-0.1556	-3.011	2.856	1.342	9	9	3.01	12.22
									2mpk vs. 4mpk	-0.6111	-1.289	0.6778	1.207	9	9	0.7939	13.39
									2mpk vs. 10mpk	-0.6111	-3.011	2.4	0.8981	9	9	3.779	16
									4mpk vs. 10mpk	-1.289	-3.011	1.722	1.204	9	9	2.022	13.32
									Row 6
									vehicle vs. 2mpk	-0.5778	-1.211	0.6333	1.201	9	9	0.746	15.22
									vehicle vs. 4mpk	-0.5778	-1.556	0.9778	1.315	9	9	1.052	15.99
									vehicle vs. 10mpk	-0.5778	-3.522	2.944	1.087	9	9	3.832	12.82
									2mpk vs. 4mpk	-1.211	-1.556	0.3444	1.184	9	9	0.4115	15.36
									2mpk vs. 10mpk	-1.211	-3.522	2.311	0.9239	9	9	3.537	14.64
									4mpk vs. 10mpk	-1.556	-3.522	1.967	1.068	9	9	2.604	13.01
									Row 7
									vehicle vs. 2mpk	-0.4556	-1.578	1.122	1.303	9	9	1.218	10.57
									vehicle vs. 4mpk	-0.4556	-1.722	1.267	1.465	9	9	1.223	14.18
									vehicle vs. 10mpk	-0.4556	-4.433	3.978	1.339	9	9	4.202	11.49
									2mpk vs. 4mpk	-1.578	-1.722	0.1444	0.9637	9	9	0.212	12.98
									2mpk vs. 10mpk	-1.578	-4.433	2.856	0.7584	9	9	5.325	15.58
									4mpk vs. 10mpk	-1.722	-4.433	2.711	1.011	9	9	3.791	14.29
									Row 8
									vehicle vs. 2mpk	-0.1222	-1.644	1.522	1.212	9	9	1.776	10.23
									vehicle vs. 4mpk	-0.1222	-2.056	1.933	1.413	9	9	1.936	14.76
									vehicle vs. 10mpk	-0.1222	-4.867	4.744	1.264	9	9	5.308	11.66
									2mpk vs. 4mpk	-1.644	-2.056	0.4111	0.9445	9	9	0.6156	11.87
									2mpk vs. 10mpk	-1.644	-4.867	3.222	0.7034	9	9	6.479	14.99
									4mpk vs. 10mpk	-2.056	-4.867	2.811	1.01	9	9	3.935	13.89
									Row 9
									vehicle vs. 2mpk	-0.06667	-1.867	1.8	1.207	9	9	2.11	11.7
									vehicle vs. 4mpk	-0.06667	-2.167	2.1	1.328	9	9	2.236	14.46
									vehicle vs. 10mpk	-0.06667	-5.156	5.089	1.216	9	9	5.919	11.95
									2mpk vs. 4mpk	-1.867	-2.167	0.3	0.9382	9	9	0.4522	14.26
									2mpk vs. 10mpk	-1.867	-5.156	3.289	0.7714	9	9	6.03	15.98
									4mpk vs. 10mpk	-2.167	-5.156	2.989	0.95	9	9	4.449	14.55
		one-week og mice Food intake
		Day	vehicle									2mpk									4mpk									10mpk
		0	1.3	3.5	1.4	2.3	2.6	2.5	1.3	3.2	2.5	2.6	1.8	2.2	2.9	1.6	3.4	2.5	3.1	1.2	2.2	2.1	2	1.2	2.7	3.2	2.4	3.7	2.2	3	2.9	2.7	3.2	2.5	1.7	0.7	2.9	1.9
		1	1.5	3.3	3	3.3	2.7	2.6	1	3.2	3.5	3	2.4	2.9	3	2.4	4.1	2.4	3.2	1.7	2.6	1.9	3	2	2.7	2.7	2.1	3.1	2.6	3.1	3.3	3.2	2.6	2.3	2.4	2.7	3.2	2.2
		2	2.7	2.9	2.9	2.7	3	2.5	1.3	3.9	3.2	2.7	2.4	2.5	2.3	1.6	3.3	2.2	2.2	1.9	2.8	1.8	2.7	3	2	1.5	3	2.2	2.7	1.7	1.2	1.2	1.4	0.9	1.5	1.4	1.4	1.1
		3	3.1	2.7	2.7	3.1	2.9	1.9	1.5	3.9	3.3	1.9	1.9	2.1	2.3	1.3	3.3	1.8	1.3	1.6	1.6	1.9	1.7	3.3	0.8	2	3.1	2.8	1.9	0.4	2.2	0.6	0.6	1.1	1.2	0.8	1.4	1
		4	3.3	2.5	3	3	2.9	3.3	2.9	3.5	2.8	2.3	2.7	3.3	2.4	2.4	3	2.8	1.4	2.2	1.9	2.8	1.5	1.4	1.8	2.2	3.6	2.4	2	2.3	2.1	0.6	0.8	0.6	1.9	2.3	1.1	1.1
		5	2.3	2.6	1.9	2.5	3.2	3.3	2.7	3.7	2.8	2.2	2.6	3.1	2.6	2.6	3.3	1.4	1.7	2.3	2.4	1.8	1.2	1.3	1.9	2.2	3.5	2.5	2.4	1.7	1.9	0.9	1.5	1.2	1.6	2	1.3	2
		6	2.3	3.1	3	3.1	2.8	2.1	3.4	3	2.8	3.2	3.4	2.5	3.4	2.6	2.8	0	3.1	2.5	1.9	1.8	1	1.5	2.7	2.6	2.5	2	2.8	1.8	1.8	1.1	1.9	1.8	1.9	2.5	1.3	2.3
		7	1.2	3.8	1.9	3.2	3.5	2.5	1.7	3.7	3.5	3	1.8	2.9	2.6	2.7	4	2.4	2.7	1.9	2	1.8	1.4	1.9	2.7	2.7	2.7	2.2	2.7	2.1	1.7	1.5	1.8	2	2	2.3	1.4	2.4
		Table Analyzed	4c one-week og mice Food intake						Within each row, compare columns (simple effects within rows)
		Two-way RM ANOVA	Matching: Stacked						Number of families	8
		Assume sphericity?	No						Number of comparisons per family	6
		Alpha	0.05						Alpha	0.05
		Source of Variation	% of total variation	P value	P value summary	Significant?	Geisser-Greenhouse's epsilon		Tukey's multiple comparisons test	Mean Diff.	95.00% CI of diff.	Below threshold?	Summary	Adjusted P Value
		Time x Column Factor	11.33	<0.0001	****	Yes
		Time	6.12	0.0006	***	Yes	0.6268		Row 1
		Column Factor	21	<0.0001	****	Yes			vehicle vs. 2mpk	-0.07778	-1.118 to 0.9620	No	ns	0.9964
		Subject	22.46	<0.0001	****	Yes			vehicle vs. 4mpk	-0.1222	-1.158 to 0.9139	No	ns	0.9862
									vehicle vs. 10mpk	-0.1	-1.190 to 0.9904	No	ns	0.9934
		ANOVA table	SS	DF	MS	F (DFn, DFd)	P value		2mpk vs. 4mpk	-0.04444	-1.025 to 0.9356	No	ns	0.9992
		Time x Column Factor	19.24	21	0.9161	F (21, 224) = 3.093	P<0.0001		2mpk vs. 10mpk	-0.02222	-1.062 to 1.018	No	ns	>0.9999
		Time	10.39	7	1.484	F (4.387, 140.4) = 5.011	P=0.0006		4mpk vs. 10mpk	0.02222	-1.014 to 1.058	No	ns	>0.9999
		Column Factor	35.65	3	11.88	F (3, 32) = 9.973	P<0.0001
		Subject	38.13	32	1.192	F (32, 224) = 4.023	P<0.0001		Row 2
		Residual	66.34	224	0.2962				vehicle vs. 2mpk	-0.1111	-1.167 to 0.9443	No	ns	0.9899
									vehicle vs. 4mpk	0.1556	-0.8072 to 1.118	No	ns	0.9617
		Data summary							vehicle vs. 10mpk	-0.1	-1.063 to 0.8627	No	ns	0.9892
		Number of columns (Column Factor)	4						2mpk vs. 4mpk	0.2667	-0.5103 to 1.044	No	ns	0.7511
		Number of rows (Time)	8						2mpk vs. 10mpk	0.01111	-0.7658 to 0.7880	No	ns	>0.9999
		Number of subjects (Subject)	36						4mpk vs. 10mpk	-0.2556	-0.8348 to 0.3237	No	ns	0.5984
		Number of missing values	0
									Row 3
									vehicle vs. 2mpk	0.4444	-0.3674 to 1.256	No	ns	0.4162
									vehicle vs. 4mpk	0.3778	-0.4674 to 1.223	No	ns	0.5852
									vehicle vs. 10mpk	1.478	0.7338 to 2.222	Yes	***	0.0006
									2mpk vs. 4mpk	-0.06667	-0.7665 to 0.6331	No	ns	0.9926
									2mpk vs. 10mpk	1.033	0.4990 to 1.568	Yes	***	0.0005
									4mpk vs. 10mpk	1.1	0.4970 to 1.703	Yes	***	0.0009
									Row 4
									vehicle vs. 2mpk	0.8444	-0.05880 to 1.748	No	ns	0.071
									vehicle vs. 4mpk	0.6667	-0.3619 to 1.695	No	ns	0.2851
									vehicle vs. 10mpk	1.756	0.8867 to 2.624	Yes	***	0.0002
									2mpk vs. 4mpk	-0.1778	-1.144 to 0.7881	No	ns	0.9502
									2mpk vs. 10mpk	0.9111	0.1322 to 1.690	Yes	*	0.0193
									4mpk vs. 10mpk	1.089	0.1531 to 2.025	Yes	*	0.0206
									Row 5
									vehicle vs. 2mpk	0.5222	-0.09160 to 1.136	No	ns	0.1066
									vehicle vs. 4mpk	0.8444	0.09116 to 1.598	Yes	*	0.0272
									vehicle vs. 10mpk	1.6	0.8108 to 2.389	Yes	***	0.0004
									2mpk vs. 4mpk	0.3222	-0.5191 to 1.164	No	ns	0.6937
									2mpk vs. 10mpk	1.078	0.2073 to 1.948	Yes	*	0.0133
									4mpk vs. 10mpk	0.7556	-0.1955 to 1.707	No	ns	0.1461
									Row 6
									vehicle vs. 2mpk	0.3556	-0.4267 to 1.138	No	ns	0.5751
									vehicle vs. 4mpk	0.6444	-0.2066 to 1.496	No	ns	0.1734
									vehicle vs. 10mpk	1.211	0.5648 to 1.857	Yes	***	0.0004
									2mpk vs. 4mpk	0.2889	-0.5944 to 1.172	No	ns	0.7854
									2mpk vs. 10mpk	0.8556	0.1570 to 1.554	Yes	*	0.0149
									4mpk vs. 10mpk	0.5667	-0.2151 to 1.348	No	ns	0.1935
									Row 7
									vehicle vs. 2mpk	0.2333	-0.9016 to 1.368	No	ns	0.9219
									vehicle vs. 4mpk	0.7556	0.04437 to 1.467	Yes	*	0.0358
									vehicle vs. 10mpk	1.022	0.4540 to 1.590	Yes	***	0.0005
									2mpk vs. 4mpk	0.5222	-0.6613 to 1.706	No	ns	0.5809
									2mpk vs. 10mpk	0.7889	-0.3499 to 1.928	No	ns	0.2154
									4mpk vs. 10mpk	0.2667	-0.4544 to 0.9877	No	ns	0.7119
									Row 8
									vehicle vs. 2mpk	0.1111	-1.025 to 1.247	No	ns	0.9916
									vehicle vs. 4mpk	0.5444	-0.5388 to 1.628	No	ns	0.4698
									vehicle vs. 10mpk	0.8667	-0.1887 to 1.922	No	ns	0.1177
									2mpk vs. 4mpk	0.4333	-0.3478 to 1.214	No	ns	0.408
									2mpk vs. 10mpk	0.7556	0.03192 to 1.479	Yes	*	0.0398
									4mpk vs. 10mpk	0.3222	-0.2545 to 0.8990	No	ns	0.399
									Test details	Mean 1	Mean 2	Mean Diff.	SE of diff.	N1	N2	q	DF
									Row 1
									vehicle vs. 2mpk	2.289	2.367	-0.07778	0.363	9	9	0.303	15.83
									vehicle vs. 4mpk	2.289	2.411	-0.1222	0.3617	9	9	0.4779	15.81
									vehicle vs. 10mpk	2.289	2.389	-0.1	0.3811	9	9	0.3711	16
									2mpk vs. 4mpk	2.367	2.411	-0.04444	0.3426	9	9	0.1835	16
									2mpk vs. 10mpk	2.367	2.389	-0.02222	0.363	9	9	0.08657	15.83
									4mpk vs. 10mpk	2.411	2.389	0.02222	0.3617	9	9	0.08689	15.81
									Row 2
									vehicle vs. 2mpk	2.678	2.789	-0.1111	0.3664	9	9	0.4289	15.07
									vehicle vs. 4mpk	2.678	2.522	0.1556	0.323	9	9	0.6811	11.69
									vehicle vs. 10mpk	2.678	2.778	-0.1	0.323	9	9	0.4379	11.69
									2mpk vs. 4mpk	2.789	2.522	0.2667	0.2663	9	9	1.416	13.58
									2mpk vs. 10mpk	2.789	2.778	0.01111	0.2663	9	9	0.05902	13.58
									4mpk vs. 10mpk	2.522	2.778	-0.2556	0.2025	9	9	1.785	16
									Row 3
									vehicle vs. 2mpk	2.789	2.344	0.4444	0.2802	9	9	2.244	14.33
									vehicle vs. 4mpk	2.789	2.411	0.3778	0.2939	9	9	1.818	15.27
									vehicle vs. 10mpk	2.789	1.311	1.478	0.2426	9	9	8.614	9.869
									2mpk vs. 4mpk	2.344	2.411	-0.06667	0.2441	9	9	0.3862	15.73
									2mpk vs. 10mpk	2.344	1.311	1.033	0.1792	9	9	8.157	11.65
									4mpk vs. 10mpk	2.411	1.311	1.1	0.1999	9	9	7.781	10.86
									Row 4
									vehicle vs. 2mpk	2.789	1.944	0.8444	0.3147	9	9	3.795	15.55
									vehicle vs. 4mpk	2.789	2.122	0.6667	0.3591	9	9	2.626	15.84
									vehicle vs. 10mpk	2.789	1.033	1.756	0.3011	9	9	8.245	14.86
									2mpk vs. 4mpk	1.944	2.122	-0.1778	0.3349	9	9	0.7506	14.94
									2mpk vs. 10mpk	1.944	1.033	0.9111	0.2719	9	9	4.739	15.8
									4mpk vs. 10mpk	2.122	1.033	1.089	0.3222	9	9	4.779	14.09
									Row 5
									vehicle vs. 2mpk	3.022	2.5	0.5222	0.208	9	9	3.55	12.51
									vehicle vs. 4mpk	3.022	2.178	0.8444	0.2503	9	9	4.771	11
									vehicle vs. 10mpk	3.022	1.422	1.6	0.2612	9	9	8.664	10.73
									2mpk vs. 4mpk	2.5	2.178	0.3222	0.2924	9	9	1.558	15.22
									2mpk vs. 10mpk	2.5	1.422	1.078	0.3017	9	9	5.051	14.88
									4mpk vs. 10mpk	2.178	1.422	0.7556	0.3323	9	9	3.215	15.96
									Row 6
									vehicle vs. 2mpk	2.778	2.422	0.3556	0.2731	9	9	1.841	15.84
									vehicle vs. 4mpk	2.778	2.133	0.6444	0.2957	9	9	3.082	15.18
									vehicle vs. 10mpk	2.778	1.567	1.211	0.2228	9	9	7.686	14.24
									2mpk vs. 4mpk	2.422	2.133	0.2889	0.3081	9	9	1.326	15.71
									2mpk vs. 10mpk	2.422	1.567	0.8556	0.2391	9	9	5.061	13.44
									4mpk vs. 10mpk	2.133	1.567	0.5667	0.2646	9	9	3.029	12.39
									Row 7
									vehicle vs. 2mpk	2.844	2.611	0.2333	0.3736	9	9	0.8832	10.41
									vehicle vs. 4mpk	2.844	2.089	0.7556	0.2447	9	9	4.367	14.01
									vehicle vs. 10mpk	2.844	1.822	1.022	0.1985	9	9	7.282	15.95
									2mpk vs. 4mpk	2.611	2.089	0.5222	0.4027	9	9	1.834	12.89
									2mpk vs. 10mpk	2.611	1.822	0.7889	0.3765	9	9	2.963	10.67
									4mpk vs. 10mpk	2.089	1.822	0.2667	0.249	9	9	1.514	14.43
									Row 8
									vehicle vs. 2mpk	2.778	2.667	0.1111	0.3904	9	9	0.4025	13.91
									vehicle vs. 4mpk	2.778	2.233	0.5444	0.3639	9	9	2.116	11.79
									vehicle vs. 10mpk	2.778	1.911	0.8667	0.3445	9	9	3.558	9.923
									2mpk vs. 4mpk	2.667	2.233	0.4333	0.2708	9	9	2.263	14.89
									2mpk vs. 10mpk	2.667	1.911	0.7556	0.2441	9	9	4.378	12.11
									4mpk vs. 10mpk	2.233	1.911	0.3222	0.1989	9	9	2.291	14.27

## Sheet: Fig.4d
	1month og HFD mice WAT
	0												2												4mpk												10
iWAT	2.88	2.034	2.285	2.0062	2.4608	3.27	1.3952	2.362		2.3028	4.016		2.048	2.99	2.0198	0.7768	2.5742	2.806	1.852		1.6774	0.7598	2.1608		0.6908	0.369	0.6196	1.4412	0.4504	1.64	0.504	1.247	1.9854	2	1.318		2.736	1.261	1.048	1.0826	0.736	2.182	0.326	1.508	0.3276	0.4894	0.5038	0.3324
gWAT	1.652	2.072	1.8062	1.2696	2.1786	2.94	0.923	1.648		1.4516	2.354		1.504	2.05	1.628	0.9222	1.742	1.578	1.152		1.315	0.7216	1.4842		0.6436	0.6134	0.2956	0.57	0.335	0.95	0.326	0.86	1.2924	1.476	0.806		2.104	0.8098	0.796	1.1972	0.438	1.612	0.198	0.758	0.293	0.0602	0.3386	0.1244
mWAT	0.218	0.44	0.1786	0.1798	0.3357	0.597	0.207	0.387		0.3451	0.617		0.18	0.347	0.4817	0.2976	0.5465	0.532	0.263		0.2967	0.1383	0.6181		0.1178	0.1043	0.0855	0.2228	0.1554	0.216	0.061	0.5435	0.4807	0.184	0.214		0.408	0.1878	0.202	0.1765	0.1328	0.326	0.096	0.318	0.0712	0.0932	0.0832	0.1394
rWAT	1.192	1.606	1.1542	1.7584	1.2208	1.342	0.6394	1.602		1.4196	1.958		0.688	1.554	1.4736	0.5168	2.4274	0.978	0.81		1.2506	0.9142	1.6808		0.4518	0.886	0.514	0.5062	0.3	0.91	0.228	0.8076	1.3204	0.944	0.598		1.148	0.9424	0.884	0.6778	0.538	1.188	0.184	0.796	0.2292	0.2244	0.5016	0.156
		Table Analyzed	1month og HFD mice WAT i								Number of families	1
		Data sets analyzed	A-D								Number of comparisons per family	6
											Alpha	0.05
		ANOVA summary
		F	10.04								Tukey's multiple comparisons test	Mean Diff.	95.00% CI of diff.	Below threshold?	Summary	Adjusted P Value
		P value	<0.0001								0 vs. 2	0.5347	-0.3330 to 1.402	No	ns	0.3615	A-B
		P value summary	****								0 vs. 4mpk	1.386	0.5384 to 2.234	Yes	***	0.0005	A-C
		Significant diff. among means (P < 0.05)?	Yes								0 vs. 10	1.457	0.6260 to 2.288	Yes	***	0.0002	A-D
		R squared	0.4357								2 vs. 4mpk	0.8514	0.003702 to 1.699	Yes	*	0.0487	B-C
											2 vs. 10	0.9221	0.09133 to 1.753	Yes	*	0.0246	B-D
		Brown-Forsythe test									4mpk vs. 10	0.07064	-0.7393 to 0.8805	No	ns	0.9954	C-D
		F (DFn, DFd)	0.08427 (3, 39)
		P value	0.9682								Test details	Mean 1	Mean 2	Mean Diff.	SE of diff.	n1	n2	q	DF
		P value summary	ns								0 vs. 2	2.501	1.966	0.5347	0.3234	10	10	2.339	39
		Are SDs significantly different (P < 0.05)?	No								0 vs. 4mpk	2.501	1.115	1.386	0.3159	10	11	6.205	39
											0 vs. 10	2.501	1.044	1.457	0.3096	10	12	6.655	39
		Bartlett's test									2 vs. 4mpk	1.966	1.115	0.8514	0.3159	10	11	3.811	39
		Bartlett's statistic (corrected)	0.609								2 vs. 10	1.966	1.044	0.9221	0.3096	10	12	4.212	39
		P value	0.8944								4mpk vs. 10	1.115	1.044	0.07064	0.3018	11	12	0.331	39
		P value summary	ns
		Are SDs significantly different (P < 0.05)?	No
		ANOVA table	SS	DF	MS	F (DFn, DFd)	P value
		Treatment (between columns)	15.75	3	5.248	F (3, 39) = 10.04	P<0.0001
		Residual (within columns)	20.39	39	0.5228
		Total	36.13	42
		Model comparison	SS	DF	Probability it is correct
		Null H. All population means identical	36.13	42	0.01764%
		Alternative H: Distinct population means	20.39	39	99.98%
		Ratio of probabilities			5667
		Difference in AICc			17.28
		Normality of Residuals
		Test name	Statistics	P value	Passed normality test (alpha=0.05)?	P value summary
		Anderson-Darling (A2*)	0.3369	0.4899	Yes	ns
		D'Agostino-Pearson omnibus (K2)	1.687	0.4303	Yes	ns
		Shapiro-Wilk (W)	0.9734	0.4102	Yes	ns
		Kolmogorov-Smirnov (distance)	0.07753	0.1	Yes	ns
		Data summary
		Number of treatments (columns)	4
		Number of values (total)	43
		Table Analyzed	1month og HFD mice WAT g								Number of families	1
		Data sets analyzed	A-D								Number of comparisons per family	6
											Alpha	0.05
		ANOVA summary
		F	11.63								Tukey's multiple comparisons test	Mean Diff.	95.00% CI of diff.	Below threshold?	Summary	Adjusted P Value
		P value	<0.0001								0 vs. 2	0.4198	-0.1984 to 1.038	No	ns	0.2785	A-B
		P value summary	****								0 vs. 4mpk	1.087	0.4830 to 1.691	Yes	***	0.0001	A-C
		Significant diff. among means (P < 0.05)?	Yes								0 vs. 10	1.102	0.5102 to 1.694	Yes	****	<0.0001	A-D
		R squared	0.4722								2 vs. 4mpk	0.6672	0.06318 to 1.271	Yes	*	0.0255	B-C
											2 vs. 10	0.6823	0.09040 to 1.274	Yes	*	0.0184	B-D
		Brown-Forsythe test									4mpk vs. 10	0.01511	-0.5619 to 0.5921	No	ns	0.9999	C-D
		F (DFn, DFd)	1.005 (3, 39)
		P value	0.4007								Test details	Mean 1	Mean 2	Mean Diff.	SE of diff.	n1	n2	q	DF
		P value summary	ns								0 vs. 2	1.83	1.41	0.4198	0.2304	10	10	2.577	39
		Are SDs significantly different (P < 0.05)?	No								0 vs. 4mpk	1.83	0.7425	1.087	0.2251	10	11	6.829	39
											0 vs. 10	1.83	0.7274	1.102	0.2206	10	12	7.066	39
		Bartlett's test									2 vs. 4mpk	1.41	0.7425	0.6672	0.2251	10	11	4.192	39
		Bartlett's statistic (corrected)	3.673								2 vs. 10	1.41	0.7274	0.6823	0.2206	10	12	4.374	39
		P value	0.299								4mpk vs. 10	0.7425	0.7274	0.01511	0.215	11	12	0.09939	39
		P value summary	ns
		Are SDs significantly different (P < 0.05)?	No
		ANOVA table	SS	DF	MS	F (DFn, DFd)	P value
		Treatment (between columns)	9.26	3	3.087	F (3, 39) = 11.63	P<0.0001
		Residual (within columns)	10.35	39	0.2654
		Total	19.61	42
		Model comparison	SS	DF	Probability it is correct
		Null H. All population means identical	19.61	42	0.004193%
		Alternative H: Distinct population means	10.35	39	100%
		Ratio of probabilities			0
		Difference in AICc			20.16
		Normality of Residuals
		Test name	Statistics	P value	Passed normality test (alpha=0.05)?	P value summary
		Anderson-Darling (A2*)	0.3977	0.3526	Yes	ns
		D'Agostino-Pearson omnibus (K2)	4.169	0.1244	Yes	ns
		Shapiro-Wilk (W)	0.9676	0.2608	Yes	ns
		Kolmogorov-Smirnov (distance)	0.0809	0.1	Yes	ns
		Data summary
		Number of treatments (columns)	4
		Number of values (total)	43
		Table Analyzed	1month og HFD mice WATm								Number of families	1
		Data sets analyzed	A-D								Number of comparisons per family	6
											Alpha	0.05
		ANOVA summary
		F	4.226								Tukey's multiple comparisons test	Mean Diff.	95.00% CI of diff.	Below threshold?	Summary	Adjusted P Value
		P value	0.0111								0 vs. 2	-0.01957	-0.1977 to 0.1586	No	ns	0.9909	A-B
		P value summary	*								0 vs. 4mpk	0.1337	-0.04034 to 0.3077	No	ns	0.1838	A-C
		Significant diff. among means (P < 0.05)?	Yes								0 vs. 10	0.1643	-0.006208 to 0.3349	No	ns	0.0625	A-D
		R squared	0.2453								2 vs. 4mpk	0.1533	-0.02077 to 0.3273	No	ns	0.1014	B-C
											2 vs. 10	0.1839	0.01336 to 0.3545	Yes	*	0.0303	B-D
		Brown-Forsythe test									4mpk vs. 10	0.03064	-0.1356 to 0.1969	No	ns	0.9598	C-D
		F (DFn, DFd)	0.6431 (3, 39)
		P value	0.5919								Test details	Mean 1	Mean 2	Mean Diff.	SE of diff.	n1	n2	q	DF
		P value summary	ns								0 vs. 2	0.3505	0.3701	-0.01957	0.06639	10	10	0.4169	39
		Are SDs significantly different (P < 0.05)?	No								0 vs. 4mpk	0.3505	0.2168	0.1337	0.06486	10	11	2.915	39
											0 vs. 10	0.3505	0.1862	0.1643	0.06356	10	12	3.657	39
		Bartlett's test									2 vs. 4mpk	0.3701	0.2168	0.1533	0.06486	10	11	3.342	39
		Bartlett's statistic (corrected)	2.01								2 vs. 10	0.3701	0.1862	0.1839	0.06356	10	12	4.092	39
		P value	0.5702								4mpk vs. 10	0.2168	0.1862	0.03064	0.06196	11	12	0.6994	39
		P value summary	ns
		Are SDs significantly different (P < 0.05)?	No
		ANOVA table	SS	DF	MS	F (DFn, DFd)	P value
		Treatment (between columns)	0.2794	3	0.09312	F (3, 39) = 4.226	P=0.0111
		Residual (within columns)	0.8594	39	0.02204
		Total	1.139	42
		Model comparison	SS	DF	Probability it is correct
		Null H. All population means identical	1.139	42	8.387%
		Alternative H: Distinct population means	0.8594	39	91.61%
		Ratio of probabilities			10.92
		Difference in AICc			4.782
		Normality of Residuals
		Test name	Statistics	P value	Passed normality test (alpha=0.05)?	P value summary
		Anderson-Darling (A2*)	1.107	0.006	No	**
		D'Agostino-Pearson omnibus (K2)	3.921	0.1408	Yes	ns
		Shapiro-Wilk (W)	0.9319	0.0135	No	*
		Kolmogorov-Smirnov (distance)	0.1577	0.0089	No	**
		Data summary
		Number of treatments (columns)	4
		Number of values (total)	43
		Table Analyzed	1month og HFD mice WATr							Number of families	1
		Data sets analyzed	A-D							Number of comparisons per family	6
										Alpha	0.05
		ANOVA summary
		F	9.206							Tukey's multiple comparisons test	Mean Diff.	95.00% CI of diff.	Below threshold?	Summary	Adjusted P Value
		P value	<0.0001							0 vs. 2	0.1599	-0.3406 to 0.6604	No	ns	0.8266	A-B
		P value summary	****							0 vs. 4mpk	0.7105	0.2215 to 1.200	Yes	**	0.002	A-C
		Significant diff. among means (P < 0.05)?	Yes							0 vs. 10	0.7668	0.2876 to 1.246	Yes	***	0.0006	A-D
		R squared	0.4146							2 vs. 4mpk	0.5506	0.06158 to 1.040	Yes	*	0.0221	B-C
										2 vs. 10	0.6069	0.1277 to 1.086	Yes	**	0.0082	B-D
		Brown-Forsythe test								4mpk vs. 10	0.05628	-0.4109 to 0.5235	No	ns	0.9881	C-D
		F (DFn, DFd)	1.259 (3, 39)
		P value	0.3018							Test details	Mean 1	Mean 2	Mean Diff.	SE of diff.	n1	n2	q	DF
		P value summary	ns							0 vs. 2	1.389	1.229	0.1599	0.1865	10	10	1.212	39
		Are SDs significantly different (P < 0.05)?	No							0 vs. 4mpk	1.389	0.6787	0.7105	0.1822	10	11	5.514	39
										0 vs. 10	1.389	0.6225	0.7668	0.1786	10	12	6.072	39
		Bartlett's test								2 vs. 4mpk	1.229	0.6787	0.5506	0.1822	10	11	4.273	39
		Bartlett's statistic (corrected)	3.606							2 vs. 10	1.229	0.6225	0.6069	0.1786	10	12	4.806	39
		P value	0.3073							4mpk vs. 10	0.6787	0.6225	0.05628	0.1741	11	12	0.4571	39
		P value summary	ns
		Are SDs significantly different (P < 0.05)?	No
		ANOVA table	SS	DF	MS	F (DFn, DFd)	P value
		Treatment (between columns)	4.805	3	1.602	F (3, 39) = 9.206	P<0.0001
		Residual (within columns)	6.785	39	0.174
		Total	11.59	42
		Model comparison	SS	DF	Probability it is correct
		Null H. All population means identical	11.59	42	0.03894%
		Alternative H: Distinct population means	6.785	39	99.96%
		Ratio of probabilities			2567
		Difference in AICc			15.7
		Normality of Residuals
		Test name	Statistics	P value	Passed normality test (alpha=0.05)?	P value summary
		Anderson-Darling (A2*)	0.2918	0.5906	Yes	ns
		D'Agostino-Pearson omnibus (K2)	2.549	0.2796	Yes	ns
		Shapiro-Wilk (W)	0.9743	0.4399	Yes	ns
		Kolmogorov-Smirnov (distance)	0.07764	0.1	Yes	ns
		Data summary
		Number of treatments (columns)	4
		Number of values (total)	43
		BAT 1week HFD mice
		0	2	4	10			Table Analyzed	BAT 1week HFD mice							Table Analyzed	4d BAT 1week HFD mice		Number of families	1
		0.1161	0.151	0.1977	0.1001			Data sets analyzed	A-D										Number of comparisons per family	6
		0.0815	0.1785	0.125	0.12											Kruskal-Wallis test			Alpha	0.05
		0.1602	0.116	0.1052	0.08			ANOVA summary								P value	0.6447
		0.1494	0.187	0.168	0.166			F	0.676							Exact or approximate P value?	Approximate		Dunn's multiple comparisons test	Mean rank diff.	Significant?	Summary	Adjusted P Value
		0.2339	0.14	0.167	0.134			P value	0.5731							P value summary	ns		0 vs. 2	1.167	No	ns	>0.9999	A-B
		0.234	0.09	0.105	0.22			P value summary	ns							Do the medians vary signif. (P < 0.05)?	No		0 vs. 4	3.333	No	ns	>0.9999	A-C
		0.175	0.087	0.145	0.102			Significant diff. among means (P < 0.05)?	No							Number of groups	4		0 vs. 10	5.944	No	ns	>0.9999	A-D
		0.162	0.287	0.1039	0.13			R squared	0.0596							Kruskal-Wallis statistic	1.665		2 vs. 4	2.167	No	ns	>0.9999	B-C
		0.174	0.2383	0.181	0.187														2 vs. 10	4.778	No	ns	>0.9999	B-D
								Brown-Forsythe test								Data summary			4 vs. 10	2.611	No	ns	>0.9999	C-D
								F (DFn, DFd)	0.7649 (3, 32)							Number of treatments (columns)	4
								P value	0.5221							Number of values (total)	36		Test details	Mean rank 1	Mean rank 2	Mean rank diff.	n1	n2	Z
								P value summary	ns										0 vs. 2	21.11	19.94	1.167	9	9	0.2349
								Are SDs significantly different (P < 0.05)?	No										0 vs. 4	21.11	17.78	3.333	9	9	0.6712
																			0 vs. 10	21.11	15.17	5.944	9	9	1.197
								Bartlett's test											2 vs. 4	19.94	17.78	2.167	9	9	0.4363
								Bartlett's statistic (corrected)	3.061										2 vs. 10	19.94	15.17	4.778	9	9	0.9621
								P value	0.3823										4 vs. 10	17.78	15.17	2.611	9	9	0.5258
								P value summary	ns
								Are SDs significantly different (P < 0.05)?	No
								ANOVA table	SS	DF	MS	F (DFn, DFd)	P value
								Treatment (between columns)	0.005192	3	0.001731	F (3, 32) = 0.6760	P=0.5731
								Residual (within columns)	0.08193	32	0.00256
								Total	0.08713	35
								Model comparison	SS	DF	Probability it is correct
								Null H. All population means identical	0.08713	35	93.77%
								Alternative H: Distinct population means	0.08193	32	6.226%
								Ratio of probabilities			15.06
								Difference in AICc			-5.424
								Normality of Residuals
								Test name	Statistics	P value	Passed normality test (alpha=0.05)?	P value summary
								Anderson-Darling (A2*)	0.2563	0.7045	Yes	ns
								D'Agostino-Pearson omnibus (K2)	1.434	0.4882	Yes	ns
								Shapiro-Wilk (W)	0.977	0.6422	Yes	ns
								Kolmogorov-Smirnov (distance)	0.08128	0.1	Yes	ns
								Data summary
								Number of treatments (columns)	4
								Number of values (total)	36
		spleen 1week HFD mice
		0	2	4	10			Table Analyzed	spleen 1week HFD mice						Table Analyzed	4d spleen 1week HFD mice		Number of families	1
		0.1769	0.11	0.1481	0.1857			Data sets analyzed	A-D									Number of comparisons per family	6
		0.1737	0.2291	0.102	0.076										Kruskal-Wallis test			Alpha	0.05
		0.1193	0.252	0.0942	0.0562			ANOVA summary							P value	0.1084
		0.1385	0.109	0.125	0.109			F	2.06						Exact or approximate P value?	Approximate		Dunn's multiple comparisons test	Mean rank diff.	Significant?	Summary	Adjusted P Value
		0.133	0.146	0.112	0.194			P value	0.1252						P value summary	ns		0 vs. 2	-6	No	ns	>0.9999	A-B
		0.136	0.142	0.138	0.097			P value summary	ns						Do the medians vary signif. (P < 0.05)?	No		0 vs. 4	3.611	No	ns	>0.9999	A-C
		0.22	0.499	0.142	0.356			Significant diff. among means (P < 0.05)?	No						Number of groups	4		0 vs. 10	5.278	No	ns	>0.9999	A-D
		0.134	0.189	0.1715	0.0857			R squared	0.1619						Kruskal-Wallis statistic	6.067		2 vs. 4	9.611	No	ns	0.3176	B-C
		0.0955	0.2473	0.13	0.115													2 vs. 10	11.28	No	ns	0.1389	B-D
								Brown-Forsythe test							Data summary			4 vs. 10	1.667	No	ns	>0.9999	C-D
								F (DFn, DFd)	2.043 (3, 32)						Number of treatments (columns)	4
								P value	0.1276						Number of values (total)	36		Test details	Mean rank 1	Mean rank 2	Mean rank diff.	n1	n2	Z
								P value summary	ns									0 vs. 2	19.22	25.22	-6	9	9	1.208
								Are SDs significantly different (P < 0.05)?	No									0 vs. 4	19.22	15.61	3.611	9	9	0.7272
																		0 vs. 10	19.22	13.94	5.278	9	9	1.063
								Bartlett's test										2 vs. 4	25.22	15.61	9.611	9	9	1.935
								Bartlett's statistic (corrected)	20.88									2 vs. 10	25.22	13.94	11.28	9	9	2.271
								P value	0.0001									4 vs. 10	15.61	13.94	1.667	9	9	0.3356
								P value summary	***
								Are SDs significantly different (P < 0.05)?	Yes
								ANOVA table	SS	DF	MS	F (DFn, DFd)	P value
								Treatment (between columns)	0.03882	3	0.01294	F (3, 32) = 2.060	P=0.1252
								Residual (within columns)	0.201	32	0.006281
								Total	0.2398	35
								Model comparison	SS	DF	Probability it is correct
								Null H. All population means identical	0.2398	35	65.47%
								Alternative H: Distinct population means	0.201	32	34.53%
								Ratio of probabilities			1.896
								Difference in AICc			-1.28
								Normality of Residuals
								Test name	Statistics	P value	Passed normality test (alpha=0.05)?	P value summary
								Anderson-Darling (A2*)	1.64	0.0003	No	***
								D'Agostino-Pearson omnibus (K2)	29.08	<0.0001	No	****
								Shapiro-Wilk (W)	0.817	<0.0001	No	****
								Kolmogorov-Smirnov (distance)	0.1693	0.0106	No	*
								Data summary
								Number of treatments (columns)	4
								Number of values (total)	36
	kidney 1week HFD mice
	0	2	4	10				Table Analyzed	kidney 1week HFD mice						Table Analyzed	4d kidney 1week HFD mice		Number of families	1
	0.5096	0.544	0.5944	0.6884				Data sets analyzed	A-D									Number of comparisons per family	6
	0.6794	0.672	0.514	0.458											Kruskal-Wallis test			Alpha	0.05
	0.5022	0.572	0.588	0.5184				ANOVA summary							P value	0.5743
	0.537	0.632	0.564	0.462				F	0.7337						Exact or approximate P value?	Approximate		Dunn's multiple comparisons test	Mean rank diff.	Significant?	Summary	Adjusted P Value
	0.7984	0.492	0.536	0.52				P value	0.5396						P value summary	ns		0 vs. 2	4.111	No	ns	>0.9999	A-B
	0.598	0.498	0.446	0.608				P value summary	ns						Do the medians vary signif. (P < 0.05)?	No		0 vs. 4	-1	No	ns	>0.9999	A-C
	0.556	0.502	0.646	0.512				Significant diff. among means (P < 0.05)?	No						Number of groups	4		0 vs. 10	4.667	No	ns	>0.9999	A-D
	0.582	0.634	0.6426	0.5648				R squared	0.06436						Kruskal-Wallis statistic	1.991		2 vs. 4	-5.111	No	ns	>0.9999	B-C
	0.533	0.4194	0.778	0.546														2 vs. 10	0.5556	No	ns	>0.9999	B-D
								Brown-Forsythe test							Data summary			4 vs. 10	5.667	No	ns	>0.9999	C-D
								F (DFn, DFd)	0.1450 (3, 32)						Number of treatments (columns)	4
								P value	0.9321						Number of values (total)	36		Test details	Mean rank 1	Mean rank 2	Mean rank diff.	n1	n2	Z
								P value summary	ns									0 vs. 2	20.44	16.33	4.111	9	9	0.8278
								Are SDs significantly different (P < 0.05)?	No									0 vs. 4	20.44	21.44	-1	9	9	0.2013
																		0 vs. 10	20.44	15.78	4.667	9	9	0.9396
								Bartlett's test										2 vs. 4	16.33	21.44	-5.111	9	9	1.029
								Bartlett's statistic (corrected)	0.7549									2 vs. 10	16.33	15.78	0.5556	9	9	0.1119
								P value	0.8602									4 vs. 10	21.44	15.78	5.667	9	9	1.141
								P value summary	ns
								Are SDs significantly different (P < 0.05)?	No
								ANOVA table	SS	DF	MS	F (DFn, DFd)	P value
								Treatment (between columns)	0.01655	3	0.005517	F (3, 32) = 0.7337	P=0.5396
								Residual (within columns)	0.2406	32	0.007519
								Total	0.2571	35
								Model comparison	SS	DF	Probability it is correct
								Null H. All population means identical	0.2571	35	93.22%
								Alternative H: Distinct population means	0.2406	32	6.782%
								Ratio of probabilities			13.75
								Difference in AICc			-5.241
								Normality of Residuals
								Test name	Statistics	P value	Passed normality test (alpha=0.05)?	P value summary
								Anderson-Darling (A2*)	0.6222	0.0972	Yes	ns
								D'Agostino-Pearson omnibus (K2)	4.108	0.1282	Yes	ns
								Shapiro-Wilk (W)	0.9515	0.1164	Yes	ns
								Kolmogorov-Smirnov (distance)	0.1206	0.1	Yes	ns
								Data summary
								Number of treatments (columns)	4
								Number of values (total)	36
	gastric muscle 1week HFD mice
	0	2	4	10				Table Analyzed	gastric muscle 1week HFD mice						Number of families	1
	0.2286	0.288	0.2748	0.2725				Data sets analyzed	A-D						Number of comparisons per family	6
	0.2379	0.3087	0.202	0.242											Alpha	0.05
	0.3123	0.268	0.255	0.1618				ANOVA summary
	0.2856	0.31	0.284	0.269				F	3.186						Tukey's multiple comparisons test	Mean Diff.	95.00% CI of diff.	Below threshold?	Summary	Adjusted P Value
	0.3029	0.268	0.281	0.22				P value	0.0369						0 vs. 2	-0.004789	-0.07010 to 0.06053	No	ns	0.9972	A-B
	0.293	0.25	0.234	0.347				P value summary	*						0 vs. 4	0.05481	-0.01050 to 0.1201	No	ns	0.1257	A-C
	0.316	0.346	0.235	0.248				Significant diff. among means (P < 0.05)?	Yes						0 vs. 10	0.04458	-0.02074 to 0.1099	No	ns	0.2699	A-D
	0.289	0.2	0.1299	0.2345				R squared	0.23						2 vs. 4	0.0596	-0.005715 to 0.1249	No	ns	0.0838	B-C
	0.2597	0.3294	0.136	0.129											2 vs. 10	0.04937	-0.01595 to 0.1147	No	ns	0.1922	B-D
								Brown-Forsythe test							4 vs. 10	-0.01023	-0.07555 to 0.05508	No	ns	0.9739	C-D
								F (DFn, DFd)	0.7273 (3, 32)
								P value	0.5432						Test details	Mean 1	Mean 2	Mean Diff.	SE of diff.	n1	n2	q	DF
								P value summary	ns						0 vs. 2	0.2806	0.2853	-0.004789	0.02411	9	9	0.2809	32
								Are SDs significantly different (P < 0.05)?	No						0 vs. 4	0.2806	0.2257	0.05481	0.02411	9	9	3.215	32
															0 vs. 10	0.2806	0.236	0.04458	0.02411	9	9	2.615	32
								Bartlett's test							2 vs. 4	0.2853	0.2257	0.0596	0.02411	9	9	3.496	32
								Bartlett's statistic (corrected)	4.031						2 vs. 10	0.2853	0.236	0.04937	0.02411	9	9	2.896	32
								P value	0.2581						4 vs. 10	0.2257	0.236	-0.01023	0.02411	9	9	0.6003	32
								P value summary	ns
								Are SDs significantly different (P < 0.05)?	No
								ANOVA table	SS	DF	MS	F (DFn, DFd)	P value
								Treatment (between columns)	0.02499	3	0.008331	F (3, 32) = 3.186	P=0.0369
								Residual (within columns)	0.08369	32	0.002615
								Total	0.1087	35
								Model comparison	SS	DF	Probability it is correct
								Null H. All population means identical	0.1087	35	29.2%
								Alternative H: Distinct population means	0.08369	32	70.8%
								Ratio of probabilities			2.425
								Difference in AICc			1.772
								Normality of Residuals
								Test name	Statistics	P value	Passed normality test (alpha=0.05)?	P value summary
								Anderson-Darling (A2*)	0.6481	0.0836	Yes	ns
								D'Agostino-Pearson omnibus (K2)	1.636	0.4413	Yes	ns
								Shapiro-Wilk (W)	0.957	0.174	Yes	ns
								Kolmogorov-Smirnov (distance)	0.1328	0.1	Yes	ns
								Data summary
								Number of treatments (columns)	4
								Number of values (total)	36
	heart 1week HFD mice
	0	2	4	10				Table Analyzed	heart 1week HFD mice						Table Analyzed	4d heart 1week HFD mice		Number of families	1
	0.2132	0.22	0.278	0.2079				Data sets analyzed	A-D									Number of comparisons per family	6
	0.2003	0.2701	0.153	0.213											Kruskal-Wallis test			Alpha	0.05
	0.1925	0.221	0.1992	0.2421				ANOVA summary							P value	0.9289
	0.2046	0.182	0.215	0.169				F	0.2116						Exact or approximate P value?	Approximate		Dunn's multiple comparisons test	Mean rank diff.	Significant?	Summary	Adjusted P Value
	0.2026	0.195	0.191	0.175				P value	0.8876						P value summary	ns		0 vs. 2	-2.722	No	ns	>0.9999	A-B
	0.211	0.185	0.16	0.163				P value summary	ns						Do the medians vary signif. (P < 0.05)?	No		0 vs. 4	-0.4444	No	ns	>0.9999	A-C
	0.255	0.241	0.236	0.238				Significant diff. among means (P < 0.05)?	No						Number of groups	4		0 vs. 10	0.2778	No	ns	>0.9999	A-D
	0.216	0.224	0.2577	0.2405				R squared	0.01945						Kruskal-Wallis statistic	0.454		2 vs. 4	2.278	No	ns	>0.9999	B-C
	0.2275	0.2371	0.229	0.221														2 vs. 10	3	No	ns	>0.9999	B-D
								Brown-Forsythe test							Data summary			4 vs. 10	0.7222	No	ns	>0.9999	C-D
								F (DFn, DFd)	1.978 (3, 32)						Number of treatments (columns)	4
								P value	0.1371						Number of values (total)	36		Test details	Mean rank 1	Mean rank 2	Mean rank diff.	n1	n2	Z
								P value summary	ns									0 vs. 2	17.78	20.5	-2.722	9	9	0.5481
								Are SDs significantly different (P < 0.05)?	No									0 vs. 4	17.78	18.22	-0.4444	9	9	0.08949
																		0 vs. 10	17.78	17.5	0.2778	9	9	0.05593
								Bartlett's test										2 vs. 4	20.5	18.22	2.278	9	9	0.4587
								Bartlett's statistic (corrected)	4.763									2 vs. 10	20.5	17.5	3	9	9	0.6041
								P value	0.19									4 vs. 10	18.22	17.5	0.7222	9	9	0.1454
								P value summary	ns
								Are SDs significantly different (P < 0.05)?	No
								ANOVA table	SS	DF	MS	F (DFn, DFd)	P value
								Treatment (between columns)	0.0006218	3	0.0002073	F (3, 32) = 0.2116	P=0.8876
								Residual (within columns)	0.03134	32	0.0009793
								Total	0.03196	35
								Model comparison	SS	DF	Probability it is correct
								Null H. All population means identical	0.03196	35	96.97%
								Alternative H: Distinct population means	0.03134	32	3.034%
								Ratio of probabilities			31.96
								Difference in AICc			-6.929
								Normality of Residuals
								Test name	Statistics	P value	Passed normality test (alpha=0.05)?	P value summary
								Anderson-Darling (A2*)	0.145	0.9652	Yes	ns
								D'Agostino-Pearson omnibus (K2)	0.1779	0.9149	Yes	ns
								Shapiro-Wilk (W)	0.9898	0.9806	Yes	ns
								Kolmogorov-Smirnov (distance)	0.07756	0.1	Yes	ns
								Data summary
								Number of treatments (columns)	4
								Number of values (total)	36
	brain 1week HFD mice
	0	2	4	10				Table Analyzed	brain 1week HFD mice						Table Analyzed	4d brain 1week HFD mice		Number of families	1
	0.4008	0.425	0.4445	0.4048				Data sets analyzed	A-D									Number of comparisons per family	6
	0.3355	0.412	0.427	0.316											Kruskal-Wallis test			Alpha	0.05
	0.4336	0.435	0.4372	0.4159				ANOVA summary							P value	0.8077
	0.3348	0.37	0.404	0.397				F	0.825						Exact or approximate P value?	Approximate		Dunn's multiple comparisons test	Mean rank diff.	Significant?	Summary	Adjusted P Value
	0.4186	0.434	0.396	0.409				P value	0.4898						P value summary	ns		0 vs. 2	0	No	ns	>0.9999	A-B
	0.404	0.393	0.394	0.46				P value summary	ns						Do the medians vary signif. (P < 0.05)?	No		0 vs. 4	-2.222	No	ns	>0.9999	A-C
	0.436	0.403	0.403	0.417				Significant diff. among means (P < 0.05)?	No						Number of groups	4		0 vs. 10	2.667	No	ns	>0.9999	A-D
	0.42	0.407	0.4797	0.363				R squared	0.07179						Kruskal-Wallis statistic	0.9733		2 vs. 4	-2.222	No	ns	>0.9999	B-C
	0.4405	0.43	0.413	0.413														2 vs. 10	2.667	No	ns	>0.9999	B-D
								Brown-Forsythe test							Data summary			4 vs. 10	4.889	No	ns	>0.9999	C-D
								F (DFn, DFd)	0.3479 (3, 32)						Number of treatments (columns)	4
								P value	0.7909						Number of values (total)	36		Test details	Mean rank 1	Mean rank 2	Mean rank diff.	n1	n2	Z
								P value summary	ns									0 vs. 2	18.61	18.61	0	9	9	0
								Are SDs significantly different (P < 0.05)?	No									0 vs. 4	18.61	20.83	-2.222	9	9	0.4475
																		0 vs. 10	18.61	15.94	2.667	9	9	0.537
								Bartlett's test										2 vs. 4	18.61	20.83	-2.222	9	9	0.4475
								Bartlett's statistic (corrected)	3.835									2 vs. 10	18.61	15.94	2.667	9	9	0.537
								P value	0.2798									4 vs. 10	20.83	15.94	4.889	9	9	0.9846
								P value summary	ns
								Are SDs significantly different (P < 0.05)?	No
								ANOVA table	SS	DF	MS	F (DFn, DFd)	P value
								Treatment (between columns)	0.00279	3	0.0009301	F (3, 32) = 0.8250	P=0.4898
								Residual (within columns)	0.03608	32	0.001127
								Total	0.03887	35
								Model comparison	SS	DF	Probability it is correct
								Null H. All population means identical	0.03887	35	92.25%
								Alternative H: Distinct population means	0.03608	32	7.747%
								Ratio of probabilities			11.91
								Difference in AICc			-4.954
								Normality of Residuals
								Test name	Statistics	P value	Passed normality test (alpha=0.05)?	P value summary
								Anderson-Darling (A2*)	0.685	0.0675	Yes	ns
								D'Agostino-Pearson omnibus (K2)	4.496	0.1056	Yes	ns
								Shapiro-Wilk (W)	0.9501	0.1056	Yes	ns
								Kolmogorov-Smirnov (distance)	0.1105	0.1	Yes	ns
								Data summary
								Number of treatments (columns)	4
								Number of values (total)	36
	liver 1month HFD mice
	0	2	4	10				Table Analyzed	liver 1month HFD mice						Number of families	1
	1.4376	1.435	3.1806	2.6606				Data sets analyzed	A-D						Number of comparisons per family	6
	2.9627	2.419	2.078	1.64											Alpha	0.05
	1.9105	1.738	1.3542	1.8738				ANOVA summary
	1.818	1.813	2.286	1.863				F	4.806						Tukey's multiple comparisons test	Mean Diff.	95.00% CI of diff.	Below threshold?	Summary	Adjusted P Value
	2.7912	1.735	2.02	1.63				P value	0.0061						0 vs. 2	-0.1762	-0.8370 to 0.4846	No	ns	0.8904	A-B
	2.471	1.756	1.584	1.849				P value summary	**						0 vs. 4	0.6665	0.02093 to 1.312	Yes	*	0.0408	A-C
	2.794	1.81	1.722	2.199				Significant diff. among means (P < 0.05)?	Yes						0 vs. 10	0.3218	-0.3108 to 0.9545	No	ns	0.5283	A-D
	2.918	3.337	1.9657	1.5864				R squared	0.2699						2 vs. 4	0.8427	0.1971 to 1.488	Yes	**	0.0062	B-C
	1.9576	2.1847	3.016	1.943											2 vs. 10	0.498	-0.1346 to 1.131	No	ns	0.1671	B-D
								Brown-Forsythe test							4 vs. 10	-0.3447	-0.9615 to 0.2721	No	ns	0.4475	C-D
								F (DFn, DFd)	0.1271 (3, 39)
								P value	0.9435						Test details	Mean 1	Mean 2	Mean Diff.	SE of diff.	n1	n2	q	DF
								P value summary	ns						0 vs. 2	2.271	2.447	-0.1762	0.2463	10	10	1.012	39
								Are SDs significantly different (P < 0.05)?	No						0 vs. 4	2.271	1.604	0.6665	0.2406	10	11	3.918	39
															0 vs. 10	2.271	1.949	0.3218	0.2358	10	12	1.93	39
								Bartlett's test							2 vs. 4	2.447	1.604	0.8427	0.2406	10	11	4.954	39
								Bartlett's statistic (corrected)	0.3392						2 vs. 10	2.447	1.949	0.498	0.2358	10	12	2.987	39
								P value	0.9525						4 vs. 10	1.604	1.949	-0.3447	0.2299	11	12	2.121	39
								P value summary	ns
								Are SDs significantly different (P < 0.05)?	No
								ANOVA table	SS	DF	MS	F (DFn, DFd)	P value
								Treatment (between columns)	4.371	3	1.457	F (3, 39) = 4.806	P=0.0061
								Residual (within columns)	11.83	39	0.3032
								Total	16.2	42
								Model comparison	SS	DF	Probability it is correct
								Null H. All population means identical	16.2	42	4.301%
								Alternative H: Distinct population means	11.83	39	95.7%
								Ratio of probabilities			22.25
								Difference in AICc			6.205
								Normality of Residuals
								Test name	Statistics	P value	Passed normality test (alpha=0.05)?	P value summary
								Anderson-Darling (A2*)	0.7146	0.0577	Yes	ns
								D'Agostino-Pearson omnibus (K2)	3.318	0.1903	Yes	ns
								Shapiro-Wilk (W)	0.9465	0.0445	No	*
								Kolmogorov-Smirnov (distance)	0.1287	0.0711	Yes	ns
								Data summary
								Number of treatments (columns)	4
								Number of values (total)	43
		lean mass 1week HFD mice
		0	2	4	10			Table Analyzed	4d lean mass 1week HFD mice						Number of families	1
		32.825	32.33	28.16	27.14			Data sets analyzed	A-D						Number of comparisons per family	6
		32.67	31.49	29.65	28.02										Alpha	0.05
		32.52	27.53	30.96	26.95			ANOVA summary
		30.94	32.255	29.05	29.04			F	3.609						Tukey's multiple comparisons test	Mean Diff.	95.00% CI of diff.	Below threshold?	Summary	Adjusted P Value
		28.76	31.915	35.18	32.365			P value	0.0237						0 vs. 2	-0.7333	-3.137 to 1.670	No	ns	0.8414	A-B
		30.22	32.33	29.85	29.825			P value summary	*						0 vs. 4	1.101	-1.302 to 3.505	No	ns	0.6059	A-C
		31.19	31.265	30.055	30.235			Significant diff. among means (P < 0.05)?	Yes						0 vs. 10	1.968	-0.4351 to 4.372	No	ns	0.1398	A-D
		31.185	32.12	29.17	30.605			R squared	0.2528						2 vs. 4	1.834	-0.5690 to 4.238	No	ns	0.1853	B-C
		30.94	36.615	29.265	29.355										2 vs. 10	2.702	0.2983 to 5.105	Yes	*	0.0228	B-D
								Brown-Forsythe test							4 vs. 10	0.8672	-1.536 to 3.271	No	ns	0.763	C-D
								F (DFn, DFd)	0.1299 (3, 32)
								P value	0.9416						Test details	Mean 1	Mean 2	Mean Diff.	SE of diff.	n1	n2	q	DF
								P value summary	ns						0 vs. 2	31.25	31.98	-0.7333	0.8871	9	9	1.169	32
								Are SDs significantly different (P < 0.05)?	No						0 vs. 4	31.25	30.15	1.101	0.8871	9	9	1.755	32
															0 vs. 10	31.25	29.28	1.968	0.8871	9	9	3.138	32
								Bartlett's test							2 vs. 4	31.98	30.15	1.834	0.8871	9	9	2.925	32
								Bartlett's statistic (corrected)	2.538						2 vs. 10	31.98	29.28	2.702	0.8871	9	9	4.307	32
								P value	0.4685						4 vs. 10	30.15	29.28	0.8672	0.8871	9	9	1.383	32
								P value summary	ns
								Are SDs significantly different (P < 0.05)?	No
								ANOVA table	SS	DF	MS	F (DFn, DFd)	P value
								Treatment (between columns)	38.34	3	12.78	F (3, 32) = 3.609	P=0.0237
								Residual (within columns)	113.3	32	3.541
								Total	151.7	35
								Model comparison	SS	DF	Probability it is correct
								Null H. All population means identical	151.7	35	19.34%
								Alternative H: Distinct population means	113.3	32	80.66%
								Ratio of probabilities			4.17
								Difference in AICc			2.856
								Normality of Residuals
								Test name	Statistics	P value	Passed normality test (alpha=0.05)?	P value summary
								Anderson-Darling (A2*)	1.011	0.0102	No	*
								D'Agostino-Pearson omnibus (K2)	7.538	0.0231	No	*
								Shapiro-Wilk (W)	0.9268	0.02	No	*
								Kolmogorov-Smirnov (distance)	0.1458	0.051	Yes	ns
								Data summary
								Number of treatments (columns)	4
								Number of values (total)	36
		fat mass 1week HFD mice
		0	2	4	10			Table Analyzed	fat mass 1week HFD mice						Table Analyzed	4d fat mass 1week HFD mice		Number of families	1
		13.575	19.17	14.94	8.76			Data sets analyzed	A-D									Number of comparisons per family	6
		13.43	12.41	12.75	8.78										Brown-Forsythe ANOVA test			Alpha	0.05
		16.68	18.37	21.84	10.95			ANOVA summary							F* (DFn, DFd)	10.08 (3.000, 21.50)
		19.66	19.245	12.15	9.46			F	10.08						P value	0.0002		Dunnett's T3 multiple comparisons test	Mean Diff.	95.00% CI of diff.	Below threshold?	Summary	Adjusted P Value
		11.04	17.485	20.62	8.435			P value	<0.0001						P value summary	***		0 vs. 2	-0.2778	-6.694 to 6.139	No	ns	>0.9999	A-B
		14.28	21.77	10.95	9.675			P value summary	****						Significant diff. among means (P < 0.05)?	Yes		0 vs. 4	1.166	-5.786 to 8.117	No	ns	0.9924	A-C
		26.61	17.435	17.245	11.365			Significant diff. among means (P < 0.05)?	Yes									0 vs. 10	7.498	1.130 to 13.87	Yes	**	0.0095	A-D
		21.215	16.38	16.23	12.795			R squared	0.486						Welch's ANOVA test			2 vs. 4	1.443	-3.777 to 6.664	No	ns	0.9147	B-C
		19.96	16.685	19.235	8.745										W (DFn, DFd)	25.05 (3.000, 16.28)		2 vs. 10	7.776	4.389 to 11.16	Yes	****	<0.0001	B-D
								Brown-Forsythe test							P value	<0.0001		4 vs. 10	6.333	1.330 to 11.34	Yes	**	0.0055	C-D
								F (DFn, DFd)	3.741 (3, 32)						P value summary	****
								P value	0.0207						Significant diff. among means (P < 0.05)?	Yes		Test details	Mean 1	Mean 2	Mean Diff.	SE of diff.	n1	n2	t	DF
								P value summary	*									0 vs. 2	17.38	17.66	-0.2778	1.843	9	9	0.1507	12.06
								Are SDs significantly different (P < 0.05)?	Yes						Data summary			0 vs. 4	17.38	16.22	1.166	2.079	9	9	0.5606	15.17
															Number of treatments (columns)	4		0 vs. 10	17.38	9.885	7.498	1.708	9	9	4.39	9.478
								Bartlett's test							Number of values (total)	36		2 vs. 4	17.66	16.22	1.443	1.543	9	9	0.9351	13.9
								Bartlett's statistic (corrected)	10.26									2 vs. 10	17.66	9.885	7.776	0.9883	9	9	7.868	12.89
								P value	0.0165									4 vs. 10	16.22	9.885	6.333	1.379	9	9	4.591	10.35
								P value summary	*
								Are SDs significantly different (P < 0.05)?	Yes
								ANOVA table	SS	DF	MS	F (DFn, DFd)	P value
								Treatment (between columns)	360.7	3	120.2	F (3, 32) = 10.08	P<0.0001
								Residual (within columns)	381.6	32	11.92
								Total	742.3	35
								Model comparison	SS	DF	Probability it is correct
								Null H. All population means identical	742.3	35	0.02858%
								Alternative H: Distinct population means	381.6	32	99.97%
								Ratio of probabilities			3498
								Difference in AICc			16.32
								Normality of Residuals
								Test name	Statistics	P value	Passed normality test (alpha=0.05)?	P value summary
								Anderson-Darling (A2*)	0.2743	0.643	Yes	ns
								D'Agostino-Pearson omnibus (K2)	1.863	0.3939	Yes	ns
								Shapiro-Wilk (W)	0.9778	0.672	Yes	ns
								Kolmogorov-Smirnov (distance)	0.1081	0.1	Yes	ns
								Data summary
								Number of treatments (columns)	4
								Number of values (total)	36
		fat% 1week HFD mice
		0	2	4	10			Table Analyzed	fat% 1week HFD mice							Number of families	1
		0.292565	0.372233	0.346636	0.244011			Data sets analyzed	A-D							Number of comparisons per family	6
		0.291323	0.282688	0.300708	0.238587											Alpha	0.05
		0.339024	0.400218	0.413636	0.288918			ANOVA summary
		0.388538	0.373689	0.294903	0.245714			F	10.29							Tukey's multiple comparisons test	Mean Diff.	95.00% CI of diff.	Below threshold?	Summary	Adjusted P Value
		0.277387	0.353947	0.369534	0.20674			P value	<0.0001							0 vs. 2	-0.002981	-0.06230 to 0.05634	No	ns	0.9991	A-B
		0.320899	0.402403	0.268382	0.244937			P value summary	****							0 vs. 4	0.006072	-0.05325 to 0.06539	No	ns	0.9924	A-C
		0.460381	0.358008	0.364588	0.273197			Significant diff. among means (P < 0.05)?	Yes							0 vs. 10	0.1001	0.04076 to 0.1594	Yes	***	0.0004	A-D
		0.404866	0.337732	0.357489	0.294816			R squared	0.4911							2 vs. 4	0.009054	-0.05026 to 0.06837	No	ns	0.9758	B-C
		0.392141	0.313039	0.396598	0.229528											2 vs. 10	0.1031	0.04374 to 0.1624	Yes	***	0.0003	B-D
								Brown-Forsythe test								4 vs. 10	0.094	0.03468 to 0.1533	Yes	***	0.0008	C-D
								F (DFn, DFd)	2.044 (3, 32)
								P value	0.1274							Test details	Mean 1	Mean 2	Mean Diff.	SE of diff.	n1	n2	q	DF
								P value summary	ns							0 vs. 2	0.3519	0.3549	-0.002981	0.02189	9	9	0.1926	32
								Are SDs significantly different (P < 0.05)?	No							0 vs. 4	0.3519	0.3458	0.006072	0.02189	9	9	0.3922	32
																0 vs. 10	0.3519	0.2518	0.1001	0.02189	9	9	6.464	32
								Bartlett's test								2 vs. 4	0.3549	0.3458	0.009054	0.02189	9	9	0.5848	32
								Bartlett's statistic (corrected)	4.776							2 vs. 10	0.3549	0.2518	0.1031	0.02189	9	9	6.657	32
								P value	0.189							4 vs. 10	0.3458	0.2518	0.094	0.02189	9	9	6.072	32
								P value summary	ns
								Are SDs significantly different (P < 0.05)?	No
								ANOVA table	SS	DF	MS	F (DFn, DFd)	P value
								Treatment (between columns)	0.0666	3	0.0222	F (3, 32) = 10.29	P<0.0001
								Residual (within columns)	0.06903	32	0.002157
								Total	0.1356	35
								Model comparison	SS	DF	Probability it is correct
								Null H. All population means identical	0.1356	35	0.02389%
								Alternative H: Distinct population means	0.06903	32	99.98%
								Ratio of probabilities			4186
								Difference in AICc			16.68
								Normality of Residuals
								Test name	Statistics	P value	Passed normality test (alpha=0.05)?	P value summary
								Anderson-Darling (A2*)	0.2549	0.7094	Yes	ns
								D'Agostino-Pearson omnibus (K2)	0.1773	0.9151	Yes	ns
								Shapiro-Wilk (W)	0.9764	0.6237	Yes	ns
								Kolmogorov-Smirnov (distance)	0.07697	0.1	Yes	ns
								Data summary
								Number of treatments (columns)	4
								Number of values (total)	36

## Sheet: Fig.4e(upper)
	1 week og mice EE
	time	vehicle										2mpk										10mpk
	1	3.21181	3.23244	8.28667	4.36999	3.96693	4.15425	3.34826				3.47108	9.54507	4.65249	2.85347	4.64923	3.68717	5.94744				7.26441	5.9526	8.2722	2.76407	4.02425	4.27443	7.80322
	2	3.0524	3.31783	6.31056	3.53623	4.65377	5.54347	3.5872				3.72396	9.61884	6.57562	3.2738	3.52417	3.41763	4.46399				7.12028	5.59596	8.50898	3.05767	4.43298	3.75178	6.13344
	3	2.92958	4.02663	5.11722	3.82251	4.23882	4.99511	3.58424				3.80115	4.1498	4.06838	3.20608	4.2829	3.47185	4.29379				7.48111	6.74174	8.38519	3.3521	4.40833	3.85861	6.75897
	4	3.29773	3.16157	5.1106	3.69653	4.84035	4.68425	4.04128				5.05379	5.42282	3.89039	3.30582	3.56141	3.60033	4.65746				7.34095	5.72577	7.31034	2.79874	4.01952	3.73962	7.34652
	5	2.65555	3.34914	4.89869	3.35851	5.73642	4.55896	3.74453				4.65697	5.37657	3.7033	3.4129	4.30985	3.19102	4.32735				7.54948	4.68521	7.20187	2.62722	4.68799	3.46375	8.24029
	6	4.87039	3.86384	5.71104	4.25759	5.79421	5.01485	3.5009				6.68149	7.80781	3.53103	3.3479	4.50749	3.49139	4.98583				9.09279	5.29597	7.04949	3.20795	6.55044	4.06215	7.22313
	7	3.98585	3.28149	6.09722	4.13166	8.0209	6.88372	4.00741				4.6606	6.69607	2.64237	3.93411	3.84716	4.11226	4.9849				7.24891	5.22255	6.40009	5.51333	6.38794	3.98182	6.79069
	8	4.49025	4.22778	7.29871	4.05087	6.56489	5.25677	3.60384				3.96147	5.56807	2.8633	3.15587	2.44364	5.70782	4.90087				13.2121	5.52093	5.59329	5.10118	7.54364	4.15543	6.29164
	9	2.89735	4.74442	8.20545	5.0651	6.36125	5.06557	3.15369				4.59293	13.3443	2.71802	3.08211	3.66603	5.16849	5.96406				9.67416	4.69442	5.87644	6.51942	6.95874	3.90284	5.79981
	10	3.08376	4.37214	6.22078	4.54724	6.7422	5.70857	3.90334				4.57063	6.86596	3.15231	3.19953	3.24321	5.82704	4.45107				8.65499	5.37425	6.22083	6.17856	5.88761	3.29711	6.83228
	11	3.25465	3.22406	3.61387	4.99577	5.98151	5.76782	3.29621				3.09177	5.63025	2.62085	3.22103	3.46176	5.09537	5.86166				7.3677	6.87219	6.07956	4.89433	6.07461	3.91672	6.92919
	12	3.37303	3.77473	6.65364	4.63067	5.96048	5.16801	3.42695				3.278	6.13896	2.67831	3.18467	3.39945	4.65624	6.61593				8.3461	7.0706	5.93902	5.20877	4.42911	3.54603	7.39671
	13	3.13328	3.22787	5.53114	3.71076	4.95545	5.86942	3.76816				3.1831	5.73911	3.18139	3.31107	3.45035	4.86224	5.97842				9.16213	7.49091	6.25785	4.34402	3.73615	3.51596	7.02656
	14	3.60559	3.263	5.46396	3.73582	5.57288	6.98671	4.17678				3.5214	6.62387	2.83403	3.31383	1.99289	5.03031	5.59167				7.7517	6.99625	6.23815	3.50153	4.74586	3.64919	6.79198
	15	3.28844	3.54262	4.56743	3.96308	5.73023	5.33786	3.48197				3.20829	5.27734	2.95047	5.07664	3.15016	4.06749	4.6506				8.54763	7.28425	6.46547	4.28285	4.02754	4.46261	5.92141
	16	3.47158	3.77891	5.18755	4.11175	6.83528	4.58159	3.35484				4.48935	6.60359	3.15412	5.04426	3.88298	3.57496	4.32286				6.98923	5.53638	6.19095	3.32724	4.49117	5.30632	6.11902
	17	3.3355	3.70567	5.39116	4.08619	4.94462	4.9626	3.86351				5.13756	7.03233	3.05039	5.00089	3.87111	3.2628	3.99202				6.2931	4.77306	6.21653	3.51916	4.34524	4.94803	5.23484
	18	2.85267	3.12767	4.8826	5.17623	5.19765	4.37291	3.59191				4.81357	5.87922	2.89932	5.28271	4.46446	3.20048	3.77806				5.01133	4.74444	6.21966	4.54137	4.44937	5.05571	5.62223
	19	3.35614	3.1641	5.90143	3.10226	5.12162	4.21813	3.80117				6.17702	5.60577	3.26518	4.89139	3.19229	4.05428	4.30939				6.55876	4.47722	6.07757	5.13932	4.68076	4.89372	5.34312
	20	2.95559	3.05504	5.18233	4.57199	4.84037	3.56836	5.56588				3.66127	5.57461	3.45953	4.83172	3.05576	3.49756	5.14348				6.75539	5.62432	4.63885	4.75912	4.16992	3.80288	7.9662
	21	3.42644	2.83016	6.45509	4.25499	4.39872	4.19333	6.04161				4.83124	7.44197	3.58172	4.63888	3.17777	3.71977	5.61066				7.46505	5.79665	5.58242	4.51541	4.01695	3.72746	7.54258
	22	3.10871	3.03772	5.35997	3.69477	4.57795	3.77876	7.0382				3.60524	5.58479	3.0881	4.03414	3.13067	3.79588	5.05076				7.6491	4.29291	7.36388	3.88788	4.02254	4.20059	6.23452
	23	2.52356	4.25759	6.06598	3.8092	4.48309	4.47327	8.48823				3.60678	6.33904	2.54083	3.83922	3.62652	4.19279	5.95859				6.86206	4.49044	6.96349	3.16744	5.10636	4.28513	6.62083
	24	2.89881	4.28861	4.64986	4.19191	6.38487	3.92507	5.59431				3.28498	9.12878	3.19602	3.44197	3.29542	4.14988	5.33053				6.19498	5.7052	5.62135	3.07144	4.92948	3.86216	5.14556
	25	2.63958	3.1149	7.1803	3.77106	6.84306	4.1898	4.7444				3.32397	4.60981	3.89073	2.54657	3.8543	3.51937	4.70112				5.41814	5.73512	5.8966	2.82907	5.82459	4.59213	7.06755
	26	3.12579	3.27256	6.8458	4.68187	6.12241	4.08082	4.51519				4.05188	5.05915	3.97165	2.47096	4.02775	3.57692	5.33984				6.16631	5.03013	5.83497	3.47313	7.38564	3.70017	6.6178
	27	2.76746	3.23253	5.71621	3.19962	6.29259	4.6928	4.83531				3.57668	5.84439	2.58078	3.30461	3.74766	3.35908	5.28597				6.49063	4.21344	6.16527	3.6078	6.72157	3.69713	4.75756
	28	3.38194	3.58627	5.91308	4.40083	4.96625	4.28994	5.56134				3.67103	5.67078	2.74836	3.21725	3.32996	3.86286	4.38473				8.7269	5.18727	6.1311	4.18853	5.27046	3.94523	6.45311
	29	2.91706	3.41811	5.44084	3.85486	4.47796	3.67694	4.46186				3.45474	6.41437	3.42454	2.79522	3.55945	3.63982	4.99523				8.15626	5.79461	6.05718	2.94869	5.42972	3.83462	6.73971
	30	3.62027	3.66056	6.40001	5.80225	4.66439	4.02854	3.34384				2.80206	7.03967	2.79243	3.56888	3.22217	3.5493	4.09313				10.3193	6.77652	6.64439	3.96726	6.23433	3.7236	6.48048
	31	4.22702	3.474	5.94547	2.80997	4.812	4.13506	2.68581				2.96395	5.43531	2.91319	2.80871	3.12469	3.27436	4.53626				6.64571	6.95617	5.20049	3.39653	5.85663	4.60807	6.32744
	32	4.05251	3.1879	5.48575	3.39665	4.76749	5.31769	3.14338				2.51285	5.56612	3.03959	3.16145	3.98463	3.93019	4.98286				9.39509	6.68618	5.54915	3.88522	6.06852	4.74911	5.86204
	33	3.68721	6.31337	3.69916	4.06433	4.73324	6.19416	4.48305				3.23868	7.7451	3.17289	2.56456	4.16858	3.81369	4.42314				7.66957	4.58503	7.59151	3.26973	3.93592	5.09997	5.83771
	34	2.63222	5.67638	5.42089	3.99559	5.00517	4.78425	3.56209				3.0106	7.31878	3.03911	2.43939	3.82437	3.90444	4.56903				8.69574	3.88025	7.08085	3.07305	5.43173	5.00736	6.8245
	35	3.0494	4.73914	6.10055	3.10342	5.02045	3.76768	3.37385				3.19696	6.09616	3.12602	3.01194	3.29848	3.51309	4.10218				6.16532	4.94258	6.1367	3.36493	5.47275	3.28614	7.41582
	36	3.12944	5.20841	5.10753	3.91244	4.0089	3.76057	3.54149				3.15159	5.54059	3.22086	3.26662	3.44325	3.66179	4.40788				8.5645	5.40413	6.13183	5.18058	3.5298	3.23194	8.15373
	37	2.56034	4.42354	5.16118	3.76766	4.04816	4.13972	3.84383				4.39111	6.77207	3.01074	4.11634	3.88376	4.71419	5.41778				7.19924	4.68724	6.26966	6.42271	4.21515	3.95298	8.09768
	38	3.08558	4.21903	5.53772	4.23027	4.06574	3.90864	3.43348				3.54346	5.49528	2.95109	3.00486	3.54384	3.69349	5.35574				7.92288	4.7572	6.01554	4.87168	4.22441	3.91757	9.91535
	39	3.38028	2.85933	5.82573	3.27182	4.62814	4.08285	3.6962				2.84181	8.11458	2.78997	3.29149	3.71691	3.82974	5.39862				6.52978	4.66353	7.05445	3.26329	4.63915	3.76138	7.85672
	40	3.29607	3.02594	4.67252	3.85403	3.63631	4.92467	3.84821				3.24782	7.53562	2.88987	2.94955	3.75744	4.31208	5.56513				8.25398	5.49473	5.92593	3.22652	4.37967	3.86929	7.75091
	41	2.93872	2.52965	5.21243	3.90326	4.03364	4.33071	3.44482				3.12337	8.46687	2.82434	3.27546	4.93322	3.54532	6.53247				5.77016	5.05248	6.48904	2.96671	4.52538	4.8185	7.52425
	42	3.2603	3.18483	7.33877	3.6594	4.05694	4.50354	3.06904				3.73335	7.86466	2.88355	3.16919	5.42778	5.64602	5.71229				12.5907	4.46142	7.56139	3.74619	4.6396	4.97287	6.52349
	43	2.77102	3.82277	7.38397	3.98077	3.46264	4.37057	4.16799				3.39477	6.5384	3.07599	3.31736	5.53428	4.87164	6.44806				7.93784	5.19467	7.86434	3.39838	3.9159	3.90168	6.07818
	44	2.93985	3.45724	6.21069	3.46991	4.2509	4.08864	3.30656				3.83125	7.17243	3.43655	3.2391	4.91711	8.09521	4.59637				8.91641	4.89651	7.81215	3.52803	3.70329	3.4748	6.87696
	45	3.34687	3.74885	6.45915	3.51352	3.65566	4.06033	3.42709				4.04548	5.86694	3.79936	3.33077	3.21084	3.71127	5.22999				3.98145	4.82089	7.51338	3.90032	3.81331	3.26511	5.4256
	46	2.5761	3.56411	9.58423	4.16472	4.59761	5.18946	3.35192				5.55082	5.03412	4.80596	3.44136	3.18443	3.85887	5.24069				8.57246	5.01601	7.54814	3.4932	4.26155	3.76807	5.64602
	47	2.98573	3.45405	6.08973	3.90693	6.96937	5.52135	4.87513				4.47197	4.84845	4.97115	3.17447	3.36605	4.04171	5.54863				6.36274	4.86026	7.66729	3.50638	4.12659	3.59755	6.37235
	48	3.03621	3.48219	6.54105	4.40627	6.38684	4.19466	5.02965				5.58571	5.62959	4.78579	2.71838	3.48958	3.79996	6.80098				5.14891	5.34753	9.41769	3.46359	5.22561	3.53691	3.55241
	49	3.99623	3.44068	5.63129	3.95966	6.70136	4.24752	3.48967				5.23794	5.17408	4.40386	3.29462	3.26617	3.77114	5.90529				10.1998	4.75892	7.82071	5.37611	6.37946	3.0675	6.68588
	50	5.10717	3.11415	5.60087	5.95199	7.79695	4.6322	3.55935				4.73413	6.85796	3.18	3.06379	3.22509	3.26727	5.59266				8.5875	4.60012	7.50232	5.59158	7.27464	3.24408	6.76763
	51	4.14886	3.65623	5.04919	3.38677	4.85422	4.64056	4.13978				4.49953	6.03775	3.11132	3.3804	3.30434	3.8677	6.65793				8.17061	4.98494	8.16188	7.05874	5.34126	3.2907	6.54087
	52	3.30385	3.18116	5.49971	3.56181	4.70427	4.90139	3.28913				5.03136	6.75757	2.66056	4.2038	4.11201	3.38471	5.37364				6.65546	5.26422	7.26977	5.64253	4.99741	4.64383	7.65563
	53	2.57934	2.9667	7.4701	5.18361	4.14671	5.36414	3.41883				5.59049	4.92305	2.7312	5.14489	4.12389	3.94884	5.04387				8.2627	5.54746	7.22629	5.33146	4.81417	5.45336	6.26534
	54	3.1215	3.40125	6.49421	4.29033	4.49814	5.44103	3.17589				5.36518	5.82762	3.16067	5.85382	3.34355	3.85173	4.48257				8.30497	6.40697	7.2948	3.93982	3.35354	5.87902	6.03435
	55	2.4503	3.07809	4.57141	4.18794	4.59006	5.29748	3.31936				4.71588	5.59497	2.98674	3.27871	3.61915	3.91547	5.37973				6.74723	7.53298	6.7216	2.87818	4.00328	5.62587	6.00495
	56	3.2415	3.22719	5.07102	3.36378	4.08886	5.54474	3.61275				3.88375	5.96758	3.23745	3.53544	3.73117	3.91644	4.20194				7.44058	4.88132	7.17973	2.88418	4.06918	4.783	5.49531
	57	2.48518	3.08129	4.4773	3.61409	4.06873	4.5242	3.10235				3.62304	5.93857	3.33902	2.76029	3.66601	3.72	5.26018				8.62969	3.32283	6.28578	2.81542	4.55706	4.69564	7.02141
	58	3.05806	3.37207	5.12678	3.51728	3.87216	4.97703	3.51024				3.76672	4.36357	3.05063	2.94463	3.39781	3.45931	4.25809				6.84439	4.16347	6.17514	2.81497	4.73338	3.67723	8.3192
	59	4.85248	3.44343	4.65202	3.35832	3.98696	3.59023	3.19626				3.10524	5.60381	3.16267	2.9011	3.33067	3.99949	4.67357				5.88799	5.03613	7.61295	3.19363	4.73921	3.86249	8.14714
	60	4.61563	3.95038	4.9316	3.98399	4.12948	3.52774	3.97978				3.50934	5.17084	3.12265	3.0544	3.91034	4.16163	5.14935				5.84973	5.45506	8.3291	4.37558	4.33152	5.42598	7.66709
	61	3.95399	3.34095	5.26823	4.12216	3.6065	3.92012	3.68255				3.23778	3.53426	3.28727	2.42283	4.2492	3.20537	4.93251				5.10387	4.69982	5.65179	3.34117	4.27346	6.13464	7.76551
	62	3.71491	3.34118	5.13604	4.64276	3.755	4.04055	4.06938				3.2863	5.04798	2.91691	3.56676	3.56061	3.49547	4.23987				8.18405	3.49865	5.99244	3.272	4.14354	4.82516	7.80887
	63	2.59769	4.86558	4.52766	4.194	3.65173	3.89702	3.95164				3.36102	5.41841	3.0045	2.89416	3.13399	3.3826	4.3002				5.058	4.74367	5.73734	3.27352	4.04792	4.01284	8.04392
	64	2.61943	4.55305	5.81613	4.06719	3.60972	3.78671	3.45669				3.59424	6.07425	2.9935	3.01468	3.42731	3.97116	4.87669				6.69357	4.77531	6.95163	3.40187	4.13941	4.25289	9.19367
	65	5.57039	4.93253	6.76058	3.558	3.87821	4.22381	3.72869				3.03566	5.13977	3.61359	2.75509	3.06809	3.85861	4.55554				6.36653	4.85621	6.90679	3.63063	3.99469	3.6961	6.46303
	66	3.4001	5.41345	5.62964	3.66136	4.07618	3.65494	3.60943				3.33012	7.80075	2.9508	2.96451	3.1021	4.40257	5.38523				5.99127	3.89397	5.73643	3.24606	4.67906	3.77467	6.98539
	67	4.04643	5.00463	5.29971	3.87762	4.6801	3.67726	3.59302				4.69744	5.23331	3.19791	3.25153	3.05697	5.0692	3.76776				5.94752	4.28524	7.4557	4.01804	4.34727	4.34695	4.06009
	68	3.67395	4.31015	5.42431	3.75253	4.40566	3.57682	3.95763				5.1626	6.06736	4.69187	3.24975	5.1247	6.20538	5.82359				5.40077	4.07819	5.46764	3.99309	3.95176	5.08004	5.23546
	69	3.46431	3.13155	5.12035	3.56953	3.83486	4.21297	4.25859				5.39239	5.25488	3.54026	2.56596	5.51117	4.65309	5.71641				8.08409	4.77974	5.65467	4.17829	5.19414	5.32456	5.55881
	70	2.47827	3.01777	4.71927	4.70842	3.91386	3.94536	3.71091				5.4473	6.56367	3.04686	2.60799	7.03431	3.97276	4.67776				10.162	5.26226	5.47924	2.93526	7.35912	5.31764	6.04843
	71	2.96025	3.57895	6.81496	4.65346	3.6386	4.20678	3.39893				5.73452	6.62913	3.12609	4.72302	5.83117	3.57085	5.27082				6.86068	4.69597	6.33383	3.51018	6.7959	6.39647	7.23598
	72	3.10702	3.19667	5.67262	3.7018	4.75495	4.34664	3.4748				4.89315	5.29045	2.84512	5.61097	6.30241	4.41796	4.8285				5.8157	5.06049	7.17412	3.51735	9.04814	7.10613	5.58469
	73	3.03654	2.77978	5.02433	3.76099	6.32865	3.70047	2.92375				3.91157	4.26517	4.17384	7.9856	5.69653	4.27068	4.11804				5.82527	5.60791	6.67734	3.84988	6.67552	4.96291	5.47506
	74	3.09446	3.1363	6.02274	3.21381	6.13775	4.90336	3.57688				4.50844	5.31296	4.99573	5.3702	5.8992	3.58154	4.84497				5.46847	6.65038	6.79797	3.50304	5.41626	5.21933	6.64207
	75	2.40924	3.11994	4.44263	3.00709	7.64601	3.86605	3.46608				5.4313	10.4025	3.66559	3.92775	5.08634	3.15067	4.58778				5.91316	5.19962	6.10551	3.10679	4.64844	3.97091	6.10625
	76	3.0265	3.32288	5.61393	3.16865	6.71343	3.70377	3.6659				4.12043	3.16918	3.90594	5.63795	4.21763	3.69975	4.481				5.67505	3.6247	7.20999	3.30874	5.50112	3.42049	6.93515
	77	2.79001	3.06603	6.00079	3.41804	6.41135	4.01495	3.43359				5.11903	5.10415	2.83065	6.33678	4.03099	4.04134	8.37323				10.3109	5.32106	8.84618	4.18511	5.03365	4.2206	6.94904
	78	3.18837	3.19896	5.97991	3.55846	6.15243	4.96404	4.07559				3.80805	6.17556	3.1378	4.72315	2.73261	3.44929	5.01185				7.26616	5.04932	7.6886	5.58091	3.57003	4.79321	8.35398
	79	3.60652	3.18146	5.11092	3.82553	6.02054	5.07703	3.48826				3.38194	5.59324	3.20647	4.1098	2.86114	3.25543	6.83706				7.51769	4.64166	6.1835	5.5793	3.39915	3.99368	7.77312
	80	5.04517	3.61186	5.88502	4.04174	7.08113	5.57162	3.94143				4.62433	6.07525	3.00633	3.89134	4.10937	3.37826	7.2637				6.8267	4.44044	6.41409	7.16703	4.53645	5.17251	10.3959
	81	3.96158	3.59623	5.62817	3.3743	5.80852	4.72492	4.19069				3.44834	5.5201	3.56623	4.02963	3.47306	3.42076	5.32342				5.47322	4.32261	8.13078	5.51649	4.48942	4.16126	8.39133
	82	5.32675	3.2445	5.47145	3.58426	6.13799	4.29666	4.55925				3.91482	5.70525	3.30221	2.97287	3.88852	3.66837	6.35989				8.15732	5.01724	5.03077	5.37416	4.40348	3.03541	7.67709
	83	4.84428	3.42515	5.19045	3.60765	6.54996	5.46256	5.88641				3.66664	5.38571	3.79575	2.28113	3.35931	3.98823	6.06365				9.23912	4.74508	5.73711	4.75359	4.24626	3.38564	9.55985
	84	5.37569	3.26892	5.6552	3.67203	6.4347	6.56914	5.92858				3.29633	6.02677	3.19086	2.80232	3.8572	3.24863	5.0329				6.99319	4.42634	7.35041	4.66557	4.69847	3.85405	8.61391
	85	5.53216	3.49841	5.61593	3.08844	4.21498	6.23469	6.55473				3.61163	5.41611	3.7874	3.67012	3.32336	3.37118	4.07223				5.94278	4.85718	5.62637	4.94151	4.29843	3.42182	7.62199
	86	5.08915	2.91384	4.57475	3.06873	6.11334	5.52617	4.12515				3.61947	5.56968	3.09316	2.97858	3.08028	3.97295	6.18072				5.23471	4.84719	6.7656	4.53308	4.55597	4.12018	7.26727
	87	3.74707	3.85138	5.90392	3.03023	5.80913	5.19916	5.48803				3.84959	9.30035	2.79291	3.08397	3.44184	4.29638	4.17978				4.52252	4.5031	6.96597	4.89786	4.59249	3.76859	7.87526
	88	3.31561	4.54406	5.22401	2.82865	5.48904	4.45797	3.8834				3.36276	5.78923	2.87762	2.98961	3.54038	5.05136	4.24857				6.18171	4.79625	5.77514	3.99031	4.29828	3.95757	7.33798
	89	3.29097	4.43769	4.87269	3.5307	5.80967	4.97177	4.24078				4.26812	7.14302	3.05845	3.09962	3.23299	4.26078	5.11294				5.76288	4.86451	5.81068	3.35168	5.87953	4.79387	5.7077
	90	3.37813	4.74449	4.01742	3.46618	5.90881	3.87145	5.94284				3.49733	5.46716	3.1443	2.74993	3.47743	3.30378	5.92504				6.01786	4.50027	5.91494	2.61096	6.02938	5.19865	5.86039
	91	3.43086	4.349	9.19476	4.421	5.63211	3.99453	5.85285				2.76718	5.26042	2.95353	3.14735	3.39419	3.78429	4.76716				11.5421	4.49467	4.91967	2.73636	4.63518	4.24214	5.6475
	92	3.68364	4.14024	8.133	4.56958	4.81088	3.79007	4.77391				4.97809	5.7657	3.03805	2.91629	3.34137	3.84317	5.20057				7.95819	4.92309	5.33073	3.19994	3.53905	4.60554	6.3685
	93	4.99436	4.3558	8.46986	4.3142	4.64242	3.63674	4.47071				6.76133	5.54802	3.0589	2.86361	3.95444	4.02932	5.52445				8.27918	4.22637	7.88054	3.41825	4.31405	5.3133	6.44033
	94	3.71052	4.53165	6.22979	3.95021	4.95791	3.7263	3.30088				5.38473	6.04062	3.29669	3.12925	3.34141	2.97732	4.8342				9.55221	4.68558	7.5227	3.58104	4.40287	3.90203	5.81234
	95	3.54877	3.08211	7.64876	3.69064	4.50175	4.24183	2.52067				5.10298	7.35829	3.54171	3.88196	3.33325	4.27255	5.21047				9.65813	4.9008	6.93687	3.49553	4.26509	4.25519	7.20888
	96	4.22376	3.20328	5.1188	4.19059	4.44135	4.69897	3.31951				5.25651	8.72743	3.34378	3.64147	3.55852	5.94328	5.13938				9.41081	5.84199	7.43249	4.71902	4.50551	4.36919	7.3415
	97	3.2284	3.09505	4.80981	4.83917	4.04038	3.77854	3.34104				5.26687	5.00092	3.49041	3.74447	3.91937	5.28233	6.15257				7.20179	4.93228	5.34007	4.15129	4.15643	4.37095	9.43415
	98	3.18485	3.55286	6.43617	4.27107	4.02243	3.346	3.85127				4.22047	8.00646	5.73222	3.92274	5.18633	4.26661	6.1067				7.66745	4.5481	6.58312	4.23031	4.73286	4.33743	9.2109
	99	3.3839	3.30056	6.28799	3.36176	4.21916	4.37029	3.35678				4.22622	5.92896	4.3016	1.3299	4.25351	4.25072	6.51875				11.5504	5.33168	5.57221	3.62993	4.04403	4.08108	7.73797
	100	3.2585	2.99646	5.95275	4.54802	4.16558	3.84631	3.63229				4.02226	5.8315	4.0999	4.38333	4.06746	4.74118	6.14659				7.26622	5.92085	6.59328	3.34831	4.88562	6.0198	8.32863
	101	3.51014	3.32529	6.69346	3.62277	3.93561	3.93271	4.44025				3.20324	5.09293	5.6307	5.91225	3.27638	4.1856	9.79322				3.9324	6.61393	8.2799	3.15841	4.34717	5.83917	8.35947
	102	2.64028	2.95897	5.04024	3.20854	5.41734	2.71003	5.2533				4.7332	5.32438	4.95724	5.36568	4.24212	3.2471	6.09126				7.46147	6.56165	7.94501	3.03828	7.55023	5.69072	7.35514
	103	3.27927	3.02726	4.75996	3.61324	7.51514	4.65467	4.87601				3.76855	6.70651	4.45722	5.41535	2.94661	3.89974	7.30384				6.40949	6.39553	6.89395	3.38883	8.00401	5.37298	7.60783
	104	2.75988	2.92057	5.45844	3.55809	6.48857	6.07156	5.49889				3.15805	6.03273	4.66248	5.93682	4.57802	3.34347	6.22237				6.55043	7.58979	5.8028	3.38679	6.50097	5.65088	7.62951
	105	5.0385	3.22901	5.31937	3.69936	6.56359	7.41321	4.261				3.70957	5.30766	4.88891	5.9845	3.44066	3.5582	6.06259				9.54972	6.29518	6.66755	3.80163	5.99356	6.12514	7.27603
	106	3.79709	3.31286	7.31627	4.30704	6.09727	6.85035	3.19858				3.46775	5.72906	4.5396	5.95063	3.13808	3.54654	5.09267				4.51386	4.94435	5.49036	3.51786	5.4625	4.63146	7.35041
	107	3.42684	3.67566	4.83645	3.40734	6.36286	9.08022	4.03365				3.56212	5.79917	3.84663	5.87829	3.86517	3.44612	4.75036				5.33355	4.12057	8.0875	3.88781	5.49764	5.1115	7.23658
	108	3.15859	3.20946	6.66246	3.99549	5.80856	4.87004	4.13872				3.44518	5.26778	3.69485	5.10772	3.16494	3.28004	4.24517				5.7974	4.24771	6.70587	5.7204	3.81533	5.96129	6.25312
	109	3.13318	3.38406	3.72857	4.47143	5.93433	4.68008	4.01016				3.84835	7.49728	2.70798	4.32791	3.67299	3.67941	5.07679				5.37066	4.99546	6.45273	6.5255	3.41233	4.57123	7.58029
	110	4.08701	3.28411	5.95064	4.33615	5.80184	4.49108	3.55986				3.60139	5.57312	2.81537	3.16199	4.11637	3.49422	4.49096				6.86034	4.59602	6.12356	7.37974	3.45925	3.10033	7.95209
	111	3.07785	3.83176	8.46873	3.7321	5.77397	4.52865	3.59411				3.54937	5.97063	2.84235	5.51604	3.91007	3.67563	4.88643				8.58392	4.93911	5.50207	4.86157	4.36119	3.62789	8.63711
	112	5.30272	3.42842	5.65571	4.64292	3.57367	4.47342	3.2807				3.55122	8.65832	3.01215	6.4541	3.91282	3.75759	5.49071				5.50866	4.72358	6.39465	4.89418	4.71055	3.7816	7.71518
	113	3.56687	3.40127	5.79039	3.85726	5.87703	3.84889	3.16057				3.67531	8.18882	3.04837	6.21066	2.76163	3.50198	6.59733				7.42725	4.37294	6.72951	4.76934	4.0291	4.12747	7.71373
	114	5.64779	3.3793	6.57989	4.14407	6.13911	3.94524	4.16177				3.77933	7.91202	2.90438	7.26821	4.10094	4.15822	4.97944				7.61605	4.81017	6.64622	5.72124	4.34944	3.95778	8.41177
	115	5.92926	3.30177	6.03008	3.40985	7.05473	3.95498	3.30423				3.60945	8.09763	2.85576	5.60585	3.49059	4.77298	5.80241				4.93348	3.46129	5.81935	4.42408	4.27959	4.24266	7.42499
	116	4.84119	3.47361	5.89231	3.1563	6.97527	4.30847	3.95999				4.28887	7.28487	3.3467	4.79211	4.08475	3.74516	5.11078				4.73759	4.25712	6.09249	4.84968	4.57079	4.28437	8.08104
	117	4.38877	4.23001	5.32359	4.64674	7.34604	3.83094	3.99228				4.84138	6.56405	3.48702	4.17335	3.00591	3.8235	5.31166				5.50169	5.04796	6.7489	3.27042	4.32967	4.15277	7.16749
	118	3.97145	4.85117	5.45315	3.78731	8.90177	4.54162	3.855				5.89918	4.41102	2.86847	3.6911	2.1127	3.56391	5.44774				8.85854	5.8744	6.87124	2.70463	5.98523	4.5459	5.84489
	119	3.42883	5.7238	5.62009	3.40332	5.58195	4.37805	3.54213				5.20454	6.56782	3.34056	3.00462	3.27895	3.75797	5.30761				9.23294	5.84034	7.55763	2.47093	6.06151	4.19591	5.34583
	120	2.8251	5.82678	5.40838	4.53515	4.88081	3.8688	3.84004				5.42325	6.51782	2.71578	3.4547	3.22512	3.41814	6.43981				9.35165	6.3872	7.15376	2.96158	4.09	4.90204	5.92276
	121	3.24203	5.35827	7.06844	5.13603	4.9704	3.77386	3.85752				5.86061	5.45212	3.19423	3.55558	3.746	4.43451	4.72685				7.86967	6.10626	6.18513	3.83957	3.3334	5.48493	5.10699
	122	2.82829	5.52862	6.43771	3.69808	4.90517	4.06815	3.13278				5.26643	6.13887	4.9766	3.40799	5.83415	4.59457	6.78725				7.15093	6.19219	6.7796	3.38585	4.33013	4.36822	5.29455
	123	3.50331	4.25806	7.67501	3.88683	5.56635	4.67519	3.93878				5.88233	6.66705	4.77903	3.42137	7.04693	4.58659	5.15921				7.2007	6.08673	6.55284	3.7014	4.42607	4.04992	5.10812
	124	3.2832	3.87052	7.08972	4.47827	4.52488	4.68856	4.08844				5.41004	6.68412	4.39858	2.89329	5.8584	5.32627	5.05093				7.43451	3.72662	5.92906	3.32373	4.76844	4.05929	7.26189
	125	3.61964	4.76938	9.02881	5.94324	4.56041	4.42948	3.77386				5.19565	5.91289	4.62392	3.30163	6.5571	4.78726	4.71905				11.52	4.24831	6.17226	3.94898	4.64896	4.13542	8.17082
	126	3.95827	3.59364	7.22253	5.11104	4.31313	4.26046	4.02938				4.78277	7.51493	3.97536	3.34881	6.0528	4.18513	5.28915				10.1924	4.78196	5.79074	3.75229	5.11226	3.71854	8.15078
	127	5.48485	2.82375	5.72262	4.86695	4.15454	4.45557	4.20352				3.55646	5.88237	4.47084	4.23937	7.64982	5.54012	5.65269				8.05164	4.81059	6.44279	3.78604	6.95237	4.28277	9.3838
	128	4.4613	2.84232	6.38172	3.46934	4.06543	3.8844	5.51075				3.06962	4.78801	4.49719	5.54842	6.37877	3.65751	4.99866				8.97738	4.33469	11.3856	3.54888	5.47845	3.60343	8.57586
	129	3.24964	3.53071	7.52939	2.70916	4.69392	4.4669	6.53151				3.97664	5.18692	3.38724	6.4167	5.72761	3.79415	4.5926				9.71257	4.74158	6.4325	2.72688	6.35004	5.00534	8.1122
	130	3.13315	3.50803	6.36854	3.69675	5.07586	4.56508	6.63802				3.67947	6.38079	2.95149	6.69668	5.87609	4.07902	5.85086				7.81192	4.76992	5.82924	3.46089	6.59377	6.55195	7.35801
	131	3.10007	3.17272	6.03157	2.91046	3.52343	4.52226	8.2771				3.88512	5.81768	2.89834	6.04331	6.83058	3.82736	5.93711				7.70105	4.76496	7.69522	3.65108	6.06425	5.71825	6.82547
	132	3.64104	3.25192	5.28658	3.35347	3.43519	5.56764	5.79352				3.53841	6.50765	3.20615	5.94421	6.19321	3.93284	4.90638				8.19135	4.80624	8.01142	6.26443	5.02594	5.59629	7.0734
	133	3.00351	3.0538	6.48899	3.14641	4.00925	3.83848	3.96741				3.60758	7.2921	2.79196	4.44165	5.83007	3.68711	4.76509				8.03176	4.57725	7.99701	6.38331	4.03947	4.09455	5.61638
	134	3.58708	3.48668	9.76108	4.65611	4.07435	6.0736	4.52627				3.93783	5.96953	3.21172	3.37411	5.90636	3.85797	5.98194				8.60837	4.38224	8.45066	5.72979	3.38481	3.91253	7.81181
	135	3.21058	3.49633	7.58476	4.75941	3.76793	4.5589	5.22516				3.62915	5.57686	3.08835	3.00869	5.4936	3.79746	7.86062				11.2993	4.48726	6.70752	4.89317	4.43689	5.00848	8.2005
	136	3.2789	3.58811	7.42141	4.61568	5.18053	4.69392	3.16483				5.10557	5.81571	3.05837	3.69612	6.25823	4.19468	6.26551				9.39333	5.79691	8.01516	3.24171	4.43511	4.40912	7.38171
	137	3.96825	3.33802	6.72542	4.20252	5.73554	3.61476	3.19561				5.92606	5.69644	3.80542	4.13792	5.42895	3.77798	6.16777				7.99311	6.29272	7.46439	3.17178	4.38385	4.01483	8.48398
	138	3.09172	3.10021	7.10699	3.80514	4.53458	5.35635	4.90942				5.75125	6.44246	3.77738	3.28957	5.70594	3.75458	5.07267				8.34935	5.32031	9.38893	3.18828	5.0199	4.58143	8.16743
	139	4.2036	3.29349	7.57825	3.37352	4.48404	5.86061	5.54127				6.07886	5.73307	4.27923	7.61276	4.96059	3.95079	4.09018				9.31562	4.55171	9.41588	3.67867	4.62211	4.08208	6.95521
	140	2.44561	3.65205	6.01734	3.62846	4.15615	3.97973	4.92959				6.10009	7.29896	4.90272	4.89012	5.50665	3.81843	5.50929				10.7186	4.43418	9.29658	3.26479	4.40265	4.2908	6.12209
	141	3.34698	5.15651	5.23175	3.77672	4.84392	3.89196	5.34094				5.14962	5.5407	4.18607	5.12529	5.5363	4.08699	7.19261				6.88301	4.30804	6.47879	4.76204	4.42653	5.07808	6.90177
	142	3.13285	4.91546	6.90275	3.26341	3.98468	1.86823	5.45103				5.65577	6.97816	3.80859	5.20927	5.38171	3.93994	4.16393				6.49864	4.78585	6.75059	3.48583	4.44937	6.68184	5.95826
	143	4.48091	4.1613	9.13617	3.67294	4.66024	5.71382	4.16896				5.67971	4.33174	3.36335	6.31185	5.66559	4.09766	6.40839				12.9557	4.62257	5.52358	3.90054	4.87257	4.15554	5.92541
	144	3.86439	3.40441	7.70484	3.27411	7.03473	6.63598	3.71444				4.85548	6.94735	3.37012	6.30764	3.60935	4.05512	4.43338				9.63996	5.72544	6.2657	3.70623	4.67401	3.91444	5.52926
	145	2.4201	3.94921	7.60014	3.84973	7.29524	6.93118	5.35584				5.28097	6.72751	3.25777	5.99558	3.52702	4.20017	5.65351				9.51503	5.64959	7.65052	3.90531	4.05765	4.10409	8.15495
	146	4.53196	5.29072	6.17324	4.33911	6.24745	6.96438	4.86514				5.38148	6.25412	3.54602	5.60644	4.29369	4.0162	5.84035				9.71525	5.98118	6.49483	3.72734	5.62242	5.30039	8.31193
	147	4.09354	4.51371	6.94375	3.86296	6.72704	6.17668	4.73824				5.25359	8.11131	4.11076	4.25263	4.01919	3.53053	4.92795				10.2154	5.19732	6.88591	3.63001	5.81801	5.85309	8.75775
	148	3.42111	5.15451	6.10284	3.92488	6.58043	5.16564	5.47158				5.54994	6.80171	5.10268	5.26619	3.86023	4.49613	5.99588				11.1664	3.91448	8.27093	5.77986	6.41458	5.78132	8.7636
	149	5.9904	6.36465	6.56429	3.14574	6.73363	5.05304	3.78673				4.90591	7.26631	3.78758	5.41302	3.52544	4.64421	6.06244				10.5012	3.4332	6.75618	6.84442	5.21446	6.00506	8.2809
	150	4.90393	5.70872	5.96641	5.05296	7.55963	5.43419	3.65849				4.61911	6.60264	3.10282	5.86333	3.18187	5.04885	6.18021				8.79549	5.10311	7.46858	7.46717	5.95915	7.51966	8.9605
	151	4.98663	4.97506	8.11532	3.91766	5.37485	4.60878	3.60086				4.24364	8.35389	3.54867	6.30137	3.82346	4.67047	7.07				7.07721	4.52444	7.94071	6.1244	4.44263	6.78193	8.60989
	152	5.37513	5.14732	13.1571	5.35514	5.99392	5.98658	4.17464				5.42089	6.9132	4.47441	5.65485	3.37481	5.29525	8.15474				8.09362	4.74236	7.48258	5.55412	3.65585	5.53612	8.72959
	153	4.29267	5.2933	8.13882	5.44926	6.43513	5.17689	4.95686				6.16253	7.92557	5.37849	5.06863	3.51118	5.15246	6.94598				9.02912	4.71316	8.26063	4.673	4.67781	5.75545	9.15142
	154	4.11288	5.21771	7.68172	3.26517	6.3518	4.4101	10.3197				5.04448	7.28706	5.90105	4.26953	3.4209	5.27898	8.39091				10.8107	4.90462	7.18291	5.75415	4.28281	5.54078	7.77083
	155	3.03997	5.87547	9.24658	4.27761	8.6919	4.99203	7.91047				5.41666	7.52532	5.98897	3.40025	3.82317	4.60933	6.62674				9.4278	6.81357	8.31399	4.59744	4.84343	5.64713	8.62918
	156	2.70555	5.63984	9.3022	3.80873	5.09251	4.87744	6.56675				5.58414	6.57232	4.37071	4.12082	5.48431	4.44006	7.04392				9.45991	6.90241	9.0771	5.85439	5.30311	5.37228	7.50792
	157	2.93121	5.35285	9.476	4.26868	4.88403	3.93819	6.91723				6.1835	3.92042	4.22965	4.15328	2.80988	4.84392	5.38729				11.7119	7.64046	5.89899	4.39468	5.04434	4.142	8.75867
	158	4.16435	5.63557	6.0192	5.37436	5.1871	3.95052	6.40618				5.25718	5.7393	5.19355	4.71263	5.0279	3.80556	8.5534				10.4582	7.93374	7.54511	4.1565	5.05073	5.2191	9.89303
	159	3.90452	4.82581	9.73231	6.74753	4.97671	4.67816	5.95903				5.70748	6.40564	4.49323	4.11581	4.87288	4.47746	6.66649				8.63626	7.67078	8.09933	4.71592	5.39271	7.57625	7.41682
	160	3.3682	4.7606	6.64753	4.2933	5.55577	4.25388	6.40272				5.81158	6.26019	4.67212	4.45983	6.03404	5.17456	7.67341				9.46971	6.17499	10.4231	4.34478	7.56145	5.87584	7.14903
	161	3.16354	5.49757	6.24047	4.93848	6.98743	4.18888	6.20008				7.12433	10.6496	4.58894	5.83015	5.739	3.68901	7.92025				9.19063	7.39669	8.84466	4.55204	8.13831	6.41817	7.23653
	162	2.97101	5.49131	9.87733	5.13312	6.28581	3.526	5.30099				5.26667	6.98287	5.45758	6.163	5.68987	4.14437	8.28806				8.18991	5.53196	9.06111	4.36764	6.92016	6.44232	7.05301
	163	3.2439	6.74836	6.3934	6.1691	5.66343	4.44327	4.57073				5.71814	9.61681	5.46518	6.32635	5.57122	4.81299	7.08894				9.24903	5.40738	7.90467	4.46687	6.49616	5.83487	7.3415
	164	3.37099	5.93584	8.47097	4.71763	4.87273	3.91767	5.38323				5.41774	5.47472	4.61464	5.50129	5.57546	3.10837	5.80176				9.35508	4.60996	7.86386	4.70203	5.66062	5.19362	7.70514
	165	3.32105	5.54214	5.91305	5.13281	6.80527	3.80645	5.88809				5.93234	6.51493	3.71842	5.42019	5.41032	3.29361	5.05445				9.27039	4.10008	8.02324	3.6163	5.83282	6.33362	7.8997
	166	3.44108	4.82369	3.36233	5.68991	5.22015	3.68201	5.29657				5.32435	7.0705	3.45282	5.53718	8.32796	4.05004	6.0186				9.69651	4.68513	7.86878	2.59674	5.76377	4.82983	8.05542
	167	3.33459	4.96302	5.83212	5.35876	4.81935	3.98679	5.19365				5.52399	7.11215	3.13482	5.54749	4.9846	4.23031	8.44117				10.3176	6.8692	8.56043	2.84478	4.4164	4.54072	6.53737
	168	3.10087	4.64007	5.82314	7.27066	5.05248	3.73142	3.96071				5.45485	8.72783	3.44764	6.56035	4.60208	4.69217	5.49032				10.8325	5.00103	8.21593	3.38086	3.90365	4.04874	6.23164
	169	3.32416	4.52726	8.04721	4.33252	6.44493	3.44543	3.43773				5.16493	7.49407	3.51978	6.2621	5.65289	5.02558	6.49889				17.8732	4.00767	5.46252	3.77888	3.96243	3.94946	5.47488
	170	3.63392	4.17734	8.39367	4.77663	7.94194	5.67162	5.00901				5.17799	6.14103	3.68798	5.12587	3.91285	5.63976	4.84857				18.4628	4.10628	7.09999	3.5423	4.66919	3.9097	7.3062
	171	3.35415	3.21188	8.97722	8.74537	7.80521	6.45272	5.11656				5.33266	11.2857	3.41847	5.31613	4.43184	7.32805	6.13445				11.5715	4.49187	9.31631	3.61468	5.11205	4.26843	8.28481
	172	5.80475	3.09241	8.17834	3.79333	7.87904	5.56341	3.44275				5.1804	5.58545	3.07159	5.90654	3.31361	5.14435	6.7152				8.44082	4.2867	7.44914	3.55878	4.4448	4.4161	9.33997
	173	4.36403	3.89545	7.4847	7.76979	7.02437	5.82997	4.96363				5.46717	7.34266	3.48604	5.76817	4.85824	3.88685	7.45565				10.952	4.85386	8.09651	3.39311	6.55695	5.79653	8.33748
	174	3.36626	5.08993	8.16249	5.79578	7.29706	5.43632	6.96125				5.4132	7.10644	3.33958	5.93144	5.32771	5.37099	8.88149				8.27629	6.00711	9.32607	3.96195	6.6076	5.9369	8.20833
	175	3.66781	5.36231	8.47447	2.06139	7.46282	4.64372	8.24154				3.9806	9.74684	4.21157	6.00085	5.41014	5.11386	6.74944				8.44846	7.22281	9.86634	4.08349	6.10776	5.53416	9.74932
	176	3.53259	5.96029	9.11676	3.35394	6.25996	4.89744	5.50496				5.13425	10.212	4.74347	6.32508	5.47576	6.09547	7.69727				8.15765	7.05596	9.2726	3.97233	5.1714	5.62222	8.28717
	177	3.77354	5.06177	8.09979	6.47835	5.63406	4.81102	4.73908				5.7818	9.91159	5.12965	4.93408	5.27837	4.18111	7.16923				9.82901	6.86729	9.45978	3.97856	4.7516	5.76871	10.5569
	178	3.35783	4.4924	7.82339	3.77576	6.38506	4.61298	5.11354				4.49324	7.22768	4.07802	4.96629	6.64712	4.02112	7.20831				8.88481	5.28552	8.39517	4.04383	3.89383	4.8315	10.6921
	179	3.32724	3.89295	8.24483	4.62725	6.58882	4.62154	5.79233				6.62453	7.18424	4.72439	5.58363	5.49713	5.543	5.6206				7.69833	4.00022	8.17647	5.70987	4.17899	3.79066	9.02478
	180	5.27264	2.95182	7.34405	5.92131	7.04254	3.74194	4.38554				5.44638	10.3713	4.87547	5.17527	5.56103	3.9368	8.40811				8.68098	5.16624	7.16842	5.70878	4.80973	3.84838	7.41114
	181	4.33478	3.05925	7.17232	4.18855	6.36711	3.4685	5.03249				5.40773	8.53581	4.82536	5.34268	5.69392	4.19798	5.63935				10.158	3.86495	7.18274	4.25801	6.83289	4.4254	9.31027
	182	3.50217	4.1157	7.43969	4.06618	6.08875	4.50534	5.85357				5.18684	5.44538	6.95812	3.97403	5.78879	5.57859	6.04882				8.26832	6.81143	8.00388	4.71437	4.38921	4.49726	8.56458
	183	3.76097	4.5681	7.07275	3.83714	5.65599	4.44102	6.19283				5.57858	7.63533	5.85188	4.8892	6.56488	4.0789	6.89724				10.1542	6.15651	7.10638	4.94925	5.29862	5.15278	8.45107
	184	3.91004	3.34811	6.73943	7.54414	6.45259	4.28658	5.22573				4.82597	8.01502	4.33231	3.25635	5.63007	5.67284	6.47925				8.80058	5.97451	8.36917	3.70096	5.17284	4.71992	8.48159
	185	3.1216	3.19682	6.26663	4.59962	7.35913	4.68928	6.14307				6.01123	7.20808	4.94945	2.43812	5.83594	5.34754	5.72509				10.6945	4.64446	7.86655	5.61318	5.56586	4.06907	8.82194
	186	3.50115	3.64208	4.7413	4.09448	5.41244	4.20608	5.3284				6.0106	7.12307	5.66566	2.90919	5.61711	4.00066	5.77484				9.09007	4.70499	8.61543	5.27661	6.64891	4.44697	8.26419
	187	3.86211	4.52452	7.8585	3.95878	4.71366	4.57149	4.41579				4.93935	9.04344	5.30893	3.63977	5.68119	5.14421	5.24245				4.89604	5.14417	9.81161	5.7308	8.14791	5.50957	7.56926
	188	3.81224	3.43767	8.7481	3.4874	4.76718	4.17056	5.34081				4.95744	12.0641	4.80866	3.10493	6.46548	3.22083	6.55142				9.5968	5.72809	8.27466	4.8923	7.96601	5.91432	8.81018
	189	3.32741	3.00941	6.85507	4.02973	4.90092	4.31229	3.30082				5.13706	8.71693	4.83753	2.81164	8.0656	4.51876	5.77649				7.94816	4.69719	7.7502	5.63972	6.76797	5.41166	7.99873
	190	3.83016	2.9918	7.51976	3.7795	5.30895	4.34571	3.01114				5.56739	13.1252	4.16223	3.17521	5.64684	3.6024	8.58273				8.45726	4.77459	7.32497	5.36763	6.07937	5.87784	9.63414
	191	3.83379	3.04014	10.1137	5.38675	4.07189	4.69754	2.55327				5.06753	9.86624	4.94338	3.35989	5.91749	4.44683	4.71832				9.08417	4.51797	7.51598	4.83281	5.67015	4.36504	8.40031
	192	3.88023	3.33996	7.18052	4.96331	6.65077	5.5405	3.28892				5.67882	7.32864	4.35606	3.89506	5.37693	4.68126	4.80615				11.3396	4.69313	5.79124	4.87232	5.72716	3.97767	8.34753
	193	3.36032	3.68736	7.69766	4.36386	6.96529	5.05146	4.17407				6.21436	5.45069	4.65376	3.3662	6.32023	5.46268	4.94177				8.67205	5.36838	8.04987	4.47069	4.50826	4.23441	7.00354
	194	4.61716	3.62274	7.76427	4.44601	6.9547	4.84171	4.20259				4.98972	9.97792	4.3853	3.63189	6.0663	5.39596	4.83093				10.5626	4.9364	6.87507	3.78888	3.50131	4.75917	8.84569
	195	4.97026	3.46501	7.72112	4.30038	7.61412	4.42566	3.2224				4.86199	6.59805	3.3766	3.97296	6.71445	5.36649	5.75555				9.75403	4.93671	10.7509	4.6442	4.76609	4.98831	7.79052
	196	5.10675	3.08123	3.34605	4.86367	6.54214	4.51491	3.36651				4.28887	8.35386	3.19211	3.65944	6.30837	4.30833	5.98648				12.11	5.9811	10.0322	6.1043	3.73642	5.24191	6.22141
	197	5.4473	3.23559	8.47649	4.25481	6.86974	4.86236	3.70618				3.1988	8.53395	3.39595	2.67457	5.90513	4.27541	8.79993				13.921	5.45522	7.14709	6.3565	3.77099	4.22025	8.1969
	198	5.14131	4.99867	8.14705	5.57618	6.48733	4.21142	5.24739				2.99431	9.03384	3.65978	3.24836	6.10086	4.30599	7.4584				12.9326	5.79164	8.76023	5.19051	4.20924	4.67681	6.60916
	199	4.36622	3.37619	6.80854	4.37926	6.44587	4.50879	4.69021				4.25099	11.9581	3.93527	3.59694	6.57503	4.60495	6.87401				9.35781	5.06831	8.15502	4.7917	6.492	4.66446	7.77333
	200	4.56761	3.03388	5.22093	5.01685	6.54036	4.13306	5.07309				3.53467	5.76181	3.59382	3.97788	6.62575	4.18826	7.32261				6.67737	4.76299	8.43977	4.89165	7.20388	4.66553	8.82675
	201	3.6056	4.02659	7.73393	4.28151	7.06302	3.9145	5.84481				3.31425	8.79001	4.3489	3.05089	5.61055	4.08757	6.74839				9.19972	5.09525	7.91116	5.02991	6.42616	4.81979	7.18781
	202	3.43851	4.04444	5.80356	4.37562	8.71323	4.02838	6.81947				3.64957	8.01698	3.84217	3.3024	9.0165	3.52411	6.4732				8.98373	4.98997	7.06773	4.87674	6.28932	4.16873	10.779
	203	5.41692	3.75176	8.51238	4.64068	5.32936	4.10159	5.37891				3.48926	7.79599	4.13463	3.00032	6.62706	4.14908	5.26126				9.223	6.06811	8.95054	4.66658	6.0875	3.98649	6.96629
	204	4.43857	3.54005	7.62	4.50261	5.3127	4.74073	5.42245				3.46767	5.87619	3.76048	5.58714	6.24904	3.66621	5.97083				8.583	6.84751	7.40182	3.70095	3.98373	5.20092	7.77103
	205	3.17011	3.86445	7.00807	4.58283	4.77279	4.96181	5.47651				4.04775	5.85952	3.68072	4.6213	5.38592	4.34919	5.01863				9.028	6.64605	10.472	3.0915	3.75658	5.45427	8.74888
	206	3.96285	5.62212	7.99289	4.19454	4.8329	4.34409	4.0133				3.81761	6.7775	3.6057	5.24635	6.07332	3.6741	5.45253				9.66306	6.26263	7.28595	3.61085	3.97005	6.07643	6.43515
	207	3.54746	5.33444	9.24326	4.23814	4.38718	4.98422	3.43544				3.92574	7.3876	4.08619	6.28282	5.86637	4.59193	5.15003				9.52184	7.29342	6.88695	3.31412	4.05319	6.12816	9.26412
	208	4.09417	4.73051	11.3918	4.91441	3.84505	5.79469	3.80732				3.46819	7.18731	3.58858	5.17562	6.08691	4.04178	6.52445				8.67073	7.74016	6.10707	2.9778	6.65516	7.55675	8.87627
	209	4.41711	3.99995	8.63754	4.58343	4.35835	4.75129	4.54482				3.60328	8.09354	3.2142	5.73864	6.65297	3.61853	6.90951				9.20314	6.33772	7.81496	3.13171	6.29009	5.20307	10.2718
	210	3.30537	5.00653	8.44589	4.6766	4.35168	4.47088	3.6374				3.84278	6.78645	3.89192	5.75295	5.3751	5.6567	6.34914				8.99138	5.9593	6.98254	3.71277	8.51533	6.48573	7.00552
	211	5.7807	4.28399	9.46998	5.22231	4.52843	4.04525	4.8805				4.18345	9.75366	3.50977	5.72602	5.78451	3.4307	6.11485				8.74768	6.18462	10.5438	6.11764	7.87009	5.47453	6.83119
	212	5.97814	4.51804	7.04947	5.21316	4.72134	4.27599	5.26514				6.02723	7.90255	4.87599	5.69144	5.98429	3.04627	7.11762				12.0236	5.46385	7.50384	4.46323	7.09979	4.87408	5.86725
	213	4.2031	4.14152	7.16256	5.23783	4.93987	6.03482	6.24898				5.92484	10.7476	4.70891	5.70019	6.00132	5.0464	6.41276				8.88807	4.34809	8.90643	4.99034	6.41593	5.22216	6.37227
	214	3.95392	3.39021	7.53775	4.361	5.17567	6.28091	6.30565				6.35508	5.90492	5.097	6.09763	5.80489	4.44243	5.3216				10.158	4.5122	8.78512	6.92242	6.58757	4.34276	6.74545
	215	3.64503	2.84768	7.40265	4.59198	5.55903	6.14074	6.05249				4.90622	8.46086	3.91405	6.10677	4.99872	3.93039	6.08942				9.9461	6.23705	8.5067	4.98015	6.77616	3.69181	6.06664
	216	5.0391	3.63934	7.49782	3.90427	6.20877	5.0265	4.57672				4.96235	8.05227	2.98197	4.96649	7.31984	3.7027	6.3745				10.3686	6.53667	7.78584	4.92609	6.89588	4.18296	8.95342
	217	5.4581	3.31692	7.28871	4.77438	6.88987	4.65343	3.34779				4.74777	9.49664	3.34395	5.14666	4.66792	4.20969	6.64841				9.74446	5.40512	8.14364	3.63681	6.25052	5.97328	10.6225
	218	4.07703	3.61845	8.06177	4.55388	4.50746	5.73887	3.34274				4.4908	7.44292	3.57994	5.43659	5.5189	5.42379	6.0818				9.94294	4.1613	6.28317	3.0016	6.39746	4.47863	8.01902
	219	3.81905	3.48965	7.61015	4.58452	5.23943	5.48223	3.78736				4.10967	7.18183	4.06465	4.82258	5.7284	3.41949	5.98946				10.6732	4.17059	6.15806	2.86201	4.81514	4.761	8.34831
	220	3.94658	3.86356	7.64516	4.1157	3.91969	5.50235	4.20052				3.24348	6.53261	4.58834	5.5116	5.35524	5.28338	7.22393				9.20994	5.86596	8.10255	3.48657	6.05142	5.20287	8.89278
	221	4.56902	3.78363	8.21634	5.98971	5.93814	4.53704	4.58207				4.75911	6.78151	4.76808	5.67327	6.51328	3.65676	6.19157				7.13553	7.09122	8.04753	3.83086	3.92193	4.75311	7.74068
	222	4.7785	3.59835	8.43702	5.01676	7.14721	4.94519	4.4012				3.32945	7.15867	3.92196	5.60455	5.56095	3.64705	6.87034				7.83552	7.57916	8.09937	4.06099	3.07672	4.18659	8.43865
	223	3.83632	3.43198	7.01	4.68401	6.89907	4.95047	3.29732				3.30516	8.25443	5.64789	3.69814	4.76714	5.08933	7.18973				9.491	8.29409	9.42736	4.58963	3.86684	4.47402	9.25802
	224	3.57898	3.72757	4.86031	4.29484	8.32196	4.63724	3.47384				3.08599	6.82181	5.35635	3.25252	3.80267	5.58136	6.32505				11.6261	6.84643	7.97345	3.33115	3.70113	5.354	9.53893
	225	4.14594	3.73563	6.80877	4.10276	6.98484	4.71238	4.79073				3.31257	6.90629	5.08787	3.63073	3.71554	6.444	6.88522				8.95451	7.53385	8.54787	3.24764	4.3569	5.82	7.35847
	226	4.21045	3.50397	6.44099	5.05436	7.56005	4.4603	4.9993				3.69355	7.30732	4.05188	3.23296	2.65318	3.35048	7.56835				13.4208	6.58116	5.63657	4.16812	4.47501	5.68124	8.11079
	227	4.64825	3.36827	6.18785	5.01128	7.49733	4.62377	3.32347				3.55854	7.2507	5.32936	3.88343	3.15599	6.11818	7.00825				11.3207	5.57552	7.0881	4.5662	4.93499	6.21604	6.7887
	228	5.2506	4.21356	7.8547	3.53426	7.95695	3.88049	3.89192				3.73838	6.55382	4.38284	3.4571	3.67485	3.97534	9.74305				7.08999	4.52608	7.44896	5.18495	4.53016	5.57726	7.10843
	229	3.71271	4.75854	7.32862	4.82059	7.85092	4.46849	3.84304				5.28295	6.77681	4.6026	3.4863	3.59925	3.28522	4.92709				7.88335	4.02905	7.07829	6.1312	6.05371	5.07237	8.39881
	230	3.33355	5.13864	7.40635	5.17282	7.6198	3.87201	4.04302				4.89311	7.69771	4.89468	3.83253	4.69345	5.81955	4.64376				10.8577	6.5045	6.44409	5.4208	6.41314	6.281	8.8953
	231	6.28733	5.0969	7.52864	3.948	6.93718	5.7283	3.85291				5.14945	7.7314	3.73724	2.97804	4.72878	5.16675	5.51858				10.3032	7.07928	6.25206	6.3391	5.80898	4.89104	7.16819
	232	5.52883	4.76165	8.61486	4.38602	6.6777	6.59074	3.62889				5.62802	7.55861	4.28286	3.02421	4.22699	1.86106	6.16541				8.66786	5.7279	8.58486	6.85741	3.79091	4.48694	7.07694
	233	3.98869	5.66021	9.07132	5.55068	5.82372	5.88451	3.95667				7.59255	5.25664	3.88694	5.26793	2.81667	4.64735	6.23673				8.78188	6.51881	9.00255	5.34603	5.31194	4.81508	7.91032
	234	3.38127	5.05848	6.24104	4.9018	5.04372	5.29403	3.69358				5.40062	14.8817	3.16873	5.83374	3.20495	4.23344	6.72056				9.77568	6.32603	6.57504	5.70451	4.33406	6.22847	7.70403
	235	4.85183	4.38229	8.32033	3.64819	3.74869	4.45027	3.65122				4.15919	7.45276	3.57874	6.49061	3.82561	4.21947	6.17393				9.64035	4.00262	7.9889	5.64776	5.51588	4.20327	6.72574
	236	4.32979	4.17582	9.34175	3.92154	5.35662	4.48739	3.64538				3.60113	7.7963	3.71617	5.99482	3.27674	3.48915	5.66828				9.10894	4.05208	8.51424	5.76121	8.13716	5.78311	6.68051
	237	4.04772	3.27562	9.49833	4.80361	7.05442	4.85236	3.6379				3.3403	8.39174	4.01433	6.94154	3.5101	3.75283	6.23907				9.24653	4.56443	7.57312	5.45714	9.46568	5.51373	7.47916
	238	3.83246	2.94954	7.84311	5.67323	6.55975	3.8842	3.59994				4.64073	11.8731	3.65792	6.25328	3.67951	4.04688	7.52443				14.6047	4.27026	5.65222	5.17288	10.8416	4.15409	6.77535
	239	3.57385	3.40747	7.81457	4.53503	8.48719	3.53987	4.08278				3.61697	8.35614	4.43478	5.54264	3.74939	4.54457	7.5928				8.41968	4.81025	5.8602	5.51663	6.77019	4.43574	7.78127
	240	4.1624	4.35843	7.73419	4.02468	7.33208	3.8026	4.31304				2.97581	8.41355	4.1981	4.5056	4.44192	4.33458	6.62251				13.8392	5.01124	6.73355	3.87982	5.52957	6.36903	7.90341
	241	3.19226	5.04193	6.43572	4.40548	7.88203	3.86089	4.29134				3.01822	5.56729	4.04253	4.38507	3.75318	5.16041	6.4703				13.3118	5.54085	7.82341	3.52644	5.91815	5.33488	8.70426
	242	3.94527	5.59162	7.11019	5.15109	10.0024	4.3835	4.72649				3.50435	7.16814	4.0946	4.6253	4.18246	4.5197	6.10318				5.97861	4.3764	7.71926	4.34661	4.8308	4.81964	7.65459
	243	4.92646	5.53576	6.67507	4.57304	9.55016	4.01448	5.14551				3.60552	4.84821	4.76595	4.76516	5.19699	4.08099	5.92292				7.28431	4.25707	7.77189	7.09324	4.00843	4.91418	11.4916
	244	4.38316	6.68513	8.67525	6.57181	7.04535	4.07214	5.52238				3.33649	7.28219	4.86772	5.72647	5.76897	4.30923	6.22507				15.0507	5.41696	8.21998	4.85769	5.71448	4.94677	7.3546
	245	3.81314	5.31985	6.1643	4.16723	6.74805	4.20749	6.98665				3.40186	6.49399	4.67319	5.71641	6.10389	4.20681	5.26892				12.9062	5.26193	6.53737	3.28284	5.81424	5.54031	8.54685
	246	3.17402	5.39224	7.64152	4.92521	8.84661	3.91208	6.04422				3.19547	6.77619	4.70958	6.03313	5.96273	3.45949	5.5339				7.43047	4.65228	6.87216	3.85065	5.29698	6.36407	6.63765
	247	2.90546	5.02666	7.32688	4.67033	6.63017	4.1732	5.45003				3.16492	7.06832	5.87621	4.47654	5.62004	3.47475	8.5016				9.87719	4.5845	7.89626	4.18028	4.50898	4.01807	6.6859
	248	3.67764	5.42292	4.6054	5.23775	7.15193	3.87432	5.03757				3.68107	7.75892	4.41487	5.13262	6.89259	3.38246	5.33911				9.88705	5.19384	9.97263	4.48812	3.73394	4.38008	7.7842
	249	3.75823	4.51281	9.56733	4.23767	7.54792	3.79155	5.03796				3.16498	7.36956	3.89288	4.49209	5.43309	3.52141	6.3869				9.60349	6.37388	7.7324	3.30644	4.87589	4.84929	7.64049
	250	3.53906	5.26603	6.41196	4.21728	7.64122	3.86745	4.71822				3.01889	7.52526	3.99867	4.30719	5.59852	3.09323	5.68248				10.4194	6.53243	8.89088	3.8893	4.14587	4.76277	7.77581
	251	3.88909	5.78156	6.99678	4.4547	7.49452	5.26067	4.49395				3.15026	10.0217	3.87283	4.97994	5.94529	3.30813	6.16193				9.66595	4.70134	8.10694	5.56723	4.41187	7.05885	6.0936
	252	3.76835	5.19463	7.91578	3.83685	7.18904	4.757	4.1382				3.19503	6.59778	3.3542	4.69829	5.80067	3.6072	8.11246				9.48534	4.91567	6.62176	5.7686	5.03096	5.35924	7.11778
	253	4.05199	5.05014	9.11304	4.22087	7.36843	4.01163	2.9901				3.21572	5.36057	3.62033	3.76637	5.72051	3.92406	7.11432				12.4051	4.67923	5.59731	5.41733	4.44254	6.67683	6.90604
	254	4.55632	5.22759	7.36283	4.60345	7.31575	4.02006	2.68749				3.07123	6.4439	3.88498	5.70232	4.95328	3.43274	6.16504				10.5992	4.55312	7.62706	6.83466	5.42543	4.99113	7.29535
	255	6.16185	5.04739	7.76541	4.64146	6.93816	4.33666	3.77702				2.92046	6.6733	3.92128	5.39879	4.9394	4.07725	7.23052				8.66337	5.45269	6.63995	5.60939	4.29274	5.24188	8.19103
	256	4.79241	5.13352	3.42796	5.08918	7.10825	3.91695	3.96688				3.08706	8.31418	3.30132	5.5798	4.97114	3.55454	8.08911				9.3071	5.4211	6.8324	4.75862	5.54654	5.18831	7.92474
	257	4.7454	5.35696	5.29927	4.61759	7.78413	7.70648	4.79993				3.09116	6.18081	3.3674	4.39372	5.5726	3.79964	6.78189				4.19516	4.80728	6.99407	5.58041	6.6319	4.59556	7.00373
	258	3.70695	4.79215	9.67911	4.74806	7.44076	6.66081	4.14202				3.29788	5.46344	4.35336	5.67387	6.29778	3.32386	4.63128				7.13286	6.57935	5.52991	4.93716	5.57237	4.76377	6.23963
	259	3.22316	4.79944	7.29869	4.06392	8.51872	5.05824	4.45224				3.31323	6.20348	4.15914	4.79168	4.44439	3.39784	7.03569				9.44363	8.29185	7.00182	4.60083	4.39263	4.79567	7.48324
	260	3.18566	4.32482	5.76337	5.18211	7.00044	5.34895	4.04032				3.29143	7.1036	4.38407	4.49252	6.04627	3.5358	6.56914				9.63329	6.72375	7.80295	4.54866	4.50184	5.13959	8.0614
	261	3.51588	4.71569	5.68245	4.93943	6.5617	5.78296	3.56156				2.92932	6.88718	5.51602	4.12443	6.33028	4.3849	7.77098				7.58462	6.74563	7.00286	4.30258	4.10847	5.88911	6.96642
	262	3.80915	4.53673	6.09321	4.98483	7.04425	6.84378	3.41057				2.89485	8.24124	3.99962	2.91974	4.67237	4.11363	7.21203				8.86243	6.16935	8.16429	5.49626	3.85122	5.89162	8.58106
	263	3.5683	5.65309	5.85868	5.6685	6.56201	5.70377	3.2582				3.54833	6.04335	4.72865	2.25187	7.41434	4.07308	8.76995				5.74483	5.90908	5.63665	3.86655	5.44542	6.05809	8.8543
	264	3.67424	5.4004	5.09624	4.71707	6.93008	4.9096	3.37436				5.12678	7.60148	3.87442	2.68696	4.97183	4.075	5.99405				7.11451	6.89463	6.49894	4.37826	5.40005	7.13871	8.74531
	265	3.45279	4.53145	6.4682	6.36508	7.05806	4.38274	3.77841				4.80098	5.64534	3.20335	2.36005	4.54427	3.37638	6.64073				7.05119	4.93633	6.23938	4.18158	3.25526	6.02941	7.95741
	266	4.43109	4.79002	5.49331	4.18555	7.35776	4.63167	3.67558				4.7557	8.54125	3.6412	2.29055	4.81066	4.28469	7.69502				10.8221	3.89418	7.79713	2.8793	3.89487	5.6931	8.06961
	267	3.97176	6.12971	6.35048	4.15219	6.22637	4.30517	2.52076				3.51208	6.99173	3.18601	2.75652	4.34126	3.20631	6.06837				4.51755	4.3274	6.42654	3.07056	4.1648	6.53366	8.06977
	268	3.3108	4.62296	6.64157	4.77917	6.64701	3.65048	2.70061				2.6006	6.10292	3.50191	3.44979	3.26911	5.97847	5.66017				9.20987	5.33257	6.90034	4.69821	4.46779	6.88203	8.11119
	269	3.24431	5.28636	3.83735	5.1495	6.76334	3.67426	3.02001				2.80406	5.39968	3.30914	2.50872	2.69676	5.73716	6.32272				9.98846	5.49576	7.7874	4.81137	4.40295	5.29107	8.44253
	270	3.01291	5.83585	7.86349	4.54578	7.18059	4.34588	3.00775				2.91136	5.35826	3.11489	2.62649	3.18387	2.82895	6.8438				8.33552	4.05664	6.43035	6.00131	6.13093	5.36648	8.9752
	271	3.67866	4.43827	5.96927	5.12521	6.55961	3.86062	2.91705				3.15325	6.0792	4.93893	2.82555	3.22168	3.68184	6.01574				9.03177	4.13956	8.97525	4.59965	6.00544	5.62239	7.3406
	272	3.96007	3.92317	9.21551	4.80243	6.95183	4.18347	3.22188				3.15342	7.87439	3.91276	2.44412	3.40973	5.28525	7.93637				7.78902	4.69347	6.97916	4.01907	4.99418	5.5032	7.04643
	273	4.48648	3.24722	10.2208	4.715	6.33513	4.33839	3.43411				3.01015	7.86412	3.66327	2.85649	3.15529	3.50122	7.22173				8.83518	5.5931	8.45634	3.42319	6.04883	5.27018	6.47046
	274	5.64001	3.58629	9.43686	4.28465	6.31533	4.53966	3.57675				2.80386	7.06537	3.88433	3.3153	2.99318	3.52385	6.7006				10.2923	5.46959	9.09252	3.75919	7.09817	5.2758	6.65952
	275	4.57439	3.09364	5.88614	4.85953	5.72357	3.86696	3.66625				2.80162	6.03129	3.98956	5.78904	3.65138	3.35458	5.97814				6.90429	4.39595	8.52094	4.14153	7.15612	5.57838	7.71418
	276	4.00918	2.75483	6.81182	4.29718	5.885	4.50862	3.86926				3.59749	6.91607	4.3514	3.76774	3.13645	3.57899	4.96335				8.71605	5.09512	7.88881	4.8398	5.5166	4.42016	8.26461
	277	3.38647	2.57305	8.36135	3.9337	5.82531	4.12873	3.56835				3.343	7.75985	4.96379	5.00913	2.97217	3.31343	6.2717				10.1927	4.40485	10.2286	4.29686	5.90831	3.50623	7.61684
	278	3.35343	3.51994	6.26387	4.02508	7.09968	3.85795	2.82855				3.20898	12.1652	4.40363	3.52473	3.44037	3.6267	5.52846				9.07097	4.43783	7.73239	5.095	5.45703	4.23321	7.69184
	279	3.37783	4.15893	4.99282	4.50131	7.62343	3.62174	3.56434				3.39562	6.24239	4.81528	3.19086	3.40795	3.87654	4.79169				7.9704	3.74562	4.34879	4.8454	3.64887	4.41788	6.99322
	280	3.27565	3.79626	3.91956	4.99126	6.92028	3.60924	3.22706				3.08161	7.93083	3.61077	4.1854	3.10424	3.51224	4.28132				7.17287	3.90854	5.00244	4.74823	3.3802	5.97093	6.18213
	281	2.99138	3.77082	4.63247	5.06274	7.04261	3.32584	3.05985				2.92899	3.75783	4.34264	3.4558	3.13152	3.49649	4.24907				7.3992	3.43098	5.28144	3.17424	4.10183	5.30905	7.5055
	282	3.43948	3.14235	5.82828	4.56387	6.3037	3.40689	3.19972				3.64202	9.34913	3.62902	3.31724	3.16618	3.42638	4.27994				9.34475	4.33626	5.64953	2.9934	4.09985	5.72173	7.23581
	283	3.78179	3.86626	5.51034	4.89007	4.76799	3.60054	3.52629				3.26758	8.59476	3.53494	2.65515	3.70415	3.80278	5.62875				5.62742	4.13366	6.38095	3.02149	3.84257	4.58204	7.25052
	284	3.48009	3.20303	5.18491	4.8342	6.40405	5.3605	2.98992				3.04117	6.38549	3.25173	2.66282	4.03808	3.25066	4.86182				6.62201	4.57494	6.70647	3.47132	4.39485	4.08321	6.53366
	285	3.74084	3.46275	5.15097	4.30184	6.8563	5.65177	3.51612				3.56262	5.80207	3.59391	3.61369	4.18252	3.66229	9.06334				6.63852	5.15393	5.85501	3.66609	4.47496	4.58814	6.79918
	1week mice RQ
	time	vehicle										2mpk										10mpk
	1	3.21181	3.23244	8.28667	4.36999	3.96693	4.15425	3.34826				3.47108	9.54507	4.65249	2.85347	4.64923	3.68717	5.94744				7.26441	5.9526	8.2722	2.76407	4.02425	4.27443	7.80322
	2	3.0524	3.31783	6.31056	3.53623	4.65377	5.54347	3.5872				3.72396	9.61884	6.57562	3.2738	3.52417	3.41763	4.46399				7.12028	5.59596	8.50898	3.05767	4.43298	3.75178	6.13344
	3	2.92958	4.02663	5.11722	3.82251	4.23882	4.99511	3.58424				3.80115	4.1498	4.06838	3.20608	4.2829	3.47185	4.29379				7.48111	6.74174	8.38519	3.3521	4.40833	3.85861	6.75897
	4	3.29773	3.16157	5.1106	3.69653	4.84035	4.68425	4.04128				5.05379	5.42282	3.89039	3.30582	3.56141	3.60033	4.65746				7.34095	5.72577	7.31034	2.79874	4.01952	3.73962	7.34652
	5	2.65555	3.34914	4.89869	3.35851	5.73642	4.55896	3.74453				4.65697	5.37657	3.7033	3.4129	4.30985	3.19102	4.32735				7.54948	4.68521	7.20187	2.62722	4.68799	3.46375	8.24029
	6	4.87039	3.86384	5.71104	4.25759	5.79421	5.01485	3.5009				6.68149	7.80781	3.53103	3.3479	4.50749	3.49139	4.98583				9.09279	5.29597	7.04949	3.20795	6.55044	4.06215	7.22313
	7	3.98585	3.28149	6.09722	4.13166	8.0209	6.88372	4.00741				4.6606	6.69607	2.64237	3.93411	3.84716	4.11226	4.9849				7.24891	5.22255	6.40009	5.51333	6.38794	3.98182	6.79069
	8	4.49025	4.22778	7.29871	4.05087	6.56489	5.25677	3.60384				3.96147	5.56807	2.8633	3.15587	2.44364	5.70782	4.90087				13.2121	5.52093	5.59329	5.10118	7.54364	4.15543	6.29164
	9	2.89735	4.74442	8.20545	5.0651	6.36125	5.06557	3.15369				4.59293	13.3443	2.71802	3.08211	3.66603	5.16849	5.96406				9.67416	4.69442	5.87644	6.51942	6.95874	3.90284	5.79981
	10	3.08376	4.37214	6.22078	4.54724	6.7422	5.70857	3.90334				4.57063	6.86596	3.15231	3.19953	3.24321	5.82704	4.45107				8.65499	5.37425	6.22083	6.17856	5.88761	3.29711	6.83228
	11	3.25465	3.22406	3.61387	4.99577	5.98151	5.76782	3.29621				3.09177	5.63025	2.62085	3.22103	3.46176	5.09537	5.86166				7.3677	6.87219	6.07956	4.89433	6.07461	3.91672	6.92919
	12	3.37303	3.77473	6.65364	4.63067	5.96048	5.16801	3.42695				3.278	6.13896	2.67831	3.18467	3.39945	4.65624	6.61593				8.3461	7.0706	5.93902	5.20877	4.42911	3.54603	7.39671
	13	3.13328	3.22787	5.53114	3.71076	4.95545	5.86942	3.76816				3.1831	5.73911	3.18139	3.31107	3.45035	4.86224	5.97842				9.16213	7.49091	6.25785	4.34402	3.73615	3.51596	7.02656
	14	3.60559	3.263	5.46396	3.73582	5.57288	6.98671	4.17678				3.5214	6.62387	2.83403	3.31383	1.99289	5.03031	5.59167				7.7517	6.99625	6.23815	3.50153	4.74586	3.64919	6.79198
	15	3.28844	3.54262	4.56743	3.96308	5.73023	5.33786	3.48197				3.20829	5.27734	2.95047	5.07664	3.15016	4.06749	4.6506				8.54763	7.28425	6.46547	4.28285	4.02754	4.46261	5.92141
	16	3.47158	3.77891	5.18755	4.11175	6.83528	4.58159	3.35484				4.48935	6.60359	3.15412	5.04426	3.88298	3.57496	4.32286				6.98923	5.53638	6.19095	3.32724	4.49117	5.30632	6.11902
	17	3.3355	3.70567	5.39116	4.08619	4.94462	4.9626	3.86351				5.13756	7.03233	3.05039	5.00089	3.87111	3.2628	3.99202				6.2931	4.77306	6.21653	3.51916	4.34524	4.94803	5.23484
	18	2.85267	3.12767	4.8826	5.17623	5.19765	4.37291	3.59191				4.81357	5.87922	2.89932	5.28271	4.46446	3.20048	3.77806				5.01133	4.74444	6.21966	4.54137	4.44937	5.05571	5.62223
	19	3.35614	3.1641	5.90143	3.10226	5.12162	4.21813	3.80117				6.17702	5.60577	3.26518	4.89139	3.19229	4.05428	4.30939				6.55876	4.47722	6.07757	5.13932	4.68076	4.89372	5.34312
	20	2.95559	3.05504	5.18233	4.57199	4.84037	3.56836	5.56588				3.66127	5.57461	3.45953	4.83172	3.05576	3.49756	5.14348				6.75539	5.62432	4.63885	4.75912	4.16992	3.80288	7.9662
	21	3.42644	2.83016	6.45509	4.25499	4.39872	4.19333	6.04161				4.83124	7.44197	3.58172	4.63888	3.17777	3.71977	5.61066				7.46505	5.79665	5.58242	4.51541	4.01695	3.72746	7.54258
	22	3.10871	3.03772	5.35997	3.69477	4.57795	3.77876	7.0382				3.60524	5.58479	3.0881	4.03414	3.13067	3.79588	5.05076				7.6491	4.29291	7.36388	3.88788	4.02254	4.20059	6.23452
	23	2.52356	4.25759	6.06598	3.8092	4.48309	4.47327	8.48823				3.60678	6.33904	2.54083	3.83922	3.62652	4.19279	5.95859				6.86206	4.49044	6.96349	3.16744	5.10636	4.28513	6.62083
	24	2.89881	4.28861	4.64986	4.19191	6.38487	3.92507	5.59431				3.28498	9.12878	3.19602	3.44197	3.29542	4.14988	5.33053				6.19498	5.7052	5.62135	3.07144	4.92948	3.86216	5.14556
	25	2.63958	3.1149	7.1803	3.77106	6.84306	4.1898	4.7444				3.32397	4.60981	3.89073	2.54657	3.8543	3.51937	4.70112				5.41814	5.73512	5.8966	2.82907	5.82459	4.59213	7.06755
	26	3.12579	3.27256	6.8458	4.68187	6.12241	4.08082	4.51519				4.05188	5.05915	3.97165	2.47096	4.02775	3.57692	5.33984				6.16631	5.03013	5.83497	3.47313	7.38564	3.70017	6.6178
	27	2.76746	3.23253	5.71621	3.19962	6.29259	4.6928	4.83531				3.57668	5.84439	2.58078	3.30461	3.74766	3.35908	5.28597				6.49063	4.21344	6.16527	3.6078	6.72157	3.69713	4.75756
	28	3.38194	3.58627	5.91308	4.40083	4.96625	4.28994	5.56134				3.67103	5.67078	2.74836	3.21725	3.32996	3.86286	4.38473				8.7269	5.18727	6.1311	4.18853	5.27046	3.94523	6.45311
	29	2.91706	3.41811	5.44084	3.85486	4.47796	3.67694	4.46186				3.45474	6.41437	3.42454	2.79522	3.55945	3.63982	4.99523				8.15626	5.79461	6.05718	2.94869	5.42972	3.83462	6.73971
	30	3.62027	3.66056	6.40001	5.80225	4.66439	4.02854	3.34384				2.80206	7.03967	2.79243	3.56888	3.22217	3.5493	4.09313				10.3193	6.77652	6.64439	3.96726	6.23433	3.7236	6.48048
	31	4.22702	3.474	5.94547	2.80997	4.812	4.13506	2.68581				2.96395	5.43531	2.91319	2.80871	3.12469	3.27436	4.53626				6.64571	6.95617	5.20049	3.39653	5.85663	4.60807	6.32744
	32	4.05251	3.1879	5.48575	3.39665	4.76749	5.31769	3.14338				2.51285	5.56612	3.03959	3.16145	3.98463	3.93019	4.98286				9.39509	6.68618	5.54915	3.88522	6.06852	4.74911	5.86204
	33	3.68721	6.31337	3.69916	4.06433	4.73324	6.19416	4.48305				3.23868	7.7451	3.17289	2.56456	4.16858	3.81369	4.42314				7.66957	4.58503	7.59151	3.26973	3.93592	5.09997	5.83771
	34	2.63222	5.67638	5.42089	3.99559	5.00517	4.78425	3.56209				3.0106	7.31878	3.03911	2.43939	3.82437	3.90444	4.56903				8.69574	3.88025	7.08085	3.07305	5.43173	5.00736	6.8245
	35	3.0494	4.73914	6.10055	3.10342	5.02045	3.76768	3.37385				3.19696	6.09616	3.12602	3.01194	3.29848	3.51309	4.10218				6.16532	4.94258	6.1367	3.36493	5.47275	3.28614	7.41582
	36	3.12944	5.20841	5.10753	3.91244	4.0089	3.76057	3.54149				3.15159	5.54059	3.22086	3.26662	3.44325	3.66179	4.40788				8.5645	5.40413	6.13183	5.18058	3.5298	3.23194	8.15373
	37	2.56034	4.42354	5.16118	3.76766	4.04816	4.13972	3.84383				4.39111	6.77207	3.01074	4.11634	3.88376	4.71419	5.41778				7.19924	4.68724	6.26966	6.42271	4.21515	3.95298	8.09768
	38	3.08558	4.21903	5.53772	4.23027	4.06574	3.90864	3.43348				3.54346	5.49528	2.95109	3.00486	3.54384	3.69349	5.35574				7.92288	4.7572	6.01554	4.87168	4.22441	3.91757	9.91535
	39	3.38028	2.85933	5.82573	3.27182	4.62814	4.08285	3.6962				2.84181	8.11458	2.78997	3.29149	3.71691	3.82974	5.39862				6.52978	4.66353	7.05445	3.26329	4.63915	3.76138	7.85672
	40	3.29607	3.02594	4.67252	3.85403	3.63631	4.92467	3.84821				3.24782	7.53562	2.88987	2.94955	3.75744	4.31208	5.56513				8.25398	5.49473	5.92593	3.22652	4.37967	3.86929	7.75091
	41	2.93872	2.52965	5.21243	3.90326	4.03364	4.33071	3.44482				3.12337	8.46687	2.82434	3.27546	4.93322	3.54532	6.53247				5.77016	5.05248	6.48904	2.96671	4.52538	4.8185	7.52425
	42	3.2603	3.18483	7.33877	3.6594	4.05694	4.50354	3.06904				3.73335	7.86466	2.88355	3.16919	5.42778	5.64602	5.71229				12.5907	4.46142	7.56139	3.74619	4.6396	4.97287	6.52349
	43	2.77102	3.82277	7.38397	3.98077	3.46264	4.37057	4.16799				3.39477	6.5384	3.07599	3.31736	5.53428	4.87164	6.44806				7.93784	5.19467	7.86434	3.39838	3.9159	3.90168	6.07818
	44	2.93985	3.45724	6.21069	3.46991	4.2509	4.08864	3.30656				3.83125	7.17243	3.43655	3.2391	4.91711	8.09521	4.59637				8.91641	4.89651	7.81215	3.52803	3.70329	3.4748	6.87696
	45	3.34687	3.74885	6.45915	3.51352	3.65566	4.06033	3.42709				4.04548	5.86694	3.79936	3.33077	3.21084	3.71127	5.22999				3.98145	4.82089	7.51338	3.90032	3.81331	3.26511	5.4256
	46	2.5761	3.56411	9.58423	4.16472	4.59761	5.18946	3.35192				5.55082	5.03412	4.80596	3.44136	3.18443	3.85887	5.24069				8.57246	5.01601	7.54814	3.4932	4.26155	3.76807	5.64602
	47	2.98573	3.45405	6.08973	3.90693	6.96937	5.52135	4.87513				4.47197	4.84845	4.97115	3.17447	3.36605	4.04171	5.54863				6.36274	4.86026	7.66729	3.50638	4.12659	3.59755	6.37235
	48	3.03621	3.48219	6.54105	4.40627	6.38684	4.19466	5.02965				5.58571	5.62959	4.78579	2.71838	3.48958	3.79996	6.80098				5.14891	5.34753	9.41769	3.46359	5.22561	3.53691	3.55241
	49	3.99623	3.44068	5.63129	3.95966	6.70136	4.24752	3.48967				5.23794	5.17408	4.40386	3.29462	3.26617	3.77114	5.90529				10.1998	4.75892	7.82071	5.37611	6.37946	3.0675	6.68588
	50	5.10717	3.11415	5.60087	5.95199	7.79695	4.6322	3.55935				4.73413	6.85796	3.18	3.06379	3.22509	3.26727	5.59266				8.5875	4.60012	7.50232	5.59158	7.27464	3.24408	6.76763
	51	4.14886	3.65623	5.04919	3.38677	4.85422	4.64056	4.13978				4.49953	6.03775	3.11132	3.3804	3.30434	3.8677	6.65793				8.17061	4.98494	8.16188	7.05874	5.34126	3.2907	6.54087
	52	3.30385	3.18116	5.49971	3.56181	4.70427	4.90139	3.28913				5.03136	6.75757	2.66056	4.2038	4.11201	3.38471	5.37364				6.65546	5.26422	7.26977	5.64253	4.99741	4.64383	7.65563
	53	2.57934	2.9667	7.4701	5.18361	4.14671	5.36414	3.41883				5.59049	4.92305	2.7312	5.14489	4.12389	3.94884	5.04387				8.2627	5.54746	7.22629	5.33146	4.81417	5.45336	6.26534
	54	3.1215	3.40125	6.49421	4.29033	4.49814	5.44103	3.17589				5.36518	5.82762	3.16067	5.85382	3.34355	3.85173	4.48257				8.30497	6.40697	7.2948	3.93982	3.35354	5.87902	6.03435
	55	2.4503	3.07809	4.57141	4.18794	4.59006	5.29748	3.31936				4.71588	5.59497	2.98674	3.27871	3.61915	3.91547	5.37973				6.74723	7.53298	6.7216	2.87818	4.00328	5.62587	6.00495
	56	3.2415	3.22719	5.07102	3.36378	4.08886	5.54474	3.61275				3.88375	5.96758	3.23745	3.53544	3.73117	3.91644	4.20194				7.44058	4.88132	7.17973	2.88418	4.06918	4.783	5.49531
	57	2.48518	3.08129	4.4773	3.61409	4.06873	4.5242	3.10235				3.62304	5.93857	3.33902	2.76029	3.66601	3.72	5.26018				8.62969	3.32283	6.28578	2.81542	4.55706	4.69564	7.02141
	58	3.05806	3.37207	5.12678	3.51728	3.87216	4.97703	3.51024				3.76672	4.36357	3.05063	2.94463	3.39781	3.45931	4.25809				6.84439	4.16347	6.17514	2.81497	4.73338	3.67723	8.3192
	59	4.85248	3.44343	4.65202	3.35832	3.98696	3.59023	3.19626				3.10524	5.60381	3.16267	2.9011	3.33067	3.99949	4.67357				5.88799	5.03613	7.61295	3.19363	4.73921	3.86249	8.14714
	60	4.61563	3.95038	4.9316	3.98399	4.12948	3.52774	3.97978				3.50934	5.17084	3.12265	3.0544	3.91034	4.16163	5.14935				5.84973	5.45506	8.3291	4.37558	4.33152	5.42598	7.66709
	61	3.95399	3.34095	5.26823	4.12216	3.6065	3.92012	3.68255				3.23778	3.53426	3.28727	2.42283	4.2492	3.20537	4.93251				5.10387	4.69982	5.65179	3.34117	4.27346	6.13464	7.76551
	62	3.71491	3.34118	5.13604	4.64276	3.755	4.04055	4.06938				3.2863	5.04798	2.91691	3.56676	3.56061	3.49547	4.23987				8.18405	3.49865	5.99244	3.272	4.14354	4.82516	7.80887
	63	2.59769	4.86558	4.52766	4.194	3.65173	3.89702	3.95164				3.36102	5.41841	3.0045	2.89416	3.13399	3.3826	4.3002				5.058	4.74367	5.73734	3.27352	4.04792	4.01284	8.04392
	64	2.61943	4.55305	5.81613	4.06719	3.60972	3.78671	3.45669				3.59424	6.07425	2.9935	3.01468	3.42731	3.97116	4.87669				6.69357	4.77531	6.95163	3.40187	4.13941	4.25289	9.19367
	65	5.57039	4.93253	6.76058	3.558	3.87821	4.22381	3.72869				3.03566	5.13977	3.61359	2.75509	3.06809	3.85861	4.55554				6.36653	4.85621	6.90679	3.63063	3.99469	3.6961	6.46303
	66	3.4001	5.41345	5.62964	3.66136	4.07618	3.65494	3.60943				3.33012	7.80075	2.9508	2.96451	3.1021	4.40257	5.38523				5.99127	3.89397	5.73643	3.24606	4.67906	3.77467	6.98539
	67	4.04643	5.00463	5.29971	3.87762	4.6801	3.67726	3.59302				4.69744	5.23331	3.19791	3.25153	3.05697	5.0692	3.76776				5.94752	4.28524	7.4557	4.01804	4.34727	4.34695	4.06009
	68	3.67395	4.31015	5.42431	3.75253	4.40566	3.57682	3.95763				5.1626	6.06736	4.69187	3.24975	5.1247	6.20538	5.82359				5.40077	4.07819	5.46764	3.99309	3.95176	5.08004	5.23546
	69	3.46431	3.13155	5.12035	3.56953	3.83486	4.21297	4.25859				5.39239	5.25488	3.54026	2.56596	5.51117	4.65309	5.71641				8.08409	4.77974	5.65467	4.17829	5.19414	5.32456	5.55881
	70	2.47827	3.01777	4.71927	4.70842	3.91386	3.94536	3.71091				5.4473	6.56367	3.04686	2.60799	7.03431	3.97276	4.67776				10.162	5.26226	5.47924	2.93526	7.35912	5.31764	6.04843
	71	2.96025	3.57895	6.81496	4.65346	3.6386	4.20678	3.39893				5.73452	6.62913	3.12609	4.72302	5.83117	3.57085	5.27082				6.86068	4.69597	6.33383	3.51018	6.7959	6.39647	7.23598
	72	3.10702	3.19667	5.67262	3.7018	4.75495	4.34664	3.4748				4.89315	5.29045	2.84512	5.61097	6.30241	4.41796	4.8285				5.8157	5.06049	7.17412	3.51735	9.04814	7.10613	5.58469
	73	3.03654	2.77978	5.02433	3.76099	6.32865	3.70047	2.92375				3.91157	4.26517	4.17384	7.9856	5.69653	4.27068	4.11804				5.82527	5.60791	6.67734	3.84988	6.67552	4.96291	5.47506
	74	3.09446	3.1363	6.02274	3.21381	6.13775	4.90336	3.57688				4.50844	5.31296	4.99573	5.3702	5.8992	3.58154	4.84497				5.46847	6.65038	6.79797	3.50304	5.41626	5.21933	6.64207
	75	2.40924	3.11994	4.44263	3.00709	7.64601	3.86605	3.46608				5.4313	10.4025	3.66559	3.92775	5.08634	3.15067	4.58778				5.91316	5.19962	6.10551	3.10679	4.64844	3.97091	6.10625
	76	3.0265	3.32288	5.61393	3.16865	6.71343	3.70377	3.6659				4.12043	3.16918	3.90594	5.63795	4.21763	3.69975	4.481				5.67505	3.6247	7.20999	3.30874	5.50112	3.42049	6.93515
	77	2.79001	3.06603	6.00079	3.41804	6.41135	4.01495	3.43359				5.11903	5.10415	2.83065	6.33678	4.03099	4.04134	8.37323				10.3109	5.32106	8.84618	4.18511	5.03365	4.2206	6.94904
	78	3.18837	3.19896	5.97991	3.55846	6.15243	4.96404	4.07559				3.80805	6.17556	3.1378	4.72315	2.73261	3.44929	5.01185				7.26616	5.04932	7.6886	5.58091	3.57003	4.79321	8.35398
	79	3.60652	3.18146	5.11092	3.82553	6.02054	5.07703	3.48826				3.38194	5.59324	3.20647	4.1098	2.86114	3.25543	6.83706				7.51769	4.64166	6.1835	5.5793	3.39915	3.99368	7.77312
	80	5.04517	3.61186	5.88502	4.04174	7.08113	5.57162	3.94143				4.62433	6.07525	3.00633	3.89134	4.10937	3.37826	7.2637				6.8267	4.44044	6.41409	7.16703	4.53645	5.17251	10.3959
	81	3.96158	3.59623	5.62817	3.3743	5.80852	4.72492	4.19069				3.44834	5.5201	3.56623	4.02963	3.47306	3.42076	5.32342				5.47322	4.32261	8.13078	5.51649	4.48942	4.16126	8.39133
	82	5.32675	3.2445	5.47145	3.58426	6.13799	4.29666	4.55925				3.91482	5.70525	3.30221	2.97287	3.88852	3.66837	6.35989				8.15732	5.01724	5.03077	5.37416	4.40348	3.03541	7.67709
	83	4.84428	3.42515	5.19045	3.60765	6.54996	5.46256	5.88641				3.66664	5.38571	3.79575	2.28113	3.35931	3.98823	6.06365				9.23912	4.74508	5.73711	4.75359	4.24626	3.38564	9.55985
	84	5.37569	3.26892	5.6552	3.67203	6.4347	6.56914	5.92858				3.29633	6.02677	3.19086	2.80232	3.8572	3.24863	5.0329				6.99319	4.42634	7.35041	4.66557	4.69847	3.85405	8.61391
	85	5.53216	3.49841	5.61593	3.08844	4.21498	6.23469	6.55473				3.61163	5.41611	3.7874	3.67012	3.32336	3.37118	4.07223				5.94278	4.85718	5.62637	4.94151	4.29843	3.42182	7.62199
	86	5.08915	2.91384	4.57475	3.06873	6.11334	5.52617	4.12515				3.61947	5.56968	3.09316	2.97858	3.08028	3.97295	6.18072				5.23471	4.84719	6.7656	4.53308	4.55597	4.12018	7.26727
	87	3.74707	3.85138	5.90392	3.03023	5.80913	5.19916	5.48803				3.84959	9.30035	2.79291	3.08397	3.44184	4.29638	4.17978				4.52252	4.5031	6.96597	4.89786	4.59249	3.76859	7.87526
	88	3.31561	4.54406	5.22401	2.82865	5.48904	4.45797	3.8834				3.36276	5.78923	2.87762	2.98961	3.54038	5.05136	4.24857				6.18171	4.79625	5.77514	3.99031	4.29828	3.95757	7.33798
	89	3.29097	4.43769	4.87269	3.5307	5.80967	4.97177	4.24078				4.26812	7.14302	3.05845	3.09962	3.23299	4.26078	5.11294				5.76288	4.86451	5.81068	3.35168	5.87953	4.79387	5.7077
	90	3.37813	4.74449	4.01742	3.46618	5.90881	3.87145	5.94284				3.49733	5.46716	3.1443	2.74993	3.47743	3.30378	5.92504				6.01786	4.50027	5.91494	2.61096	6.02938	5.19865	5.86039
	91	3.43086	4.349	9.19476	4.421	5.63211	3.99453	5.85285				2.76718	5.26042	2.95353	3.14735	3.39419	3.78429	4.76716				11.5421	4.49467	4.91967	2.73636	4.63518	4.24214	5.6475
	92	3.68364	4.14024	8.133	4.56958	4.81088	3.79007	4.77391				4.97809	5.7657	3.03805	2.91629	3.34137	3.84317	5.20057				7.95819	4.92309	5.33073	3.19994	3.53905	4.60554	6.3685
	93	4.99436	4.3558	8.46986	4.3142	4.64242	3.63674	4.47071				6.76133	5.54802	3.0589	2.86361	3.95444	4.02932	5.52445				8.27918	4.22637	7.88054	3.41825	4.31405	5.3133	6.44033
	94	3.71052	4.53165	6.22979	3.95021	4.95791	3.7263	3.30088				5.38473	6.04062	3.29669	3.12925	3.34141	2.97732	4.8342				9.55221	4.68558	7.5227	3.58104	4.40287	3.90203	5.81234
	95	3.54877	3.08211	7.64876	3.69064	4.50175	4.24183	2.52067				5.10298	7.35829	3.54171	3.88196	3.33325	4.27255	5.21047				9.65813	4.9008	6.93687	3.49553	4.26509	4.25519	7.20888
	96	4.22376	3.20328	5.1188	4.19059	4.44135	4.69897	3.31951				5.25651	8.72743	3.34378	3.64147	3.55852	5.94328	5.13938				9.41081	5.84199	7.43249	4.71902	4.50551	4.36919	7.3415
	97	3.2284	3.09505	4.80981	4.83917	4.04038	3.77854	3.34104				5.26687	5.00092	3.49041	3.74447	3.91937	5.28233	6.15257				7.20179	4.93228	5.34007	4.15129	4.15643	4.37095	9.43415
	98	3.18485	3.55286	6.43617	4.27107	4.02243	3.346	3.85127				4.22047	8.00646	5.73222	3.92274	5.18633	4.26661	6.1067				7.66745	4.5481	6.58312	4.23031	4.73286	4.33743	9.2109
	99	3.3839	3.30056	6.28799	3.36176	4.21916	4.37029	3.35678				4.22622	5.92896	4.3016	1.3299	4.25351	4.25072	6.51875				11.5504	5.33168	5.57221	3.62993	4.04403	4.08108	7.73797
	100	3.2585	2.99646	5.95275	4.54802	4.16558	3.84631	3.63229				4.02226	5.8315	4.0999	4.38333	4.06746	4.74118	6.14659				7.26622	5.92085	6.59328	3.34831	4.88562	6.0198	8.32863
	101	3.51014	3.32529	6.69346	3.62277	3.93561	3.93271	4.44025				3.20324	5.09293	5.6307	5.91225	3.27638	4.1856	9.79322				3.9324	6.61393	8.2799	3.15841	4.34717	5.83917	8.35947
	102	2.64028	2.95897	5.04024	3.20854	5.41734	2.71003	5.2533				4.7332	5.32438	4.95724	5.36568	4.24212	3.2471	6.09126				7.46147	6.56165	7.94501	3.03828	7.55023	5.69072	7.35514
	103	3.27927	3.02726	4.75996	3.61324	7.51514	4.65467	4.87601				3.76855	6.70651	4.45722	5.41535	2.94661	3.89974	7.30384				6.40949	6.39553	6.89395	3.38883	8.00401	5.37298	7.60783
	104	2.75988	2.92057	5.45844	3.55809	6.48857	6.07156	5.49889				3.15805	6.03273	4.66248	5.93682	4.57802	3.34347	6.22237				6.55043	7.58979	5.8028	3.38679	6.50097	5.65088	7.62951
	105	5.0385	3.22901	5.31937	3.69936	6.56359	7.41321	4.261				3.70957	5.30766	4.88891	5.9845	3.44066	3.5582	6.06259				9.54972	6.29518	6.66755	3.80163	5.99356	6.12514	7.27603
	106	3.79709	3.31286	7.31627	4.30704	6.09727	6.85035	3.19858				3.46775	5.72906	4.5396	5.95063	3.13808	3.54654	5.09267				4.51386	4.94435	5.49036	3.51786	5.4625	4.63146	7.35041
	107	3.42684	3.67566	4.83645	3.40734	6.36286	9.08022	4.03365				3.56212	5.79917	3.84663	5.87829	3.86517	3.44612	4.75036				5.33355	4.12057	8.0875	3.88781	5.49764	5.1115	7.23658
	108	3.15859	3.20946	6.66246	3.99549	5.80856	4.87004	4.13872				3.44518	5.26778	3.69485	5.10772	3.16494	3.28004	4.24517				5.7974	4.24771	6.70587	5.7204	3.81533	5.96129	6.25312
	109	3.13318	3.38406	3.72857	4.47143	5.93433	4.68008	4.01016				3.84835	7.49728	2.70798	4.32791	3.67299	3.67941	5.07679				5.37066	4.99546	6.45273	6.5255	3.41233	4.57123	7.58029
	110	4.08701	3.28411	5.95064	4.33615	5.80184	4.49108	3.55986				3.60139	5.57312	2.81537	3.16199	4.11637	3.49422	4.49096				6.86034	4.59602	6.12356	7.37974	3.45925	3.10033	7.95209
	111	3.07785	3.83176	8.46873	3.7321	5.77397	4.52865	3.59411				3.54937	5.97063	2.84235	5.51604	3.91007	3.67563	4.88643				8.58392	4.93911	5.50207	4.86157	4.36119	3.62789	8.63711
	112	5.30272	3.42842	5.65571	4.64292	3.57367	4.47342	3.2807				3.55122	8.65832	3.01215	6.4541	3.91282	3.75759	5.49071				5.50866	4.72358	6.39465	4.89418	4.71055	3.7816	7.71518
	113	3.56687	3.40127	5.79039	3.85726	5.87703	3.84889	3.16057				3.67531	8.18882	3.04837	6.21066	2.76163	3.50198	6.59733				7.42725	4.37294	6.72951	4.76934	4.0291	4.12747	7.71373
	114	5.64779	3.3793	6.57989	4.14407	6.13911	3.94524	4.16177				3.77933	7.91202	2.90438	7.26821	4.10094	4.15822	4.97944				7.61605	4.81017	6.64622	5.72124	4.34944	3.95778	8.41177
	115	5.92926	3.30177	6.03008	3.40985	7.05473	3.95498	3.30423				3.60945	8.09763	2.85576	5.60585	3.49059	4.77298	5.80241				4.93348	3.46129	5.81935	4.42408	4.27959	4.24266	7.42499
	116	4.84119	3.47361	5.89231	3.1563	6.97527	4.30847	3.95999				4.28887	7.28487	3.3467	4.79211	4.08475	3.74516	5.11078				4.73759	4.25712	6.09249	4.84968	4.57079	4.28437	8.08104
	117	4.38877	4.23001	5.32359	4.64674	7.34604	3.83094	3.99228				4.84138	6.56405	3.48702	4.17335	3.00591	3.8235	5.31166				5.50169	5.04796	6.7489	3.27042	4.32967	4.15277	7.16749
	118	3.97145	4.85117	5.45315	3.78731	8.90177	4.54162	3.855				5.89918	4.41102	2.86847	3.6911	2.1127	3.56391	5.44774				8.85854	5.8744	6.87124	2.70463	5.98523	4.5459	5.84489
	119	3.42883	5.7238	5.62009	3.40332	5.58195	4.37805	3.54213				5.20454	6.56782	3.34056	3.00462	3.27895	3.75797	5.30761				9.23294	5.84034	7.55763	2.47093	6.06151	4.19591	5.34583
	120	2.8251	5.82678	5.40838	4.53515	4.88081	3.8688	3.84004				5.42325	6.51782	2.71578	3.4547	3.22512	3.41814	6.43981				9.35165	6.3872	7.15376	2.96158	4.09	4.90204	5.92276
	121	3.24203	5.35827	7.06844	5.13603	4.9704	3.77386	3.85752				5.86061	5.45212	3.19423	3.55558	3.746	4.43451	4.72685				7.86967	6.10626	6.18513	3.83957	3.3334	5.48493	5.10699
	122	2.82829	5.52862	6.43771	3.69808	4.90517	4.06815	3.13278				5.26643	6.13887	4.9766	3.40799	5.83415	4.59457	6.78725				7.15093	6.19219	6.7796	3.38585	4.33013	4.36822	5.29455
	123	3.50331	4.25806	7.67501	3.88683	5.56635	4.67519	3.93878				5.88233	6.66705	4.77903	3.42137	7.04693	4.58659	5.15921				7.2007	6.08673	6.55284	3.7014	4.42607	4.04992	5.10812
	124	3.2832	3.87052	7.08972	4.47827	4.52488	4.68856	4.08844				5.41004	6.68412	4.39858	2.89329	5.8584	5.32627	5.05093				7.43451	3.72662	5.92906	3.32373	4.76844	4.05929	7.26189
	125	3.61964	4.76938	9.02881	5.94324	4.56041	4.42948	3.77386				5.19565	5.91289	4.62392	3.30163	6.5571	4.78726	4.71905				11.52	4.24831	6.17226	3.94898	4.64896	4.13542	8.17082
	126	3.95827	3.59364	7.22253	5.11104	4.31313	4.26046	4.02938				4.78277	7.51493	3.97536	3.34881	6.0528	4.18513	5.28915				10.1924	4.78196	5.79074	3.75229	5.11226	3.71854	8.15078
	127	5.48485	2.82375	5.72262	4.86695	4.15454	4.45557	4.20352				3.55646	5.88237	4.47084	4.23937	7.64982	5.54012	5.65269				8.05164	4.81059	6.44279	3.78604	6.95237	4.28277	9.3838
	128	4.4613	2.84232	6.38172	3.46934	4.06543	3.8844	5.51075				3.06962	4.78801	4.49719	5.54842	6.37877	3.65751	4.99866				8.97738	4.33469	11.3856	3.54888	5.47845	3.60343	8.57586
	129	3.24964	3.53071	7.52939	2.70916	4.69392	4.4669	6.53151				3.97664	5.18692	3.38724	6.4167	5.72761	3.79415	4.5926				9.71257	4.74158	6.4325	2.72688	6.35004	5.00534	8.1122
	130	3.13315	3.50803	6.36854	3.69675	5.07586	4.56508	6.63802				3.67947	6.38079	2.95149	6.69668	5.87609	4.07902	5.85086				7.81192	4.76992	5.82924	3.46089	6.59377	6.55195	7.35801
	131	3.10007	3.17272	6.03157	2.91046	3.52343	4.52226	8.2771				3.88512	5.81768	2.89834	6.04331	6.83058	3.82736	5.93711				7.70105	4.76496	7.69522	3.65108	6.06425	5.71825	6.82547
	132	3.64104	3.25192	5.28658	3.35347	3.43519	5.56764	5.79352				3.53841	6.50765	3.20615	5.94421	6.19321	3.93284	4.90638				8.19135	4.80624	8.01142	6.26443	5.02594	5.59629	7.0734
	133	3.00351	3.0538	6.48899	3.14641	4.00925	3.83848	3.96741				3.60758	7.2921	2.79196	4.44165	5.83007	3.68711	4.76509				8.03176	4.57725	7.99701	6.38331	4.03947	4.09455	5.61638
	134	3.58708	3.48668	9.76108	4.65611	4.07435	6.0736	4.52627				3.93783	5.96953	3.21172	3.37411	5.90636	3.85797	5.98194				8.60837	4.38224	8.45066	5.72979	3.38481	3.91253	7.81181
	135	3.21058	3.49633	7.58476	4.75941	3.76793	4.5589	5.22516				3.62915	5.57686	3.08835	3.00869	5.4936	3.79746	7.86062				11.2993	4.48726	6.70752	4.89317	4.43689	5.00848	8.2005
	136	3.2789	3.58811	7.42141	4.61568	5.18053	4.69392	3.16483				5.10557	5.81571	3.05837	3.69612	6.25823	4.19468	6.26551				9.39333	5.79691	8.01516	3.24171	4.43511	4.40912	7.38171
	137	3.96825	3.33802	6.72542	4.20252	5.73554	3.61476	3.19561				5.92606	5.69644	3.80542	4.13792	5.42895	3.77798	6.16777				7.99311	6.29272	7.46439	3.17178	4.38385	4.01483	8.48398
	138	3.09172	3.10021	7.10699	3.80514	4.53458	5.35635	4.90942				5.75125	6.44246	3.77738	3.28957	5.70594	3.75458	5.07267				8.34935	5.32031	9.38893	3.18828	5.0199	4.58143	8.16743
	139	4.2036	3.29349	7.57825	3.37352	4.48404	5.86061	5.54127				6.07886	5.73307	4.27923	7.61276	4.96059	3.95079	4.09018				9.31562	4.55171	9.41588	3.67867	4.62211	4.08208	6.95521
	140	2.44561	3.65205	6.01734	3.62846	4.15615	3.97973	4.92959				6.10009	7.29896	4.90272	4.89012	5.50665	3.81843	5.50929				10.7186	4.43418	9.29658	3.26479	4.40265	4.2908	6.12209
	141	3.34698	5.15651	5.23175	3.77672	4.84392	3.89196	5.34094				5.14962	5.5407	4.18607	5.12529	5.5363	4.08699	7.19261				6.88301	4.30804	6.47879	4.76204	4.42653	5.07808	6.90177
	142	3.13285	4.91546	6.90275	3.26341	3.98468	1.86823	5.45103				5.65577	6.97816	3.80859	5.20927	5.38171	3.93994	4.16393				6.49864	4.78585	6.75059	3.48583	4.44937	6.68184	5.95826
	143	4.48091	4.1613	9.13617	3.67294	4.66024	5.71382	4.16896				5.67971	4.33174	3.36335	6.31185	5.66559	4.09766	6.40839				12.9557	4.62257	5.52358	3.90054	4.87257	4.15554	5.92541
	144	3.86439	3.40441	7.70484	3.27411	7.03473	6.63598	3.71444				4.85548	6.94735	3.37012	6.30764	3.60935	4.05512	4.43338				9.63996	5.72544	6.2657	3.70623	4.67401	3.91444	5.52926
	145	2.4201	3.94921	7.60014	3.84973	7.29524	6.93118	5.35584				5.28097	6.72751	3.25777	5.99558	3.52702	4.20017	5.65351				9.51503	5.64959	7.65052	3.90531	4.05765	4.10409	8.15495
	146	4.53196	5.29072	6.17324	4.33911	6.24745	6.96438	4.86514				5.38148	6.25412	3.54602	5.60644	4.29369	4.0162	5.84035				9.71525	5.98118	6.49483	3.72734	5.62242	5.30039	8.31193
	147	4.09354	4.51371	6.94375	3.86296	6.72704	6.17668	4.73824				5.25359	8.11131	4.11076	4.25263	4.01919	3.53053	4.92795				10.2154	5.19732	6.88591	3.63001	5.81801	5.85309	8.75775
	148	3.42111	5.15451	6.10284	3.92488	6.58043	5.16564	5.47158				5.54994	6.80171	5.10268	5.26619	3.86023	4.49613	5.99588				11.1664	3.91448	8.27093	5.77986	6.41458	5.78132	8.7636
	149	5.9904	6.36465	6.56429	3.14574	6.73363	5.05304	3.78673				4.90591	7.26631	3.78758	5.41302	3.52544	4.64421	6.06244				10.5012	3.4332	6.75618	6.84442	5.21446	6.00506	8.2809
	150	4.90393	5.70872	5.96641	5.05296	7.55963	5.43419	3.65849				4.61911	6.60264	3.10282	5.86333	3.18187	5.04885	6.18021				8.79549	5.10311	7.46858	7.46717	5.95915	7.51966	8.9605
	151	4.98663	4.97506	8.11532	3.91766	5.37485	4.60878	3.60086				4.24364	8.35389	3.54867	6.30137	3.82346	4.67047	7.07				7.07721	4.52444	7.94071	6.1244	4.44263	6.78193	8.60989
	152	5.37513	5.14732	13.1571	5.35514	5.99392	5.98658	4.17464				5.42089	6.9132	4.47441	5.65485	3.37481	5.29525	8.15474				8.09362	4.74236	7.48258	5.55412	3.65585	5.53612	8.72959
	153	4.29267	5.2933	8.13882	5.44926	6.43513	5.17689	4.95686				6.16253	7.92557	5.37849	5.06863	3.51118	5.15246	6.94598				9.02912	4.71316	8.26063	4.673	4.67781	5.75545	9.15142
	154	4.11288	5.21771	7.68172	3.26517	6.3518	4.4101	10.3197				5.04448	7.28706	5.90105	4.26953	3.4209	5.27898	8.39091				10.8107	4.90462	7.18291	5.75415	4.28281	5.54078	7.77083
	155	3.03997	5.87547	9.24658	4.27761	8.6919	4.99203	7.91047				5.41666	7.52532	5.98897	3.40025	3.82317	4.60933	6.62674				9.4278	6.81357	8.31399	4.59744	4.84343	5.64713	8.62918
	156	2.70555	5.63984	9.3022	3.80873	5.09251	4.87744	6.56675				5.58414	6.57232	4.37071	4.12082	5.48431	4.44006	7.04392				9.45991	6.90241	9.0771	5.85439	5.30311	5.37228	7.50792
	157	2.93121	5.35285	9.476	4.26868	4.88403	3.93819	6.91723				6.1835	3.92042	4.22965	4.15328	2.80988	4.84392	5.38729				11.7119	7.64046	5.89899	4.39468	5.04434	4.142	8.75867
	158	4.16435	5.63557	6.0192	5.37436	5.1871	3.95052	6.40618				5.25718	5.7393	5.19355	4.71263	5.0279	3.80556	8.5534				10.4582	7.93374	7.54511	4.1565	5.05073	5.2191	9.89303
	159	3.90452	4.82581	9.73231	6.74753	4.97671	4.67816	5.95903				5.70748	6.40564	4.49323	4.11581	4.87288	4.47746	6.66649				8.63626	7.67078	8.09933	4.71592	5.39271	7.57625	7.41682
	160	3.3682	4.7606	6.64753	4.2933	5.55577	4.25388	6.40272				5.81158	6.26019	4.67212	4.45983	6.03404	5.17456	7.67341				9.46971	6.17499	10.4231	4.34478	7.56145	5.87584	7.14903
	161	3.16354	5.49757	6.24047	4.93848	6.98743	4.18888	6.20008				7.12433	10.6496	4.58894	5.83015	5.739	3.68901	7.92025				9.19063	7.39669	8.84466	4.55204	8.13831	6.41817	7.23653
	162	2.97101	5.49131	9.87733	5.13312	6.28581	3.526	5.30099				5.26667	6.98287	5.45758	6.163	5.68987	4.14437	8.28806				8.18991	5.53196	9.06111	4.36764	6.92016	6.44232	7.05301
	163	3.2439	6.74836	6.3934	6.1691	5.66343	4.44327	4.57073				5.71814	9.61681	5.46518	6.32635	5.57122	4.81299	7.08894				9.24903	5.40738	7.90467	4.46687	6.49616	5.83487	7.3415
	164	3.37099	5.93584	8.47097	4.71763	4.87273	3.91767	5.38323				5.41774	5.47472	4.61464	5.50129	5.57546	3.10837	5.80176				9.35508	4.60996	7.86386	4.70203	5.66062	5.19362	7.70514
	165	3.32105	5.54214	5.91305	5.13281	6.80527	3.80645	5.88809				5.93234	6.51493	3.71842	5.42019	5.41032	3.29361	5.05445				9.27039	4.10008	8.02324	3.6163	5.83282	6.33362	7.8997
	166	3.44108	4.82369	3.36233	5.68991	5.22015	3.68201	5.29657				5.32435	7.0705	3.45282	5.53718	8.32796	4.05004	6.0186				9.69651	4.68513	7.86878	2.59674	5.76377	4.82983	8.05542
	167	3.33459	4.96302	5.83212	5.35876	4.81935	3.98679	5.19365				5.52399	7.11215	3.13482	5.54749	4.9846	4.23031	8.44117				10.3176	6.8692	8.56043	2.84478	4.4164	4.54072	6.53737
	168	3.10087	4.64007	5.82314	7.27066	5.05248	3.73142	3.96071				5.45485	8.72783	3.44764	6.56035	4.60208	4.69217	5.49032				10.8325	5.00103	8.21593	3.38086	3.90365	4.04874	6.23164
	169	3.32416	4.52726	8.04721	4.33252	6.44493	3.44543	3.43773				5.16493	7.49407	3.51978	6.2621	5.65289	5.02558	6.49889				17.8732	4.00767	5.46252	3.77888	3.96243	3.94946	5.47488
	170	3.63392	4.17734	8.39367	4.77663	7.94194	5.67162	5.00901				5.17799	6.14103	3.68798	5.12587	3.91285	5.63976	4.84857				18.4628	4.10628	7.09999	3.5423	4.66919	3.9097	7.3062
	171	3.35415	3.21188	8.97722	8.74537	7.80521	6.45272	5.11656				5.33266	11.2857	3.41847	5.31613	4.43184	7.32805	6.13445				11.5715	4.49187	9.31631	3.61468	5.11205	4.26843	8.28481
	172	5.80475	3.09241	8.17834	3.79333	7.87904	5.56341	3.44275				5.1804	5.58545	3.07159	5.90654	3.31361	5.14435	6.7152				8.44082	4.2867	7.44914	3.55878	4.4448	4.4161	9.33997
	173	4.36403	3.89545	7.4847	7.76979	7.02437	5.82997	4.96363				5.46717	7.34266	3.48604	5.76817	4.85824	3.88685	7.45565				10.952	4.85386	8.09651	3.39311	6.55695	5.79653	8.33748
	174	3.36626	5.08993	8.16249	5.79578	7.29706	5.43632	6.96125				5.4132	7.10644	3.33958	5.93144	5.32771	5.37099	8.88149				8.27629	6.00711	9.32607	3.96195	6.6076	5.9369	8.20833
	175	3.66781	5.36231	8.47447	2.06139	7.46282	4.64372	8.24154				3.9806	9.74684	4.21157	6.00085	5.41014	5.11386	6.74944				8.44846	7.22281	9.86634	4.08349	6.10776	5.53416	9.74932
	176	3.53259	5.96029	9.11676	3.35394	6.25996	4.89744	5.50496				5.13425	10.212	4.74347	6.32508	5.47576	6.09547	7.69727				8.15765	7.05596	9.2726	3.97233	5.1714	5.62222	8.28717
	177	3.77354	5.06177	8.09979	6.47835	5.63406	4.81102	4.73908				5.7818	9.91159	5.12965	4.93408	5.27837	4.18111	7.16923				9.82901	6.86729	9.45978	3.97856	4.7516	5.76871	10.5569
	178	3.35783	4.4924	7.82339	3.77576	6.38506	4.61298	5.11354				4.49324	7.22768	4.07802	4.96629	6.64712	4.02112	7.20831				8.88481	5.28552	8.39517	4.04383	3.89383	4.8315	10.6921
	179	3.32724	3.89295	8.24483	4.62725	6.58882	4.62154	5.79233				6.62453	7.18424	4.72439	5.58363	5.49713	5.543	5.6206				7.69833	4.00022	8.17647	5.70987	4.17899	3.79066	9.02478
	180	5.27264	2.95182	7.34405	5.92131	7.04254	3.74194	4.38554				5.44638	10.3713	4.87547	5.17527	5.56103	3.9368	8.40811				8.68098	5.16624	7.16842	5.70878	4.80973	3.84838	7.41114
	181	4.33478	3.05925	7.17232	4.18855	6.36711	3.4685	5.03249				5.40773	8.53581	4.82536	5.34268	5.69392	4.19798	5.63935				10.158	3.86495	7.18274	4.25801	6.83289	4.4254	9.31027
	182	3.50217	4.1157	7.43969	4.06618	6.08875	4.50534	5.85357				5.18684	5.44538	6.95812	3.97403	5.78879	5.57859	6.04882				8.26832	6.81143	8.00388	4.71437	4.38921	4.49726	8.56458
	183	3.76097	4.5681	7.07275	3.83714	5.65599	4.44102	6.19283				5.57858	7.63533	5.85188	4.8892	6.56488	4.0789	6.89724				10.1542	6.15651	7.10638	4.94925	5.29862	5.15278	8.45107
	184	3.91004	3.34811	6.73943	7.54414	6.45259	4.28658	5.22573				4.82597	8.01502	4.33231	3.25635	5.63007	5.67284	6.47925				8.80058	5.97451	8.36917	3.70096	5.17284	4.71992	8.48159
	185	3.1216	3.19682	6.26663	4.59962	7.35913	4.68928	6.14307				6.01123	7.20808	4.94945	2.43812	5.83594	5.34754	5.72509				10.6945	4.64446	7.86655	5.61318	5.56586	4.06907	8.82194
	186	3.50115	3.64208	4.7413	4.09448	5.41244	4.20608	5.3284				6.0106	7.12307	5.66566	2.90919	5.61711	4.00066	5.77484				9.09007	4.70499	8.61543	5.27661	6.64891	4.44697	8.26419
	187	3.86211	4.52452	7.8585	3.95878	4.71366	4.57149	4.41579				4.93935	9.04344	5.30893	3.63977	5.68119	5.14421	5.24245				4.89604	5.14417	9.81161	5.7308	8.14791	5.50957	7.56926
	188	3.81224	3.43767	8.7481	3.4874	4.76718	4.17056	5.34081				4.95744	12.0641	4.80866	3.10493	6.46548	3.22083	6.55142				9.5968	5.72809	8.27466	4.8923	7.96601	5.91432	8.81018
	189	3.32741	3.00941	6.85507	4.02973	4.90092	4.31229	3.30082				5.13706	8.71693	4.83753	2.81164	8.0656	4.51876	5.77649				7.94816	4.69719	7.7502	5.63972	6.76797	5.41166	7.99873
	190	3.83016	2.9918	7.51976	3.7795	5.30895	4.34571	3.01114				5.56739	13.1252	4.16223	3.17521	5.64684	3.6024	8.58273				8.45726	4.77459	7.32497	5.36763	6.07937	5.87784	9.63414
	191	3.83379	3.04014	10.1137	5.38675	4.07189	4.69754	2.55327				5.06753	9.86624	4.94338	3.35989	5.91749	4.44683	4.71832				9.08417	4.51797	7.51598	4.83281	5.67015	4.36504	8.40031
	192	3.88023	3.33996	7.18052	4.96331	6.65077	5.5405	3.28892				5.67882	7.32864	4.35606	3.89506	5.37693	4.68126	4.80615				11.3396	4.69313	5.79124	4.87232	5.72716	3.97767	8.34753
	193	3.36032	3.68736	7.69766	4.36386	6.96529	5.05146	4.17407				6.21436	5.45069	4.65376	3.3662	6.32023	5.46268	4.94177				8.67205	5.36838	8.04987	4.47069	4.50826	4.23441	7.00354
	194	4.61716	3.62274	7.76427	4.44601	6.9547	4.84171	4.20259				4.98972	9.97792	4.3853	3.63189	6.0663	5.39596	4.83093				10.5626	4.9364	6.87507	3.78888	3.50131	4.75917	8.84569
	195	4.97026	3.46501	7.72112	4.30038	7.61412	4.42566	3.2224				4.86199	6.59805	3.3766	3.97296	6.71445	5.36649	5.75555				9.75403	4.93671	10.7509	4.6442	4.76609	4.98831	7.79052
	196	5.10675	3.08123	3.34605	4.86367	6.54214	4.51491	3.36651				4.28887	8.35386	3.19211	3.65944	6.30837	4.30833	5.98648				12.11	5.9811	10.0322	6.1043	3.73642	5.24191	6.22141
	197	5.4473	3.23559	8.47649	4.25481	6.86974	4.86236	3.70618				3.1988	8.53395	3.39595	2.67457	5.90513	4.27541	8.79993				13.921	5.45522	7.14709	6.3565	3.77099	4.22025	8.1969
	198	5.14131	4.99867	8.14705	5.57618	6.48733	4.21142	5.24739				2.99431	9.03384	3.65978	3.24836	6.10086	4.30599	7.4584				12.9326	5.79164	8.76023	5.19051	4.20924	4.67681	6.60916
	199	4.36622	3.37619	6.80854	4.37926	6.44587	4.50879	4.69021				4.25099	11.9581	3.93527	3.59694	6.57503	4.60495	6.87401				9.35781	5.06831	8.15502	4.7917	6.492	4.66446	7.77333
	200	4.56761	3.03388	5.22093	5.01685	6.54036	4.13306	5.07309				3.53467	5.76181	3.59382	3.97788	6.62575	4.18826	7.32261				6.67737	4.76299	8.43977	4.89165	7.20388	4.66553	8.82675
	201	3.6056	4.02659	7.73393	4.28151	7.06302	3.9145	5.84481				3.31425	8.79001	4.3489	3.05089	5.61055	4.08757	6.74839				9.19972	5.09525	7.91116	5.02991	6.42616	4.81979	7.18781
	202	3.43851	4.04444	5.80356	4.37562	8.71323	4.02838	6.81947				3.64957	8.01698	3.84217	3.3024	9.0165	3.52411	6.4732				8.98373	4.98997	7.06773	4.87674	6.28932	4.16873	10.779
	203	5.41692	3.75176	8.51238	4.64068	5.32936	4.10159	5.37891				3.48926	7.79599	4.13463	3.00032	6.62706	4.14908	5.26126				9.223	6.06811	8.95054	4.66658	6.0875	3.98649	6.96629
	204	4.43857	3.54005	7.62	4.50261	5.3127	4.74073	5.42245				3.46767	5.87619	3.76048	5.58714	6.24904	3.66621	5.97083				8.583	6.84751	7.40182	3.70095	3.98373	5.20092	7.77103
	205	3.17011	3.86445	7.00807	4.58283	4.77279	4.96181	5.47651				4.04775	5.85952	3.68072	4.6213	5.38592	4.34919	5.01863				9.028	6.64605	10.472	3.0915	3.75658	5.45427	8.74888
	206	3.96285	5.62212	7.99289	4.19454	4.8329	4.34409	4.0133				3.81761	6.7775	3.6057	5.24635	6.07332	3.6741	5.45253				9.66306	6.26263	7.28595	3.61085	3.97005	6.07643	6.43515
	207	3.54746	5.33444	9.24326	4.23814	4.38718	4.98422	3.43544				3.92574	7.3876	4.08619	6.28282	5.86637	4.59193	5.15003				9.52184	7.29342	6.88695	3.31412	4.05319	6.12816	9.26412
	208	4.09417	4.73051	11.3918	4.91441	3.84505	5.79469	3.80732				3.46819	7.18731	3.58858	5.17562	6.08691	4.04178	6.52445				8.67073	7.74016	6.10707	2.9778	6.65516	7.55675	8.87627
	209	4.41711	3.99995	8.63754	4.58343	4.35835	4.75129	4.54482				3.60328	8.09354	3.2142	5.73864	6.65297	3.61853	6.90951				9.20314	6.33772	7.81496	3.13171	6.29009	5.20307	10.2718
	210	3.30537	5.00653	8.44589	4.6766	4.35168	4.47088	3.6374				3.84278	6.78645	3.89192	5.75295	5.3751	5.6567	6.34914				8.99138	5.9593	6.98254	3.71277	8.51533	6.48573	7.00552
	211	5.7807	4.28399	9.46998	5.22231	4.52843	4.04525	4.8805				4.18345	9.75366	3.50977	5.72602	5.78451	3.4307	6.11485				8.74768	6.18462	10.5438	6.11764	7.87009	5.47453	6.83119
	212	5.97814	4.51804	7.04947	5.21316	4.72134	4.27599	5.26514				6.02723	7.90255	4.87599	5.69144	5.98429	3.04627	7.11762				12.0236	5.46385	7.50384	4.46323	7.09979	4.87408	5.86725
	213	4.2031	4.14152	7.16256	5.23783	4.93987	6.03482	6.24898				5.92484	10.7476	4.70891	5.70019	6.00132	5.0464	6.41276				8.88807	4.34809	8.90643	4.99034	6.41593	5.22216	6.37227
	214	3.95392	3.39021	7.53775	4.361	5.17567	6.28091	6.30565				6.35508	5.90492	5.097	6.09763	5.80489	4.44243	5.3216				10.158	4.5122	8.78512	6.92242	6.58757	4.34276	6.74545
	215	3.64503	2.84768	7.40265	4.59198	5.55903	6.14074	6.05249				4.90622	8.46086	3.91405	6.10677	4.99872	3.93039	6.08942				9.9461	6.23705	8.5067	4.98015	6.77616	3.69181	6.06664
	216	5.0391	3.63934	7.49782	3.90427	6.20877	5.0265	4.57672				4.96235	8.05227	2.98197	4.96649	7.31984	3.7027	6.3745				10.3686	6.53667	7.78584	4.92609	6.89588	4.18296	8.95342
	217	5.4581	3.31692	7.28871	4.77438	6.88987	4.65343	3.34779				4.74777	9.49664	3.34395	5.14666	4.66792	4.20969	6.64841				9.74446	5.40512	8.14364	3.63681	6.25052	5.97328	10.6225
	218	4.07703	3.61845	8.06177	4.55388	4.50746	5.73887	3.34274				4.4908	7.44292	3.57994	5.43659	5.5189	5.42379	6.0818				9.94294	4.1613	6.28317	3.0016	6.39746	4.47863	8.01902
	219	3.81905	3.48965	7.61015	4.58452	5.23943	5.48223	3.78736				4.10967	7.18183	4.06465	4.82258	5.7284	3.41949	5.98946				10.6732	4.17059	6.15806	2.86201	4.81514	4.761	8.34831
	220	3.94658	3.86356	7.64516	4.1157	3.91969	5.50235	4.20052				3.24348	6.53261	4.58834	5.5116	5.35524	5.28338	7.22393				9.20994	5.86596	8.10255	3.48657	6.05142	5.20287	8.89278
	221	4.56902	3.78363	8.21634	5.98971	5.93814	4.53704	4.58207				4.75911	6.78151	4.76808	5.67327	6.51328	3.65676	6.19157				7.13553	7.09122	8.04753	3.83086	3.92193	4.75311	7.74068
	222	4.7785	3.59835	8.43702	5.01676	7.14721	4.94519	4.4012				3.32945	7.15867	3.92196	5.60455	5.56095	3.64705	6.87034				7.83552	7.57916	8.09937	4.06099	3.07672	4.18659	8.43865
	223	3.83632	3.43198	7.01	4.68401	6.89907	4.95047	3.29732				3.30516	8.25443	5.64789	3.69814	4.76714	5.08933	7.18973				9.491	8.29409	9.42736	4.58963	3.86684	4.47402	9.25802
	224	3.57898	3.72757	4.86031	4.29484	8.32196	4.63724	3.47384				3.08599	6.82181	5.35635	3.25252	3.80267	5.58136	6.32505				11.6261	6.84643	7.97345	3.33115	3.70113	5.354	9.53893
	225	4.14594	3.73563	6.80877	4.10276	6.98484	4.71238	4.79073				3.31257	6.90629	5.08787	3.63073	3.71554	6.444	6.88522				8.95451	7.53385	8.54787	3.24764	4.3569	5.82	7.35847
	226	4.21045	3.50397	6.44099	5.05436	7.56005	4.4603	4.9993				3.69355	7.30732	4.05188	3.23296	2.65318	3.35048	7.56835				13.4208	6.58116	5.63657	4.16812	4.47501	5.68124	8.11079
	227	4.64825	3.36827	6.18785	5.01128	7.49733	4.62377	3.32347				3.55854	7.2507	5.32936	3.88343	3.15599	6.11818	7.00825				11.3207	5.57552	7.0881	4.5662	4.93499	6.21604	6.7887
	228	5.2506	4.21356	7.8547	3.53426	7.95695	3.88049	3.89192				3.73838	6.55382	4.38284	3.4571	3.67485	3.97534	9.74305				7.08999	4.52608	7.44896	5.18495	4.53016	5.57726	7.10843
	229	3.71271	4.75854	7.32862	4.82059	7.85092	4.46849	3.84304				5.28295	6.77681	4.6026	3.4863	3.59925	3.28522	4.92709				7.88335	4.02905	7.07829	6.1312	6.05371	5.07237	8.39881
	230	3.33355	5.13864	7.40635	5.17282	7.6198	3.87201	4.04302				4.89311	7.69771	4.89468	3.83253	4.69345	5.81955	4.64376				10.8577	6.5045	6.44409	5.4208	6.41314	6.281	8.8953
	231	6.28733	5.0969	7.52864	3.948	6.93718	5.7283	3.85291				5.14945	7.7314	3.73724	2.97804	4.72878	5.16675	5.51858				10.3032	7.07928	6.25206	6.3391	5.80898	4.89104	7.16819
	232	5.52883	4.76165	8.61486	4.38602	6.6777	6.59074	3.62889				5.62802	7.55861	4.28286	3.02421	4.22699	1.86106	6.16541				8.66786	5.7279	8.58486	6.85741	3.79091	4.48694	7.07694
	233	3.98869	5.66021	9.07132	5.55068	5.82372	5.88451	3.95667				7.59255	5.25664	3.88694	5.26793	2.81667	4.64735	6.23673				8.78188	6.51881	9.00255	5.34603	5.31194	4.81508	7.91032
	234	3.38127	5.05848	6.24104	4.9018	5.04372	5.29403	3.69358				5.40062	14.8817	3.16873	5.83374	3.20495	4.23344	6.72056				9.77568	6.32603	6.57504	5.70451	4.33406	6.22847	7.70403
	235	4.85183	4.38229	8.32033	3.64819	3.74869	4.45027	3.65122				4.15919	7.45276	3.57874	6.49061	3.82561	4.21947	6.17393				9.64035	4.00262	7.9889	5.64776	5.51588	4.20327	6.72574
	236	4.32979	4.17582	9.34175	3.92154	5.35662	4.48739	3.64538				3.60113	7.7963	3.71617	5.99482	3.27674	3.48915	5.66828				9.10894	4.05208	8.51424	5.76121	8.13716	5.78311	6.68051
	237	4.04772	3.27562	9.49833	4.80361	7.05442	4.85236	3.6379				3.3403	8.39174	4.01433	6.94154	3.5101	3.75283	6.23907				9.24653	4.56443	7.57312	5.45714	9.46568	5.51373	7.47916
	238	3.83246	2.94954	7.84311	5.67323	6.55975	3.8842	3.59994				4.64073	11.8731	3.65792	6.25328	3.67951	4.04688	7.52443				14.6047	4.27026	5.65222	5.17288	10.8416	4.15409	6.77535
	239	3.57385	3.40747	7.81457	4.53503	8.48719	3.53987	4.08278				3.61697	8.35614	4.43478	5.54264	3.74939	4.54457	7.5928				8.41968	4.81025	5.8602	5.51663	6.77019	4.43574	7.78127
	240	4.1624	4.35843	7.73419	4.02468	7.33208	3.8026	4.31304				2.97581	8.41355	4.1981	4.5056	4.44192	4.33458	6.62251				13.8392	5.01124	6.73355	3.87982	5.52957	6.36903	7.90341
	241	3.19226	5.04193	6.43572	4.40548	7.88203	3.86089	4.29134				3.01822	5.56729	4.04253	4.38507	3.75318	5.16041	6.4703				13.3118	5.54085	7.82341	3.52644	5.91815	5.33488	8.70426
	242	3.94527	5.59162	7.11019	5.15109	10.0024	4.3835	4.72649				3.50435	7.16814	4.0946	4.6253	4.18246	4.5197	6.10318				5.97861	4.3764	7.71926	4.34661	4.8308	4.81964	7.65459
	243	4.92646	5.53576	6.67507	4.57304	9.55016	4.01448	5.14551				3.60552	4.84821	4.76595	4.76516	5.19699	4.08099	5.92292				7.28431	4.25707	7.77189	7.09324	4.00843	4.91418	11.4916
	244	4.38316	6.68513	8.67525	6.57181	7.04535	4.07214	5.52238				3.33649	7.28219	4.86772	5.72647	5.76897	4.30923	6.22507				15.0507	5.41696	8.21998	4.85769	5.71448	4.94677	7.3546
	245	3.81314	5.31985	6.1643	4.16723	6.74805	4.20749	6.98665				3.40186	6.49399	4.67319	5.71641	6.10389	4.20681	5.26892				12.9062	5.26193	6.53737	3.28284	5.81424	5.54031	8.54685
	246	3.17402	5.39224	7.64152	4.92521	8.84661	3.91208	6.04422				3.19547	6.77619	4.70958	6.03313	5.96273	3.45949	5.5339				7.43047	4.65228	6.87216	3.85065	5.29698	6.36407	6.63765
	247	2.90546	5.02666	7.32688	4.67033	6.63017	4.1732	5.45003				3.16492	7.06832	5.87621	4.47654	5.62004	3.47475	8.5016				9.87719	4.5845	7.89626	4.18028	4.50898	4.01807	6.6859
	248	3.67764	5.42292	4.6054	5.23775	7.15193	3.87432	5.03757				3.68107	7.75892	4.41487	5.13262	6.89259	3.38246	5.33911				9.88705	5.19384	9.97263	4.48812	3.73394	4.38008	7.7842
	249	3.75823	4.51281	9.56733	4.23767	7.54792	3.79155	5.03796				3.16498	7.36956	3.89288	4.49209	5.43309	3.52141	6.3869				9.60349	6.37388	7.7324	3.30644	4.87589	4.84929	7.64049
	250	3.53906	5.26603	6.41196	4.21728	7.64122	3.86745	4.71822				3.01889	7.52526	3.99867	4.30719	5.59852	3.09323	5.68248				10.4194	6.53243	8.89088	3.8893	4.14587	4.76277	7.77581
	251	3.88909	5.78156	6.99678	4.4547	7.49452	5.26067	4.49395				3.15026	10.0217	3.87283	4.97994	5.94529	3.30813	6.16193				9.66595	4.70134	8.10694	5.56723	4.41187	7.05885	6.0936
	252	3.76835	5.19463	7.91578	3.83685	7.18904	4.757	4.1382				3.19503	6.59778	3.3542	4.69829	5.80067	3.6072	8.11246				9.48534	4.91567	6.62176	5.7686	5.03096	5.35924	7.11778
	253	4.05199	5.05014	9.11304	4.22087	7.36843	4.01163	2.9901				3.21572	5.36057	3.62033	3.76637	5.72051	3.92406	7.11432				12.4051	4.67923	5.59731	5.41733	4.44254	6.67683	6.90604
	254	4.55632	5.22759	7.36283	4.60345	7.31575	4.02006	2.68749				3.07123	6.4439	3.88498	5.70232	4.95328	3.43274	6.16504				10.5992	4.55312	7.62706	6.83466	5.42543	4.99113	7.29535
	255	6.16185	5.04739	7.76541	4.64146	6.93816	4.33666	3.77702				2.92046	6.6733	3.92128	5.39879	4.9394	4.07725	7.23052				8.66337	5.45269	6.63995	5.60939	4.29274	5.24188	8.19103
	256	4.79241	5.13352	3.42796	5.08918	7.10825	3.91695	3.96688				3.08706	8.31418	3.30132	5.5798	4.97114	3.55454	8.08911				9.3071	5.4211	6.8324	4.75862	5.54654	5.18831	7.92474
	257	4.7454	5.35696	5.29927	4.61759	7.78413	7.70648	4.79993				3.09116	6.18081	3.3674	4.39372	5.5726	3.79964	6.78189				4.19516	4.80728	6.99407	5.58041	6.6319	4.59556	7.00373
	258	3.70695	4.79215	9.67911	4.74806	7.44076	6.66081	4.14202				3.29788	5.46344	4.35336	5.67387	6.29778	3.32386	4.63128				7.13286	6.57935	5.52991	4.93716	5.57237	4.76377	6.23963
	259	3.22316	4.79944	7.29869	4.06392	8.51872	5.05824	4.45224				3.31323	6.20348	4.15914	4.79168	4.44439	3.39784	7.03569				9.44363	8.29185	7.00182	4.60083	4.39263	4.79567	7.48324
	260	3.18566	4.32482	5.76337	5.18211	7.00044	5.34895	4.04032				3.29143	7.1036	4.38407	4.49252	6.04627	3.5358	6.56914				9.63329	6.72375	7.80295	4.54866	4.50184	5.13959	8.0614
	261	3.51588	4.71569	5.68245	4.93943	6.5617	5.78296	3.56156				2.92932	6.88718	5.51602	4.12443	6.33028	4.3849	7.77098				7.58462	6.74563	7.00286	4.30258	4.10847	5.88911	6.96642
	262	3.80915	4.53673	6.09321	4.98483	7.04425	6.84378	3.41057				2.89485	8.24124	3.99962	2.91974	4.67237	4.11363	7.21203				8.86243	6.16935	8.16429	5.49626	3.85122	5.89162	8.58106
	263	3.5683	5.65309	5.85868	5.6685	6.56201	5.70377	3.2582				3.54833	6.04335	4.72865	2.25187	7.41434	4.07308	8.76995				5.74483	5.90908	5.63665	3.86655	5.44542	6.05809	8.8543
	264	3.67424	5.4004	5.09624	4.71707	6.93008	4.9096	3.37436				5.12678	7.60148	3.87442	2.68696	4.97183	4.075	5.99405				7.11451	6.89463	6.49894	4.37826	5.40005	7.13871	8.74531
	265	3.45279	4.53145	6.4682	6.36508	7.05806	4.38274	3.77841				4.80098	5.64534	3.20335	2.36005	4.54427	3.37638	6.64073				7.05119	4.93633	6.23938	4.18158	3.25526	6.02941	7.95741
	266	4.43109	4.79002	5.49331	4.18555	7.35776	4.63167	3.67558				4.7557	8.54125	3.6412	2.29055	4.81066	4.28469	7.69502				10.8221	3.89418	7.79713	2.8793	3.89487	5.6931	8.06961
	267	3.97176	6.12971	6.35048	4.15219	6.22637	4.30517	2.52076				3.51208	6.99173	3.18601	2.75652	4.34126	3.20631	6.06837				4.51755	4.3274	6.42654	3.07056	4.1648	6.53366	8.06977
	268	3.3108	4.62296	6.64157	4.77917	6.64701	3.65048	2.70061				2.6006	6.10292	3.50191	3.44979	3.26911	5.97847	5.66017				9.20987	5.33257	6.90034	4.69821	4.46779	6.88203	8.11119
	269	3.24431	5.28636	3.83735	5.1495	6.76334	3.67426	3.02001				2.80406	5.39968	3.30914	2.50872	2.69676	5.73716	6.32272				9.98846	5.49576	7.7874	4.81137	4.40295	5.29107	8.44253
	270	3.01291	5.83585	7.86349	4.54578	7.18059	4.34588	3.00775				2.91136	5.35826	3.11489	2.62649	3.18387	2.82895	6.8438				8.33552	4.05664	6.43035	6.00131	6.13093	5.36648	8.9752
	271	3.67866	4.43827	5.96927	5.12521	6.55961	3.86062	2.91705				3.15325	6.0792	4.93893	2.82555	3.22168	3.68184	6.01574				9.03177	4.13956	8.97525	4.59965	6.00544	5.62239	7.3406
	272	3.96007	3.92317	9.21551	4.80243	6.95183	4.18347	3.22188				3.15342	7.87439	3.91276	2.44412	3.40973	5.28525	7.93637				7.78902	4.69347	6.97916	4.01907	4.99418	5.5032	7.04643
	273	4.48648	3.24722	10.2208	4.715	6.33513	4.33839	3.43411				3.01015	7.86412	3.66327	2.85649	3.15529	3.50122	7.22173				8.83518	5.5931	8.45634	3.42319	6.04883	5.27018	6.47046
	274	5.64001	3.58629	9.43686	4.28465	6.31533	4.53966	3.57675				2.80386	7.06537	3.88433	3.3153	2.99318	3.52385	6.7006				10.2923	5.46959	9.09252	3.75919	7.09817	5.2758	6.65952
	275	4.57439	3.09364	5.88614	4.85953	5.72357	3.86696	3.66625				2.80162	6.03129	3.98956	5.78904	3.65138	3.35458	5.97814				6.90429	4.39595	8.52094	4.14153	7.15612	5.57838	7.71418
	276	4.00918	2.75483	6.81182	4.29718	5.885	4.50862	3.86926				3.59749	6.91607	4.3514	3.76774	3.13645	3.57899	4.96335				8.71605	5.09512	7.88881	4.8398	5.5166	4.42016	8.26461
	277	3.38647	2.57305	8.36135	3.9337	5.82531	4.12873	3.56835				3.343	7.75985	4.96379	5.00913	2.97217	3.31343	6.2717				10.1927	4.40485	10.2286	4.29686	5.90831	3.50623	7.61684
	278	3.35343	3.51994	6.26387	4.02508	7.09968	3.85795	2.82855				3.20898	12.1652	4.40363	3.52473	3.44037	3.6267	5.52846				9.07097	4.43783	7.73239	5.095	5.45703	4.23321	7.69184
	279	3.37783	4.15893	4.99282	4.50131	7.62343	3.62174	3.56434				3.39562	6.24239	4.81528	3.19086	3.40795	3.87654	4.79169				7.9704	3.74562	4.34879	4.8454	3.64887	4.41788	6.99322
	280	3.27565	3.79626	3.91956	4.99126	6.92028	3.60924	3.22706				3.08161	7.93083	3.61077	4.1854	3.10424	3.51224	4.28132				7.17287	3.90854	5.00244	4.74823	3.3802	5.97093	6.18213
	281	2.99138	3.77082	4.63247	5.06274	7.04261	3.32584	3.05985				2.92899	3.75783	4.34264	3.4558	3.13152	3.49649	4.24907				7.3992	3.43098	5.28144	3.17424	4.10183	5.30905	7.5055
	282	3.43948	3.14235	5.82828	4.56387	6.3037	3.40689	3.19972				3.64202	9.34913	3.62902	3.31724	3.16618	3.42638	4.27994				9.34475	4.33626	5.64953	2.9934	4.09985	5.72173	7.23581
	283	3.78179	3.86626	5.51034	4.89007	4.76799	3.60054	3.52629				3.26758	8.59476	3.53494	2.65515	3.70415	3.80278	5.62875				5.62742	4.13366	6.38095	3.02149	3.84257	4.58204	7.25052
	284	3.48009	3.20303	5.18491	4.8342	6.40405	5.3605	2.98992				3.04117	6.38549	3.25173	2.66282	4.03808	3.25066	4.86182				6.62201	4.57494	6.70647	3.47132	4.39485	4.08321	6.53366
	285	3.74084	3.46275	5.15097	4.30184	6.8563	5.65177	3.51612				3.56262	5.80207	3.59391	3.61369	4.18252	3.66229	9.06334				6.63852	5.15393	5.85501	3.66609	4.47496	4.58814	6.79918

## Sheet: Fig.4e
	1week mice average EE
	light 0	dark 0	light 2	dark 2	light 10	dark 10
	3.52326	3.99633	4.20286	4.35847	7.53024	9.4715
	3.67621	4.40113	6.23674	7.53565	5.13094	5.42135
	5.96737	7.31845	3.47241	4.19094	6.76503	7.64403
	3.93158	4.69771	3.92625	4.55702	4.0269	4.56664
	5.13693	6.45193	4.09797	4.96427	4.89278	5.35042
	4.57431	4.68492	4.00208	4.26729	4.40449	5.19854
	4.12799	4.49555	5.31024	6.43944	7.00578	7.89155
	Table Analyzed	1week mice average EE 0						Compare column means (main column effect)
	Two-way ANOVA	Ordinary						Number of families	1
	Alpha	0.05						Number of comparisons per family	15
								Alpha	0.05
	Source of Variation	% of total variation	P value	P value summary	Significant?
	Row Factor	17.24	0.205	ns	No			Tukey's multiple comparisons test	Mean Diff.	95.00% CI of diff.	Below threshold?	Summary	Adjusted P Value
	Column Factor	26.13	0.0358	*	Yes
								light 0 vs. dark 0	-0.7298	-2.759 to 1.300	No	ns	0.8801
	ANOVA table	SS (Type III)	DF	MS	F (DFn, DFd)	P value		light 0 vs. light 2	-0.04441	-2.074 to 1.985	No	ns	>0.9999
	Row Factor	14.23	6	2.372	F (6, 30) = 1.522	P=0.2050		light 0 vs. dark 2	-0.7679	-2.798 to 1.262	No	ns	0.8559
	Column Factor	21.58	5	4.315	F (5, 30) = 2.769	P=0.0358		light 0 vs. light 10	-1.26	-3.289 to 0.7699	No	ns	0.4287
	Residual	46.75	30	1.558				light 0 vs. dark 10	-2.087	-4.116 to -0.05698	Yes	*	0.0411
								dark 0 vs. light 2	0.6854	-1.344 to 2.715	No	ns	0.9051
	Spearman's test for heteroscedasticity							dark 0 vs. dark 2	-0.03815	-2.068 to 1.991	No	ns	>0.9999
	Rs of predicted Y vs. |residual|	0.4022						dark 0 vs. light 10	-0.53	-2.560 to 1.500	No	ns	0.9663
	P value (one tailed)	0.0041						dark 0 vs. dark 10	-1.357	-3.386 to 0.6728	No	ns	0.3482
	Passed (P > 0.05)?	No						light 2 vs. dark 2	-0.7235	-2.753 to 1.306	No	ns	0.8838
								light 2 vs. light 10	-1.215	-3.245 to 0.8143	No	ns	0.468
	Normality of Residuals							light 2 vs. dark 10	-2.042	-4.072 to -0.01257	Yes	*	0.0479
	Test name	Statistics	P value	Passed normality test (alpha=0.05)?	P value summary			dark 2 vs. light 10	-0.4919	-2.522 to 1.538	No	ns	0.9756
	Anderson-Darling (A2*)	0.525	0.1709	Yes	ns			dark 2 vs. dark 10	-1.319	-3.348 to 0.7109	No	ns	0.3788
	D'Agostino-Pearson omnibus (K2)	1.844	0.3977	Yes	ns			light 10 vs. dark 10	-0.8268	-2.856 to 1.203	No	ns	0.8143
	Shapiro-Wilk (W)	0.9607	0.1559	Yes	ns
	Kolmogorov-Smirnov (distance)	0.1222	0.1	Yes	ns
								Test details	Mean 1	Mean 2	Mean Diff.	SE of diff.	N1	N2	q	DF
	Data summary
	Number of columns (Column Factor)	6						light 0 vs. dark 0	4.42	5.149	-0.7298	0.6673	7	7	1.547	30
	Number of rows (Row Factor)	7						light 0 vs. light 2	4.42	4.464	-0.04441	0.6673	7	7	0.09413	30
	Number of values	42						light 0 vs. dark 2	4.42	5.188	-0.7679	0.6673	7	7	1.627	30
								light 0 vs. light 10	4.42	5.679	-1.26	0.6673	7	7	2.67	30
								light 0 vs. dark 10	4.42	6.506	-2.087	0.6673	7	7	4.422	30
								dark 0 vs. light 2	5.149	4.464	0.6854	0.6673	7	7	1.452	30
								dark 0 vs. dark 2	5.149	5.188	-0.03815	0.6673	7	7	0.08086	30
								dark 0 vs. light 10	5.149	5.679	-0.53	0.6673	7	7	1.123	30
								dark 0 vs. dark 10	5.149	6.506	-1.357	0.6673	7	7	2.876	30
								light 2 vs. dark 2	4.464	5.188	-0.7235	0.6673	7	7	1.533	30
								light 2 vs. light 10	4.464	5.679	-1.215	0.6673	7	7	2.576	30
								light 2 vs. dark 10	4.464	6.506	-2.042	0.6673	7	7	4.328	30
								dark 2 vs. light 10	5.188	5.679	-0.4919	0.6673	7	7	1.042	30
								dark 2 vs. dark 10	5.188	6.506	-1.319	0.6673	7	7	2.795	30
								light 10 vs. dark 10	5.679	6.506	-0.8268	0.6673	7	7	1.752	30
	Pedmeters
	light 0	dark 0	light 2	dark 2	light 10	dark 10
	2.68572	11.0315	4.84254	48.4757	4.59345	39.447
	3.80492	40.5521	4.43072	32.4393	5.20712	26.3288
	8.04248	69.8018	9.85009	50.9724	10.797	43.5083
	4.45194	43.7154	8.30221	47.7672	5.97012	32.1053
	5.50269	27.9128	5.10842	42.191	3.34381	19.124
	12.5768	41.9492	7.11719	25.1014	5.04638	33.1071
	2.96815	16.4615	3.53421	36.0244	7.26643	61.2903
	Table Analyzed	1week mice pedmeters 0							Compare column means (main column effect)
	Two-way ANOVA	Ordinary							Number of families	1
	Alpha	0.05							Number of comparisons per family	15
									Alpha	0.05
	Source of Variation	% of total variation	P value	P value summary	Significant?
	Row Factor	6.255	0.2349	ns	No				Tukey's multiple comparisons test	Mean Diff.	95.00% CI of diff.	Below threshold?	Summary	Adjusted P Value
	Column Factor	71.92	<0.0001	****	Yes
									light 0 vs. dark 0	-30.2	-47.02 to -13.38	Yes	****	<0.0001
	ANOVA table	SS (Type III)	DF	MS	F (DFn, DFd)	P value			light 0 vs. light 2	-0.4504	-17.27 to 16.37	No	ns	>0.9999
	Row Factor	920.1	6	153.3	F (6, 30) = 1.433	P=0.2349			light 0 vs. dark 2	-34.71	-51.52 to -17.89	Yes	****	<0.0001
	Column Factor	10579	5	2116	F (5, 30) = 19.78	P<0.0001			light 0 vs. light 10	-0.3131	-17.13 to 16.50	No	ns	>0.9999
	Residual	3210	30	107					light 0 vs. dark 10	-30.7	-47.51 to -13.88	Yes	****	<0.0001
									dark 0 vs. light 2	29.75	12.93 to 46.57	Yes	***	0.0001
	Spearman's test for heteroscedasticity								dark 0 vs. dark 2	-4.507	-21.32 to 12.31	No	ns	0.9624
	Rs of predicted Y vs. |residual|	0.5054							dark 0 vs. light 10	29.89	13.07 to 46.70	Yes	***	0.0001
	P value (one tailed)	0.0003							dark 0 vs. dark 10	-0.4981	-17.31 to 16.32	No	ns	>0.9999
	Passed (P > 0.05)?	No							light 2 vs. dark 2	-34.26	-51.07 to -17.44	Yes	****	<0.0001
									light 2 vs. light 10	0.1373	-16.68 to 16.95	No	ns	>0.9999
	Normality of Residuals								light 2 vs. dark 10	-30.25	-47.06 to -13.43	Yes	****	<0.0001
	Test name	Statistics	P value	Passed normality test (alpha=0.05)?	P value summary				dark 2 vs. light 10	34.39	17.58 to 51.21	Yes	****	<0.0001
	Anderson-Darling (A2*)	0.9117	0.0184	No	*				dark 2 vs. dark 10	4.009	-12.81 to 20.83	No	ns	0.9773
	D'Agostino-Pearson omnibus (K2)	5.846	0.0538	Yes	ns				light 10 vs. dark 10	-30.38	-47.20 to -13.57	Yes	****	<0.0001
	Shapiro-Wilk (W)	0.9371	0.0227	No	*
	Kolmogorov-Smirnov (distance)	0.1178	0.1	Yes	ns
									Test details	Mean 1	Mean 2	Mean Diff.	SE of diff.	N1	N2	q	DF
	Data summary
	Number of columns (Column Factor)	6							light 0 vs. dark 0	5.719	35.92	-30.2	5.529	7	7	7.724	30
	Number of rows (Row Factor)	7							light 0 vs. light 2	5.719	6.169	-0.4504	5.529	7	7	0.1152	30
	Number of values	42							light 0 vs. dark 2	5.719	40.42	-34.71	5.529	7	7	8.877	30
									light 0 vs. light 10	5.719	6.032	-0.3131	5.529	7	7	0.08008	30
									light 0 vs. dark 10	5.719	36.42	-30.7	5.529	7	7	7.852	30
									dark 0 vs. light 2	35.92	6.169	29.75	5.529	7	7	7.609	30
									dark 0 vs. dark 2	35.92	40.42	-4.507	5.529	7	7	1.153	30
									dark 0 vs. light 10	35.92	6.032	29.89	5.529	7	7	7.644	30
									dark 0 vs. dark 10	35.92	36.42	-0.4981	5.529	7	7	0.1274	30
									light 2 vs. dark 2	6.169	40.42	-34.26	5.529	7	7	8.762	30
									light 2 vs. light 10	6.169	6.032	0.1373	5.529	7	7	0.03512	30
									light 2 vs. dark 10	6.169	36.42	-30.25	5.529	7	7	7.737	30
									dark 2 vs. light 10	40.42	6.032	34.39	5.529	7	7	8.797	30
									dark 2 vs. dark 10	40.42	36.42	4.009	5.529	7	7	1.025	30
									light 10 vs. dark 10	6.032	36.42	-30.38	5.529	7	7	7.772	30
	X breaks
	light	dark	light 2	dark 2	light 10	dark 10
	11315	12463	4686	14463	12409	17963
	8520	19966	13833	19084	10748	14733
	8790	21394	10417	19724	11554	19061
	8637	15465	9534	17900	8033	14526
	9237	17542	306	1462	8536	14872
	9485	13038	10977	14281	9079	17469
	11742	23416	9186	19743	14877	22356
	Table Analyzed	1week mice xbreaks 0							Number of families	1
	Data sets analyzed	A-F							Number of comparisons per family	15
									Alpha	0.05
	ANOVA summary
	F	7.139							Tukey's multiple comparisons test	Mean Diff.	95.00% CI of diff.	Below threshold?	Summary	Adjusted P Value
	P value	<0.0001							light vs. dark	-7937	-14368 to -1505	Yes	**	0.0084	A-B
	P value summary	****							light vs. light 2	1255	-5176 to 7687	No	ns	0.9913	A-C
	Significant diff. among means (P < 0.05)?	Yes							light vs. dark 2	-5562	-11993 to 870.0	No	ns	0.123	A-D
	R squared	0.4979							light vs. light 10	-1073	-7504 to 5359	No	ns	0.9958	A-E
									light vs. dark 10	-7608	-14039 to -1176	Yes	*	0.0126	A-F
	Brown-Forsythe test								dark vs. light 2	9192	2761 to 15624	Yes	**	0.0016	B-C
	F (DFn, DFd)	1.023 (5, 36)							dark vs. dark 2	2375	-4056 to 8807	No	ns	0.8736	B-D
	P value	0.4185							dark vs. light 10	6864	432.5 to 13296	Yes	*	0.0307	B-E
	P value summary	ns							dark vs. dark 10	329.1	-6102 to 6761	No	ns	>0.9999	B-F
	Are SDs significantly different (P < 0.05)?	No							light 2 vs. dark 2	-6817	-13248 to -385.3	Yes	*	0.0324	C-D
									light 2 vs. light 10	-2328	-8760 to 4103	No	ns	0.8825	C-E
	Bartlett's test								light 2 vs. dark 10	-8863	-15295 to -2431	Yes	**	0.0025	C-F
	Bartlett's statistic (corrected)	14.55							dark 2 vs. light 10	4489	-1943 to 10920	No	ns	0.3102	D-E
	P value	0.0125							dark 2 vs. dark 10	-2046	-8478 to 4385	No	ns	0.9283	D-F
	P value summary	*							light 10 vs. dark 10	-6535	-12966 to -103.3	Yes	*	0.0446	E-F
	Are SDs significantly different (P < 0.05)?	Yes
									Test details	Mean 1	Mean 2	Mean Diff.	SE of diff.	n1	n2	q	DF
	ANOVA table	SS	DF	MS	F (DFn, DFd)	P value			light vs. dark	9675	17612	-7937	2138	7	7	5.251	36
	Treatment (between columns)	570933226	5	114186645	F (5, 36) = 7.139	P<0.0001			light vs. light 2	9675	8420	1255	2138	7	7	0.8304	36
	Residual (within columns)	575807326	36	15994648					light vs. dark 2	9675	15237	-5562	2138	7	7	3.679	36
	Total	1146740552	41						light vs. light 10	9675	10748	-1073	2138	7	7	0.7097	36
									light vs. dark 10	9675	17283	-7608	2138	7	7	5.033	36
	Model comparison	SS	DF	Probability it is correct					dark vs. light 2	17612	8420	9192	2138	7	7	6.081	36
	Null H. All population means identical	1146740552	41	0.03442%					dark vs. dark 2	17612	15237	2375	2138	7	7	1.571	36
	Alternative H: Distinct population means	575807326	36	99.97%					dark vs. light 10	17612	10748	6864	2138	7	7	4.541	36
	Ratio of probabilities			2904					dark vs. dark 10	17612	17283	329.1	2138	7	7	0.2177	36
	Difference in AICc			15.95					light 2 vs. dark 2	8420	15237	-6817	2138	7	7	4.51	36
									light 2 vs. light 10	8420	10748	-2328	2138	7	7	1.54	36
	Normality of Residuals								light 2 vs. dark 10	8420	17283	-8863	2138	7	7	5.863	36
	Test name	Statistics	P value	Passed normality test (alpha=0.05)?	P value summary				dark 2 vs. light 10	15237	10748	4489	2138	7	7	2.97	36
	Anderson-Darling (A2*)	0.5813	0.1223	Yes	ns				dark 2 vs. dark 10	15237	17283	-2046	2138	7	7	1.354	36
	D'Agostino-Pearson omnibus (K2)	17.34	0.0002	No	***				light 10 vs. dark 10	10748	17283	-6535	2138	7	7	4.323	36
	Shapiro-Wilk (W)	0.9207	0.0064	No	**
	Kolmogorov-Smirnov (distance)	0.1119	0.1	Yes	ns
	Data summary
	Number of treatments (columns)	6
	Number of values (total)	42
	Y breaks
	light	dark	light 2	dark 2	light 10	dark 10
	10182	12189	9116	18764	12477	19861
	10701	21134	16305	22138	14174	16230
	10796	21063	10623	21005	12225	20924
	10632	16704	8387	17468	9703	18200
	9426	18278	8301	18185	13736	16111
	11138	13431	12111	16033	9796	17058
	11496	23127	12217	22769	15549	21284
	Table Analyzed	1week mice ybreaks 0							Number of families	1
	Data sets analyzed	A-F							Number of comparisons per family	15
									Alpha	0.05
	ANOVA summary
	F	16.73							Tukey's multiple comparisons test	Mean Diff.	95.00% CI of diff.	Below threshold?	Summary	Adjusted P Value
	P value	<0.0001							light vs. dark	-7365	-11594 to -3136	Yes	****	<0.0001	A-B
	P value summary	****							light vs. light 2	-384.1	-4613 to 3844	No	ns	0.9998	A-C
	Significant diff. among means (P < 0.05)?	Yes							light vs. dark 2	-8856	-13084 to -4627	Yes	****	<0.0001	A-D
	R squared	0.6992							light vs. light 10	-1898	-6127 to 2330	No	ns	0.7551	A-E
									light vs. dark 10	-7900	-12128 to -3671	Yes	****	<0.0001	A-F
	Brown-Forsythe test								dark vs. light 2	6981	2752 to 11209	Yes	***	0.0002	B-C
	F (DFn, DFd)	2.777 (5, 36)							dark vs. dark 2	-1491	-5719 to 2738	No	ns	0.8935	B-D
	P value	0.032							dark vs. light 10	5467	1238 to 9695	Yes	**	0.0052	B-E
	P value summary	*							dark vs. dark 10	-534.6	-4763 to 3694	No	ns	0.9989	B-F
	Are SDs significantly different (P < 0.05)?	Yes							light 2 vs. dark 2	-8472	-12700 to -4243	Yes	****	<0.0001	C-D
									light 2 vs. light 10	-1514	-5743 to 2714	No	ns	0.8871	C-E
	Bartlett's test								light 2 vs. dark 10	-7515	-11744 to -3287	Yes	****	<0.0001	C-F
	Bartlett's statistic (corrected)	14.06							dark 2 vs. light 10	6957	2729 to 11186	Yes	***	0.0002	D-E
	P value	0.0152							dark 2 vs. dark 10	956.3	-3272 to 5185	No	ns	0.983	D-F
	P value summary	*							light 10 vs. dark 10	-6001	-10230 to -1773	Yes	**	0.0018	E-F
	Are SDs significantly different (P < 0.05)?	Yes
									Test details	Mean 1	Mean 2	Mean Diff.	SE of diff.	n1	n2	q	DF
	ANOVA table	SS	DF	MS	F (DFn, DFd)	P value			light vs. dark	10624	17989	-7365	1406	7	7	7.411	36
	Treatment (between columns)	578464983	5	115692997	F (5, 36) = 16.73	P<0.0001			light vs. light 2	10624	11009	-384.1	1406	7	7	0.3865	36
	Residual (within columns)	248907997	36	6914111					light vs. dark 2	10624	19480	-8856	1406	7	7	8.911	36
	Total	827372981	41						light vs. light 10	10624	12523	-1898	1406	7	7	1.91	36
									light vs. dark 10	10624	18524	-7900	1406	7	7	7.948	36
	Model comparison	SS	DF	Probability it is correct					dark vs. light 2	17989	11009	6981	1406	7	7	7.024	36
	Null H. All population means identical	827372981	41	7.329e-007%					dark vs. dark 2	17989	19480	-1491	1406	7	7	1.5	36
	Alternative H: Distinct population means	248907997	36	100%					dark vs. light 10	17989	12523	5467	1406	7	7	5.5	36
	Ratio of probabilities			0					dark vs. dark 10	17989	18524	-534.6	1406	7	7	0.5379	36
	Difference in AICc			37.46					light 2 vs. dark 2	11009	19480	-8472	1406	7	7	8.524	36
									light 2 vs. light 10	11009	12523	-1514	1406	7	7	1.524	36
	Normality of Residuals								light 2 vs. dark 10	11009	18524	-7515	1406	7	7	7.562	36
	Test name	Statistics	P value	Passed normality test (alpha=0.05)?	P value summary				dark 2 vs. light 10	19480	12523	6957	1406	7	7	7.001	36
	Anderson-Darling (A2*)	0.1727	0.9231	Yes	ns				dark 2 vs. dark 10	19480	18524	956.3	1406	7	7	0.9622	36
	D'Agostino-Pearson omnibus (K2)	0.006909	0.9966	Yes	ns				light 10 vs. dark 10	12523	18524	-6001	1406	7	7	6.038	36
	Shapiro-Wilk (W)	0.9889	0.9519	Yes	ns
	Kolmogorov-Smirnov (distance)	0.05479	0.1	Yes	ns
	Data summary
	Number of treatments (columns)	6
	Number of values (total)	42
	Z breaks
	light	dark	light 2	dark 2	light 10	dark 10
	4589	3976	3387	10349	1593	6074
	3421	8466	5022	9401	2265	4451
	692	6371	860	6266	618	3179
	1041	5841	7275	14933	339	2540
	620	3720	1433	10045	610	3456
	2428	3478	298	611	519	3480
	319	3747	5176	16424	1203	3678
	Table Analyzed	1week mice zbreaks 0						Compare column means (main column effect)
	Two-way ANOVA	Ordinary						Number of families	1
	Alpha	0.05						Number of comparisons per family	15
								Alpha	0.05
	Source of Variation	% of total variation	P value	P value summary	Significant?
	Row Factor	12.58	0.0918	ns	No			Tukey's multiple comparisons test	Mean Diff.	95.00% CI of diff.	Below threshold?	Summary	Adjusted P Value
	Column Factor	56.51	<0.0001	****	Yes
								light vs. dark	-3213	-7220 to 794.1	No	ns	0.1753
	ANOVA table	SS (Type III)	DF	MS	F (DFn, DFd)	P value		light vs. light 2	-1477	-5484 to 2530	No	ns	0.8686
	Row Factor	74158885	6	12359814	F (6, 30) = 2.035	P=0.0918		light vs. dark 2	-7846	-11852 to -3839	Yes	****	<0.0001
	Column Factor	333175520	5	66635104	F (5, 30) = 10.97	P<0.0001		light vs. light 10	851.9	-3155 to 4859	No	ns	0.9863
	Residual	182219369	30	6073979				light vs. dark 10	-1964	-5971 to 2043	No	ns	0.6724
								dark vs. light 2	1735	-2271 to 5742	No	ns	0.7733
	Spearman's test for heteroscedasticity							dark vs. dark 2	-4633	-8640 to -626.0	Yes	*	0.0161
	Rs of predicted Y vs. |residual|	0.3354						dark vs. light 10	4065	57.71 to 8071	Yes	*	0.0452
	P value (one tailed)	0.015						dark vs. dark 10	1249	-2758 to 5256	No	ns	0.9304
	Passed (P > 0.05)?	No						light 2 vs. dark 2	-6368	-10375 to -2361	Yes	***	0.0005
								light 2 vs. light 10	2329	-1678 to 6336	No	ns	0.5003
	Normality of Residuals							light 2 vs. dark 10	-486.7	-4494 to 3520	No	ns	0.999
	Test name	Statistics	P value	Passed normality test (alpha=0.05)?	P value summary			dark 2 vs. light 10	8697	4691 to 12704	Yes	****	<0.0001
	Anderson-Darling (A2*)	0.449	0.2647	Yes	ns			dark 2 vs. dark 10	5882	1875 to 9888	Yes	**	0.0013
	D'Agostino-Pearson omnibus (K2)	5.273	0.0716	Yes	ns			light 10 vs. dark 10	-2816	-6823 to 1191	No	ns	0.2962
	Shapiro-Wilk (W)	0.9586	0.1318	Yes	ns
	Kolmogorov-Smirnov (distance)	0.09426	0.1	Yes	ns
								Test details	Mean 1	Mean 2	Mean Diff.	SE of diff.	N1	N2	q	DF
	Data summary
	Number of columns (Column Factor)	6						light vs. dark	1873	5086	-3213	1317	7	7	3.449	30
	Number of rows (Row Factor)	7						light vs. light 2	1873	3350	-1477	1317	7	7	1.586	30
	Number of values	42						light vs. dark 2	1873	9718	-7846	1317	7	7	8.422	30
								light vs. light 10	1873	1021	851.9	1317	7	7	0.9145	30
								light vs. dark 10	1873	3837	-1964	1317	7	7	2.108	30
								dark vs. light 2	5086	3350	1735	1317	7	7	1.863	30
								dark vs. dark 2	5086	9718	-4633	1317	7	7	4.973	30
								dark vs. light 10	5086	1021	4065	1317	7	7	4.363	30
								dark vs. dark 10	5086	3837	1249	1317	7	7	1.341	30
								light 2 vs. dark 2	3350	9718	-6368	1317	7	7	6.837	30
								light 2 vs. light 10	3350	1021	2329	1317	7	7	2.5	30
								light 2 vs. dark 10	3350	3837	-486.7	1317	7	7	0.5225	30
								dark 2 vs. light 10	9718	1021	8697	1317	7	7	9.337	30
								dark 2 vs. dark 10	9718	3837	5882	1317	7	7	6.314	30
								light 10 vs. dark 10	1021	3837	-2816	1317	7	7	3.023	30
	RQ
	light 0	dark 0	light 2	dark 2	light 10	dark 10			Table Analyzed	1week mice average RQ stastics							Compare column means (main column effect)
	0.775199	0.814689	0.731197	0.737194	0.763519	0.779884
	0.71779	0.702572	0.71647	0.708248	0.765752	0.778014			Two-way ANOVA	Ordinary							Number of families	1
	0.819367	0.792265	0.813001	0.796579	0.80663	0.783744			Alpha	0.05							Number of comparisons per family	15
	0.72654	0.718673	0.711631	0.701307	0.694932	0.6917											Alpha	0.05
	0.803113	0.78194	0.846218	0.834192	0.703391	0.696759			Source of Variation	% of total variation	P value	P value summary	Significant?
	0.715653	0.712677	0.722464	0.712734	0.819319	0.809492			Row Factor	42.11	0.0066	**	Yes				Tukey's multiple comparisons test	Mean Diff.	95.00% CI of diff.	Below threshold?	Summary	Adjusted P Value
	0.757336	0.780621	0.75839	0.736285	0.812782	0.795608			Column Factor	1.832	0.9616	ns	No
																	light 0 vs. dark 0	0.001652	-0.06321 to 0.06651	No	ns	>0.9999
									ANOVA table	SS (Type III)	DF	MS	F (DFn, DFd)	P value			light 0 vs. light 2	0.002232	-0.06263 to 0.06709	No	ns	>0.9999
									Row Factor	0.03587	6	0.005978	F (6, 30) = 3.756	P=0.0066			light 0 vs. dark 2	0.01264	-0.05222 to 0.07750	No	ns	0.9908
									Column Factor	0.00156	5	0.000312	F (5, 30) = 0.1961	P=0.9616			light 0 vs. light 10	-0.007332	-0.07219 to 0.05753	No	ns	0.9993
									Residual	0.04774	30	0.001591					light 0 vs. dark 10	-0.002886	-0.06774 to 0.06197	No	ns	>0.9999
																	dark 0 vs. light 2	0.0005806	-0.06428 to 0.06544	No	ns	>0.9999
									Spearman's test for heteroscedasticity								dark 0 vs. dark 2	0.01099	-0.05387 to 0.07584	No	ns	0.9952
									Rs of predicted Y vs. |residual|	-0.005105							dark 0 vs. light 10	-0.008984	-0.07384 to 0.05587	No	ns	0.9981
									P value (one tailed)	0.4872							dark 0 vs. dark 10	-0.004538	-0.06940 to 0.06032	No	ns	>0.9999
									Passed (P > 0.05)?	Yes							light 2 vs. dark 2	0.0104	-0.05445 to 0.07526	No	ns	0.9963
																	light 2 vs. light 10	-0.009565	-0.07442 to 0.05529	No	ns	0.9975
									Normality of Residuals								light 2 vs. dark 10	-0.005119	-0.06998 to 0.05974	No	ns	0.9999
									Test name	Statistics	P value	Passed normality test (alpha=0.05)?	P value summary				dark 2 vs. light 10	-0.01997	-0.08483 to 0.04489	No	ns	0.9337
									Anderson-Darling (A2*)	0.5966	0.1141	Yes	ns				dark 2 vs. dark 10	-0.01552	-0.08038 to 0.04934	No	ns	0.9769
									D'Agostino-Pearson omnibus (K2)	1.106	0.5753	Yes	ns				light 10 vs. dark 10	0.004446	-0.06041 to 0.06930	No	ns	>0.9999
									Shapiro-Wilk (W)	0.9578	0.1232	Yes	ns
									Kolmogorov-Smirnov (distance)	0.1019	0.1	Yes	ns
																	Test details	Mean 1	Mean 2	Mean Diff.	SE of diff.	N1	N2	q	DF
									Data summary
									Number of columns (Column Factor)	6							light 0 vs. dark 0	0.7593	0.7576	0.001652	0.02132	7	7	0.1095	30
									Number of rows (Row Factor)	7							light 0 vs. light 2	0.7593	0.7571	0.002232	0.02132	7	7	0.1481	30
									Number of values	42							light 0 vs. dark 2	0.7593	0.7466	0.01264	0.02132	7	7	0.8381	30
																	light 0 vs. light 10	0.7593	0.7666	-0.007332	0.02132	7	7	0.4863	30
																	light 0 vs. dark 10	0.7593	0.7622	-0.002886	0.02132	7	7	0.1914	30
																	dark 0 vs. light 2	0.7576	0.7571	0.0005806	0.02132	7	7	0.03851	30
																	dark 0 vs. dark 2	0.7576	0.7466	0.01099	0.02132	7	7	0.7286	30
																	dark 0 vs. light 10	0.7576	0.7666	-0.008984	0.02132	7	7	0.5958	30
																	dark 0 vs. dark 10	0.7576	0.7622	-0.004538	0.02132	7	7	0.301	30
																	light 2 vs. dark 2	0.7571	0.7466	0.0104	0.02132	7	7	0.6901	30
																	light 2 vs. light 10	0.7571	0.7666	-0.009565	0.02132	7	7	0.6343	30
																	light 2 vs. dark 10	0.7571	0.7622	-0.005119	0.02132	7	7	0.3395	30
																	dark 2 vs. light 10	0.7466	0.7666	-0.01997	0.02132	7	7	1.324	30
																	dark 2 vs. dark 10	0.7466	0.7622	-0.01552	0.02132	7	7	1.03	30
																	light 10 vs. dark 10	0.7666	0.7622	0.004446	0.02132	7	7	0.2949	30
	ANCOVA EE
		light			dark					Pairwise Comparisons
	0 mpk	0.438	0.044		0.509	0.044				Dependent Variable: EE
	2 mpk	0.442	0.044		0.514	0.044				(I) Dose	(J) Dose	Mean Difference (I-J)	Std. Error	Sig.a	95% Confidence Interval for Differencea
	10 mpk	0.53	0.045		0.605	0.045									Lower Bound	Upper Bound
										0 mpk	2 mpk	-0.005	0.044	1	-0.116	0.106
											10 mpk	-0.095	0.046	0.144	-0.211	0.022
		Descriptive Statistics								2 mpk	0 mpk	0.005	0.044	1	-0.106	0.116
		Dependent Variable: EE									10 mpk	-0.089	0.046	0.182	-0.206	0.027
		Time	Dose	Mean	Std. Deviation	N				10 mpk	0 mpk	0.095	0.046	0.144	-0.022	0.211
		Light	0 mpk	0.4411	0.08336	7					2 mpk	0.089	0.046	0.182	-0.027	0.206
			2 mpk	0.4458	0.10353	7				Based on estimated marginal means
			10 mpk	0.5229	0.10941	7				a Adjustment for multiple comparisons: Bonferroni.
			Total	0.4699	0.10183	21
		Dark	0 mpk	0.5122	0.11185	7
			2 mpk	0.5177	0.13098	7
			10 mpk	0.5978	0.14577	7
			Total	0.5426	0.12992	21
		Total	0 mpk	0.4767	0.1017	14
			2 mpk	0.4817	0.11941	14
			10 mpk	0.5603	0.12977	14
			Total	0.5062	0.12101	42
		Tests of Between-Subjects Effects
		Dependent Variable: EE
		Source	Type III Sum of Squares	df	Mean Square	F	Sig.	Partial Eta Squared
		Corrected Model	.125a	6	0.021	1.54	0.194	0.209
		Intercept	0.113	1	0.113	8.315	0.007	0.192
		BW	0.008	1	0.008	0.616	0.438	0.017
		Time	0.055	1	0.055	4.082	0.051	0.104
		Dose	0.07	2	0.035	2.578	0.09	0.128
		Time * Dose	2.708e-05	2	1.354e-05	0.001	0.999	0
		Error	0.475	35	0.014
		Total	11.364	42
		Corrected Total	0.6	41
		a R Squared = .209 (Adjusted R Squared = .073)
		Estimates
		Dependent Variable: EE
		Dose	Mean	Std. Error	95% Confidence Interval
					Lower Bound	Upper Bound
		0 mpk	.473a	0.031	0.409	0.537
		2 mpk	.478a	0.031	0.414	0.542
		10 mpk	.568a	0.032	0.502	0.633
		a Covariates appearing in the model are evaluated at the following values: BW = 45.2000.
		Univariate Tests
		Dependent Variable: EE
			Sum of Squares	df	Mean Square	F	Sig.	Partial Eta Squared
		Contrast	0.07	2	0.035	2.578	0.09	0.128
		Error	0.475	35	0.014
		The F tests the effect of Dose. This test is based on the linearly independent pairwise comparisons among the estimated marginal means.

## Sheet: Fig.4f
	body temperature 1week HFD mice
	0	2	4	10
	35	36.3	35.6	36.1
	36.3	36.1	36	36
	35.5	36.4	35.4	36.3
	36	35.9	36.3	35.3
	35	35.7	36.6	35.5
	35.9	36.1	36	36
	35.8	35.8	36.1	35.5
	36.6	36.7	35.5	36.6
	36.4	36.3	36.3	36.4
	body temperature 1week HFD mice
	Table Analyzed	body temperature 1week HFD mice							Table Analyzed	4f body temperature 1week HFD mice		Number of families	1
	Data sets analyzed	A-D										Number of comparisons per family	6
									Kruskal-Wallis test			Alpha	0.05
	ANOVA summary								P value	0.6602
	F	0.7336							Exact or approximate P value?	Approximate		Dunn's multiple comparisons test	Mean rank diff.	Significant?	Summary	Adjusted P Value
	P value	0.5397							P value summary	ns		0 vs. 2	-6.111	No	ns	>0.9999	A-B
	P value summary	ns							Do the medians vary signif. (P < 0.05)?	No		0 vs. 4	-2.111	No	ns	>0.9999	A-C
	Significant diff. among means (P < 0.05)?	No							Number of groups	4		0 vs. 10	-2.222	No	ns	>0.9999	A-D
	R squared	0.06435							Kruskal-Wallis statistic	1.596		2 vs. 4	4	No	ns	>0.9999	B-C
												2 vs. 10	3.889	No	ns	>0.9999	B-D
	Brown-Forsythe test								Data summary			4 vs. 10	-0.1111	No	ns	>0.9999	C-D
	F (DFn, DFd)	0.9109 (3, 32)							Number of treatments (columns)	4
	P value	0.4466							Number of values (total)	36		Test details	Mean rank 1	Mean rank 2	Mean rank diff.	n1	n2	Z
	P value summary	ns										0 vs. 2	15.89	22	-6.111	9	9	1.237
	Are SDs significantly different (P < 0.05)?	No										0 vs. 4	15.89	18	-2.111	9	9	0.4274
												0 vs. 10	15.89	18.11	-2.222	9	9	0.4499
	Bartlett's test											2 vs. 4	22	18	4	9	9	0.8099
	Bartlett's statistic (corrected)	2.767										2 vs. 10	22	18.11	3.889	9	9	0.7874
	P value	0.429										4 vs. 10	18	18.11	-0.1111	9	9	0.0225
	P value summary	ns
	Are SDs significantly different (P < 0.05)?	No
	ANOVA table	SS	DF	MS	F (DFn, DFd)	P value
	Treatment (between columns)	0.4386	3	0.1462	F (3, 32) = 0.7336	P=0.5397
	Residual (within columns)	6.378	32	0.1993
	Total	6.816	35
	Model comparison	SS	DF	Probability it is correct
	Null H. All population means identical	6.816	35	93.22%
	Alternative H: Distinct population means	6.378	32	6.78%
	Ratio of probabilities			13.75
	Difference in AICc			-5.242
	Normality of Residuals
	Test name	Statistics	P value	Passed normality test (alpha=0.05)?	P value summary
	Anderson-Darling (A2*)	0.386	0.373	Yes	ns
	D'Agostino-Pearson omnibus (K2)	1.664	0.4352	Yes	ns
	Shapiro-Wilk (W)	0.9681	0.375	Yes	ns
	Kolmogorov-Smirnov (distance)	0.1252	0.1	Yes	ns
	Data summary
	Number of treatments (columns)	4
	Number of values (total)	36
	live temperature
	time/min	BAT												Surface temperature
	-60	35.68	33.36	33.09	33.16	35.11	35.45	35.33	34.26	34.19				29.61	29.6	29.36	30.12	30.56	30.99	30.51	30.56	30.62
	0	35.91	33.81	33.49	34.01	34.33	34.13	33.78	34.24	34.12				29.49	30.01	29.54	31.91	32.21	32.16	30.21	30.3	30.35
	60	35.43	35.08	35.38	35.45	35.8	36.03	35.84	33.74	33.79				30.95	31.17	31.13	31.68	31.4	31.49	29.51	29.63	29.79
	120	35.17	35.15	34.88	35.06	34.56	34.76	34.95	33.13	33.04				31.26	31.22	31.19	31.75	31.49	31.52	29.02	29.22	28.8
	240	36.03	35.19	35.27	35.17	35.66	35.77	35.75	31.56	31.55				31.1	31.19	31.27	30.71	30.88	30.9	29.06	28.86	28.8
	480	34.28	35.84	35.7	36.19	35.01	34.83	34.71	33.96	33.88				31.95	31.91	31.75	29.9	29.78	29.83	27.25	27.36	27.22
											Compare each cell mean with the other cell mean in that row
	Table Analyzed	live temperature
											Number of families	1
	Two-way RM ANOVA	Matching: Stacked									Number of comparisons per family	6
	Assume sphericity?	Yes									Alpha	0.05
	Alpha	0.05
											Šídák's multiple comparisons test	Mean Diff.	95.00% CI of diff.	Below threshold?	Summary	Adjusted P Value
	Source of Variation	% of total variation	P value	P value summary	Significant?
	Time x Column Factor	1.235	0.1141	ns	No						BAT - surface
	Time	0.844	0.2899	ns	No						Row 1	4.189	2.741 to 5.637	Yes	****	<0.0001
	Column Factor	78.08	<0.0001	****	Yes						Row 2	3.516	2.067 to 4.964	Yes	****	<0.0001
	Subject	9.116	<0.0001	****	Yes						Row 3	4.421	2.973 to 5.869	Yes	****	<0.0001
											Row 4	3.914	2.466 to 5.363	Yes	****	<0.0001
	ANOVA table	SS	DF	MS	F (DFn, DFd)	P value					Row 5	4.353	2.905 to 5.802	Yes	****	<0.0001
	Time x Column Factor	7.812	5	1.562	F (5, 80) = 1.841	P=0.1141					Row 6	5.272	3.824 to 6.721	Yes	****	<0.0001
	Time	5.341	5	1.068	F (5, 80) = 1.259	P=0.2899
	Column Factor	494	1	494	F (1, 16) = 137.0	P<0.0001
	Subject	57.68	16	3.605	F (16, 80) = 4.249	P<0.0001					Test details	Mean 1	Mean 2	Mean Diff.	SE of diff.	N1	N2	t	DF
	Residual	67.88	80	0.8485
											BAT - surface
	Difference between column means										Row 1	34.4	30.21	4.189	0.5391	9	9	7.77	96
	Mean of BAT	34.65									Row 2	34.2	30.69	3.516	0.5391	9	9	6.521	96
	Mean of surface	30.37									Row 3	35.17	30.75	4.421	0.5391	9	9	8.201	96
	Difference between means	4.278									Row 4	34.52	30.61	3.914	0.5391	9	9	7.261	96
	SE of difference	0.3654									Row 5	34.66	30.31	4.353	0.5391	9	9	8.075	96
	95% CI of difference	3.503 to 5.052									Row 6	34.93	29.66	5.272	0.5391	9	9	9.779	96
	Data summary
	Number of columns (Column Factor)	2
	Number of rows (Time)	6
	Number of subjects (Subject)	18
	Number of missing values	0
