# Supplementary material for: The aldolase inhibitor aldometanib mimics glucose starvation to activate lysosomal AMPK
Source: Nat Metab. 2022 Oct 10;4(10):1369–401. doi: 10.1038/s42255-022-00640-7 (PMC9584815; doi:10.1038/s42255-022-00640-7)
Supplement: Source Data Fig. 5 — Statistical source data. [file 42255_2022_640_MOESM10_ESM.xlsx]

## Sheet: Fig.5b
	one-week og mice mko ipGTT
	time/min	WT+veh							mko+veh							wt+2mpk							mko+2mpk							wt+10mpk							mko+10mpk
	-120	8.5	10	11.3	8.7	10.7	7.5		11	10.5	10.5	9.9	10.1	10.3		11.8	8.9	8	11.7		9.6	10.2	7.9	8.2	10.2	10	9.9	10		9	9.4	10.2	9.5	9	11.2		9.7	9.4	10.3	8.3	8.5	8.4
	0	9.4	10	9.1	8	11.2	9.8		12.2	11.6	9	10.4	8	10.7		10	8.1	7.7	5.9		6	7.5	6.5	5.7	7.4	8.1	9.6	9.6		6.4	7.3	7.8	7.8	8.2	8.1		12.3	13.3	10.7	9.7	8.3	10.4
	30	24.8	29.2	29.2	37.3	33.7	30.8		33.3	33.3	25.2	31	26.1	30.1		23.9	24.6	26.6	19.6		29.2	23.9	27.9	30	31.8	32.1	33.3	32.9		23.9	22	23.9	22.4	21.4	25.5		30.7	28.1	30.1	29.8	24.7	28.7
	60	23.4	27	28.6	28.7	31.6	28.9		33.3	33.3	26	28.2	22.6	24.4		18.4	16.7	21.1	13.1		17	15.3	23.7	30.5	28.2	31.8	33.3	28.4		14	15.6	17	14.2	14.7	19.7		27.3	25.1	26.5	26.8	21.3	25.2
	90	21.8	24.6	21.5	19.8	18.1	26.3		26.9	28.8	21.7	22.7	18.9	15		13.1	12.3	12.3	9.3		10.5	10.5	17.7	18.8	19.8	23.7	27.8	21.4		9.9	10.4	11.6	10.6	10.7	12.4		20.3	19.5	15	17.9	18.9	25.3
	120	15.5	15.7	13.6	20.3	19.3	13.6		21.6	24.2	13.7	16.2	13	12.7		9.6	10	9.2	10.4		10.3	8.4	12.5	12.1	16.1	17.2	18.3	16.8		8.6	9.7	10.6	9	8.7	9.3		16.2	17.1	13.7	14.8	13.1	21.6
	Table Analyzed	one-week og mice mko ipGTT							Within each row, compare columns (simple effects within rows)
	Two-way RM ANOVA	Matching: Stacked							Number of families	6
	Assume sphericity?	No							Number of comparisons per family	15
	Alpha	0.05							Alpha	0.05
	Source of Variation	% of total variation	P value	P value summary	Significant?	Geisser-Greenhouse's epsilon			Tukey's multiple comparisons test	Mean Diff.	95.00% CI of diff.	Below threshold?	Summary	Adjusted P Value
	Time x Column Factor	6.279	<0.0001	****	Yes
	Time	73.36	<0.0001	****	Yes	0.6765			Row 1
	Column Factor	12.21	<0.0001	****	Yes				WT+veh vs. mko+veh	-0.9333	-3.421 to 1.554	No	ns	0.6669
	Subject	4.05	<0.0001	****	Yes				WT+veh vs. wt+2mpk	-0.5833	-3.565 to 2.398	No	ns	0.9803
									WT+veh vs. mko+2mpk	0.08333	-2.498 to 2.665	No	ns	>0.9999
	ANOVA table	SS	DF	MS	F (DFn, DFd)	P value			WT+veh vs. wt+10mpk	-0.2667	-2.772 to 2.239	No	ns	0.9984
	Time x Column Factor	922.4	25	36.9	F (25, 150) = 9.182	P<0.0001			WT+veh vs. mko+10mpk	0.35	-2.148 to 2.848	No	ns	0.994
	Time	10776	5	2155	F (3.383, 101.5) = 536.3	P<0.0001			mko+veh vs. wt+2mpk	0.35	-2.253 to 2.953	No	ns	0.9912
	Column Factor	1794	5	358.8	F (5, 30) = 18.09	P<0.0001			mko+veh vs. mko+2mpk	1.017	-0.7328 to 2.766	No	ns	0.3238
	Subject	594.9	30	19.83	F (30, 150) = 4.935	P<0.0001			mko+veh vs. wt+10mpk	0.6667	-0.7778 to 2.111	No	ns	0.5431
	Residual	602.8	150	4.019					mko+veh vs. mko+10mpk	1.283	-0.1155 to 2.682	No	ns	0.0732
									wt+2mpk vs. mko+2mpk	0.6667	-2.008 to 3.341	No	ns	0.9395
	Data summary								wt+2mpk vs. wt+10mpk	0.3167	-2.292 to 2.925	No	ns	0.9969
	Number of columns (Column Factor)	6							wt+2mpk vs. mko+10mpk	0.9333	-1.669 to 3.535	No	ns	0.7663
	Number of rows (Time)	6							mko+2mpk vs. wt+10mpk	-0.35	-2.256 to 1.556	No	ns	0.9845
	Number of subjects (Subject)	36							mko+2mpk vs. mko+10mpk	0.2667	-1.619 to 2.153	No	ns	0.9951
	Number of missing values	0							wt+10mpk vs. mko+10mpk	0.6167	-1.060 to 2.293	No	ns	0.7904
									Row 2
									WT+veh vs. mko+veh	-0.7333	-3.507 to 2.041	No	ns	0.924
									WT+veh vs. wt+2mpk	2.05	-0.6322 to 4.732	No	ns	0.1635
									WT+veh vs. mko+2mpk	1.767	-1.042 to 4.575	No	ns	0.3045
									WT+veh vs. wt+10mpk	1.983	0.1405 to 3.826	Yes	*	0.0344
									WT+veh vs. mko+10mpk	-1.2	-4.300 to 1.900	No	ns	0.7221
									mko+veh vs. wt+2mpk	2.783	-0.3180 to 5.885	No	ns	0.0858
									mko+veh vs. mko+2mpk	2.5	-0.6883 to 5.688	No	ns	0.1537
									mko+veh vs. wt+10mpk	2.717	0.03538 to 5.398	Yes	*	0.0471
									mko+veh vs. mko+10mpk	-0.4667	-3.868 to 2.935	No	ns	0.9959
									wt+2mpk vs. mko+2mpk	-0.2833	-3.410 to 2.843	No	ns	0.9994
									wt+2mpk vs. wt+10mpk	-0.06667	-2.639 to 2.506	No	ns	>0.9999
									wt+2mpk vs. mko+10mpk	-3.25	-6.600 to 0.09974	No	ns	0.0584
									mko+2mpk vs. wt+10mpk	0.2167	-2.505 to 2.938	No	ns	0.9994
									mko+2mpk vs. mko+10mpk	-2.967	-6.388 to 0.4547	No	ns	0.1002
									wt+10mpk vs. mko+10mpk	-3.183	-6.237 to -0.1295	Yes	*	0.0417
									Row 3
									WT+veh vs. mko+veh	1	-6.900 to 8.900	No	ns	0.9971
									WT+veh vs. wt+2mpk	6.2	-1.506 to 13.91	No	ns	0.1354
									WT+veh vs. mko+2mpk	-0.5	-7.793 to 6.793	No	ns	0.9998
									WT+veh vs. wt+10mpk	7.65	0.3610 to 14.94	Yes	*	0.0405
									WT+veh vs. mko+10mpk	2.15	-5.161 to 9.461	No	ns	0.8692
									mko+veh vs. wt+2mpk	5.2	-1.522 to 11.92	No	ns	0.1616
									mko+veh vs. mko+2mpk	-1.5	-7.516 to 4.516	No	ns	0.9334
									mko+veh vs. wt+10mpk	6.65	0.7194 to 12.58	Yes	*	0.0293
									mko+veh vs. mko+10mpk	1.15	-4.911 to 7.211	No	ns	0.9789
									wt+2mpk vs. mko+2mpk	-6.7	-12.27 to -1.127	Yes	*	0.0187
									wt+2mpk vs. wt+10mpk	1.45	-3.995 to 6.895	No	ns	0.9035
									wt+2mpk vs. mko+10mpk	-4.05	-9.683 to 1.583	No	ns	0.2022
									mko+2mpk vs. wt+10mpk	8.15	4.489 to 11.81	Yes	***	0.0002
									mko+2mpk vs. mko+10mpk	2.65	-1.570 to 6.870	No	ns	0.3231
									wt+10mpk vs. mko+10mpk	-5.5	-9.347 to -1.653	Yes	**	0.0062
									Row 4
									WT+veh vs. mko+veh	0.06667	-7.757 to 7.890	No	ns	>0.9999
									WT+veh vs. wt+2mpk	11.1	5.656 to 16.54	Yes	***	0.0004
									WT+veh vs. mko+2mpk	-1.283	-7.485 to 4.918	No	ns	0.9738
									WT+veh vs. wt+10mpk	12.17	7.189 to 17.14	Yes	****	<0.0001
									WT+veh vs. mko+10mpk	2.667	-2.312 to 7.645	No	ns	0.4667
									mko+veh vs. wt+2mpk	11.03	3.208 to 18.86	Yes	**	0.0074
									mko+veh vs. mko+2mpk	-1.35	-9.488 to 6.788	No	ns	0.9896
									mko+veh vs. wt+10mpk	12.1	4.395 to 19.80	Yes	**	0.0045
									mko+veh vs. mko+10mpk	2.6	-5.105 to 10.30	No	ns	0.7932
									wt+2mpk vs. mko+2mpk	-12.38	-18.59 to -6.178	Yes	***	0.0005
									wt+2mpk vs. wt+10mpk	1.067	-3.918 to 6.051	No	ns	0.9699
									wt+2mpk vs. mko+10mpk	-8.433	-13.42 to -3.447	Yes	**	0.0017
									mko+2mpk vs. wt+10mpk	13.45	7.551 to 19.35	Yes	***	0.0002
									mko+2mpk vs. mko+10mpk	3.95	-1.949 to 9.849	No	ns	0.252
									wt+10mpk vs. mko+10mpk	-9.5	-13.87 to -5.135	Yes	***	0.0002
									Row 5
									WT+veh vs. mko+veh	-0.3167	-9.085 to 8.452	No	ns	>0.9999
									WT+veh vs. wt+2mpk	10.68	5.541 to 15.83	Yes	***	0.0008
									WT+veh vs. mko+2mpk	0.4833	-6.367 to 7.334	No	ns	0.9998
									WT+veh vs. wt+10mpk	11.08	5.929 to 16.24	Yes	**	0.0012
									WT+veh vs. mko+10mpk	2.533	-3.921 to 8.988	No	ns	0.7445
									mko+veh vs. wt+2mpk	11	2.328 to 19.67	Yes	*	0.0175
									mko+veh vs. mko+2mpk	0.8	-8.286 to 9.886	No	ns	0.9995
									mko+veh vs. wt+10mpk	11.4	2.644 to 20.16	Yes	*	0.0165
									mko+veh vs. mko+10mpk	2.85	-6.064 to 11.76	No	ns	0.8513
									wt+2mpk vs. mko+2mpk	-10.2	-16.52 to -3.879	Yes	**	0.0046
									wt+2mpk vs. wt+10mpk	0.4	-2.121 to 2.921	No	ns	0.9904
									wt+2mpk vs. mko+10mpk	-8.15	-13.91 to -2.390	Yes	**	0.0089
									mko+2mpk vs. wt+10mpk	10.6	4.222 to 16.98	Yes	**	0.005
									mko+2mpk vs. mko+10mpk	2.05	-5.097 to 9.197	No	ns	0.9084
									wt+10mpk vs. mko+10mpk	-8.55	-14.35 to -2.749	Yes	**	0.0087
									Row 6
									WT+veh vs. mko+veh	-0.5667	-8.978 to 7.844	No	ns	0.9998
									WT+veh vs. wt+2mpk	6.683	1.808 to 11.56	Yes	*	0.0123
									WT+veh vs. mko+2mpk	0.8333	-4.629 to 6.296	No	ns	0.9934
									WT+veh vs. wt+10mpk	7.017	2.139 to 11.89	Yes	**	0.0098
									WT+veh vs. mko+10mpk	0.25	-5.716 to 6.216	No	ns	>0.9999
									mko+veh vs. wt+2mpk	7.25	-1.183 to 15.68	No	ns	0.0881
									mko+veh vs. mko+2mpk	1.4	-6.944 to 9.744	No	ns	0.9859
									mko+veh vs. wt+10mpk	7.583	-0.8510 to 16.02	No	ns	0.0749
									mko+veh vs. mko+10mpk	0.8167	-7.678 to 9.312	No	ns	0.9991
									wt+2mpk vs. mko+2mpk	-5.85	-10.26 to -1.440	Yes	*	0.0141
									wt+2mpk vs. wt+10mpk	0.3333	-1.176 to 1.843	No	ns	0.9672
									wt+2mpk vs. mko+10mpk	-6.433	-11.73 to -1.136	Yes	*	0.0218
									mko+2mpk vs. wt+10mpk	6.183	1.772 to 10.59	Yes	*	0.0108
									mko+2mpk vs. mko+10mpk	-0.5833	-6.329 to 5.162	No	ns	0.999
									wt+10mpk vs. mko+10mpk	-6.767	-12.07 to -1.468	Yes	*	0.0174
									Test details	Mean 1	Mean 2	Mean Diff.	SE of diff.	N1	N2	q	DF
									Row 1
									WT+veh vs. mko+veh	9.45	10.38	-0.9333	0.6133	6	6	2.152	5.687
									WT+veh vs. wt+2mpk	9.45	10.03	-0.5833	0.8581	6	6	0.9614	9.98
									WT+veh vs. mko+2mpk	9.45	9.367	0.08333	0.7268	6	6	0.1621	9.007
									WT+veh vs. wt+10mpk	9.45	9.717	-0.2667	0.6871	6	6	0.5489	8.061
									WT+veh vs. mko+10mpk	9.45	9.1	0.35	0.6815	6	6	0.7263	7.904
									mko+veh vs. wt+2mpk	10.38	10.03	0.35	0.6393	6	6	0.7742	5.629
									mko+veh vs. mko+2mpk	10.38	9.367	1.017	0.448	6	6	3.209	6.35
									mko+veh vs. wt+10mpk	10.38	9.717	0.6667	0.3802	6	6	2.48	6.939
									mko+veh vs. mko+10mpk	10.38	9.1	1.283	0.3701	6	6	4.904	7.059
									wt+2mpk vs. mko+2mpk	10.03	9.367	0.6667	0.7489	6	6	1.259	8.791
									wt+2mpk vs. wt+10mpk	10.03	9.717	0.3167	0.7104	6	6	0.6304	7.85
									wt+2mpk vs. mko+10mpk	10.03	9.1	0.9333	0.7051	6	6	1.872	7.699
									mko+2mpk vs. wt+10mpk	9.367	9.717	-0.35	0.5447	6	6	0.9087	9.654
									mko+2mpk vs. mko+10mpk	9.367	9.1	0.2667	0.5377	6	6	0.7014	9.536
									wt+10mpk vs. mko+10mpk	9.717	9.1	0.6167	0.4826	6	6	1.807	9.989
									Row 2
									WT+veh vs. mko+veh	9.583	10.32	-0.7333	0.7758	6	6	1.337	8.745
									WT+veh vs. wt+2mpk	9.583	7.533	2.05	0.7541	6	6	3.844	8.95
									WT+veh vs. mko+2mpk	9.583	7.817	1.767	0.7839	6	6	3.187	8.67
									WT+veh vs. wt+10mpk	9.583	7.6	1.983	0.5108	6	6	5.491	8.422
									WT+veh vs. mko+10mpk	9.583	10.78	-1.2	0.8512	6	6	1.994	8.102
									mko+veh vs. wt+2mpk	10.32	7.533	2.783	0.8926	6	6	4.41	9.983
									mko+veh vs. mko+2mpk	10.32	7.817	2.5	0.9179	6	6	3.852	9.998
									mko+veh vs. wt+10mpk	10.32	7.6	2.717	0.6992	6	6	5.494	6.728
									mko+veh vs. mko+10mpk	10.32	10.78	-0.4667	0.976	6	6	0.6762	9.837
									wt+2mpk vs. mko+2mpk	7.533	7.817	-0.2833	0.8997	6	6	0.4454	9.968
									wt+2mpk vs. wt+10mpk	7.533	7.6	-0.06667	0.6751	6	6	0.1397	6.868
									wt+2mpk vs. mko+10mpk	7.533	10.78	-3.25	0.9588	6	6	4.793	9.721
									mko+2mpk vs. wt+10mpk	7.817	7.6	0.2167	0.7082	6	6	0.4326	6.68
									mko+2mpk vs. mko+10mpk	7.817	10.78	-2.967	0.9825	6	6	4.27	9.872
									wt+10mpk vs. mko+10mpk	7.6	10.78	-3.183	0.7821	6	6	5.757	6.351
									Row 3
									WT+veh vs. mko+veh	30.83	29.83	1	2.256	6	6	0.6269	9.606
									WT+veh vs. wt+2mpk	30.83	24.63	6.2	2.183	6	6	4.017	9.252
									WT+veh vs. mko+2mpk	30.83	31.33	-0.5	1.936	6	6	0.3652	7.146
									WT+veh vs. wt+10mpk	30.83	23.18	7.65	1.856	6	6	5.829	6.243
									WT+veh vs. mko+10mpk	30.83	28.68	2.15	1.96	6	6	1.551	7.406
									mko+veh vs. wt+2mpk	29.83	24.63	5.2	1.932	6	6	3.806	9.925
									mko+veh vs. mko+2mpk	29.83	31.33	-1.5	1.649	6	6	1.287	8.047
									mko+veh vs. wt+10mpk	29.83	23.18	6.65	1.554	6	6	6.051	6.837
									mko+veh vs. mko+10mpk	29.83	28.68	1.15	1.677	6	6	0.9696	8.363
									wt+2mpk vs. mko+2mpk	24.63	31.33	-6.7	1.547	6	6	6.124	8.477
									wt+2mpk vs. wt+10mpk	24.63	23.18	1.45	1.446	6	6	1.418	7.156
									wt+2mpk vs. mko+10mpk	24.63	28.68	-4.05	1.578	6	6	3.631	8.797
									mko+2mpk vs. wt+10mpk	31.33	23.18	8.15	1.037	6	6	11.11	9.263
									mko+2mpk vs. mko+10mpk	31.33	28.68	2.65	1.214	6	6	3.087	9.959
									wt+10mpk vs. mko+10mpk	23.18	28.68	-5.5	1.082	6	6	7.189	8.964
									Row 4
									WT+veh vs. mko+veh	28.03	27.97	0.06667	2.153	6	6	0.04378	8.183
									WT+veh vs. wt+2mpk	28.03	16.93	11.1	1.567	6	6	10.01	10
									WT+veh vs. mko+2mpk	28.03	29.32	-1.283	1.769	6	6	1.026	9.553
									WT+veh vs. wt+10mpk	28.03	15.87	12.17	1.419	6	6	12.12	9.551
									WT+veh vs. mko+10mpk	28.03	25.37	2.667	1.42	6	6	2.656	9.555
									mko+veh vs. wt+2mpk	27.97	16.93	11.03	2.155	6	6	7.242	8.193
									mko+veh vs. mko+2mpk	27.97	29.32	-1.35	2.305	6	6	0.8283	9.254
									mko+veh vs. wt+10mpk	27.97	15.87	12.1	2.049	6	6	8.35	7.196
									mko+veh vs. mko+10mpk	27.97	25.37	2.6	2.05	6	6	1.794	7.199
									wt+2mpk vs. mko+2mpk	16.93	29.32	-12.38	1.77	6	6	9.893	9.561
									wt+2mpk vs. wt+10mpk	16.93	15.87	1.067	1.421	6	6	1.061	9.543
									wt+2mpk vs. mko+10mpk	16.93	25.37	-8.433	1.422	6	6	8.388	9.546
									mko+2mpk vs. wt+10mpk	29.32	15.87	13.45	1.641	6	6	11.59	8.539
									mko+2mpk vs. mko+10mpk	29.32	25.37	3.95	1.641	6	6	3.404	8.543
									wt+10mpk vs. mko+10mpk	15.87	25.37	-9.5	1.257	6	6	10.69	10
									Row 5
									WT+veh vs. mko+veh	22.02	22.33	-0.3167	2.411	6	6	0.1858	8.146
									WT+veh vs. wt+2mpk	22.02	11.33	10.68	1.367	6	6	11.05	7.19
									WT+veh vs. mko+2mpk	22.02	21.53	0.4833	1.956	6	6	0.3495	9.595
									WT+veh vs. wt+10mpk	22.02	10.93	11.08	1.287	6	6	12.18	5.895
									WT+veh vs. mko+10mpk	22.02	19.48	2.533	1.853	6	6	1.933	9.869
									mko+veh vs. wt+2mpk	22.33	11.33	11	2.155	6	6	7.22	5.811
									mko+veh vs. mko+2mpk	22.33	21.53	0.8	2.569	6	6	0.4405	9.168
									mko+veh vs. wt+10mpk	22.33	10.93	11.4	2.105	6	6	7.66	5.319
									mko+veh vs. mko+10mpk	22.33	19.48	2.85	2.491	6	6	1.618	8.721
									wt+2mpk vs. mko+2mpk	11.33	21.53	-10.2	1.63	6	6	8.852	6.486
									wt+2mpk vs. wt+10mpk	11.33	10.93	0.4	0.6983	6	6	0.8101	8.393
									wt+2mpk vs. mko+10mpk	11.33	19.48	-8.15	1.505	6	6	7.658	6.771
									mko+2mpk vs. wt+10mpk	21.53	10.93	10.6	1.563	6	6	9.592	5.593
									mko+2mpk vs. mko+10mpk	21.53	19.48	2.05	2.054	6	6	1.411	9.915
									wt+10mpk vs. mko+10mpk	10.93	19.48	-8.55	1.432	6	6	8.441	5.712
									Row 6
									WT+veh vs. mko+veh	16.33	16.9	-0.5667	2.306	6	6	0.3475	8.055
									WT+veh vs. wt+2mpk	16.33	9.65	6.683	1.203	6	6	7.854	5.705
									WT+veh vs. mko+2mpk	16.33	15.5	0.8333	1.57	6	6	0.7508	9.905
									WT+veh vs. wt+10mpk	16.33	9.317	7.017	1.202	6	6	8.254	5.684
									WT+veh vs. mko+10mpk	16.33	16.08	0.25	1.715	6	6	0.2061	9.935
									mko+veh vs. wt+2mpk	16.9	9.65	7.25	2.015	6	6	5.088	5.242
									mko+veh vs. mko+2mpk	16.9	15.5	1.4	2.253	6	6	0.8787	7.599
									mko+veh vs. wt+10mpk	16.9	9.317	7.583	2.015	6	6	5.324	5.234
									mko+veh vs. mko+10mpk	16.9	16.08	0.8167	2.357	6	6	0.49	8.455
									wt+2mpk vs. mko+2mpk	9.65	15.5	-5.85	1.099	6	6	7.53	5.856
									wt+2mpk vs. wt+10mpk	9.65	9.317	0.3333	0.4345	6	6	1.085	9.998
									wt+2mpk vs. mko+10mpk	9.65	16.08	-6.433	1.299	6	6	7.007	5.6
									mko+2mpk vs. wt+10mpk	15.5	9.317	6.183	1.097	6	6	7.968	5.831
									mko+2mpk vs. mko+10mpk	15.5	16.08	-0.5833	1.644	6	6	0.5019	9.695
									wt+10mpk vs. mko+10mpk	9.317	16.08	-6.767	1.297	6	6	7.376	5.582
	AUC shown one-week og mice mko ipGTT
	WT+veh	mko+veh	wt+2mpk	mko+2mpk	wt+10mpk	mko+10mpk
	3548	4704	3264	3228	2583	4097
	4010	4725	2900	3480	2697	3999
	3944	3698	2996	3803	2931	3774
	4001	4074	2561	4094	2706	3683
	4274	3429	2882	4421	2690	3276
	3969	3696	2792	4053	3147	3984
	Table Analyzed	AUC shown one-week og mice mko ipGTT							Compare column means (main column effect)
	Two-way ANOVA	Ordinary							Number of families	1
	Alpha	0.05							Number of comparisons per family	15
									Alpha	0.05
	Source of Variation	% of total variation	P value	P value summary	Significant?
	Row Factor	0.688	0.9853	ns	No				Tukey's multiple comparisons test	Mean Diff.	95.00% CI of diff.	Below threshold?	Summary	Adjusted P Value
	Column Factor	71.9	<0.0001	****	Yes
									WT+veh vs. mko+veh	-96.67	-770.8 to 577.5	No	ns	0.9976
	ANOVA table	SS (Type III)	DF	MS	F (DFn, DFd)	P value			WT+veh vs. wt+2mpk	1059	384.3 to 1733	Yes	***	0.0007
	Row Factor	90085	5	18017	F (5, 25) = 0.1255	P=0.9853			WT+veh vs. mko+2mpk	111.2	-563.0 to 785.3	No	ns	0.9954
	Column Factor	9415402	5	1883080	F (5, 25) = 13.12	P<0.0001			WT+veh vs. wt+10mpk	1165	491.2 to 1840	Yes	***	0.0002
	Residual	3589158	25	143566					WT+veh vs. mko+10mpk	155.5	-518.7 to 829.7	No	ns	0.9788
									mko+veh vs. wt+2mpk	1155	481.0 to 1829	Yes	***	0.0002
	Spearman's test for heteroscedasticity								mko+veh vs. mko+2mpk	207.8	-466.3 to 882.0	No	ns	0.9292
	Rs of predicted Y vs. |residual|	0.2353							mko+veh vs. wt+10mpk	1262	587.8 to 1936	Yes	****	<0.0001
	P value (one tailed)	0.0836							mko+veh vs. mko+10mpk	252.2	-422.0 to 926.3	No	ns	0.8544
	Passed (P > 0.05)?	Yes							wt+2mpk vs. mko+2mpk	-947.3	-1622 to -273.2	Yes	**	0.0026
									wt+2mpk vs. wt+10mpk	106.8	-567.3 to 781.0	No	ns	0.9962
	Normality of Residuals								wt+2mpk vs. mko+10mpk	-903	-1577 to -228.8	Yes	**	0.0043
	Test name	Statistics	P value	Passed normality test (alpha=0.05)?	P value summary				mko+2mpk vs. wt+10mpk	1054	380.0 to 1728	Yes	***	0.0008
	Anderson-Darling (A2*)	0.2711	0.6536	Yes	ns				mko+2mpk vs. mko+10mpk	44.33	-629.8 to 718.5	No	ns	>0.9999
	D'Agostino-Pearson omnibus (K2)	0.06165	0.9696	Yes	ns				wt+10mpk vs. mko+10mpk	-1010	-1684 to -335.7	Yes	**	0.0013
	Shapiro-Wilk (W)	0.9761	0.6137	Yes	ns
	Kolmogorov-Smirnov (distance)	0.09544	0.1	Yes	ns
									Test details	Mean 1	Mean 2	Mean Diff.	SE of diff.	N1	N2	q	DF
	Data summary
	Number of columns (Column Factor)	6							WT+veh vs. mko+veh	3958	4054	-96.67	218.8	6	6	0.6249	25
	Number of rows (Row Factor)	6							WT+veh vs. wt+2mpk	3958	2899	1059	218.8	6	6	6.843	25
	Number of values	36							WT+veh vs. mko+2mpk	3958	3847	111.2	218.8	6	6	0.7187	25
									WT+veh vs. wt+10mpk	3958	2792	1165	218.8	6	6	7.534	25
									WT+veh vs. mko+10mpk	3958	3802	155.5	218.8	6	6	1.005	25
									mko+veh vs. wt+2mpk	4054	2899	1155	218.8	6	6	7.468	25
									mko+veh vs. mko+2mpk	4054	3847	207.8	218.8	6	6	1.344	25
									mko+veh vs. wt+10mpk	4054	2792	1262	218.8	6	6	8.158	25
									mko+veh vs. mko+10mpk	4054	3802	252.2	218.8	6	6	1.63	25
									wt+2mpk vs. mko+2mpk	2899	3847	-947.3	218.8	6	6	6.124	25
									wt+2mpk vs. wt+10mpk	2899	2792	106.8	218.8	6	6	0.6906	25
									wt+2mpk vs. mko+10mpk	2899	3802	-903	218.8	6	6	5.838	25
									mko+2mpk vs. wt+10mpk	3847	2792	1054	218.8	6	6	6.815	25
									mko+2mpk vs. mko+10mpk	3847	3802	44.33	218.8	6	6	0.2866	25
									wt+10mpk vs. mko+10mpk	2792	3802	-1010	218.8	6	6	6.528	25

## Sheet: Fig.5c 
						WT veh	WT aldolazin
						122.067	49.5667
						139.433	65.7
						136.983	39.9167
						132.828	51.7278
						167.702	70.2803
	Table Analyzed	HFD liver TG mice long-term							WT veh	WT aldolazin
								Number of values	5	5
	Column B	WT aldolazin
	vs.	vs.						Minimum	122.067	39.9167
	Column A	WT veh						25% Percentile	127.447	44.7417
								Median	136.983	51.7278
	Unpaired t test							75% Percentile	153.568	67.9901
	P value	<0.0001						Maximum	167.702	70.2803
	P value summary	****
	Significantly different (P < 0.01)?	Yes						Mean	139.803	55.4383
	One- or two-tailed P value?	Two-tailed						Std. Deviation	16.9534	12.3971
	t, df	t=8.981975, df=8						Std. Error of Mean	7.58181	5.54415
	How big is the difference?							Lower 95% CI	104.895	29.9125
	Mean of column A	139.803						Upper 95% CI	174.71	80.9641
	Mean of column B	55.4383
	Difference between means (B - A) ± SEM	-84.36436 ± 9.392628
	99% confidence interval	-115.8803 to -52.84845
	R squared (eta squared)	0.909784
	F test to compare variances
	F, DFn, Dfd	1.870146, 4, 4
	P value	0.5592
	P value summary	ns
	Significantly different (P < 0.01)?	No
	Model comparison	SS	DF	Probability it is correct
	Null H. Population means identical	19557.8	9	0.005093676%
	Alternative H: Distinct population means	1764.43	8	99.99491%
	Ratio of probabilities			0
	Difference in AICc			19.7697
	Normality of Residuals
	Test name	Statistics	P value	Passed normality test (alpha=0.01)?	P value summary
	Anderson-Darling (A2*)	0.34374	0.4094	Yes	ns
	D'Agostino-Pearson omnibus (K2)	1.68331	0.431	Yes	ns
	Shapiro-Wilk (W)	0.933132	0.4794	Yes	ns
	Kolmogorov-Smirnov (distance)	0.210522	0.1	Yes	ns
	Data analyzed
	Sample size, column A	5
	Sample size, column B	5

## Sheet: Fig.5e 
						Time/min	vehicle													2 mpk aldolazin
						0	12.5	12.2	11.7	10.1	9.2	12.9								8.4	9.8	8.9	7.8	8.4	6.6
						20	23.2	23.6	25.2	23	25.4	25.4								20.9	18.9	19.9	17.2	18.2	18.9
						40	26.8	25.3	28	25.7	28.4	27								19.6	20.6	18.6	20.3	19.9	19.6
						60	26	30.4	28.4	29.4	27.3	27.7								18.6	17.9	17.2	16.2	18.9	18.9
						90	25	26	26	20.9	22.6	24								16.5	16.3	17	14.6	12.6	12.6
	Table Analyzed	ipGTT of obese mice long-term							Compare each cell mean with the other cell mean in that row
	Two-way RM ANOVA	Matching: Stacked							Number of families	1
	Assume sphericity?	No							Number of comparisons per family	5
	Alpha	0.05							Alpha	0.05
	Source of Variation	% of total variation	P value	P value summary	Significant?	Geisser-Greenhouse's epsilon			Šídák's multiple comparisons test	Mean Diff.	95.00% CI of diff.	Below threshold?	Summary	Adjusted P Value
	Time x Column Factor	4.101	<0.0001	****	Yes
	Time	61.64	<0.0001	****	Yes	0.7003			vehicle - 2 mpk aldolazin
	Column Factor	30.15	<0.0001	****	Yes				Row 1	3.117	0.7287 to 5.505	Yes	*	0.0109
	Subject	1.086	0.1986	ns	No				Row 2	5.3	3.066 to 7.534	Yes	***	0.0001
									Row 3	7.1	5.176 to 9.024	Yes	****	<0.0001
	ANOVA table	SS	DF	MS	F (DFn, DFd)	P value			Row 4	10.25	7.730 to 12.77	Yes	****	<0.0001
	Time x Column Factor	99.49	4	24.87	F (4, 40) = 13.60	P<0.0001			Row 5	9.15	5.498 to 12.80	Yes	****	<0.0001
	Time	1495	4	373.8	F (2.801, 28.01) = 204.4	P<0.0001
	Column Factor	731.5	1	731.5	F (1, 10) = 277.7	P<0.0001
	Subject	26.34	10	2.634	F (10, 40) = 1.440	P=0.1986			Test details	Mean 1	Mean 2	Mean Diff.	SE of diff.	N1	N2	t	DF
	Residual	73.16	40	1.829
									vehicle - 2 mpk aldolazin
	Difference between column means								Row 1	11.43	8.317	3.117	0.7412	6	6	4.205	9.174
	Mean of vehicle	22.98							Row 2	24.3	19	5.3	0.7057	6	6	7.51	9.872
	Mean of 2 mpk aldolazin	15.99							Row 3	26.87	19.77	7.1	0.5741	6	6	12.37	7.924
	Difference between means	6.983							Row 4	28.2	17.95	10.25	0.7762	6	6	13.21	8.897
	SE of difference	0.419							Row 5	24.08	14.93	9.15	1.156	6	6	7.912	9.995
	95% CI of difference	6.050 to 7.917
	Data summary
	Number of columns (Column Factor)	2
	Number of rows (Time)	5
	Number of subjects (Subject)	12
	Number of missing values	0
	vehicle	2 mpk aldolazin		Table Analyzed	ipGTT of obese mice long-term for AUC						vehicle	2 mpk aldolazin
	2150	1607								Number of values	6	6
	2250	1580		Column B	2 mpk aldolazin
	2281	1544		vs.	vs.					Minimum	2124	1452
	2124	1452		Column A	vehicle					25% Percentile	2144	1487
	2190	1508								Median	2210	1526
	2230	1498		Unpaired t test						75% Percentile	2258	1587
				P value	<0.0001					Maximum	2281	1607
				P value summary	****
				Significantly different (P < 0.05)?	Yes					Mean	2204	1532
				One- or two-tailed P value?	Two-tailed					Std. Deviation	60.39	56.93
				t, df	t=19.85, df=10					Std. Error of Mean	24.65	23.24
				How big is the difference?						Lower 95% CI	2141	1472
				Mean of column A	2204					Upper 95% CI	2268	1591
				Mean of column B	1532
				Difference between means (B - A) ± SEM	-672.7 ± 33.88
				95% confidence interval	-748.2 to -597.2
				R squared (eta squared)	0.9753
				F test to compare variances
				F, DFn, Dfd	1.125, 5, 5
				P value	0.9001
				P value summary	ns
				Significantly different (P < 0.05)?	No
				Normality of Residuals
				Test name	Statistics	P value	Passed normality test (alpha=0.05)?	P value summary
				Anderson-Darling (A2*)	0.2539	0.6654	Yes	ns
				D'Agostino-Pearson omnibus (K2)	1.751	0.4166	Yes	ns
				Shapiro-Wilk (W)	0.9361	0.4498	Yes	ns
				Kolmogorov-Smirnov (distance)	0.127	0.1	Yes	ns
				Data analyzed
				Sample size, column A	6
				Sample size, column B	6

## Sheet: Fig.5f 
			time/min	vehicle													aldolazin
			0	3.5	2.2	3.4	3.2	2.4	3.2								2.6	1.4	2.6	2	2.4	3.1
			20	4.1	4.1	6.4	5.8	6.2	5								3.6	4.9	3.3	4.7	3.5	3.7
			90	3	2.5	2.9	3.2	2.4	3.4								3.1	1.6	2.3	2.1	2.6	2.6
	Table Analyzed	ipGTT insulin of obese mice long-term												Compare each cell mean with the other cell mean in that row
	Two-way RM ANOVA	Matching: Stacked												Number of families	1
	Assume sphericity?	No												Number of comparisons per family	3
	Alpha	0.05												Alpha	0.05
	Source of Variation	% of total variation	P value	P value summary	Significant?	Geisser-Greenhouse's epsilon								Šídák's multiple comparisons test	Mean Diff.	95.00% CI of diff.	Below threshold?	Summary	Adjusted P Value
	Time x Column Factor	2.217	0.3093	ns	No
	Time	60.46	<0.0001	****	Yes	0.5736								vehicle - aldolazin
	Column Factor	12.04	0.0025	**	Yes									Row 1	0.6333	-0.3022 to 1.569	No	ns	0.225
	Subject	7.482	0.5977	ns	No									Row 2	1.317	-0.1584 to 2.792	No	ns	0.0821
														Row 3	0.5167	-0.2447 to 1.278	No	ns	0.2199
	ANOVA table	SS	DF	MS	F (DFn, DFd)	P value
	Time x Column Factor	1.121	2	0.5603	F (2, 20) = 1.245	P=0.3093
	Time	30.55	2	15.28	F (1.147, 11.47) = 33.95	P<0.0001								Test details	Mean 1	Mean 2	Mean Diff.	SE of diff.	N1	N2	t	DF
	Column Factor	6.084	1	6.084	F (1, 10) = 16.09	P=0.0025
	Subject	3.781	10	0.3781	F (10, 20) = 0.8404	P=0.5977								vehicle - aldolazin
	Residual	8.999	20	0.4499										Row 1	2.983	2.35	0.6333	0.3268	6	6	1.938	9.95
														Row 2	5.267	3.95	1.317	0.5003	6	6	2.632	8.656
	Difference between column means													Row 3	2.9	2.383	0.5167	0.2626	6	6	1.968	9.343
	Mean of vehicle	3.717
	Mean of aldolazin	2.894
	Difference between means	0.8222
	SE of difference	0.205
	95% CI of difference	0.3655 to 1.279
	Data summary
	Number of columns (Column Factor)	2
	Number of rows (Time)	3
	Number of subjects (Subject)	12
	Number of missing values	0
	vehicle	2 mpk aldolazin		Table Analyzed	insulin of obese mice long-term for AUC statistics					Table Analyzed	insulin of obese mice long-term for AUC			vehicle	2 mpk aldolazin
	324.5	296.5											Number of values	6	6
	294	290.5		Column B	2 mpk aldolazin					Column B	2 mpk aldolazin
	423.5	255		vs.	vs.					vs.	vs.		Minimum	294	255
	405	305		Column A	vehicle					Column A	vehicle		25% Percentile	316.9	268.1
	387	272.5											Median	381.5	289.5
	376	288.5		How big is the difference?						Unpaired t test with Welch's correction			75% Percentile	409.6	298.6
				Mean of column A	368.3					P value	0.0073		Maximum	423.5	305
				Mean of column B	284.7					P value summary	**
				Difference between means (B - A) ± SEM	-83.67 ± 21.50					Significantly different (P < 0.05)?	Yes		Mean	368.3	284.7
				95% confidence interval	-131.6 to -35.75					One- or two-tailed P value?	Two-tailed		Std. Deviation	49.48	18.06
				R squared (eta squared)	0.6022					Welch-corrected t, df	t=3.891, df=6.309		Std. Error of Mean	20.2	7.372
				F test to compare variances						How big is the difference?			Lower 95% CI	316.4	265.7
				F, DFn, Dfd	7.509, 5, 5					Mean of column A	368.3		Upper 95% CI	420.3	303.6
				P value	0.0451					Mean of column B	284.7
				P value summary	*					Difference between means (B - A) ± SEM	-83.67 ± 21.50
				Significantly different (P < 0.05)?	Yes					95% confidence interval	-135.7 to -31.67
										R squared (eta squared)	0.7059
				Normality of Residuals
				Test name	Statistics	P value	Passed normality test (alpha=0.05)?	P value summary		F test to compare variances
				Anderson-Darling (A2*)	0.3264	0.4682	Yes	ns		F, DFn, Dfd	7.509, 5, 5
				D'Agostino-Pearson omnibus (K2)	1.721	0.423	Yes	ns		P value	0.0451
				Shapiro-Wilk (W)	0.9548	0.7073	Yes	ns		P value summary	*
				Kolmogorov-Smirnov (distance)	0.2096	0.1	Yes	ns		Significantly different (P < 0.05)?	Yes
				Data analyzed						Data analyzed
				Sample size, column A	6					Sample size, column A	6
				Sample size, column B	6					Sample size, column B	6

## Sheet: Fig.5g 
					time/min	vehicle													aldolazin
					0	10.7	8.6	11.9	9.6	9.1	8.7								8.6	9	7.6	6.5	7.3	7.9
					15	6.7	7.7	7.8	5.2	5.6	6.4								3.9	3.9	4.1	3.7	4.2	3.4
					30	6.3	6.1	6.3	5.8	5.2	6.7								3.6	3	3.6	3.3	3.2	3.7
					45	5.2	5.1	5.5	5.5	6.3	5.9								3.6	3.2	3.4	3.5	3.7	3.1
					90	5.7	6.3	4.9	5.2	5.1	5.7								3	3	3	3.1	3.5	3.2
	Table Analyzed	ITT of obese mice long-term							Compare each cell mean with the other cell mean in that row
	Two-way RM ANOVA	Matching: Stacked							Number of families	1
	Assume sphericity?	No							Number of comparisons per family	5
	Alpha	0.05							Alpha	0.05
	Source of Variation	% of total variation	P value	P value summary	Significant?	Geisser-Greenhouse's epsilon			Šídák's multiple comparisons test	Mean Diff.	95.00% CI of diff.	Below threshold?	Summary	Adjusted P Value
	Time x Column Factor	0.4521	0.6117	ns	No
	Time	60.67	<0.0001	****	Yes	0.5487			vehicle - aldolazin
	Column Factor	30.51	<0.0001	****	Yes				Row 1	1.95	-0.1407 to 4.041	No	ns	0.0704
	Subject	1.691	0.4494	ns	No				Row 2	2.7	1.008 to 4.392	Yes	**	0.0057
									Row 3	2.667	1.857 to 3.476	Yes	****	<0.0001
	ANOVA table	SS	DF	MS	F (DFn, DFd)	P value			Row 4	2.167	1.463 to 2.870	Yes	****	<0.0001
	Time x Column Factor	1.245	4	0.3113	F (4, 40) = 0.6773	P=0.6117			Row 5	2.35	1.541 to 3.159	Yes	***	0.0001
	Time	167.1	4	41.77	F (2.195, 21.95) = 90.89	P<0.0001
	Column Factor	84.02	1	84.02	F (1, 10) = 180.4	P<0.0001
	Subject	4.657	10	0.4657	F (10, 40) = 1.013	P=0.4494			Test details	Mean 1	Mean 2	Mean Diff.	SE of diff.	N1	N2	t	DF
	Residual	18.38	40	0.4596
									vehicle - aldolazin
	Difference between column means								Row 1	9.767	7.817	1.95	0.6445	6	6	3.026	8.925
	Mean of vehicle	6.693							Row 2	6.567	3.867	2.7	0.4497	6	6	6.004	5.727
	Mean of aldolazin	4.327							Row 3	6.067	3.4	2.667	0.239	6	6	11.16	7.636
	Difference between means	2.367							Row 4	5.583	3.417	2.167	0.2063	6	6	10.5	7.485
	SE of difference	0.1762							Row 5	5.483	3.133	2.35	0.2252	6	6	10.43	6.425
	95% CI of difference	1.974 to 2.759
	Data summary
	Number of columns (Column Factor)	2
	Number of rows (Time)	5
	Number of subjects (Subject)	12
	Number of missing values	0
	vehicle	2 mpk aldolazin		Table Analyzed	ITT of obese mice long-term for AUC						vehicle	2 mpk aldolazin
	559.5	352.5								Number of values	6	6
	566.3	334.5		Column B	2 mpk aldolazin
	576	342		vs.	vs.					Minimum	519	328.5
	519	328.5		Column A	vehicle					25% Percentile	530.3	330.2
	534	355.5								Median	562.9	338.3
	567	330.8		Unpaired t test						75% Percentile	569.3	353.3
				P value	<0.0001					Maximum	576	355.5
				P value summary	****
				Significantly different (P < 0.05)?	Yes					Mean	553.6	340.6
				One- or two-tailed P value?	Two-tailed					Std. Deviation	22.18	11.36
				t, df	t=20.94, df=10					Std. Error of Mean	9.053	4.638
				How big is the difference?						Lower 95% CI	530.4	328.7
				Mean of column A	553.6					Upper 95% CI	576.9	352.6
				Mean of column B	340.6
				Difference between means (B - A) ± SEM	-213.0 ± 10.17
				95% confidence interval	-235.7 to -190.3
				R squared (eta squared)	0.9777
				F test to compare variances
				F, DFn, Dfd	3.811, 5, 5
				P value	0.1684
				P value summary	ns
				Significantly different (P < 0.05)?	No
				Normality of Residuals
				Test name	Statistics	P value	Passed normality test (alpha=0.05)?	P value summary
				Anderson-Darling (A2*)	0.3313	0.4554	Yes	ns
				D'Agostino-Pearson omnibus (K2)	1.369	0.5045	Yes	ns
				Shapiro-Wilk (W)	0.9406	0.5057	Yes	ns
				Kolmogorov-Smirnov (distance)	0.1767	0.1	Yes	ns
				Data analyzed
				Sample size, column A	6
				Sample size, column B	6

## Sheet: Fig.5h 
	Blood glucose (hyper-clamp)
	Time (min)	Veh					2 mpk
	0	9	9.5	8.4	9.2		5.4	5.9	6.5	5	5.2
	5	15.4	15.7	12.1	11.4		11.1	12.8	13.3	14.1	17.6
	10	18.7	16.4	16.4	15.1		12.7	13.5	17.8	15.4	18.8
	15	19.6	18.3	14.8	16.7		14.3	14.7	18.8	16.4	20
	20	20.1	15.6	13.1	17.5		15.2	15.9	17.6	14.9	18.1
	25	22.4	15.2	14.5	17.2		16.8	16.7	17	15.9	19.2
	30	22.3	15.8	15.6	18.1		15.7	18.1	17.2	17.1	19
	35	23.5	17.4	15.8	16.9		18.1	16	17.8	17.5	18.8
	40	23.1	18	15.6	15.6		16.3	16.6	17.3	16.1	18.5
	45	23.2	17.9	15.7	16.2		18.3	15.9	15.9	17.6	18.7
	50	21.3	17.9	14.6	13.9		17.4	15.2	15.8	14.3	18.2
	55	24.5	17.3	16	14.9		18.3	15.7	16.2	18.2	18.8
	60	25.2	17.9	17.3	15.7		18.1	15.7	16.8	16.7	19
	65	25.1	17.7	17.8	15.9		17.7	16	18.3	17.4	18.6
	70	21.3	17.2	16.6	14.9		17	16.7	18.1	14.8	18.4
	75	21.3	17.2	17.7	15.8		16.9	18.2	17.9	17.7	18.9
	80	21.6	18.1	17.6	17.4		17.3	18.5	16.6	18.6	17.8
	85	22.2	17.9	17.8	17.1		17.5	18.5	17.2	18	18.3
	90	18.1	16.6	17.3	17		17.9	18	18.1	16.7	18
	Table Analyzed	Blood glucose (hyper-clamp)						Compare each cell mean with the other cell mean in that row
	Two-way RM ANOVA	Matching: Stacked						Number of families	1
	Assume sphericity?	No						Number of comparisons per family	19
	Alpha	0.05						Alpha	0.05
	Source of Variation	% of total variation	P value	P value summary	Significant?	Geisser-Greenhouse's epsilon		Šídák's multiple comparisons test	Mean Diff.	95.00% CI of diff.	Below threshold?	Summary	Adjusted P Value
	Time x Column Factor	1.566	0.6116	ns	No
	Time	57.95	<0.0001	****	Yes	0.09387		Veh - 2 mpk
	Column Factor	1.533	0.5287	ns	No			Row 1	3.425	1.810 to 5.040	Yes	***	0.0005
	Subject	24.43	<0.0001	****	Yes			Row 2	-0.13	-7.224 to 6.964	No	ns	>0.9999
								Row 3	1.01	-5.581 to 7.601	No	ns	>0.9999
	ANOVA table	SS	DF	MS	F (DFn, DFd)	P value		Row 4	0.51	-6.416 to 7.436	No	ns	>0.9999
	Time x Column Factor	27.8	18	1.545	F (18, 126) = 0.8730	P=0.6116		Row 5	0.235	-10.15 to 10.62	No	ns	>0.9999
	Time	1029	18	57.16	F (1.690, 11.83) = 32.30	P<0.0001		Row 6	0.205	-13.67 to 14.08	No	ns	>0.9999
	Column Factor	27.22	1	27.22	F (1, 7) = 0.4392	P=0.5287		Row 7	0.53	-11.12 to 12.18	No	ns	>0.9999
	Subject	433.8	7	61.97	F (7, 126) = 35.02	P<0.0001		Row 8	0.76	-13.19 to 14.71	No	ns	>0.9999
	Residual	222.9	126	1.769				Row 9	1.115	-13.38 to 15.61	No	ns	>0.9999
								Row 10	0.97	-11.97 to 13.91	No	ns	>0.9999
	Difference between column means							Row 11	0.745	-11.29 to 12.78	No	ns	>0.9999
	Mean of Veh	17.19						Row 12	0.735	-16.41 to 17.88	No	ns	>0.9999
	Mean of 2 mpk	16.39						Row 13	1.765	-15.13 to 18.66	No	ns	>0.9999
	Difference between means	0.8029						Row 14	1.525	-15.52 to 18.57	No	ns	>0.9999
	SE of difference	1.211						Row 15	0.5	-8.781 to 9.781	No	ns	>0.9999
	95% CI of difference	-2.062 to 3.668						Row 16	0.08	-9.265 to 9.425	No	ns	>0.9999
								Row 17	0.915	-6.300 to 8.130	No	ns	>0.9999
	Data summary							Row 18	0.85	-8.976 to 10.68	No	ns	>0.9999
	Number of columns (Column Factor)	2						Row 19	-0.49	-2.458 to 1.478	No	ns	0.9979
	Number of rows (Time)	19
	Number of subjects (Subject)	9
	Number of missing values	0						Test details	Mean 1	Mean 2	Mean Diff.	SE of diff.	N1	N2	t	DF
								Veh - 2 mpk
								Row 1	9.025	5.6	3.425	0.3563	4	5	9.612	7
								Row 2	13.65	13.78	-0.13	1.543	4	5	0.08425	6.79
								Row 3	16.65	15.64	1.01	1.399	4	5	0.7219	6.467
								Row 4	17.35	16.84	0.51	1.525	4	5	0.3343	6.969
								Row 5	16.58	16.34	0.235	1.614	4	5	0.1456	4.126
								Row 6	17.33	17.12	0.205	1.869	4	5	0.1097	3.578
								Row 7	17.95	17.42	0.53	1.652	4	5	0.3209	3.754
								Row 8	18.4	17.64	0.76	1.793	4	5	0.4238	3.431
								Row 9	18.08	16.96	1.115	1.821	4	5	0.6124	3.366
								Row 10	18.25	17.28	0.97	1.815	4	5	0.5346	3.713
								Row 11	16.93	16.18	0.745	1.843	4	5	0.4042	4.059
								Row 12	18.18	17.44	0.735	2.252	4	5	0.3264	3.498
								Row 13	19.03	17.26	1.765	2.188	4	5	0.8067	3.453
								Row 14	19.13	17.6	1.525	2.089	4	5	0.7302	3.297
								Row 15	17.5	17	0.5	1.499	4	5	0.3336	4.308
								Row 16	18	17.92	0.08	1.216	4	5	0.0658	3.468
								Row 17	18.68	17.76	0.915	1.055	4	5	0.8674	3.87
								Row 18	18.75	17.9	0.85	1.189	4	5	0.715	3.262
								Row 19	17.25	17.74	-0.49	0.4116	4	5	1.19	6.288
	GIR (hyper-clamp)
	Time (min)	Veh					2 mpk
	0	0	0	0	0		0	0	0	0	0
	5	30	30	30	30		30	30	30	30	30
	10	10	5	30	20		24	20	10	20	10
	15	4	6	18	16		26	12	10	20	10
	20	4	4	12	8		20	18	8	15	14
	25	2	4	4	4		20	24	8	20	14
	30	2	3	4	6		16	24	10	20	14
	35	2	3	4	4		22	18	10	16	14
	40	2	3	4	4		20	22	8	15	14
	45	2	3	4	4		22	25	10	16	14
	50	2	3	4	4		22	27	14	16	14
	55	2	3	4	4		20	28	18	20	14
	60	2	3	4	4		18	20	18	18	14
	65	2	3	4	4		16	14	18	18	14
	70	2	3	4	4		16	14	16	16	14
	75	2	3	4	4		18	18	16	20	14
	80	2	3	4	4		20	14	16	16	14
	85	2	3	4	4		20	14	18	16	14
	90	2	3	4	4		20	14	18	16	14
	Table Analyzed	GIR (hyper-clamp)							Compare each cell mean with the other cell mean in that row
	Two-way RM ANOVA	Matching: Stacked							Number of families	1
	Assume sphericity?	No							Number of comparisons per family	19
	Alpha	0.05							Alpha	0.05
	Source of Variation	% of total variation	P value	P value summary	Significant?	Geisser-Greenhouse's epsilon			Šídák's multiple comparisons test	Mean Diff.	95.00% CI of diff.	Below threshold?	Summary	Adjusted P Value
	Time x Column Factor	9.022	<0.0001	****	Yes
	Time	37.43	<0.0001	****	Yes	0.139			Veh - 2 mpk
	Column Factor	38.21	0.0003	***	Yes				Row 1	0
	Subject	6.143	<0.0001	****	Yes				Row 2	0
									Row 3	-0.55	-37.31 to 36.21	No	ns	>0.9999
	ANOVA table	SS	DF	MS	F (DFn, DFd)	P value			Row 4	-4.6	-26.69 to 17.49	No	ns	0.9998
	Time x Column Factor	1144	18	63.53	F (18, 126) = 6.280	P<0.0001			Row 5	-8	-20.74 to 4.743	No	ns	0.3789
	Time	4744	18	263.6	F (2.502, 17.51) = 26.05	P<0.0001			Row 6	-13.7	-31.51 to 4.110	No	ns	0.1302
	Column Factor	4844	1	4844	F (1, 7) = 43.54	P=0.0003			Row 7	-13.05	-27.25 to 1.155	No	ns	0.0714
	Subject	778.7	7	111.2	F (7, 126) = 10.99	P<0.0001			Row 8	-12.75	-25.14 to -0.3641	Yes	*	0.0446
	Residual	1275	126	10.12					Row 9	-12.55	-28.08 to 2.977	No	ns	0.1102
									Row 10	-14.15	-31.42 to 3.121	No	ns	0.1043
	Difference between column means								Row 11	-15.35	-31.59 to 0.8851	No	ns	0.0619
	Mean of Veh	5.816							Row 12	-16.75	-31.06 to -2.438	Yes	*	0.0269
	Mean of 2 mpk	16.53							Row 13	-14.35	-19.86 to -8.840	Yes	***	0.0003
	Difference between means	-10.71							Row 14	-12.75	-17.74 to -7.758	Yes	***	0.0003
	SE of difference	1.623							Row 15	-11.95	-15.07 to -8.825	Yes	****	<0.0001
	95% CI of difference	-14.55 to -6.872							Row 16	-13.95	-19.71 to -8.190	Yes	***	0.0005
									Row 17	-12.75	-18.99 to -6.507	Yes	**	0.0015
	Data summary								Row 18	-13.15	-19.85 to -6.446	Yes	**	0.002
	Number of columns (Column Factor)	2							Row 19	-13.15	-19.85 to -6.446	Yes	**	0.002
	Number of rows (Time)	19
	Number of subjects (Subject)	9
	Number of missing values	0							Test details	Mean 1	Mean 2	Mean Diff.	SE of diff.	N1	N2	t	DF
									Veh - 2 mpk
									Row 1	0	0	0	0	4	5
									Row 2	30	30	0	0	4	5
									Row 3	16.25	16.8	-0.55	6.243	4	5	0.08811	4.578
									Row 4	11	15.6	-4.6	4.743	4	5	0.9699	6.613
									Row 5	7	15	-8	2.805	4	5	2.852	6.96
									Row 6	3.5	17.2	-13.7	2.844	4	5	4.817	4.253
									Row 7	3.75	16.8	-13.05	2.563	4	5	5.092	4.958
									Row 8	3.25	16	-12.75	2.056	4	5	6.2	4.452
									Row 9	3.25	15.8	-12.55	2.504	4	5	5.012	4.301
									Row 10	3.25	17.4	-14.15	2.755	4	5	5.136	4.247
									Row 11	3.25	18.6	-15.35	2.606	4	5	5.891	4.277
									Row 12	3.25	20	-16.75	2.33	4	5	7.189	4.349
									Row 13	3.25	17.6	-14.35	1.09	4	5	13.16	5.704
									Row 14	3.25	16	-12.75	1.014	4	5	12.57	5.967
									Row 15	3.25	15.2	-11.95	0.685	4	5	17.45	6.899
									Row 16	3.25	17.2	-13.95	1.127	4	5	12.38	5.595
									Row 17	3.25	16	-12.75	1.195	4	5	10.67	5.411
									Row 18	3.25	16.4	-13.15	1.261	4	5	10.43	5.262
									Row 19	3.25	16.4	-13.15	1.261	4	5	10.43	5.262
	Blood glucose (hyper-clamp) for AUC
	Veh	2 mpk		Table Analyzed	Blood glucose (hyper-clamp) for AUC						Veh	2 mpk
	1922	1452								Number of values	4	5
	1523	1433		Column B	2 mpk
	1409	1510		vs.	vs.					Minimum	1409	1433
	1417	1458		Column A	Veh					25% Percentile	1411	1443
		1642								Median	1470	1458
				Unpaired t test						75% Percentile	1822	1576
				P value	0.5674					Maximum	1922	1642
				P value summary	ns
				Significantly different (P < 0.05)?	No					Mean	1568	1499
				One- or two-tailed P value?	Two-tailed					Std. Deviation	241.8	84.88
				t, df	t=0.6000, df=7					Std. Error of Mean	120.9	37.96
				How big is the difference?						Lower 95% CI	1183	1394
				Mean of column A	1568					Upper 95% CI	1953	1604
				Mean of column B	1499
				Difference between means (B - A) ± SEM	-68.75 ± 114.6
				95% confidence interval	-339.7 to 202.2
				R squared (eta squared)	0.04891
				F test to compare variances
				F, DFn, Dfd	8.117, 3, 4
				P value	0.071
				P value summary	ns
				Significantly different (P < 0.05)?	No
				Normality of Residuals
				Test name	Statistics	P value	Passed normality test (alpha=0.05)?	P value summary
				Anderson-Darling (A2*)	0.6755	0.0508	Yes	ns
				D'Agostino-Pearson omnibus (K2)	7.205	0.0272	No	*
				Shapiro-Wilk (W)	0.8354	0.0514	Yes	ns
				Kolmogorov-Smirnov (distance)	0.2679	0.0617	Yes	ns
				Data analyzed
				Sample size, column A	4
				Sample size, column B	5
	Veh	2 mpk		GIR (hyper-clamp) for AUC							Veh	2 mpk
	375	1800		Table Analyzed	GIR (hyper-clamp) for AUC					Number of values	4	5
	432.5	1745
	720	1235		Column B	2 mpk					Minimum	375	1235
	650	1600		vs.	vs.					25% Percentile	389.4	1250
		1265		Column A	Veh					Median	541.3	1600
										75% Percentile	702.5	1773
				Unpaired t test						Maximum	720	1800
				P value	0.0004
				P value summary	***					Mean	544.4	1529
				Significantly different (P < 0.05)?	Yes					Std. Deviation	166.5	265.2
				One- or two-tailed P value?	Two-tailed					Std. Error of Mean	83.27	118.6
				t, df	t=6.433, df=7
										Lower 95% CI	279.4	1200
				How big is the difference?						Upper 95% CI	809.4	1858
				Mean of column A	544.4
				Mean of column B	1529
				Difference between means (B - A) ± SEM	984.6 ± 153.1
				95% confidence interval	622.7 to 1347
				R squared (eta squared)	0.8553
				F test to compare variances
				F, DFn, Dfd	2.535, 4, 3
				P value	0.4707
				P value summary	ns
				Significantly different (P < 0.05)?	No
				Model comparison	SS	DF	Probability it is correct
				Null H. Population means identical	2518889	8	0.1835%
				Alternative H: Distinct population means	364475	7	99.82%
				Ratio of probabilities			544
				Difference in AICc			12.6
				Normality of Residuals
				Test name	Statistics	P value	Passed normality test (alpha=0.05)?	P value summary
				Anderson-Darling (A2*)	0.3415	0.4047	Yes	ns
				D'Agostino-Pearson omnibus (K2)	2.565	0.2773	Yes	ns
				Shapiro-Wilk (W)	0.9144	0.348	Yes	ns
				Kolmogorov-Smirnov (distance)	0.1859	0.1	Yes	ns
				Data analyzed
				Sample size, column A	4
				Sample size, column B	5

## Sheet: Fig.5i 
					HGP
						vehicle			2 mpk aldolazin
					Basal HGP	19.2814	22.1818	19.668	18.0963	17.8518	19.8953
					Clamped HGP	17.5142	16.2356	14.5251	9.43576	9.34294	8.40765
	Table Analyzed	HGP										Compare cell means regardless of rows and columns
	Two-way ANOVA	Ordinary										Number of families	1
	Alpha	0.05										Number of comparisons per family	6
												Alpha	0.05
	Source of Variation	% of total variation	P value	P value summary	Significant?
	Interaction	8.854	0.0066	**	Yes							Tukey's multiple comparisons test	Mean Diff.	95.00% CI of diff.	Below threshold?	Summary	Adjusted P Value
	Row Factor	61.11	<0.0001	****	Yes
	Column Factor	24.67	0.0003	***	Yes							Basal HGP:vehicle vs. Basal HGP:2 mpk aldolazin	1.763	-1.518 to 5.043	No	ns	0.3739
												Basal HGP:vehicle vs. Clamped HGP:vehicle	4.285	1.005 to 7.566	Yes	*	0.0131
	ANOVA table	SS	DF	MS	F (DFn, DFd)	P value						Basal HGP:vehicle vs. Clamped HGP:2 mpk aldolazin	11.31	8.034 to 14.60	Yes	****	<0.0001
	Interaction	20.81	1	20.81	F (1, 8) = 13.21	P=0.0066						Basal HGP:2 mpk aldolazin vs. Clamped HGP:vehicle	2.523	-0.7581 to 5.804	No	ns	0.1416
	Row Factor	143.6	1	143.6	F (1, 8) = 91.21	P<0.0001						Basal HGP:2 mpk aldolazin vs. Clamped HGP:2 mpk aldolazin	9.552	6.271 to 12.83	Yes	****	<0.0001
	Column Factor	57.98	1	57.98	F (1, 8) = 36.82	P=0.0003						Clamped HGP:vehicle vs. Clamped HGP:2 mpk aldolazin	7.03	3.749 to 10.31	Yes	***	0.0006
	Residual	12.6	8	1.575
	Difference between column means											Test details	Mean 1	Mean 2	Mean Diff.	SE of diff.	N1	N2	q	DF
	Mean of vehicle	18.23
	Mean of 2 mpk aldolazin	13.84										Basal HGP:vehicle vs. Basal HGP:2 mpk aldolazin	20.38	18.61	1.763	1.025	3	3	2.433	8
	Difference between means	4.396										Basal HGP:vehicle vs. Clamped HGP:vehicle	20.38	16.09	4.285	1.025	3	3	5.915	8
	SE of difference	0.7245										Basal HGP:vehicle vs. Clamped HGP:2 mpk aldolazin	20.38	9.062	11.31	1.025	3	3	15.62	8
	95% CI of difference	2.725 to 6.067										Basal HGP:2 mpk aldolazin vs. Clamped HGP:vehicle	18.61	16.09	2.523	1.025	3	3	3.482	8
												Basal HGP:2 mpk aldolazin vs. Clamped HGP:2 mpk aldolazin	18.61	9.062	9.552	1.025	3	3	13.19	8
	Difference between row means											Clamped HGP:vehicle vs. Clamped HGP:2 mpk aldolazin	16.09	9.062	7.03	1.025	3	3	9.703	8
	Mean of Basal HGP	19.5
	Mean of Clamped HGP	12.58
	Difference between means	6.919
	SE of difference	0.7245
	95% CI of difference	5.248 to 8.589
	Interaction CI
	Mean diff, A1 - B1	1.763
	Mean diff, A2 - B2	7.03
	(A1 -B1) - (A2 - B2)	-5.267
	95% CI of difference	-8.608 to -1.926
	(B1 - A1) - (B2 - A2)	5.267
	95% CI of difference	1.926 to 8.608
	Spearman's test for heteroscedasticity
	Rs of predicted Y vs. |residual|	0.4966
	P value (one tailed)	0.0503
	Passed (P > 0.05)?	Yes
	Normality of Residuals
	Test name	Statistics	P value	Passed normality test (alpha=0.05)?	P value summary
	Anderson-Darling (A2*)	0.3511	0.4068	Yes	ns
	D'Agostino-Pearson omnibus (K2)	1.055	0.5901	Yes	ns
	Shapiro-Wilk (W)	0.9399	0.4972	Yes	ns
	Kolmogorov-Smirnov (distance)	0.1859	0.1	Yes	ns
	Data summary
	Number of columns (Column Factor)	2
	Number of rows (Row Factor)	2
	Number of values	12
						HGP supression (%)
						vehicle	2 mpk aldolazin
						0.09166	0.47858
						0.26806	0.47664
						0.26149	0.5774
	Table Analyzed	HGP supression (%)							vehicle	2 mpk aldolazin
								Number of values	3	3
	Column B	2 mpk aldolazin
	vs.	vs.						Minimum	0.09166	0.47664
	Column A	vehicle						25% Percentile	0.09166	0.47664
								Median	0.26149	0.47858
	Unpaired t test							75% Percentile	0.26806	0.5774
	P value	0.0103						Maximum	0.26806	0.5774
	P value summary	*
	Significantly different (P < 0.01)?	No						Mean	0.20707	0.510873
	One- or two-tailed P value?	Two-tailed						Std. Deviation	0.100002	0.0576219
	t, df	t=4.559214, df=4						Std. Error of Mean	0.0577362	0.0332681
	How big is the difference?							Lower 95% CI	-0.365952	0.180693
	Mean of column A	0.20707						Upper 95% CI	0.780092	0.841054
	Mean of column B	0.510873
	Difference between means (B - A) ± SEM	0.3038033 ± 0.06663503
	99% confidence interval	-0.002990662 to 0.6105973
	R squared (eta squared)	0.838621
	F test to compare variances
	F, DFn, Dfd	3.011904, 2, 2
	P value	0.4985
	P value summary	ns
	Significantly different (P < 0.01)?	No
	Model comparison	SS	DF	Probability it is correct
	Null H. Population means identical	0.165086	5	38.41416%
	Alternative H: Distinct population means	0.0266414	4	61.58584%
	Ratio of probabilities			1.60321
	Difference in AICc			0.944012
	Normality of Residuals
	Test name	Statistics	P value	Passed normality test (alpha=0.01)?	P value summary
	Anderson-Darling (A2*)	N too small
	D'Agostino-Pearson omnibus (K2)	N too small
	Shapiro-Wilk (W)	0.85997	0.1891	Yes	ns
	Kolmogorov-Smirnov (distance)	0.272024	0.1	Yes	ns
	Data analyzed
	Sample size, column A	3
	Sample size, column B	3
						GIR
						vehicle	2 mpk aldolazin
						6	15
						9	20
						10	24
	Table Analyzed	GIR							vehicle	2 mpk aldolazin
								Number of values	3	3
	Column B	2 mpk aldolazin
	vs.	vs.						Minimum	6	15
	Column A	vehicle						25% Percentile	6	15
								Median	9	20
	Unpaired t test							75% Percentile	10	24
	P value	0.0168						Maximum	10	24
	P value summary	*
	Significantly different (P < 0.01)?	No						Mean	8.33333	19.6667
	One- or two-tailed P value?	Two-tailed						Std. Deviation	2.08167	4.50925
	t, df	t=3.952420, df=4						Std. Error of Mean	1.20185	2.60342
	How big is the difference?							Lower 95% CI	-3.59484	-6.17183
	Mean of column A	8.33333						Upper 95% CI	20.2615	45.5052
	Mean of column B	19.6667
	Difference between means (B - A) ± SEM	11.33333 ± 2.867442
	99% confidence interval	-1.868641 to 24.53531
	R squared (eta squared)	0.796143
	F test to compare variances
	F, DFn, Dfd	4.692308, 2, 2
	P value	0.3514
	P value summary	ns
	Significantly different (P < 0.01)?	No
	Model comparison	SS	DF	Probability it is correct
	Null H. Population means identical	242	5	55.69979%
	Alternative H: Distinct population means	49.3333	4	44.30021%
	Ratio of probabilities			1.25733
	Difference in AICc			-0.457974
	Normality of Residuals
	Test name	Statistics	P value	Passed normality test (alpha=0.01)?	P value summary
	Anderson-Darling (A2*)	N too small
	D'Agostino-Pearson omnibus (K2)	N too small
	Shapiro-Wilk (W)	0.97601	0.9301	Yes	ns
	Kolmogorov-Smirnov (distance)	0.208923	0.1	Yes	ns
	Data analyzed
	Sample size, column A	3
	Sample size, column B	3
						Mus glc uptake
						vehicle	2 mpk aldolazin
						0.0166571	0.0265166
						0.0133941	0.0295095
						0.0157135	0.0303574
									vehicle	2 mpk aldolazin
	Table Analyzed	Mus glc uptake						Number of values	3	3
	Column B	2 mpk aldolazin						Minimum	0.0133941	0.0265166
	vs.	vs.						25% Percentile	0.0133941	0.0265166
	Column A	vehicle						Median	0.0157135	0.0295095
								75% Percentile	0.0166571	0.0303574
	Unpaired t test							Maximum	0.0166571	0.0303574
	P value	0.0009
	P value summary	***						Mean	0.0152549	0.0287945
	Significantly different (P < 0.01)?	Yes						Std. Deviation	0.00167918	0.00201777
	One- or two-tailed P value?	Two-tailed						Std. Error of Mean	0.000969474	0.00116496
	t, df	t=8.933550, df=4
								Lower 95% CI	0.00563302	0.0172324
	How big is the difference?							Upper 95% CI	0.0248768	0.0403566
	Mean of column A	0.0152549
	Mean of column B	0.0287945
	Difference between means (B - A) ± SEM	0.01353961 ± 0.001515591
	99% confidence interval	0.006561684 to 0.02051754
	R squared (eta squared)	0.952272
	F test to compare variances
	F, DFn, Dfd	1.443947, 2, 2
	P value	0.8183
	P value summary	ns
	Significantly different (P < 0.01)?	No
	Model comparison	SS	DF	Probability it is correct
	Null H. Population means identical	0.000288764	5	1.587959%
	Alternative H: Distinct population means	1.37821e-05	4	98.41204%
	Ratio of probabilities			61.9739
	Difference in AICc			8.25343
	Normality of Residuals
	Test name	Statistics	P value	Passed normality test (alpha=0.01)?	P value summary
	Anderson-Darling (A2*)	N too small
	D'Agostino-Pearson omnibus (K2)	N too small
	Shapiro-Wilk (W)	0.842789	0.1375	Yes	ns
	Kolmogorov-Smirnov (distance)	0.275488	0.1	Yes	ns
	Data analyzed
	Sample size, column A	3
	Sample size, column B	3

## Sheet: Fig.5j 
						TAG synthesis in liver
						WT vehicle	WT aldolazin 2mpk
						1.03805	0.525091
						0.658017	0.528685
						1.38505	0.34594
						0.91889	0.556933
	Table Analyzed	TAG synthesis in liver							WT vehicle	WT aldolazin 2mpk
								Number of values	4	4
	Column B	WT aldolazin 2mpk
	vs.	vs.						Minimum	0.658017	0.34594
	Column A	WT vehicle						25% Percentile	0.723235	0.390728
								Median	0.978468	0.526888
	Unpaired t test							75% Percentile	1.2983	0.549871
	P value	0.018						Maximum	1.38505	0.556933
	P value summary	*
	Significantly different (P < 0.01)?	No						Mean	1	0.489162
	One- or two-tailed P value?	Two-tailed						Std. Deviation	0.301794	0.0965374
	t, df	t=3.224392, df=6						Std. Error of Mean	0.150897	0.0482687
	How big is the difference?							Lower 95% CI	0.118624	0.207229
	Mean of column A	1						Upper 95% CI	1.88138	0.771095
	Mean of column B	0.489162
	Difference between means (B - A) ± SEM	-0.5108378 ± 0.1584292
	99% confidence interval	-1.098202 to 0.07652698
	R squared (eta squared)	0.634073
	F test to compare variances
	F, DFn, Dfd	9.773059, 3, 3
	P value	0.0933
	P value summary	ns
	Significantly different (P < 0.01)?	No
	Model comparison	SS	DF	Probability it is correct
	Null H. Population means identical	0.823108	7	22.77107%
	Alternative H: Distinct population means	0.301198	6	77.22893%
	Ratio of probabilities			3.39154
	Difference in AICc			2.44257
	Normality of Residuals
	Test name	Statistics	P value	Passed normality test (alpha=0.01)?	P value summary
	Anderson-Darling (A2*)	0.427479	0.2302	Yes	ns
	D'Agostino-Pearson omnibus (K2)	1.65554	0.437	Yes	ns
	Shapiro-Wilk (W)	0.925158	0.4731	Yes	ns
	Kolmogorov-Smirnov (distance)	0.246943	0.1	Yes	ns
	Data analyzed
	Sample size, column A	4
	Sample size, column B	4

## Sheet: Fig.5k 
						TAG synthesis in PH
						WT vehicle	WT 5 nM aldostatin
						1.13433	0.427009
						1.13698	0.665674
						0.728688	0.403427
	Table Analyzed	TAG synthesis in PH							WT vehicle	WT 5 nM aldostatin
								Number of values	3	3
	Column B	WT 5 nM aldostatin
	vs.	vs.						Minimum	0.728688	0.403427
	Column A	WT vehicle						25% Percentile	0.728688	0.403427
								Median	1.13433	0.427009
	Unpaired t test							75% Percentile	1.13698	0.665674
	P value	0.0347						Maximum	1.13698	0.665674
	P value summary	*
	Significantly different (P < 0.01)?	No						Mean	1	0.498703
	One- or two-tailed P value?	Two-tailed						Std. Deviation	0.234966	0.145081
	t, df	t=3.144223, df=4						Std. Error of Mean	0.135658	0.0837624
	How big is the difference?							Lower 95% CI	-0.346385	-0.332626
	Mean of column A	1						Upper 95% CI	2.34638	1.33003
	Mean of column B	0.498703
	Difference between means (B - A) ± SEM	-0.5012963 ± 0.1594341
	99% confidence interval	-1.235346 to 0.2327534
	R squared (eta squared)	0.711943
	F test to compare variances
	F, DFn, Dfd	2.622964, 2, 2
	P value	0.552
	P value summary	ns
	Significantly different (P < 0.01)?	No
	Model comparison	SS	DF	Probability it is correct
	Null H. Population means identical	0.529462	5	78.00933%
	Alternative H: Distinct population means	0.152515	4	21.99067%
	Ratio of probabilities			3.54738
	Difference in AICc			-2.53242
	Normality of Residuals
	Test name	Statistics	P value	Passed normality test (alpha=0.01)?	P value summary
	Anderson-Darling (A2*)	N too small
	D'Agostino-Pearson omnibus (K2)	N too small
	Shapiro-Wilk (W)	0.874391	0.2443	Yes	ns
	Kolmogorov-Smirnov (distance)	0.279097	0.1	Yes	ns
	Data analyzed
	Sample size, column A	3
	Sample size, column B	3
