# Supplementary material for: The aldolase inhibitor aldometanib mimics glucose starvation to activate lysosomal AMPK
Source: Nat Metab. 2022 Oct 10;4(10):1369–401. doi: 10.1038/s42255-022-00640-7 (PMC9584815; doi:10.1038/s42255-022-00640-7)
Supplement: Source Data Fig. 6 — Statistical source data. [file 42255_2022_640_MOESM12_ESM.xlsx]

## Sheet: Fig.6a
	one-month og mice BW
	Day	vehicle												2mpk												4mpk												10mpk
	-5	55.9	51	56.1	64.1	62.3	57	52.9	52.5	53.6	55.2			52.1	57.1	54.1	52.4	52.2	54.1	59.2	48.2	67.7	57.3			52.1	55.8	48.7	60.5	53.8	51.4	60	61.9	57.6	53.5	54.9		49.2	52	63	50.1	51.7	51.7	59	57.9	50.6	62.1	54.4	52.1
	-2	55.7	51.4	55.8	64.1	61.7	57.7	53.2	51.7	53.5	54.5			51.7	56.7	51.4	49.9	50.8	53.3	57.9	47.9	67.5	57			50.7	55.3	48.2	60	53.5	52.2	58.9	60.5	57.6	52.6	53.9		46.4	51.6	64.6	49.4	51	50.7	58.3	57.9	49.7	62.4	53.4	50.9
	0	55.1	48.8	54.3	62.6	60.6	57.5	52.3	52.1	54.5	54			51.6	56.5	51.4	50.1	51.3	53.4	57.8	48.2	68.3	57.8			50.2	54.8	48.2	60.7	53	52.4	59.4	59.8	58.3	53.1	54.4		46.2	50.6	65.1	50.4	51.8	50.1	58.6	57	49	61	53.7	51.4
	1	55.6	48.5	54.8	62.7	61.1	56.9	51.2	51.1	53.5	53.1			52.2	55.8	49.3	48.4	50.1	54.4	57.2	46.9	68.2	57.4			48.2	54.7	47.2	60	54.6	52.7	59.2	58.7	58.4	53.7	53.8		45.8	50.2	64.3	48.2	49.8	49.1	58.2	57.5	48.2	62.3	53.3	50.7
	2	55	48.2	51.9	62.3	61	56.7	50.9	51.8	53.9	53.3			50.8	56.3	49.1	46.2	49.3	55.9	56	47.7	71.2	49.1			49.7	53.8	47.1	59.6	55.7	52.6	59.6	58.2	57.5	53.3	53.8		46.1	50.3	64.6	49	49.3	47.7	57.7	57	47.7	61.9	54.4	50.6
	3	54.9	48	54.4	61.8	60.8	55.7	50.2	53.3	54.4	53.9			50.6	55.9	49.8	45.5	50.5	56.6	56.7	47.7	71.3	50.6			49.3	53.8	46.4	59.3	57.8	52.5	58.9	57.7	57.5	53	53.3		45.4	49.8	63.9	48.5	49.9	47.5	58.2	56.4	47.1	60.7	53.3	49.8
	4	54.7	48.4	53.4	62.4	60.9	56.1	49.7	53.4	54.3	53.6			50.7	55.9	49.6	46	49.7	56.5	56.9	46.8	70.7	48.4			50.3	54.8	46.9	59.5	54.9	52.4	59.4	58	55.5	52.6	53.5		45.1	49.4	63.8	48.6	49.8	47.1	57.3	56.4	46.8	61.1	53.9	49.4
	5	55.2	48.1	53.1	61.7	60.7	56	49.2	51.2	54.3	53			51.5	54.3	48.8	47.8	50.1	54	55.6	46.2	67.7	54.3			49.2	53.2	45.4	58.9	53.2	51.4	57.8	56.7	54.1	52.1	52.6		45.3	48.5	63.5	48.6	48.6	46.7	56.6	54.5	46.8	59.9	53.7	49.2
	6	55.6	49	53.4	61.7	61	56.6	50.5	53.4	53.6	53.3			51.5	55	49	48	49.8	53.9	55.5	46.2	67.7	55			48.7	53.1	45.1	58.8	52.7	50.7	57.2	56.4	53.3	51.7	51.7		44.8	47.2	63.3	47.1	47.7	45.3	55.7	53.7	45.7	59.5	52.1	48.5
	7	55.4	49	53.4	61.7	60.6	55.2	50	53.3	53	53.4			51.8	54.3	48.9	47.5	49.7	53.5	55.1	46.4	68.2	52.8			48	53	45.7	57.3	52.6	49.8	55.5	56.6	51.8	50.4	50.5		44.1	46.3	61.1	46.8	46.3	43.5	55.2	51.4	44.6	56.9	50.5	46.8
	8	55.6	49	53.2	62.2	60.9	57.5	49.6	54.1	52.9	53			50.9	53.8	48.2	47.4	48.5	53.5	55	45.7	67.4	52.9			47.1	52.7	45.6	55.8	51.2	49.6	53.5	56	49.9	48.8	48.8		42.7	44.6	59.3	45.6	44.5	42.5	53.4	48.6	43.6	54.2	48	45
	9	55.3	48.8	53.6	61.3	61	57	49.4	54.1	53.5	53.2			50.4	54.3	48.2	47	48.2	53.7	53.1	45.8	66.7	52.7			46.4	51.6	47.7	55.5	50.5	49.4	52.6	56.9	49.5	50	46.7		41	43.1	57.1	43.3	42.3	40.7	50.8	47.5	42.1	54.8	47.3	42.9
	10	55.5	48.5	53.4	61.5	61.9	57.2	49.3	54.1	53.9	52			49.4	53.5	47.3	46.8	47.2	52.7	51.7	45.5	66.5	53.4			46.5	49.9	48.1	54.7	45	49.8	51.2	56.1	49.6	50.1	44.3		38.7	40.8	53.8	41.3	39.4	38.8	48.4	45.6	39.5	54.2	46.2	40.6
	11	55.2	47.8	54	60.8	61.5	57.6	49.2	53.1	53.4	51.9			49.5	54	47.3	45.2	46.7	53	52.3	46.1	65.3	52.5			46.4	48.6	49.8	53.8	47.8	50.2	50.9	57.3	50.6	48.5	45.9		37.8	38.9	33.5	42.4	30.7	39.6	46	43.1	38	52.7	45.3	42.6
	12	55.8	49.1	54.6	60.5	61	57.3	48.5	55.5	52.7	52.4			49.5	53.8	47.6	45.8	46.6	53.3	53	45.9	65.2	51.9			46.3	46.9	51	55.6	46.3	49	48.5	57.2	50.7	46.5	45		33.7	38.2	35	43.1	28.9	37	44.1	41.2	35.7	52.1	43.3	40.3
	13	55.9	48.7	54.3	61.8	60.8	57	48.5	54.4	52.1	52.5			49.6	53.7	47.8	45.3	47.5	53.3	53.1	46.1	64.4	51.2			45.1	47.8	51.5	58.2	44.7	47.4	46.7	56.9	51.2	47	44.2		37.6	37.2	32.2	41.8	27.2	34.8	43.4	39.9	33.4	50.8	42	41.1
	14	55.3	49.8	54.1	61.6	61.2	57.3	48	55.7	52.8	52.6			49	53.7	47.7	46.1	47.2	53.9	52.6	45.9	64.9	51.3			43.3	49.8	52.2	58.2	43.6	47.4	44.9	56.5	50.8	47.2	43.1		38	35.1	34.5	40.8	24.1	33.1	43.2	39.9	32.6	50.9	41.3	39.3
	15	54.4	50.6	55.8	61.1	61.7	58	48.2	56.7	52.2	52.4			49.5	53.5	46.7	45.2	46.6	52.5	52.8	45.6	65.7	50.8			41.5	49.1	51.9	57.4	42.6	47.2	43.5	56.7	50	47.4	39.5		34.2	36.4	48.7	36.7	35.3	34.3	43.7	40.5	31.6	49.4	41.5	36.3
	16	53.7	50.9	55.5	61.7	61.5	57.7	48.2	56.9	53.5	52.1			48.9	54.2	46.8	44.8	46.8	53.6	53.3	45.5	64.8	49.6			39.4	48.5	51.9	57.9	41.7	46.9	44.4	56	48.4	46.9	42		38	34	36.2	40.3	25.5	32.9	41	41	31.7	49.7	39.6	38.2
	17	54.1	50.2	56	61.6	61.4	57.6	48.3	57.3	54.1	53.6			48	54	46.8	45	46.6	53.1	53.1	45.3	65.8	48.5			38.5	48.6	51.8	58.8	41.3	47.6	45	56.2	47	46.8	40.9		37.7	32.6	38.3	40.3	27	32.3	37.8	39.7	31.2	48.7	39.1	35.9
	18	53.5	50	55.8	60.9	61.4	57.5	48.6	57.6	52.9	52.6			47.6	55	47.4	45	46.5	53.7	52.8	45	66.6	47.9			37.5	49.8	53.6	58.7	41.1	47.9	45.4	55.7	45.9	47.8	39.8		37.9	32.3	40.1	40	28.7	31.6	38.4	39.8	29.3	48.1	39.3	34
	19	54.1	49.7	56	60.8	64.1	58.1	47.1	55	48.6	52.4			47.6	54.8	47.2	44.2	45.9	53.6	53.2	45.2	67.9	47.8			35.8	49.9	53.1	58.5	39.9	48.2	45.9	55.5	45.7	47.2	36.9		35.5	32	41.8	39	30.5	30.6	38.9	41.4	28.6	48.8	38.3	31.1
	20	54.2	50.1	55.6	60.6	61.6	58	46.6	57.6	50.3	52.8			47.6	54.6	47.3	44.1	46.3	53.1	52.8	45.1	67.3	46.8			34.3	49.8	52.7	57.2	39.8	48.5	45.9	54.6	45.2	47.6	38.1		32.7	34.7	47	35.1	33.8	30	42.3	42	28.1	47.8	38.7	35.2
	21	54.3	50	55.6	60.8	62.4	55.9	44.9	57.2	51.1	54.2			47.2	54.5	46.9	43.7	46.7	53	52.2	45.3	67.9	47			33.5	49.5	53.4	55.9	39.8	47.9	45	53.6	43.9	47.1	35.5		34.7	32.2	44.1	36.1	31.8	29.5	39.7	41.4	29.6	47.6	38.2	32.5
	22	55.3	49.8	55.2	60.5	63.5	57.1	45.1	57.1	51.3	54.2			47.3	54.5	47	44.9	46.4	53.2	52.6	45.3	68.8	46.7			34.4	47.1	55.3	49.8	40.5	45.3	47.8	54.3	43.5	46.7	36.7		33.2	32.9	46.5	32.9	33.2	29	40.9	41.4	33.8	47.1	38	34.2
	23	56.5	51.2	57.1	59.5	63.7	59.2	46.3	57.6	50.3	54.5			47	53.6	46.1	41.9	45.4	52.9	52.7	45.3	68.6	46.2			34.2	46.8	55	49.7	40.4	43.6	47.5	53.7	43.8	45.1	43.7		30	34.7	34.9	38.8	27.6	29.8	41.1	40.1	31.2	46.3	37.9	39.3
	24	57.3	51.9	57.1	59.5	63.8	59.7	47.4	56.8	49.9	54			47	53.6	45	43.2	46	51.8	51.1	45.3	65.6	45.6			34.6	46.2	54.6	49.1	40.4	42.7	48.3	53.1	42.7	46.1	44.3		31.8	36.6	36	38.3	27	30.6	41.3	39.5	32.4	44.2	37.7	40.1
	25	56.6	50.4	55.8	58.8	63.3	59.5	47.1	56.9	48.8	53.8			46.8	52.8	45.9	42.3	46.9	53.3	53.2	45.1	67.9	46.1			34.9	45.9	53.9	49.4	40.4	42.3	48.8	52.3	43.5	45.6	44.5		30.7	36.9	36.9	37.6	27.7	29.3	41.3	38.9	29.3	44.5	37.5	38.9
	26	56.6	49.8	54.4	57.9	64.6	58.7	46.3	56.8	48.9	54.2			46.8	52	45.8	41.7	46	53.9	53.4	44	66	45.4			35.2	45.3	53.6	48.6	40.3	41.3	48.9	51.8	42.5	45.4	44.9		30.4	36.4	37.9	36	27.6	29.9	41.9	39.4	28.7	44.3	37.6	39
	27	56.4	50	55.3	58.8	63.7	58.6	45.9	56.7	48.3	54.4			46.6	52	45.6	41.8	45.6	54.3	53.8	43.2	67	45.5			34.8	44.6	53	48	40.1	40.7	48.3	51.5	40.8	45.3	45.1		29.3	34.6	38.7	35.1	25.9	29.5	41.4	39.2	28.3	44.7	37.5	39.1
	28	57.1	49	55	58.1	63	58.3	45.5	56.7	48.8	54.1			46.4	51.8	45.1	41.6	45.3	53.8	53.4	43.5	67	45.1			34.9	44.6	50.4	46.8	39.5	40.8	48.4	51.4	40.1	44.9	44.2		28.5	35.2	38.6	34.8	25.4	29.4	42	39.4	29	44.8	37.2	38.4
	29	56.8	48.5	55.6	59.2	62.7	58.3	45.4	56.5	47.2	53.8			46.1	51.8	44.7	41	45.1	53.9	53.5	43.2	67.5	45.2			35.2	44.4	48.2	46.3	39.1	40.5	48.1	51	40.5	44.6	42.8		27.9	34.1	37.9	32.8	25.6	29.5	42.1	40	28.8	44.5	37	38.1
	30	56.4	48.8	56.1	59.2	63.2	59	45.8	55.7	47.5	53.7			47.1	51.3	44.2	43.2	44.7	49.8	49.2	42.8	62.9	51.5			35.1	44.3	46.9	45.8	39.2	40.3	47.8	50.6	40.7	44.5	41.6		28	34.4	37.8	31.6	25.2	28.9	41.7	39.6	28.9	44.4	36.9	37.2
	31	55.2	49	55.5	60.3	62.3	59.1	46.5	55.5	47.2	54.2			44.9	51.4	44.8	41.3	45.7	50.8	49.8	42.1	62.3	46.3			35.3	44.1	45.1	46.3	39.1	40	47.6	50.8	40	43.7	40.9		28	36	40.3	30.4	30.9	28.9	41.2	39.7	28.8	44.2	36.5	37.2
	32	56.1	48.2	56.3	60.6	62.5	58.8	46.1	54.6	46.3	53.9			43.1	50.7	44.6	40.9	44.2	50.3	48.9	42.6	62.4	47			34.8	43.7	43.4	45.3	39	40.1	48.1	50.1	40.2	43.6	40.8		28	35.3	38.4	29.8	30.1	29	40.7	39.5	29	44	36.5	36.1
	33	55.2	48.9	56	60.1	60.6	58.9	46	54.8	47	54			42.3	50.1	44.5	41.3	45	50.1	48.1	41.9	62.8	48.9			34.9	43.4	41.3	44.9	39.1	40.2	47.7	50.5	39.7	43.7	40.5		28.6	35.7	37.4	28.7	29	28.8	40.7	38.9	28.8	43.5	36.4	36.8
	one-month og mice culmulative BW
	Day	vehicle												2mpk												4mpk												10mpk
	-2	-0.2	0.4	-0.3	0	-0.6	0.7	0.3	-0.8	-0.1	-0.7			-0.4	-0.4	-2.7	-2.5	-1.4	-0.8	-1.3	-0.3	-0.2	-0.3			-1.4	-0.5	-0.5	-0.5	-0.3	0.8	-1.1	-1.4	0	-0.9	-1		-2.8	-0.4	1.6	-0.7	-0.7	-1	-0.7	0	-0.9	0.3	-1	-1.2
	0	-0.8	-2.2	-1.8	-1.5	-1.7	0.5	-0.6	-0.4	0.9	-1.2			-0.5	-0.6	-2.7	-2.3	-0.9	-0.7	-1.4	0	0.6	0.5			-1.9	-1	-0.5	0.2	-0.8	1	-0.6	-2.1	0.7	-0.4	-0.5		-3	-1.4	2.1	0.3	0.1	-1.6	-0.4	-0.9	-1.6	-1.1	-0.7	-0.7
	1	-0.3	-2.5	-1.3	-1.4	-1.2	-0.1	-1.7	-1.4	-0.1	-2.1			0.1	-1.3	-4.3	-4	-1.7	-0.7	-2	-0.5	0.5	0.1			-2.8	-2	-2.3	-1.2	4	1.1	-1.1	-4.2	-0.1	-0.5	-1.6		-4.3	-2.8	0	-2.8	-2.9	-3.6	-1.9	-1.5	-3.3	-1	-2.1	-2.4
	2	-0.9	-2.8	-4.2	-1.8	-1.3	-0.3	-2	-0.7	0.3	-1.9			-0.3	-1.8	-4.5	-4.4	-2.1	-1.2	-2.3	-0.5	0.3	-2.3			-2.3	-1.5	-2.3	-1.6	0.6	0.5	-1.2	-4.5	-2.6	-1.4	-1.9		-4.4	-3.2	-0.3	-2.5	-3.8	-5.4	-3	-2.6	-4.3	-2	-1.6	-3
	3	-1	-3	-1.7	-2.3	-1.5	-1.3	-2.7	0.8	0.8	-1.3			-0.6	-2.2	-4.8	-4.6	-2.2	-1.5	-2.5	-1.3	-0.4	-3			-3.4	-3.1	-2.5	-2.1	0.8	0.2	-1.6	-4.8	-1.2	-1.2	-2.2		-5.6	-4.2	-1.7	-3.6	-3.8	-6.1	-3.1	-3.8	-5.4	-3.8	-3.2	-4.3
	4	-1.2	-2.6	-2.7	-1.7	-1.4	-0.9	-3.2	0.9	0.7	-1.6			-1	-2.6	-5	-4.9	-2.4	-1.6	-3.2	-1.4	-1	-4.5			-2.9	-2.6	-3.3	-1.6	-0.6	0	-2.2	-5.2	-3.5	-1.4	-2.3		-6.2	-4.9	-2.2	-3.8	-4.2	-6.8	-4.4	-4.1	-6	-3.9	-3	-5
	5	-0.7	-2.9	-3	-2.4	-1.6	-1	-3.7	-1.3	0.7	-2.2			-1.3	-2.7	-5.1	-6.2	-2.5	-2.1	-3.6	-1.8	-1	-6.7			-3.4	-2.7	-3.6	-1.7	-1.1	-0.7	-2.8	-5.5	-3.9	-1.8	-3		-6.1	-5.9	-2.6	-3.9	-5.5	-7.3	-5.1	-6	-6.1	-5.1	-3.3	-5.3
	6	-0.3	-2	-2.7	-2.4	-1.3	-0.4	-2.4	0.9	0	-1.9			-1.2	-3.3	-5.9	-5	-3.7	-2.6	-4.2	-2.5	-1.2	-4.4			-6	-3.5	-3.5	-3.1	-1.6	-1	-3.3	-5.7	-1.7	-2.1	-3.4		-6.2	-6.7	-2.3	-4.9	-6	-8.3	-5.6	-6.4	-6.8	-5.1	-4.4	-5.6
	7	-0.5	-2	-2.7	-2.4	-1.7	-1.8	-2.9	0.8	-0.6	-1.8			-1.4	-2.8	-5.3	-6.4	-2.7	-2.2	-3.7	-2	-1.2	-8.2			-4.1	-2.8	-3	-3.2	-1.2	-1.6	-4.5	-5.3	-5.8	-3.1	-4.4		-6.2	-6.8	-3.4	-4.4	-6.5	-9.3	-5.1	-7.8	-7.1	-6.6	-5.1	-6.4
	8	-0.3	-2	-2.9	-1.9	-1.4	0.5	-3.3	1.6	-0.7	-2.2			-1.7	-2.8	-5.9	-5.4	-4	-2.4	-6.1	-2.4	-2.4	-4.6			-5	-3.1	-3.1	-4.7	-2.6	-1.8	-6.5	-5.9	-7.7	-4.7	-6.1		-6.9	-7.8	-4.3	-5	-7.6	-9.6	-6.1	-9.8	-7.4	-8.4	-6.9	-7.5
	9	-0.6	-2.2	-2.5	-2.8	-1.3	0	-3.5	1.6	-0.1	-2			-1.5	-3.1	-5.2	-6.9	-2.9	-2.6	-4.1	-2	-1.5	-8.9			-5.7	-4.2	-1	-5	-3.3	-2	-7.4	-5	-8.1	-3.5	-8.2		-8.6	-9.3	-6.5	-7.2	-9.8	-11.4	-8.7	-10.9	-8.9	-7.8	-7.6	-9.6
	10	-0.4	-2.5	-2.7	-2.6	-0.4	0.2	-3.6	1.6	0.3	-3.2			-2.7	-3.6	-6.8	-5.6	-5	-3.4	-7.5	-2.7	-2.5	-3.9			-5.6	-5.9	-0.6	-5.8	-8.8	-1.6	-8.8	-5.8	-8	-3.4	-10.6		-10.9	-11.6	-9.7	-9.2	-12.7	-13.3	-11.1	-12.8	-11.5	-8.4	-8.7	-11.9
	11	-0.7	-3.2	-2.1	-3.3	-0.8	0.6	-3.7	0.6	-0.2	-3.3			-2.6	-3.1	-6.8	-7.2	-5.5	-4.1	-6.9	-2.1	-3.3	-4.8			-5.7	-7.2	1.1	-6.7	-6	-1.2	-9.1	-4.6	-7	-5	-9		-10.6	-12.3	-28.8	-6.9	-20.4	-11.3	-12.1	-13.9	-11.8	-8.3	-8.2	-8.6
	12	-0.1	-1.9	-1.5	-3.6	-1.3	0.3	-4.4	3	-0.9	-2.8			-2.6	-3.3	-6.5	-6.6	-5.6	-4.8	-6.2	-2.3	-2.8	-5.4			-5.8	-8.9	2.3	-4.9	-7.5	-2.4	-11.5	-4.7	-6.9	-7	-9.9		-14.8	-13	-27.3	-6.1	-22.2	-14	-14	-15.9	-14.2	-9	-10.2	-11
	13	0	-2.3	-1.8	-2.3	-1.5	0	-4.4	1.9	-1.5	-2.7			-2.5	-3.4	-6.3	-7.1	-4.7	-4.8	-6.1	-2.1	-2	-6.1			-7	-8	2.8	-2.3	-9.1	-4	-13.3	-5	-6.4	-6.5	-10.7		-11.6	-14.8	-30.8	-8.3	-24.5	-16.9	-15.6	-18	-17.2	-11.3	-12.4	-11
	14	-0.6	-1.2	-2	-2.5	-1.1	0.3	-4.9	3.2	-0.8	-2.6			-3.1	-3.4	-6.4	-6.3	-5	-5.2	-6.6	-2.3	-2.9	-6			-8.8	-6	3.5	-2.3	-10.2	-4	-15.1	-5.4	-6.8	-6.3	-11.8		-11.2	-16.9	-28.5	-9.3	-27.6	-18.6	-15.8	-18	-18	-11.2	-13.1	-12.8
	15	-1.5	-0.4	-0.3	-3	-0.6	1	-4.7	4.2	-1.4	-2.8			-2.6	-3.6	-7.4	-7.2	-5.6	-5.6	-6.4	-2.6	-1.9	-6.5			-10.6	-6.7	3.2	-3.1	-11.2	-4.2	-16.5	-5.2	-7.6	-6.1	-15.4		-15	-15.6	-14.3	-13.4	-16.4	-17.4	-15.3	-17.4	-19	-12.7	-12.9	-15.8
	16	-2.2	-0.1	-0.6	-2.4	-0.8	0.7	-4.7	4.4	-0.1	-3.1			-3.2	-2.9	-7.3	-7.6	-5.4	-6.5	-5.9	-2.7	-1.1	-7.7			-12.7	-7.3	3.2	-2.6	-12.1	-4.5	-15.6	-5.9	-9.2	-6.6	-12.9		-11.2	-18	-26.8	-9.8	-26.2	-18.8	-18	-16.9	-18.9	-12.4	-14.8	-13.9
	17	-1.8	-0.8	-0.1	-2.5	-0.9	0.6	-4.6	4.8	0.5	-1.6			-4.1	-3.1	-7.3	-7.4	-5.6	-7	-6.1	-2.9	0.2	-8.8			-13.6	-7.2	3.1	-1.7	-12.5	-3.8	-15	-5.7	-10.6	-6.7	-14		-11.5	-19.4	-24.7	-9.8	-24.7	-19.4	-21.2	-18.2	-19.4	-13.4	-15.3	-16.2
	18	-2.4	-1	-0.3	-3.2	-0.9	0.5	-4.3	5.1	-0.7	-2.6			-4.5	-2.1	-6.7	-7.4	-5.7	-7.4	-6.4	-3.2	-0.4	-9.4			-14.6	-6	4.9	-1.8	-12.7	-3.5	-14.6	-6.2	-11.7	-5.7	-15.1		-11.3	-19.7	-22.9	-10.1	-23	-20.1	-20.6	-18.1	-21.3	-14	-15.1	-18.1
	19	-1.8	-1.3	-0.1	-3.3	1.8	1.1	-5.8	2.5	-5	-2.8			-4.5	-2.3	-6.9	-8.2	-6.3	-7.5	-6	-3	0.2	-9.5			-16.3	-5.9	4.4	-2	-13.9	-3.2	-14.1	-6.4	-11.9	-6.3	-18		-13.7	-20	-21.2	-11.1	-21.2	-21.1	-20.1	-16.5	-22	-13.3	-16.1	-21
	20	-1.7	-0.9	-0.5	-3.5	-0.7	1	-6.3	5.1	-3.3	-2.4			-4.5	-2.5	-6.8	-8.3	-5.9	-8	-6.4	-3.1	1.1	-10.5			-17.8	-6	4	-3.3	-14	-2.9	-14.1	-7.3	-12.4	-5.9	-16.8		-16.5	-17.3	-16	-15	-17.9	-21.7	-16.7	-15.9	-22.5	-14.3	-15.7	-16.9
	21	-1.6	-1	-0.5	-3.3	0.1	-1.1	-8	4.7	-2.5	-1			-4.9	-2.6	-7.2	-8.7	-5.5	-8.1	-7	-2.9	0.9	-10.3			-18.6	-6.3	4.7	-4.6	-14	-3.5	-15	-8.3	-13.7	-6.4	-19.4		-14.5	-19.8	-18.9	-14	-19.9	-22.2	-19.3	-16.5	-21	-14.5	-16.2	-19.6
	22	-0.6	-1.2	-0.9	-3.6	1.2	0.1	-7.8	4.6	-2.3	-1			-4.8	-2.6	-7.1	-7.5	-5.8	-8.9	-6.6	-2.9	-2.1	-10.6			-17.7	-8.7	6.6	-10.7	-13.3	-6.1	-12.2	-7.6	-14.1	-6.8	-18.2		-16	-19.1	-16.5	-17.2	-18.5	-22.7	-18.1	-16.5	-16.8	-15	-16.4	-17.9
	23	0.6	0.2	1	-4.6	1.4	2.2	-6.6	5.1	-3.3	-0.7			-5.1	-3.5	-8	-10.5	-6.8	-9.2	-6.5	-2.9	0.2	-11.1			-17.9	-9	6.3	-10.8	-13.4	-7.8	-12.5	-8.2	-13.8	-8.4	-11.2		-19.2	-17.3	-28.1	-11.3	-24.1	-21.9	-17.9	-17.8	-19.4	-15.8	-16.5	-12.8
	24	1.4	0.9	1	-4.6	1.5	2.7	-5.5	4.3	-3.7	-1.2			-5.1	-3.5	-9.1	-9.2	-6.2	-9.3	-8.1	-2.9	-1.7	-11.7			-17.5	-9.6	5.9	-11.4	-13.4	-8.7	-11.7	-8.8	-14.9	-7.4	-10.6		-17.4	-15.4	-27	-11.8	-24.7	-21.1	-17.7	-18.4	-18.2	-17.9	-16.7	-12
	25	0.7	-0.6	-0.3	-5.3	1	2.5	-5.8	4.4	-4.8	-1.4			-5.3	-4.3	-8.2	-10.1	-5.3	-9.8	-6	-3.1	-0.7	-11.2			-17.2	-9.9	5.2	-11.1	-13.4	-9.1	-11.2	-9.6	-14.1	-7.9	-10.4		-18.5	-15.1	-26.1	-12.5	-24	-22.4	-17.7	-19	-21.3	-17.6	-16.9	-13.2
	26	0.7	-1.2	-1.7	-6.2	2.3	1.7	-6.6	4.3	-4.7	-1			-5.3	-5.1	-8.3	-10.7	-6.2	-10.2	-5.8	-4.2	-0.7	-11.9			-16.9	-10.5	4.9	-11.9	-13.5	-10.1	-11.1	-10.1	-15.1	-8.1	-10		-18.8	-15.6	-25.1	-14.1	-24.1	-21.8	-17.1	-18.5	-21.9	-17.8	-16.8	-13.1
	27	0.5	-1	-0.8	-5.3	1.4	1.6	-7	4.2	-5.3	-0.8			-5.5	-5.1	-8.5	-10.6	-6.6	-10.8	-5.4	-5	-0.2	-11.8			-17.3	-11.2	4.3	-12.5	-13.7	-10.7	-11.7	-10.4	-16.8	-8.2	-9.8		-19.9	-17.4	-24.3	-15	-25.8	-22.2	-17.6	-18.7	-22.3	-17.4	-16.9	-13
	28	1.2	-2	-1.1	-6	0.7	1.3	-7.4	4.2	-4.8	-1.1			-5.7	-5.3	-9	-10.8	-6.9	-11.3	-5.8	-4.7	-4.8	-12.2			-17.2	-11.2	1.7	-13.7	-14.3	-10.6	-11.6	-10.5	-17.5	-8.6	-10.7		-20.7	-16.8	-24.4	-15.3	-26.3	-22.3	-17	-18.5	-21.6	-17.3	-17.2	-13.7
	29	0.9	-2.5	-0.5	-4.9	0.4	1.3	-7.5	4	-6.4	-1.4			-6	-5.3	-9.4	-11.4	-7.1	-11.2	-5.7	-5	-5.4	-12.1			-16.9	-11.4	-0.5	-14.2	-14.7	-10.9	-11.9	-10.9	-17.1	-8.9	-12.1		-21.3	-17.9	-25.1	-17.3	-26.1	-22.2	-16.9	-17.9	-21.8	-17.6	-17.4	-14
	30	0.5	-2.2	0	-4.9	0.9	2	-7.1	3.2	-6.1	-1.5			-5	-5.8	-9.9	-9.2	-7.5	-12.3	-10	-5.4	-5.3	-5.8			-17	-11.5	-1.8	-14.7	-14.6	-11.1	-12.2	-11.3	-16.9	-9	-13.3		-21.2	-17.6	-25.2	-18.5	-26.5	-22.8	-17.3	-18.3	-21.7	-17.7	-17.5	-14.9
	31	-0.7	-2	-0.6	-3.8	0	2.1	-6.4	3	-6.4	-1			-7.2	-5.7	-9.3	-11.1	-6.5	-12.3	-9.4	-6.1	-4.9	-11			-16.8	-11.7	-3.6	-14.2	-14.7	-11.4	-12.4	-11.1	-17.6	-9.8	-14		-21.2	-16	-22.7	-19.7	-20.8	-22.8	-17.8	-18.2	-21.8	-17.9	-17.9	-14.9
	32	0.2	-2.8	0.2	-3.5	0.2	1.8	-6.8	2.1	-7.3	-1.3			-9	-6.4	-9.5	-11.5	-8	-12.8	-10.3	-5.6	-5.2	-10.3			-17.3	-12.1	-5.3	-15.2	-14.8	-11.3	-11.9	-11.8	-17.4	-9.9	-14.1		-21.2	-16.7	-24.6	-20.3	-21.6	-22.7	-18.3	-18.4	-21.6	-18.1	-17.9	-16
	33	-0.7	-2.1	-0.1	-4	-1.7	1.9	-6.9	2.3	-6.6	-1.2			-9.8	-7	-9.6	-11.1	-7.2	-13	-11.1	-6.3	-5.3	-8.4			-17.2	-12.4	-7.4	-15.6	-14.7	-11.2	-12.3	-11.4	-17.9	-9.8	-14.4		-20.6	-16.3	-25.6	-21.4	-22.7	-22.9	-18.3	-19	-21.8	-18.6	-18	-15.3

## Sheet: Fig.6b
	lean mass 1month HFD mice
	0	2	4	10		Table Analyzed	lean mass 1month HFD mice						Table Analyzed	lean mass 1month HFD mice			Number of families	1
	31.08	27.075	30.41	31.53		Data sets analyzed	A-D										Number of comparisons per family	6
	33.21	29.315	32.7	28.625									Kruskal-Wallis test				Alpha	0.05
	36.41	33.515	31.925	28.34		ANOVA summary							P value	0.0393
	32.88	29.98	28.11	32.31		F	2.343						Exact or approximate P value?	Approximate			Dunn's multiple comparisons test	Mean rank diff.	Significant?	Summary	Adjusted P Value
	30.985	30.16	30.85	26.75		P value	0.088						P value summary	*			0 vs. 2	9.5	No	ns	0.5442	A-B
	31.575	26.92	34.35	34.94		P value summary	ns						Do the medians vary signif. (P < 0.05)?	Yes			0 vs. 4	-1.564	No	ns	>0.9999	A-C
	30.415	41.54	35.81	26.235		Significant diff. among means (P < 0.05)?	No						Number of groups	4			0 vs. 10	10.72	No	ns	0.2774	A-D
	32.515	31.58	31.76	30.825		R squared	0.1527						Kruskal-Wallis statistic	8.352			2 vs. 4	-11.06	No	ns	0.2624	B-C
	33.425	29.99	32.99	32.18													2 vs. 10	1.217	No	ns	>0.9999	B-D
	30.305	29.23	37.34	32.23		Brown-Forsythe test							Data summary				4 vs. 10	12.28	No	ns	0.1148	C-D
			33.44	20.09		F (DFn, DFd)	0.8890 (3, 39)						Number of treatments (columns)	4
				28.65		P value	0.4553						Number of values (total)	43			Test details	Mean rank 1	Mean rank 2	Mean rank diff.	n1	n2	Z
						P value summary	ns										0 vs. 2	26.8	17.3	9.5	10	10	1.692
						Are SDs significantly different (P < 0.05)?	No										0 vs. 4	26.8	28.36	-1.564	10	11	0.285
																	0 vs. 10	26.8	16.08	10.72	10	12	1.993
						Bartlett's test											2 vs. 4	17.3	28.36	-11.06	10	11	2.017
						Bartlett's statistic (corrected)	6.98										2 vs. 10	17.3	16.08	1.217	10	12	0.2263
						P value	0.0725										4 vs. 10	28.36	16.08	12.28	11	12	2.343
						P value summary	ns
						Are SDs significantly different (P < 0.05)?	No
						ANOVA table	SS	DF	MS	F (DFn, DFd)	P value
						Treatment (between columns)	76.12	3	25.37	F (3, 39) = 2.343	P=0.0880
						Residual (within columns)	422.4	39	10.83
						Total	498.5	42
						Model comparison	SS	DF	Probability it is correct
						Null H. All population means identical	498.5	42	52.45%
						Alternative H: Distinct population means	422.4	39	47.55%
						Ratio of probabilities			1.103
						Difference in AICc			-0.1963
						Normality of Residuals
						Test name	Statistics	P value	Passed normality test (alpha=0.05)?	P value summary
						Anderson-Darling (A2*)	0.7552	0.0456	No	*
						D'Agostino-Pearson omnibus (K2)	8.67	0.0131	No	*
						Shapiro-Wilk (W)	0.9422	0.0312	No	*
						Kolmogorov-Smirnov (distance)	0.1228	0.1	Yes	ns
						Data summary
						Number of treatments (columns)	4
						Number of values (total)	43
	fat mass 1month HFD mice
	0	2	4	10		Table Analyzed	fat mass 1month HFD mice						Number of families	1
	24.92	14.825	9.79	4.87		Data sets analyzed	A-D						Number of comparisons per family	6
	21.99	20.785	7	8.775									Alpha	0.05
	23.69	7.785	8.575	10.56		ANOVA summary
	27.72	15.02	6.79	6.69		F	37.13						Tukey's multiple comparisons test	Mean Diff.	95.00% CI of diff.	Below threshold?	Summary	Adjusted P Value
	27.915	19.94	10.45	1.95		P value	<0.0001						0 vs. 2	5.301	0.8857 to 9.715	Yes	*	0.0132	A-B
	23.225	17.58	4.75	8.56		P value summary	****						0 vs. 4	12.21	7.901 to 16.53	Yes	****	<0.0001	A-C
	23.585	21.26	11.89	2.365		Significant diff. among means (P < 0.05)?	Yes						0 vs. 10	15.15	10.93 to 19.38	Yes	****	<0.0001	A-D
	14.485	16.52	11.94	9.875		R squared	0.7407						2 vs. 4	6.914	2.600 to 11.23	Yes	***	0.0006	B-C
	15.475	18.91	10.41	6.62									2 vs. 10	9.853	5.626 to 14.08	Yes	****	<0.0001	B-D
	15.695	13.07	13.16	4.57		Brown-Forsythe test							4 vs. 10	2.94	-1.181 to 7.060	No	ns	0.2388	C-D
			11.46	8.71		F (DFn, DFd)	1.166 (3, 39)
				7.05		P value	0.3351						Test details	Mean 1	Mean 2	Mean Diff.	SE of diff.	n1	n2	q	DF
						P value summary	ns						0 vs. 2	21.87	16.57	5.301	1.645	10	10	4.556	39
						Are SDs significantly different (P < 0.05)?	No						0 vs. 4	21.87	9.656	12.21	1.607	10	11	10.75	39
													0 vs. 10	21.87	6.716	15.15	1.575	10	12	13.6	39
						Bartlett's test							2 vs. 4	16.57	9.656	6.914	1.607	10	11	6.083	39
						Bartlett's statistic (corrected)	5.337						2 vs. 10	16.57	6.716	9.853	1.575	10	12	8.846	39
						P value	0.1487						4 vs. 10	9.656	6.716	2.94	1.536	11	12	2.707	39
						P value summary	ns
						Are SDs significantly different (P < 0.05)?	No
						ANOVA table	SS	DF	MS	F (DFn, DFd)	P value
						Treatment (between columns)	1508	3	502.5	F (3, 39) = 37.13	P<0.0001
						Residual (within columns)	527.8	39	13.53
						Total	2035	42
						Model comparison	SS	DF	Probability it is correct
						Null H. All population means identical	2035	42	9.722e-010%
						Alternative H: Distinct population means	527.8	39	100%
						Ratio of probabilities			0
						Difference in AICc			50.71
						Normality of Residuals
						Test name	Statistics	P value	Passed normality test (alpha=0.05)?	P value summary
						Anderson-Darling (A2*)	0.634	0.0921	Yes	ns
						D'Agostino-Pearson omnibus (K2)	3.031	0.2197	Yes	ns
						Shapiro-Wilk (W)	0.9597	0.1357	Yes	ns
						Kolmogorov-Smirnov (distance)	0.1403	0.033	No	*
						Data summary
						Number of treatments (columns)	4
						Number of values (total)	43
	fat% 1month HFD mice
	0	2	4	10		Table Analyzed	fat% 1month HFD mice						Number of families	1
	0.445	0.353819	0.243532	0.133791		Data sets analyzed	A-D						Number of comparisons per family	6
	0.39837	0.41487	0.176322	0.234626									Alpha	0.05
	0.394176	0.188499	0.211728	0.271465		ANOVA summary
	0.457426	0.333778	0.194556	0.23069		F	26.58						Tukey's multiple comparisons test	Mean Diff.	95.00% CI of diff.	Below threshold?	Summary	Adjusted P Value
	0.473939	0.398004	0.253027	0.067944		P value	<0.0001						0 vs. 2	0.05336	-0.02140 to 0.1281	No	ns	0.2384	A-B
	0.423814	0.395056	0.121483	0.196782		P value summary	****						0 vs. 4	0.1742	0.1011 to 0.2472	Yes	****	<0.0001	A-C
	0.436759	0.338535	0.249266	0.082692		Significant diff. among means (P < 0.05)?	Yes						0 vs. 10	0.2067	0.1351 to 0.2782	Yes	****	<0.0001	A-D
	0.308191	0.343451	0.273227	0.242629		R squared	0.6716						2 vs. 4	0.1208	0.04777 to 0.1939	Yes	***	0.0004	B-C
	0.316462	0.386708	0.239862	0.229861									2 vs. 10	0.1533	0.08170 to 0.2249	Yes	****	<0.0001	B-D
	0.341196	0.308983	0.260594	0.124185		Brown-Forsythe test							4 vs. 10	0.03247	-0.03732 to 0.1023	No	ns	0.6005	C-D
			0.255234	0.302431		F (DFn, DFd)	0.8606 (3, 39)
				0.197479		P value	0.4696						Test details	Mean 1	Mean 2	Mean Diff.	SE of diff.	n1	n2	q	DF
						P value summary	ns						0 vs. 2	0.3995	0.3462	0.05336	0.02786	10	10	2.708	39
						Are SDs significantly different (P < 0.05)?	No						0 vs. 4	0.3995	0.2253	0.1742	0.02722	10	11	9.049	39
													0 vs. 10	0.3995	0.1929	0.2067	0.02668	10	12	10.96	39
						Bartlett's test							2 vs. 4	0.3462	0.2253	0.1208	0.02722	10	11	6.277	39
						Bartlett's statistic (corrected)	2.413						2 vs. 10	0.3462	0.1929	0.1533	0.02668	10	12	8.126	39
						P value	0.4913						4 vs. 10	0.2253	0.1929	0.03247	0.02601	11	12	1.765	39
						P value summary	ns
						Are SDs significantly different (P < 0.05)?	No
						ANOVA table	SS	DF	MS	F (DFn, DFd)	P value
						Treatment (between columns)	0.3096	3	0.1032	F (3, 39) = 26.58	P<0.0001
						Residual (within columns)	0.1514	39	0.003882
						Total	0.461	42
						Model comparison	SS	DF	Probability it is correct
						Null H. All population means identical	0.461	42	1.56e-007%
						Alternative H: Distinct population means	0.1514	39	100%
						Ratio of probabilities			0
						Difference in AICc			40.56
						Normality of Residuals
						Test name	Statistics	P value	Passed normality test (alpha=0.05)?	P value summary
						Anderson-Darling (A2*)	1.014	0.0102	No	*
						D'Agostino-Pearson omnibus (K2)	4.733	0.0938	Yes	ns
						Shapiro-Wilk (W)	0.9418	0.03	No	*
						Kolmogorov-Smirnov (distance)	0.1312	0.0608	Yes	ns
						Data summary
						Number of treatments (columns)	4
						Number of values (total)	43
	BAT 1month HFD mice
	0	2	4	10		Table Analyzed	BAT 1month HFD mice						Table Analyzed	BAT 1month HFD mice		Number of families	1
	0.19	0.166	0.1132	0.225		Data sets analyzed	A-D									Number of comparisons per family	6
	0.36	0.22	0.1348	0.1986									Kruskal-Wallis test			Alpha	0.05
	0.1038	0.3214	0.1297	0.188		ANOVA summary							P value	0.7415
	0.1149	0.1156	0.1605	0.167		F	0.6527						Exact or approximate P value?	Approximate		Dunn's multiple comparisons test	Mean rank diff.	Significant?	Summary	Adjusted P Value
	0.1218	0.2726	0.1226	0.1376		P value	0.5861						P value summary	ns		0 vs. 2	-0.7	No	ns	>0.9999	A-B
	0.202	0.194	0.19	0.111		P value summary	ns						Do the medians vary signif. (P < 0.05)?	No		0 vs. 4	2.155	No	ns	>0.9999	A-C
	0.1112	0.109	0.139	0.142		Significant diff. among means (P < 0.05)?	No						Number of groups	4		0 vs. 10	4.7	No	ns	>0.9999	A-D
	0.232	0.1936	0.202	0.152		R squared	0.04781						Kruskal-Wallis statistic	1.248		2 vs. 4	2.855	No	ns	>0.9999	B-C
	0.2073	0.0713	0.2762	0.0489												2 vs. 10	5.4	No	ns	>0.9999	B-D
	0.245	0.2268	0.228	0.2648		Brown-Forsythe test							Data summary			4 vs. 10	2.545	No	ns	>0.9999	C-D
			0.163	0.1426		F (DFn, DFd)	0.7117 (3, 39)						Number of treatments (columns)	4
				0.0896		P value	0.5509						Number of values (total)	43		Test details	Mean rank 1	Mean rank 2	Mean rank diff.	n1	n2	Z
						P value summary	ns									0 vs. 2	23.7	24.4	-0.7	10	10	0.1247
						Are SDs significantly different (P < 0.05)?	No									0 vs. 4	23.7	21.55	2.155	10	11	0.3927
																0 vs. 10	23.7	19	4.7	10	12	0.8743
						Bartlett's test										2 vs. 4	24.4	21.55	2.855	10	11	0.5203
						Bartlett's statistic (corrected)	2.599									2 vs. 10	24.4	19	5.4	10	12	1.004
						P value	0.4577									4 vs. 10	21.55	19	2.545	11	12	0.4857
						P value summary	ns
						Are SDs significantly different (P < 0.05)?	No
						ANOVA table	SS	DF	MS	F (DFn, DFd)	P value
						Treatment (between columns)	0.008779	3	0.002926	F (3, 39) = 0.6527	P=0.5861
						Residual (within columns)	0.1749	39	0.004483
						Total	0.1836	42
						Model comparison	SS	DF	Probability it is correct
						Null H. All population means identical	0.1836	42	93.13%
						Alternative H: Distinct population means	0.1749	39	6.865%
						Ratio of probabilities			13.57
						Difference in AICc			-5.215
						Normality of Residuals
						Test name	Statistics	P value	Passed normality test (alpha=0.05)?	P value summary
						Anderson-Darling (A2*)	0.2263	0.8055	Yes	ns
						D'Agostino-Pearson omnibus (K2)	2.015	0.3652	Yes	ns
						Shapiro-Wilk (W)	0.9796	0.6305	Yes	ns
						Kolmogorov-Smirnov (distance)	0.06553	0.1	Yes	ns
						Data summary
						Number of treatments (columns)	4
						Number of values (total)	43
	spleen 1month HFD mice
	0	2	4	10		Table Analyzed	spleen 1month HFD mice						Table Analyzed	spleen 1month HFD mice		Number of families	1
	0.13	0.086	0.0859	0.104		Data sets analyzed	A-D									Number of comparisons per family	6
	0.166	0.148	0.1447	0.368									Kruskal-Wallis test			Alpha	0.05
	0.1032	0.3171	0.1411	0.118		ANOVA summary							P value	0.7239
	0.1057	0.1469	0.2072	0.0645		F	1.518						Exact or approximate P value?	Approximate		Dunn's multiple comparisons test	Mean rank diff.	Significant?	Summary	Adjusted P Value
	0.1662	0.1065	0.1341	0.135		P value	0.225						P value summary	ns		0 vs. 2	-3.6	No	ns	>0.9999	A-B
	0.162	0.146	0.141	0.312		P value summary	ns						Do the medians vary signif. (P < 0.05)?	No		0 vs. 4	0.2182	No	ns	>0.9999	A-C
	0.1348	0.116	0.163	0.232		Significant diff. among means (P < 0.05)?	No						Number of groups	4		0 vs. 10	-4.725	No	ns	>0.9999	A-D
	0.114	0.1721	0.1324	0.124		R squared	0.1046						Kruskal-Wallis statistic	1.322		2 vs. 4	3.818	No	ns	>0.9999	B-C
	0.1244	0.2406	0.124	0.1937												2 vs. 10	-1.125	No	ns	>0.9999	B-D
	0.16	0.1262	0.117	0.3092		Brown-Forsythe test							Data summary			4 vs. 10	-4.943	No	ns	>0.9999	C-D
			0.11	0.1673		F (DFn, DFd)	3.969 (3, 39)						Number of treatments (columns)	4
				0.1072		P value	0.0146						Number of values (total)	43		Test details	Mean rank 1	Mean rank 2	Mean rank diff.	n1	n2	Z
						P value summary	*									0 vs. 2	19.9	23.5	-3.6	10	10	0.6411
						Are SDs significantly different (P < 0.05)?	Yes									0 vs. 4	19.9	19.68	0.2182	10	11	0.03977
																0 vs. 10	19.9	24.63	-4.725	10	12	0.8789
						Bartlett's test										2 vs. 4	23.5	19.68	3.818	10	11	0.696
						Bartlett's statistic (corrected)	20.62									2 vs. 10	23.5	24.63	-1.125	10	12	0.2093
						P value	0.0001									4 vs. 10	19.68	24.63	-4.943	11	12	0.9431
						P value summary	***
						Are SDs significantly different (P < 0.05)?	Yes
						ANOVA table	SS	DF	MS	F (DFn, DFd)
						Treatment (between columns)	0.01916	3	0.006386	F (3, 39) = 1.518
						Residual (within columns)	0.1641	39	0.004207
						Total	0.1832	42
						Model comparison	SS	DF	Probability it is correct
						Null H. All population means identical	0.1832	42	78.35%
						Alternative H: Distinct population means	0.1641	39	21.65%
						Ratio of probabilities			3.619
						Difference in AICc			-2.572
						Normality of Residuals
						Test name	Statistics	P value	Passed normality test (alpha=0.05)?	P value summary
						Anderson-Darling (A2*)	1.206	0.0034	No	**
						D'Agostino-Pearson omnibus (K2)	10.57	0.0051	No	**
						Shapiro-Wilk (W)	0.9216	0.0061	No	**
						Kolmogorov-Smirnov (distance)	0.1553	0.0108	No	*
						Data summary
						Number of treatments (columns)	4
						Number of values (total)	43
	kidney 1month HFD mice
	0	2	4	10		Table Analyzed	kidney 1month HFD mice						Table Analyzed	kidney 1month HFD mice		Number of families	1
	0.558	0.544	0.5366	0.524		Data sets analyzed	A-D									Number of comparisons per family	6
	0.732	0.518	0.4986	0.4164									Kruskal-Wallis test			Alpha	0.05
	0.499	0.7046	0.4248	0.588		ANOVA summary							P value	0.118
	0.5708	0.5408	0.5176	0.571		F	2.277						Exact or approximate P value?	Approximate		Dunn's multiple comparisons test	Mean rank diff.	Significant?	Summary	Adjusted P Value
	0.434	0.5174	0.4554	0.6288		P value	0.0948						P value summary	ns		0 vs. 2	2.35	No	ns	>0.9999	A-B
	0.556	0.634	0.596	0.448		P value summary	ns						Do the medians vary signif. (P < 0.05)?	No		0 vs. 4	8.632	No	ns	0.6937	A-C
	0.5396	0.594	0.514	0.538		Significant diff. among means (P < 0.05)?	No						Number of groups	4		0 vs. 10	11.45	No	ns	0.1991	A-D
	0.544	0.5436	0.5586	0.506		R squared	0.149						Kruskal-Wallis statistic	5.872		2 vs. 4	6.282	No	ns	>0.9999	B-C
	0.644	0.5076	0.5514	0.5278												2 vs. 10	9.1	No	ns	0.5431	B-D
	0.666	0.5364	0.634	0.3586		Brown-Forsythe test							Data summary			4 vs. 10	2.818	No	ns	>0.9999	C-D
			0.49	0.469		F (DFn, DFd)	0.4175 (3, 39)						Number of treatments (columns)	4
				0.4788		P value	0.7414						Number of values (total)	43		Test details	Mean rank 1	Mean rank 2	Mean rank diff.	n1	n2	Z
						P value summary	ns									0 vs. 2	27.95	25.6	2.35	10	10	0.4185
						Are SDs significantly different (P < 0.05)?	No									0 vs. 4	27.95	19.32	8.632	10	11	1.573
																0 vs. 10	27.95	16.5	11.45	10	12	2.13
						Bartlett's test										2 vs. 4	25.6	19.32	6.282	10	11	1.145
						Bartlett's statistic (corrected)	1.543									2 vs. 10	25.6	16.5	9.1	10	12	1.693
						P value	0.6723									4 vs. 10	19.32	16.5	2.818	11	12	0.5377
						P value summary	ns
						Are SDs significantly different (P < 0.05)?	No
						ANOVA table	SS	DF	MS	F (DFn, DFd)	P value
						Treatment (between columns)	0.03508	3	0.01169	F (3, 39) = 2.277	P=0.0948
						Residual (within columns)	0.2003	39	0.005136
						Total	0.2354	42
						Model comparison	SS	DF	Probability it is correct
						Null H. All population means identical	0.2354	42	54.76%
						Alternative H: Distinct population means	0.2003	39	45.24%
						Ratio of probabilities			1.21
						Difference in AICc			-0.3818
						Normality of Residuals
						Test name	Statistics	P value	Passed normality test (alpha=0.05)?	P value summary
						Anderson-Darling (A2*)	0.4915	0.2079	Yes	ns
						D'Agostino-Pearson omnibus (K2)	0.6868	0.7094	Yes	ns
						Shapiro-Wilk (W)	0.9751	0.4668	Yes	ns
						Kolmogorov-Smirnov (distance)	0.1051	0.1	Yes	ns
						Data summary
						Number of treatments (columns)	4
						Number of values (total)	43
	heart 1month HFD mice
	0	2	4	10		Table Analyzed	heart 1month HFD mice						Number of families	1
	0.215	0.177	0.1412	0.178		Data sets analyzed	A-D						Number of comparisons per family	6
	0.216	0.202	0.1517	0.2146									Alpha	0.05
	0.175	0.3113	0.2725	0.238		ANOVA summary
	0.2255	0.1639	0.1812	0.1637		F	0.8672						Tukey's multiple comparisons test	Mean Diff.	95.00% CI of diff.	Below threshold?	Summary	Adjusted P Value
	0.2008	0.1688	0.2284	0.242		P value	0.4663						0 vs. 2	0.00267	-0.04488 to 0.05022	No	ns	0.9988	A-B
	0.203	0.21	0.217	0.19		P value summary	ns						0 vs. 4	0.02047	-0.02598 to 0.06693	No	ns	0.6412	A-C
	0.1868	0.167	0.184	0.221		Significant diff. among means (P < 0.05)?	No						0 vs. 10	-0.004815	-0.05034 to 0.04071	No	ns	0.9919	A-D
	0.243	0.2049	0.1764	0.257		R squared	0.06254						2 vs. 4	0.0178	-0.02865 to 0.06426	No	ns	0.7339	B-C
	0.231	0.262	0.185	0.3236									2 vs. 10	-0.007485	-0.05301 to 0.03804	No	ns	0.9709	B-D
	0.219	0.2215	0.185	0.2317		Brown-Forsythe test							4 vs. 10	-0.02529	-0.06967 to 0.01909	No	ns	0.4304	C-D
			0.179	0.1735		F (DFn, DFd)	1.329 (3, 39)
				0.1628		P value	0.2788						Test details	Mean 1	Mean 2	Mean Diff.	SE of diff.	n1	n2	q	DF
						P value summary	ns						0 vs. 2	0.2115	0.2088	0.00267	0.01772	10	10	0.2131	39
						Are SDs significantly different (P < 0.05)?	No						0 vs. 4	0.2115	0.191	0.02047	0.01731	10	11	1.673	39
													0 vs. 10	0.2115	0.2163	-0.004815	0.01696	10	12	0.4014	39
						Bartlett's test							2 vs. 4	0.2088	0.191	0.0178	0.01731	10	11	1.454	39
						Bartlett's statistic (corrected)	6.416						2 vs. 10	0.2088	0.2163	-0.007485	0.01696	10	12	0.624	39
						P value	0.093						4 vs. 10	0.191	0.2163	-0.02529	0.01654	11	12	2.162	39
						P value summary	ns
						Are SDs significantly different (P < 0.05)?	No
						ANOVA table	SS	DF	MS	F (DFn, DFd)	P value
						Treatment (between columns)	0.004084	3	0.001361	F (3, 39) = 0.8672	P=0.4663
						Residual (within columns)	0.06122	39	0.00157
						Total	0.0653	42
						Model comparison	SS	DF	Probability it is correct
						Null H. All population means identical	0.0653	42	90.66%
						Alternative H: Distinct population means	0.06122	39	9.344%
						Ratio of probabilities			9.702
						Difference in AICc			-4.545
						Normality of Residuals
						Test name	Statistics	P value	Passed normality test (alpha=0.05)?	P value summary
						Anderson-Darling (A2*)	0.8074	0.0337	No	*
						D'Agostino-Pearson omnibus (K2)	9.324	0.0094	No	**
						Shapiro-Wilk (W)	0.9224	0.0064	No	**
						Kolmogorov-Smirnov (distance)	0.1024	0.1	Yes	ns
						Data summary
						Number of treatments (columns)	4
						Number of values (total)	43
	brain 1month HFD mice
	0	2	4	10		Table Analyzed	brain 1month HFD mice						Table Analyzed	brain 1month HFD mice		Number of families	1
	0.438	0.409	0.4172	0.427		Data sets analyzed	A-D									Number of comparisons per family	6
	0.421	0.426	0.4311	0.425									Kruskal-Wallis test			Alpha	0.05
	0.4451	0.4216	0.3836	0.424		ANOVA summary							P value	0.1589
	0.3839	0.4615	0.4074	0.4338		F	2.17						Exact or approximate P value?	Approximate		Dunn's multiple comparisons test	Mean rank diff.	Significant?	Summary	Adjusted P Value
	0.4324	0.4196	0.393728	0.4157		P value	0.1071						P value summary	ns		0 vs. 2	4.15	No	ns	>0.9999	A-B
	0.438	0.471	0.431	0.444		P value summary	ns						Do the medians vary signif. (P < 0.05)?	No		0 vs. 4	12.21	No	ns	0.1562	A-C
	0.4639	0.424	0.442	0.447		Significant diff. among means (P < 0.05)?	No						Number of groups	4		0 vs. 10	6.133	No	ns	>0.9999	A-D
	0.458	0.4314	0.412	0.423		R squared	0.143						Kruskal-Wallis statistic	5.182		2 vs. 4	8.059	No	ns	0.8507	B-C
	0.4452	0.4354	0.4274	0.4324												2 vs. 10	1.983	No	ns	>0.9999	B-D
	0.412	0.4241	0.429	0.3912		Brown-Forsythe test							Data summary			4 vs. 10	-6.076	No	ns	>0.9999	C-D
			0.387	0.4156		F (DFn, DFd)	0.5913 (3, 39)						Number of treatments (columns)	4
				0.4283		P value	0.6244						Number of values (total)	43		Test details	Mean rank 1	Mean rank 2	Mean rank diff.	n1	n2	Z
						P value summary	ns									0 vs. 2	27.8	23.65	4.15	10	10	0.7391
						Are SDs significantly different (P < 0.05)?	No									0 vs. 4	27.8	15.59	12.21	10	11	2.226
																0 vs. 10	27.8	21.67	6.133	10	12	1.141
						Bartlett's test										2 vs. 4	23.65	15.59	8.059	10	11	1.469
						Bartlett's statistic (corrected)	2.172									2 vs. 10	23.65	21.67	1.983	10	12	0.369
						P value	0.5374									4 vs. 10	15.59	21.67	-6.076	11	12	1.159
						P value summary	ns
						Are SDs significantly different (P < 0.05)?	No
						ANOVA table	SS	DF	MS	F (DFn, DFd)	P value
						Treatment (between columns)	0.002415	3	0.000805	F (3, 39) = 2.170	P=0.1071
						Residual (within columns)	0.01447	39	0.000371
						Total	0.01688	42
						Model comparison	SS	DF	Probability it is correct
						Null H. All population means identical	0.01688	42	58.47%
						Alternative H: Distinct population means	0.01447	39	41.53%
						Ratio of probabilities			1.408
						Difference in AICc			-0.6842
						Normality of Residuals
						Test name	Statistics	P value	Passed normality test (alpha=0.05)?	P value summary
						Anderson-Darling (A2*)	0.195	0.8862	Yes	ns
						D'Agostino-Pearson omnibus (K2)	1.167	0.558	Yes	ns
						Shapiro-Wilk (W)	0.9879	0.9258	Yes	ns
						Kolmogorov-Smirnov (distance)	0.08309	0.1	Yes	ns
						Data summary
						Number of treatments (columns)	4
						Number of values (total)	43
	liver 1month HFD mice
	0	2	4	10
	2.302	1.932	1.0836	2.29		Table Analyzed	liver 1month HFD mice						Number of families	1
	2.671	2.972	1.1246	1.8576		Data sets analyzed	A-D						Number of comparisons per family	6
	1.8333	2.5392	1.4127	1.84									Alpha	0.05
	3.4968	3.5451	1.3506	1.1734		ANOVA summary
	2.3049	2.3388	1.47	3.0685		F	4.806						Tukey's multiple comparisons test	Mean Diff.	95.00% CI of diff.	Below threshold?	Summary	Adjusted P Value
	1.762	2.247	1.592	2.661		P value	0.0061						0 vs. 2	-0.1762	-0.8370 to 0.4846	No	ns	0.8904	A-B
	1.6126	2.849	1.188	1.812		P value summary	**						0 vs. 4	0.6665	0.02093 to 1.312	Yes	*	0.0408	A-C
	1.76	1.9903	2.6561	2.391		Significant diff. among means (P < 0.05)?	Yes						0 vs. 10	0.3218	-0.3108 to 0.9545	No	ns	0.5283	A-D
	2.3406	1.5608	2.2106	1.3745		R squared	0.2699						2 vs. 4	0.8427	0.1971 to 1.488	Yes	**	0.0062	B-C
	2.625	2.4959	1.931	2.0027									2 vs. 10	0.498	-0.1346 to 1.131	No	ns	0.1671	B-D
			1.628	1.5555		Brown-Forsythe test							4 vs. 10	-0.3447	-0.9615 to 0.2721	No	ns	0.4475	C-D
				1.3616		F (DFn, DFd)	0.1271 (3, 39)
						P value	0.9435						Test details	Mean 1	Mean 2	Mean Diff.	SE of diff.	n1	n2	q	DF
						P value summary	ns						0 vs. 2	2.271	2.447	-0.1762	0.2463	10	10	1.012	39
						Are SDs significantly different (P < 0.05)?	No						0 vs. 4	2.271	1.604	0.6665	0.2406	10	11	3.918	39
													0 vs. 10	2.271	1.949	0.3218	0.2358	10	12	1.93	39
						Bartlett's test							2 vs. 4	2.447	1.604	0.8427	0.2406	10	11	4.954	39
						Bartlett's statistic (corrected)	0.3392						2 vs. 10	2.447	1.949	0.498	0.2358	10	12	2.987	39
						P value	0.9525						4 vs. 10	1.604	1.949	-0.3447	0.2299	11	12	2.121	39
						P value summary	ns
						Are SDs significantly different (P < 0.05)?	No
						ANOVA table	SS	DF	MS	F (DFn, DFd)	P value
						Treatment (between columns)	4.371	3	1.457	F (3, 39) = 4.806	P=0.0061
						Residual (within columns)	11.83	39	0.3032
						Total	16.2	42
						Model comparison	SS	DF	Probability it is correct
						Null H. All population means identical	16.2	42	4.301%
						Alternative H: Distinct population means	11.83	39	95.7%
						Ratio of probabilities			22.25
						Difference in AICc			6.205
						Normality of Residuals
						Test name	Statistics	P value	Passed normality test (alpha=0.05)?	P value summary
						Anderson-Darling (A2*)	0.7146	0.0577	Yes	ns
						D'Agostino-Pearson omnibus (K2)	3.318	0.1903	Yes	ns
						Shapiro-Wilk (W)	0.9465	0.0445	No	*
						Kolmogorov-Smirnov (distance)	0.1287	0.0711	Yes	ns
						Data summary
						Number of treatments (columns)	4
						Number of values (total)	43
	gastric muscle 1month HFD mice
	0	2	4	10
	0.282	0.238	0.2434	0.286		Table Analyzed	gastric muscle 1month HFD mice						Table Analyzed	gastric muscle 1month HFD mice		Number of families	1
	0.331	0.308	0.18	0.2498		Data sets analyzed	A-D									Number of comparisons per family	6
	0.26	0.3135	0.3148	0.258									Kruskal-Wallis test			Alpha	0.05
	0.2616	0.2446	0.2578	0.2206		ANOVA summary							P value	0.1135
	0.269	0.2864	0.252	0.3516		F	1.089						Exact or approximate P value?	Approximate		Dunn's multiple comparisons test	Mean rank diff.	Significant?	Summary	Adjusted P Value
	0.244	0.26	0.264	0.216		P value	0.3651						P value summary	ns		0 vs. 2	3.1	No	ns	>0.9999	A-B
	0.2728	0.262	0.227	0.264		P value summary	ns						Do the medians vary signif. (P < 0.05)?	No		0 vs. 4	7.968	No	ns	0.8779	A-C
	0.282	0.2873	0.2781	0.256		Significant diff. among means (P < 0.05)?	No						Number of groups	4		0 vs. 10	12.15	No	ns	0.1428	A-D
	0.259	0.2658	0.2871	0.222		R squared	0.0773						Kruskal-Wallis statistic	5.962		2 vs. 4	4.868	No	ns	>0.9999	B-C
	0.294	0.1454	0.264	0.164												2 vs. 10	9.05	No	ns	0.5535	B-D
			0.22	0.2276		Brown-Forsythe test							Data summary			4 vs. 10	4.182	No	ns	>0.9999	C-D
				0.2354		F (DFn, DFd)	0.6340 (3, 39)						Number of treatments (columns)	4
						P value	0.5975						Number of values (total)	43		Test details	Mean rank 1	Mean rank 2	Mean rank diff.	n1	n2	Z
						P value summary	ns									0 vs. 2	28.15	25.05	3.1	10	10	0.5522
						Are SDs significantly different (P < 0.05)?	No									0 vs. 4	28.15	20.18	7.968	10	11	1.453
																0 vs. 10	28.15	16	12.15	10	12	2.26
						Bartlett's test										2 vs. 4	25.05	20.18	4.868	10	11	0.8875
						Bartlett's statistic (corrected)	4.367									2 vs. 10	25.05	16	9.05	10	12	1.684
						P value	0.2244									4 vs. 10	20.18	16	4.182	11	12	0.798
						P value summary	ns
						Are SDs significantly different (P < 0.05)?	No
						ANOVA table	SS	DF	MS	F (DFn, DFd)	P value
						Treatment (between columns)	0.005147	3	0.001716	F (3, 39) = 1.089	P=0.3651
						Residual (within columns)	0.06143	39	0.001575
						Total	0.06658	42
						Model comparison	SS	DF	Probability it is correct
						Null H. All population means identical	0.06658	42	87.34%
						Alternative H: Distinct population means	0.06143	39	12.66%
						Ratio of probabilities			6.896
						Difference in AICc			-3.862
						Normality of Residuals
						Test name	Statistics	P value	Passed normality test (alpha=0.05)?	P value summary
						Anderson-Darling (A2*)	0.7488	0.0473	No	*
						D'Agostino-Pearson omnibus (K2)	5.754	0.0563	Yes	ns
						Shapiro-Wilk (W)	0.9512	0.0661	Yes	ns
						Kolmogorov-Smirnov (distance)	0.121	0.1	Yes	ns
						Data summary
						Number of treatments (columns)	4
						Number of values (total)	43
	iWAT 1month HFD mice
	0	2
	2.88	2.048	4	10		Table Analyzed	iWAT 1month HFD mice						Number of families	1
	2.034	2.99	0.6908	2.736		Data sets analyzed	A-D						Number of comparisons per family	6
	2.285	2.0198	0.369	1.261									Alpha	0.05
	2.0062	0.7768	0.6196	1.048		ANOVA summary
	2.4608	2.5742	1.4412	1.0826		F	10.04						Tukey's multiple comparisons test	Mean Diff.	95.00% CI of diff.	Below threshold?	Summary	Adjusted P Value
	3.27	2.806	0.4504	0.736		P value	<0.0001						0 vs. 2	0.5347	-0.3330 to 1.402	No	ns	0.3615	A-B
	1.3952	1.852	1.64	2.182		P value summary	****						0 vs. 4	1.386	0.5384 to 2.234	Yes	***	0.0005	A-C
	2.362	1.6774	0.504	0.326		Significant diff. among means (P < 0.05)?	Yes						0 vs. 10	1.457	0.6260 to 2.288	Yes	***	0.0002	A-D
	2.3028	0.7598	1.247	1.508		R squared	0.4357						2 vs. 4	0.8514	0.003702 to 1.699	Yes	*	0.0487	B-C
	4.016	2.1608	1.9854	0.3276									2 vs. 10	0.9221	0.09133 to 1.753	Yes	*	0.0246	B-D
			2	0.4894		Brown-Forsythe test							4 vs. 10	0.07064	-0.7393 to 0.8805	No	ns	0.9954	C-D
			1.318	0.5038		F (DFn, DFd)	0.08427 (3, 39)
				0.3324		P value	0.9682						Test details	Mean 1	Mean 2	Mean Diff.	SE of diff.	n1	n2	q	DF
						P value summary	ns						0 vs. 2	2.501	1.966	0.5347	0.3234	10	10	2.339	39
						Are SDs significantly different (P < 0.05)?	No						0 vs. 4	2.501	1.115	1.386	0.3159	10	11	6.205	39
													0 vs. 10	2.501	1.044	1.457	0.3096	10	12	6.655	39
						Bartlett's test							2 vs. 4	1.966	1.115	0.8514	0.3159	10	11	3.811	39
						Bartlett's statistic (corrected)	0.609						2 vs. 10	1.966	1.044	0.9221	0.3096	10	12	4.212	39
						P value	0.8944						4 vs. 10	1.115	1.044	0.07064	0.3018	11	12	0.331	39
						P value summary	ns
						Are SDs significantly different (P < 0.05)?	No
						ANOVA table	SS	DF	MS	F (DFn, DFd)	P value
						Treatment (between columns)	15.75	3	5.248	F (3, 39) = 10.04	P<0.0001
						Residual (within columns)	20.39	39	0.5228
						Total	36.13	42
						Model comparison	SS	DF	Probability it is correct
						Null H. All population means identical	36.13	42	0.01764%
						Alternative H: Distinct population means	20.39	39	99.98%
						Ratio of probabilities			5667
						Difference in AICc			17.28
						Normality of Residuals
						Test name	Statistics	P value	Passed normality test (alpha=0.05)?	P value summary
						Anderson-Darling (A2*)	0.3369	0.4899	Yes	ns
						D'Agostino-Pearson omnibus (K2)	1.687	0.4303	Yes	ns
						Shapiro-Wilk (W)	0.9734	0.4102	Yes	ns
						Kolmogorov-Smirnov (distance)	0.07753	0.1	Yes	ns
	epididymal adipose tis 1month HFD mice
	0	2
	1.652	1.504	4	10		Table Analyzed	epididymal adipose tis 1month HFD mice						Number of families	1
	2.072	2.05	0.6436	2.104		Data sets analyzed	A-D						Number of comparisons per family	6
	1.8062	1.628	0.6134	0.8098									Alpha	0.05
	1.2696	0.9222	0.2956	0.796		ANOVA summary
	2.1786	1.742	0.57	1.1972		F	11.63						Tukey's multiple comparisons test	Mean Diff.	95.00% CI of diff.	Below threshold?	Summary	Adjusted P Value
	2.94	1.578	0.335	0.438		P value	<0.0001						0 vs. 2	0.4198	-0.1984 to 1.038	No	ns	0.2785	A-B
	0.923	1.152	0.95	1.612		P value summary	****						0 vs. 4	1.087	0.4830 to 1.691	Yes	***	0.0001	A-C
	1.648	1.315	0.326	0.198		Significant diff. among means (P < 0.05)?	Yes						0 vs. 10	1.102	0.5102 to 1.694	Yes	****	<0.0001	A-D
	1.4516	0.7216	0.86	0.758		R squared	0.4722						2 vs. 4	0.6672	0.06318 to 1.271	Yes	*	0.0255	B-C
	2.354	1.4842	1.2924	0.293									2 vs. 10	0.6823	0.09040 to 1.274	Yes	*	0.0184	B-D
			1.476	0.0602		Brown-Forsythe test							4 vs. 10	0.01511	-0.5619 to 0.5921	No	ns	0.9999	C-D
			0.806	0.3386		F (DFn, DFd)	1.005 (3, 39)
				0.1244		P value	0.4007						Test details	Mean 1	Mean 2	Mean Diff.	SE of diff.	n1	n2	q	DF
						P value summary	ns						0 vs. 2	1.83	1.41	0.4198	0.2304	10	10	2.577	39
						Are SDs significantly different (P < 0.05)?	No						0 vs. 4	1.83	0.7425	1.087	0.2251	10	11	6.829	39
													0 vs. 10	1.83	0.7274	1.102	0.2206	10	12	7.066	39
						Bartlett's test							2 vs. 4	1.41	0.7425	0.6672	0.2251	10	11	4.192	39
						Bartlett's statistic (corrected)	3.673						2 vs. 10	1.41	0.7274	0.6823	0.2206	10	12	4.374	39
						P value	0.299						4 vs. 10	0.7425	0.7274	0.01511	0.215	11	12	0.09939	39
						P value summary	ns
						Are SDs significantly different (P < 0.05)?	No
						ANOVA table	SS	DF	MS	F (DFn, DFd)	P value
						Treatment (between columns)	9.26	3	3.087	F (3, 39) = 11.63	P<0.0001
						Residual (within columns)	10.35	39	0.2654
						Total	19.61	42
						Model comparison	SS	DF	Probability it is correct
						Null H. All population means identical	19.61	42	0.004193%
						Alternative H: Distinct population means	10.35	39	100%
						Ratio of probabilities			0
						Difference in AICc			20.16
						Normality of Residuals
						Test name	Statistics	P value	Passed normality test (alpha=0.05)?	P value summary
						Anderson-Darling (A2*)	0.3977	0.3526	Yes	ns
						D'Agostino-Pearson omnibus (K2)	4.169	0.1244	Yes	ns
						Shapiro-Wilk (W)	0.9676	0.2608	Yes	ns
						Kolmogorov-Smirnov (distance)	0.0809	0.1	Yes	ns
						Data summary
						Number of treatments (columns)	4
						Number of values (total)	43
	renalWAT 1month HFD mice
	vehicle(g)	1mpk	2mpk	10mpk
	1.192	0.688	0.4518	1.148		Table Analyzed	renalWAT 1month HFD mice						Number of families	1
	1.606	1.554	0.886	0.9424		Data sets analyzed	A-D						Number of comparisons per family	6
	1.1542	1.4736	0.514	0.884									Alpha	0.05
	1.7584	0.5168	0.5062	0.6778		ANOVA summary
	1.2208	2.4274	0.3	0.538		F	9.206						Tukey's multiple comparisons test	Mean Diff.	95.00% CI of diff.	Below threshold?	Summary	Adjusted P Value
	1.342	0.978	0.91	1.188		P value	<0.0001						vehicle(g) vs. 1mpk	0.1599	-0.3406 to 0.6604	No	ns	0.8266	A-B
	0.6394	0.81	0.228	0.184		P value summary	****						vehicle(g) vs. 2mpk	0.7105	0.2215 to 1.200	Yes	**	0.002	A-C
	1.602	1.2506	0.8076	0.796		Significant diff. among means (P < 0.05)?	Yes						vehicle(g) vs. 10mpk	0.7668	0.2876 to 1.246	Yes	***	0.0006	A-D
	1.4196	0.9142	1.3204	0.2292		R squared	0.4146						1mpk vs. 2mpk	0.5506	0.06158 to 1.040	Yes	*	0.0221	B-C
	1.958	1.6808	0.944	0.2244									1mpk vs. 10mpk	0.6069	0.1277 to 1.086	Yes	**	0.0082	B-D
			0.598	0.5016		Brown-Forsythe test							2mpk vs. 10mpk	0.05628	-0.4109 to 0.5235	No	ns	0.9881	C-D
				0.156		F (DFn, DFd)	1.259 (3, 39)
						P value	0.3018						Test details	Mean 1	Mean 2	Mean Diff.	SE of diff.	n1	n2	q	DF
						P value summary	ns						vehicle(g) vs. 1mpk	1.389	1.229	0.1599	0.1865	10	10	1.212	39
						Are SDs significantly different (P < 0.05)?	No						vehicle(g) vs. 2mpk	1.389	0.6787	0.7105	0.1822	10	11	5.514	39
													vehicle(g) vs. 10mpk	1.389	0.6225	0.7668	0.1786	10	12	6.072	39
						Bartlett's test							1mpk vs. 2mpk	1.229	0.6787	0.5506	0.1822	10	11	4.273	39
						Bartlett's statistic (corrected)	3.606						1mpk vs. 10mpk	1.229	0.6225	0.6069	0.1786	10	12	4.806	39
						P value	0.3073						2mpk vs. 10mpk	0.6787	0.6225	0.05628	0.1741	11	12	0.4571	39
						P value summary	ns
						Are SDs significantly different (P < 0.05)?	No
						ANOVA table	SS	DF	MS	F (DFn, DFd)	P value
						Treatment (between columns)	4.805	3	1.602	F (3, 39) = 9.206	P<0.0001
						Residual (within columns)	6.785	39	0.174
						Total	11.59	42
						Model comparison	SS	DF	Probability it is correct
						Null H. All population means identical	11.59	42	0.03894%
						Alternative H: Distinct population means	6.785	39	99.96%
						Ratio of probabilities			2567
						Difference in AICc			15.7
						Normality of Residuals
						Test name	Statistics	P value	Passed normality test (alpha=0.05)?	P value summary
						Anderson-Darling (A2*)	0.2918	0.5906	Yes	ns
						D'Agostino-Pearson omnibus (K2)	2.549	0.2796	Yes	ns
						Shapiro-Wilk (W)	0.9743	0.4399	Yes	ns
						Kolmogorov-Smirnov (distance)	0.07764	0.1	Yes	ns
						Data summary
						Number of treatments (columns)	4
						Number of values (total)	43
	mWAT 1month HFD mice
	vehicle(g)	1mpk	2mpk	10mpk
	0.218	0.18	0.1178	0.408		Table Analyzed	mWAT 1month HFD mice						Number of families	1
	0.44	0.347	0.1043	0.1878		Data sets analyzed	A-D						Number of comparisons per family	6
	0.1786	0.4817	0.0855	0.202									Alpha	0.05
	0.1798	0.2976	0.2228	0.1765		ANOVA summary
	0.3357	0.5465	0.1554	0.1328		F	4.226						Tukey's multiple comparisons test	Mean Diff.	95.00% CI of diff.	Below threshold?	Summary	Adjusted P Value
	0.597	0.532	0.216	0.326		P value	0.0111						vehicle(g) vs. 1mpk	-0.01957	-0.1977 to 0.1586	No	ns	0.9909	A-B
	0.207	0.263	0.061	0.096		P value summary	*						vehicle(g) vs. 2mpk	0.1337	-0.04034 to 0.3077	No	ns	0.1838	A-C
	0.387	0.2967	0.5435	0.318		Significant diff. among means (P < 0.05)?	Yes						vehicle(g) vs. 10mpk	0.1643	-0.006208 to 0.3349	No	ns	0.0625	A-D
	0.3451	0.1383	0.4807	0.0712		R squared	0.2453						1mpk vs. 2mpk	0.1533	-0.02077 to 0.3273	No	ns	0.1014	B-C
	0.617	0.6181	0.184	0.0932									1mpk vs. 10mpk	0.1839	0.01336 to 0.3545	Yes	*	0.0303	B-D
			0.214	0.0832		Brown-Forsythe test							2mpk vs. 10mpk	0.03064	-0.1356 to 0.1969	No	ns	0.9598	C-D
				0.1394		F (DFn, DFd)	0.6431 (3, 39)
						P value	0.5919						Test details	Mean 1	Mean 2	Mean Diff.	SE of diff.	n1	n2	q	DF
						P value summary	ns						vehicle(g) vs. 1mpk	0.3505	0.3701	-0.01957	0.06639	10	10	0.4169	39
						Are SDs significantly different (P < 0.05)?	No						vehicle(g) vs. 2mpk	0.3505	0.2168	0.1337	0.06486	10	11	2.915	39
													vehicle(g) vs. 10mpk	0.3505	0.1862	0.1643	0.06356	10	12	3.657	39
						Bartlett's test							1mpk vs. 2mpk	0.3701	0.2168	0.1533	0.06486	10	11	3.342	39
						Bartlett's statistic (corrected)	2.01						1mpk vs. 10mpk	0.3701	0.1862	0.1839	0.06356	10	12	4.092	39
						P value	0.5702						2mpk vs. 10mpk	0.2168	0.1862	0.03064	0.06196	11	12	0.6994	39
						P value summary	ns
						Are SDs significantly different (P < 0.05)?	No
						ANOVA table	SS	DF	MS	F (DFn, DFd)	P value
						Treatment (between columns)	0.2794	3	0.09312	F (3, 39) = 4.226	P=0.0111
						Residual (within columns)	0.8594	39	0.02204
						Total	1.139	42
						Model comparison	SS	DF	Probability it is correct
						Null H. All population means identical	1.139	42	8.387%
						Alternative H: Distinct population means	0.8594	39	91.61%
						Ratio of probabilities			10.92
						Difference in AICc			4.782
						Normality of Residuals
						Test name	Statistics	P value	Passed normality test (alpha=0.05)?	P value summary
						Anderson-Darling (A2*)	1.107	0.006	No	**
						D'Agostino-Pearson omnibus (K2)	3.921	0.1408	Yes	ns
						Shapiro-Wilk (W)	0.9319	0.0135	No	*
						Kolmogorov-Smirnov (distance)	0.1577	0.0089	No	**
						Data summary
						Number of treatments (columns)	4
						Number of values (total)	43

## Sheet: Fig.6d(top)
EE	time	vehicle									2mpk									10mpk
	1	3.61272	4.64864	2.8207	5.80847	4.22354	5.48888	2.62185	4.54588		3.45508	2.71998	7.70042	6.17341	4.16061	7.37897	5.76997	3.42833		5.26181	3.99716	5.14441	7.82746	8.42709	7.54244	4.89481	5.20014
	2	4.2476	4.53061	2.73272	5.30639	5.12858	5.76957	2.35567	4.76052		3.48369	4.45141	6.7355	5.30725	4.06322	7.06201	6.45992	4.47879		5.67737	3.49551	4.21359	5.72548	6.73592	8.69089	5.55301	4.5825
	3	4.49788	4.0871	2.9669	4.01905	4.26949	4.16945	3.63883	4.16087		3.66898	6.061	6.16249	6.84585	4.60168	7.90487	5.23496	2.82815		6.35039	3.21063	4.05069	6.42049	7.47731	9.48496	6.53843	5.15499
	4	4.5378	4.09306	4.56452	3.89809	4.58378	5.20173	3.50628	4.0745		4.89399	4.02685	5.47863	4.87835	3.60817	7.41951	5.687	4.85844		5.75144	3.96368	4.36303	8.43645	8.34614	9.32587	6.59638	5.07549
	5	4.13581	7.13047	6.92505	4.4647	6.26561	5.23637	5.2278	4.50096		3.0433	4.17324	5.56615	5.70076	4.31881	7.6722	5.84831	4.17363		5.77326	3.65825	4.58849	6.98758	5.61493	8.94056	3.72669	5.05229
	6	4.08068	5.16077	8.15224	4.12985	5.36516	5.06173	5.53151	4.14611		2.29543	4.43469	5.17333	8.50463	3.86664	6.83154	4.94291	3.96456		4.87129	3.53161	3.83343	6.29375	5.60995	8.95557	6.37604	4.72932
	7	3.50914	5.13619	6.25679	5.45229	3.32274	7.5149	5.67912	6.87847		2.56565	3.99379	5.92414	8.37922	4.24609	7.14002	5.45221	2.86106		7.084	4.2299	4.4747	7.7215	5.29144	8.01012	4.43133	4.34018
	8	4.38684	4.7038	6.0668	4.03448	4.15193	4.16958	4.55413	7.2308		3.16009	3.45857	7.29488	5.64639	4.89396	8.41186	4.32252	3.01479		6.42069	3.84161	3.63123	5.1815	5.8434	7.82818	6.11872	4.8833
	9	3.78304	3.66103	6.04432	4.36455	3.2591	3.7827	3.14266	5.05861		3.4683	2.86787	5.76764	4.86017	3.85659	6.52967	5.07955	3.28193		7.31377	4.49089	4.07753	5.89525	5.26633	5.3648	8.94299	4.59955
	10	3.82827	4.14245	5.14772	2.64439	3.76888	4.78361	2.60816	5.64933		3.60887	3.36225	6.64169	6.0889	4.21367	7.01856	5.24319	3.11384		4.31039	3.82488	3.91233	5.32907	5.99726	5.19127	5.59143	8.4944
	11	4.46621	3.51645	6.03234	3.86063	3.46576	4.78351	3.29042	4.47961		3.01843	3.22636	5.08752	3.87481	3.89469	6.32797	5.65405	2.81118		6.16181	3.26572	5.23346	4.15181	6.21779	6.46787	5.37576	6.78818
	12	4.07546	4.28647	4.92634	3.96618	2.51856	4.52543	3.65779	4.06711		5.09228	3.38362	5.92326	5.86822	4.60968	6.88437	5.77453	2.66539		6.56338	3.47893	3.63259	5.70751	5.72976	7.58197	5.01859	5.61054
	13	3.7183	5.46581	4.42524	3.92406	2.5129	5.26563	3.43673	3.41904		4.74339	3.35131	5.73536	5.59028	4.06311	6.97815	5.12634	3.09372		5.67752	3.74106	3.76142	7.48092	5.59677	5.92029	5.59495	4.96947
	14	4.3677	4.44753	3.62102	4.40863	3.43018	3.96314	3.74577	5.40249		4.48217	3.9626	5.50536	5.39086	3.84141	6.90021	5.91214	3.64455		4.79788	4.12831	3.83775	5.57993	6.24794	6.94191	5.29089	4.94259
	15	3.85546	4.32198	2.82676	4.49797	2.99524	5.74907	3.79807	3.2885		4.69023	3.11525	4.74359	5.44904	4.24301	7.07629	5.69544	3.21116		4.88259	3.94038	3.59826	4.77072	6.52904	6.91031	4.23601	4.4751
	16	3.29972	4.26702	3.66182	3.91939	2.71565	5.23942	4.18923	4.13237		3.71352	3.31758	4.62925	4.76407	3.87132	7.45219	5.75655	3.77296		5.4576	3.58742	4.95339	5.83337	9.37493	5.76579	7.86587	4.58288
	17	3.41085	3.65094	3.46414	4.04016	2.73826	5.62348	3.85888	3.61086		3.5778	3.66154	4.93775	5.3444	4.12422	7.3285	4.568	3.40034		4.96468	2.66726	4.26126	4.74114	6.26434	5.38905	5.84431	4.89168
	18	3.3654	4.02286	3.46324	3.82598	3.37717	5.40115	3.7349	3.55172		2.96781	3.27457	5.2558	6.13034	3.94951	6.90397	5.13716	3.87106		4.833	4.16535	4.03163	5.88408	8.75725	5.7959	5.49226	4.86092
	19	2.60336	4.15859	2.95704	5.17333	3.02759	5.39915	4.07825	3.72951		2.77877	3.45993	5.46304	5.47214	4.60411	8.17194	5.00066	3.6377		5.87699	3.78028	3.59003	3.74697	6.00005	6.64732	3.88617	4.71247
	20	3.12694	4.29368	3.28964	4.89399	3.18065	4.25359	3.63682	4.08702		2.70548	3.5625	5.07004	4.98359	4.24126	7.5896	5.20198	2.92659		5.97533	3.98683	4.73398	4.90004	5.31309	6.17795	6.67952	4.69683
	21	3.76788	4.27497	3.26837	6.27216	2.70202	3.71184	3.52242	4.62737		2.96786	4.60758	5.94392	5.76431	4.2754	7.0864	5.31402	3.29222		5.1038	3.88319	3.94685	5.13916	5.64939	5.52315	6.57281	4.73881
	22	3.63859	4.36024	3.40527	8.79522	3.13101	4.23429	4.13543	3.43358		2.86815	4.59523	7.40603	4.36314	4.5134	7.27236	4.79763	4.17697		6.39354	3.55664	5.90094	6.1102	5.21179	7.95437	7.12351	4.51077
	23	3.76017	4.61948	3.59769	5.22007	2.8611	4.73979	3.57293	4.23786		2.99613	3.86524	6.57131	5.79663	4.39032	7.07485	5.88703	3.01331		5.17473	3.99957	4.1628	4.8366	5.59144	5.89791	5.78682	4.27965
	24	3.21423	4.70131	4.14674	5.69539	3.11382	4.96677	3.62833	4.35621		2.73447	3.75637	7.74848	5.23867	3.84552	6.98087	6.72073	3.14545		7.14933	4.03278	3.68024	7.77732	6.76829	6.44449	7.26154	4.83743
	25	2.98937	4.62532	3.70475	7.11097	3.11512	4.25309	4.67298	4.03092		2.77029	3.18368	5.1009	6.42995	4.05657	7.12998	6.27652	2.9073		5.03878	3.6072	3.58413	5.48559	5.67037	7.32439	7.28296	4.73313
	26	3.39332	5.17617	3.76491	6.61374	3.47224	4.19952	4.17044	5.8752		3.18189	3.19761	5.21114	5.23059	3.83376	6.68773	5.3792	3.07422		6.21581	3.3885	4.45094	5.16036	7.37303	5.85982	3.64629	4.62816
	27	3.55499	4.50603	3.1347	5.84929	3.30084	4.76449	3.94825	4.07495		3.12853	2.955	5.38159	5.79465	4.47032	8.01645	5.1686	2.74548		4.23867	3.97105	4.1413	5.01858	6.06502	5.92213	6.43059	4.4581
	28	4.15572	3.89569	2.46334	8.26497	3.2151	3.94461	4.59712	4.15246		1.89862	3.53063	5.84755	4.81494	4.13049	7.58269	4.78924	3.33051		5.8504	3.35116	3.88576	5.12549	7.18217	5.30196	5.31642	4.58906
	29	5.72435	4.02706	3.83901	5.27345	2.94631	4.78596	7.14955	3.55356		2.51774	3.8094	5.40979	5.47322	3.88132	8.19364	5.29484	4.78128		4.91937	3.87322	3.75396	5.69268	6.81839	8.14106	6.0147	4.47571
	30	5.62644	4.05972	4.60503	5.03953	2.82927	4.77086	7.18135	4.00672		2.54445	4.00962	5.30002	4.57926	4.61018	8.35495	4.60305	1.89697		5.47433	3.90031	3.8028	6.79514	5.57633	5.55197	6.36002	4.31754
	31	5.67186	4.74302	3.60033	6.78398	3.26947	4.30706	5.752	3.46495		2.26576	4.645	5.18417	6.56725	4.06596	7.86112	5.72032	2.48577		6.54131	3.92872	5.57493	6.66444	4.76019	5.56067	5.14082	5.02142
	32	4.84897	4.55191	3.58003	4.93953	3.45503	4.42994	5.68571	3.27321		3.04083	4.05485	5.52551	4.01007	4.09115	9.30734	4.7983	2.69738		6.83099	3.63845	4.97608	7.12069	6.41409	7.91008	6.50562	4.72826
	33	3.42825	3.54998	4.1038	5.51579	3.13325	6.70995	4.4596	3.79576		3.51893	3.71886	4.83991	5.48738	4.25214	9.07577	4.79263	2.77275		5.30744	3.35068	3.55477	5.72406	4.89108	5.91615	8.5081	4.86621
	34	2.732	3.69083	4.047	6.72492	2.63416	6.55858	4.82397	3.94716		3.85976	3.07368	5.66916	4.06561	4.33902	7.63319	4.86891	4.87252		4.18204	4.5133	3.84932	5.77459	5.25099	5.19907	6.69967	4.41015
	35	4.0308	4.30654	2.88956	5.51611	3.11004	6.04315	4.06084	3.91655		3.78975	3.21435	5.35984	3.98242	3.84933	8.87751	4.54248	3.13654		6.46829	4.04893	2.8029	4.72346	6.53705	4.04425	7.03772	4.68258
	36	3.56004	4.05026	5.30978	5.11203	4.15799	5.2488	3.11493	3.69579		3.16433	3.60976	5.82059	6.19251	4.41306	8.41566	5.51178	3.76768		4.59496	4.03364	4.57711	4.278	5.43336	4.93016	6.72991	4.54698
	37	3.56961	6.3186	4.916	6.14569	4.56395	4.97546	2.79385	4.19259		3.17294	3.78597	5.14479	6.92405	4.21664	7.01318	4.32194	3.34852		5.19085	3.08022	3.52419	5.02769	5.88658	5.39359	4.55015	4.84964
	38	3.43371	6.31633	3.63959	5.50324	3.10611	4.90235	3.16976	4.21745		2.7822	3.39971	5.28779	5.99952	4.13936	10.0536	5.35782	2.97836		5.11851	3.80603	3.75382	5.25145	6.02169	5.55851	4.70935	5.35474
	39	3.5105	4.80237	3.57127	4.7934	2.77739	5.1864	4.49879	4.54919		2.77548	3.47023	5.47706	5.24141	4.36491	6.07621	4.90117	2.5811		4.12016	3.53599	3.43256	4.9577	6.19381	7.06484	3.70666	4.74946
	40	3.86268	3.84268	3.65725	5.53165	3.90918	4.07891	4.87013	4.20536		3.18116	3.32838	5.51817	4.67899	5.0929	6.64061	5.17126	4.32599		8.49041	4.37606	4.10947	5.1422	6.20735	6.06904	5.83841	4.79618
	41	4.32015	4.43575	3.95146	7.98902	3.06607	4.21409	3.83043	4.20554		2.92359	4.21791	6.07483	4.6225	5.81815	7.23415	4.98588	4.04789		2.85205	3.65903	4.76476	5.31226	6.44915	6.00972	6.01365	4.93168
	42	5.01534	5.21244	3.62154	5.24785	3.27215	4.76092	3.07908	3.98632		1.92759	3.21174	4.98215	4.78872	6.78619	5.68777	5.73754	4.8367		7.19083	3.4133	3.68615	6.54627	4.63985	5.56002	4.61529	7.35998
	43	5.46815	3.4484	3.81201	5.4789	3.29215	5.03795	3.52682	4.73577		2.22686	3.55258	5.78656	4.1019	5.20866	7.18543	6.22188	4.40618		4.98946	4.69205	4.87971	6.13684	4.60599	5.81617	4.38834	7.39819
	44	6.13411	4.49752	3.33913	4.41392	3.08728	5.19981	4.19008	5.33298		2.67318	4.42555	5.87786	5.18874	7.00238	9.96506	6.9165	3.81684		5.67198	3.65147	3.86059	5.19766	4.90026	5.72745	4.25886	6.1043
	45	3.89136	3.18516	3.41101	3.92485	3.37965	5.62508	4.15542	4.02618		3.23673	4.92304	5.39228	5.66843	4.27075	8.24953	5.8844	3.74917		6.43008	3.01043	3.57327	6.5182	7.52149	6.42613	4.37358	5.10324
	46	2.83628	3.53383	3.96065	4.44302	3.14206	5.91031	4.16958	3.72977		2.54333	2.94017	5.92215	5.69331	3.99798	6.95069	5.32926	2.9464		6.62669	4.02212	3.48251	5.39892	5.7218	7.10653	5.08569	4.22073
	47	3.27739	3.9161	3.76042	3.57597	3.26659	4.77483	3.73798	3.67527		3.06284	3.16729	6.81646	4.53734	3.58789	6.47359	5.24145	3.25587		6.95984	4.19422	3.40108	4.90837	5.21882	5.4136	5.31554	4.26294
	48	3.32447	4.78098	3.77135	4.36121	2.89561	4.29422	3.66922	4.00634		3.04884	2.78102	6.76559	4.57853	4.28118	5.49931	5.10906	3.2038		6.16055	4.18707	4.78203	5.26051	5.62884	5.41775	5.65725	4.22596
	49	3.61288	4.12982	3.87754	3.26949	3.75259	5.11844	4.54925	3.63202		2.58741	3.04774	6.95166	4.8076	5.45208	5.98551	7.43454	2.31693		4.73914	3.10305	4.14595	4.59816	4.76725	6.27241	5.77269	4.69646
	50	3.32031	4.20355	3.81219	3.70903	3.47865	3.8113	3.93987	4.94046		2.47351	3.25152	6.40194	4.51558	4.82709	6.61174	7.22959	4.05099		4.31267	3.66009	3.96185	5.70646	3.33824	5.31203	8.42224	5.53695
	51	3.79839	4.24251	3.96747	3.99341	3.11329	4.10079	4.83643	6.68635		3.13354	3.16641	5.90157	5.33557	5.07198	7.2956	5.82255	3.59053		5.28083	3.29827	5.18096	6.26013	4.0384	5.31924	4.92356	6.49177
	52	3.1409	4.31278	3.54361	3.71864	3.10173	4.19054	3.64358	5.71706		3.42182	3.29388	6.40873	5.29416	5.60968	6.25607	6.70556	4.01386		5.07651	3.2791	4.63271	7.61805	4.86287	5.52417	4.74075	5.98656
	53	3.00431	4.26464	3.64722	3.81589	3.25065	4.99599	3.56539	5.17434		3.66438	3.35173	5.71861	4.86977	5.1253	6.00782	5.36718	3.16708		5.37671	3.57497	3.88001	7.28452	4.26747	5.57289	3.1023	6.41266
	54	4.01618	4.07559	3.71332	4.17149	3.7762	5.72188	3.47898	8.56111		3.70751	2.88302	4.99277	4.51521	3.56896	6.43249	5.38847	2.89056		5.28005	3.95936	4.48075	3.9938	6.85598	7.17725	5.16118	6.89132
	55	3.37173	5.20878	3.65784	5.28289	3.43797	5.87793	3.84846	5.14702		3.50448	3.39779	6.04213	4.34703	3.58594	7.69239	4.52609	2.918		5.36001	3.27601	5.33513	5.19846	4.15522	8.05204	4.76606	5.58122
	56	3.53744	3.76464	3.07551	5.13064	3.23493	5.49381	3.66847	4.96624		2.58971	3.20988	5.94918	4.34134	3.96748	5.82212	4.92106	3.39057		4.93027	3.59227	4.62826	5.12029	5.67696	6.39152	5.56255	4.62186
	57	3.68163	4.1691	6.56426	5.02187	4.35882	5.47139	4.19455	6.60754		2.72493	3.11707	5.86062	4.86737	4.30398	6.62838	5.55979	3.18125		5.16671	3.58785	6.06214	5.87554	7.19245	4.90562	6.27772	4.2541
	58	3.28276	3.72331	4.22763	4.42379	4.57947	3.72292	4.24842	4.24369		2.31455	3.1478	5.29907	5.67079	4.18549	6.5302	5.48359	3.79083		6.12321	3.70725	5.13078	6.30982	5.62053	4.93194	6.33609	4.47365
	59	3.01544	3.91231	3.26565	4.70522	5.71312	3.98486	3.8816	4.77629		2.8694	3.25933	4.88054	6.44833	4.37974	6.32604	6.13013	3.59279		5.38158	3.95564	5.243	7.13249	6.40053	5.65113	6.45099	4.58838
	60	3.32928	3.9763	5.30726	4.3391	3.71816	4.77028	3.99046	3.5551		2.53809	3.90081	5.58149	4.89969	4.22372	6.84924	5.00674	3.17825		5.5955	3.61081	3.69197	7.19188	6.44709	6.53792	6.82235	4.2428
	61	5.2855	4.19559	5.47162	4.34237	2.47833	6.2198	3.94022	3.47537		2.87109	5.22786	5.37889	4.92411	3.83836	5.89222	4.94203	4.08134		5.98115	4.53904	3.10822	7.20313	6.12656	5.59192	6.00334	4.5912
	62	4.9299	4.69676	6.8503	4.60824	2.65047	6.05006	4.0235	4.1223		2.56342	3.24663	6.20334	3.97997	3.86102	6.7275	4.929	3.30891		5.07531	4.11405	4.5681	6.54061	4.96016	5.18943	5.58145	4.69937
	63	5.50085	4.81837	5.18401	4.7128	2.66371	7.01961	3.64305	4.59864		2.03153	5.17828	4.68577	4.30176	4.04265	5.36614	5.64937	3.49262		4.98134	4.82516	4.80774	6.59149	5.46777	6.19406	5.18764	4.78631
	64	5.98552	4.48615	4.22661	3.7526	2.66809	5.99615	5.08665	4.46769		2.32806	3.65203	5.62241	6.50927	4.01277	6.7376	6.30881	4.06132		5.17208	4.5788	3.03935	6.17193	5.60069	5.22848	4.41312	4.26218
	65	7.11688	5.58283	4.50232	3.2117	2.49658	5.73948	5.61481	3.27909		2.73495	3.24916	4.20933	6.45802	3.63423	7.73304	5.53199	3.24429		6.92701	4.4736	3.20614	5.7048	5.22506	5.50357	4.31656	4.59405
	66	7.17298	4.9848	4.60736	4.96801	2.65168	4.20399	5.88562	2.87341		2.50933	3.45958	5.22584	5.71221	3.48426	8.1024	4.97975	2.73659		4.47135	5.39452	3.80548	6.29423	7.70523	6.003	4.17531	4.75624
	67	5.03009	5.89385	2.69209	4.8066	3.11993	5.16923	4.96099	2.88742		2.91316	2.87183	5.49546	7.74713	3.78648	7.75625	4.95696	4.42739		5.48589	5.55751	2.73109	5.39914	5.26117	5.18765	4.50472	4.28661
	68	4.97702	5.60477	3.7078	4.80999	3.28541	7.22223	5.34474	3.16619		2.7172	3.15164	4.98885	5.72715	4.01648	5.63096	5.02579	2.72213		5.97482	8.8115	4.30985	6.07583	7.50632	4.90506	4.67216	4.66965
	69	4.32241	5.8973	3.6634	5.70938	3.03499	3.61718	8.6825	3.48319		2.54082	3.05861	5.41123	4.55034	3.64374	5.24525	5.0135	3.73922		5.1791	6.20916	2.99804	5.87086	4.3245	5.65981	4.83608	4.99881
	70	4.73608	4.74568	3.10082	4.15229	2.63357	4.31113	4.48662	3.59155		2.93539	2.95393	6.11592	4.87355	3.71247	5.78108	5.94592	4.24094		4.91746	4.36147	4.46338	4.87875	5.62642	5.11267	4.83101	6.87194
	71	3.94055	5.83203	3.06403	7.73011	2.30955	4.0049	4.7031	3.48511		2.41407	2.53703	6.91554	4.78734	3.69658	6.19842	6.68441	2.18971		5.23665	3.91353	3.26951	5.16114	4.68244	5.24474	6.24042	6.71848
	72	4.79571	4.98592	3.5483	6.00086	2.46927	4.81861	4.37626	3.81097		2.53369	3.26192	6.52166	4.54984	4.40848	5.78527	6.19717	3.12584		5.0162	4.72387	2.96129	4.82944	4.67748	6.0982	7.14837	6.33794
	73	3.18954	4.57845	3.08433	7.45916	3.22776	4.20523	4.58205	4.02071		2.5501	3.00629	7.9332	4.38192	3.6192	6.41637	4.67731	3.24548		5.06442	3.2803	3.58491	6.20427	4.31426	4.95156	5.38554	6.27026
	74	3.06734	3.57473	3.05783	5.16543	3.96152	4.58155	2.88091	3.5813		3.23847	3.04467	5.14948	4.30849	4.13342	6.90453	6.30172	3.95262		5.96132	3.368	4.60795	5.15778	4.24989	5.55224	6.77572	8.58838
	75	3.00667	4.85529	3.84627	5.63021	4.47432	4.30003	2.97956	3.49359		3.02182	4.19115	5.10051	4.70008	3.82163	6.48585	7.13189	4.18764		6.70952	3.64636	3.92122	6.0093	4.55526	7.04072	4.12838	6.87257
	76	3.65182	4.46966	3.13628	4.8868	2.70981	3.92176	2.71015	3.98403		2.27344	3.3835	6.66963	3.88913	4.71962	6.20745	4.90567	2.70461		5.67601	3.92954	3.47923	4.65638	5.09422	7.58942	3.90495	7.65125
	77	4.01949	4.71875	3.69619	6.15628	2.91883	3.4065	3.08369	3.63035		2.47734	3.1149	6.1513	4.71115	5.75915	6.24223	5.20093	3.71979		5.75128	3.54482	4.20281	4.70712	5.98327	6.36492	4.7771	7.06456
	78	2.83406	3.14573	3.88858	5.34839	2.80172	4.20889	3.12846	3.46868		2.19469	3.1588	5.06088	4.0812	4.30877	7.33833	5.15126	3.03444		4.41237	3.71681	3.62567	4.95477	4.51535	7.03891	4.56512	6.59745
	79	2.98841	3.63748	3.78468	8.33119	3.20358	4.52578	3.87949	5.04591		3.43553	4.5694	5.20666	5.77015	5.684	6.24539	7.11842	4.04003		4.45544	3.93638	4.69236	5.11922	4.86918	5.4513	5.52466	6.2258
	80	4.24918	4.46403	3.85913	4.64658	3.05904	4.14267	3.7184	3.31012		2.92739	3.34031	5.3184	4.54034	5.11037	7.25741	7.92418	3.04192		5.24761	3.56454	3.28804	4.89323	3.91878	4.35476	5.11295	5.45922
	81	3.14662	5.07102	3.88464	5.69368	2.98735	4.12489	3.00269	3.85292		2.6615	3.10627	5.02485	4.12317	8.54023	6.13443	6.87081	4.04857		5.87782	3.76317	3.48966	7.44643	6.16351	4.86409	4.46175	3.9823
	82	3.1142	5.1066	4.24671	5.75213	2.43762	3.8657	4.03268	4.90938		2.75446	3.76041	6.81505	3.6366	4.95284	7.15661	6.43652	4.13697		5.50554	3.31008	3.75177	4.87182	6.26233	5.25679	4.86472	3.55363
	83	3.76466	5.61699	4.99539	5.65343	2.70554	4.17889	4.63678	3.87541		2.75645	3.08262	5.50174	4.05446	4.89592	6.46791	5.9355	4.46565		5.33633	4.36585	3.65124	4.75066	6.65776	5.42668	6.21151	4.13747
	84	2.81119	5.05948	4.48837	5.02304	2.43149	4.54624	4.50417	4.75092		1.78626	2.89977	5.47488	3.87322	9.2109	5.66834	4.70255	2.39825		5.47218	3.831	3.21627	5.77616	6.33619	5.41962	4.79787	4.29636
	85	4.18378	4.88936	5.93712	5.30384	2.83443	4.04325	3.71554	4.94959		2.70796	2.87216	5.41597	4.52365	5.665	7.33989	4.67335	4.48673		5.37106	4.36133	3.30575	7.16511	8.4835	6.44426	5.38889	4.36505
	86	3.01313	4.15053	4.29683	5.43642	3.19181	5.1386	3.89529	4.57535		2.87751	2.55728	5.92099	3.73963	5.78488	6.41767	4.7101	2.92904		6.31701	4.54839	3.97103	6.14515	7.11193	4.65102	4.29104	4.33946
	87	3.25972	4.80093	3.62651	5.11564	2.60854	6.14513	4.54984	7.67223		2.73557	2.9702	5.63383	4.02076	4.80717	7.51887	5.0594	4.78419		5.83087	4.07613	3.82295	5.89959	7.19316	5.39404	4.54659	4.77987
	88	2.74935	4.4203	3.85925	5.30655	3.9505	7.10855	4.97279	5.50924		3.07267	2.90508	6.74559	4.03632	4.09563	6.14788	5.43547	3.41206		5.61638	4.18393	4.43973	6.37261	7.57263	5.17272	4.99327	4.62571
	89	2.84386	3.4991	3.38131	6.19541	3.12943	5.89977	5.05311	4.25564		3.35893	2.55911	6.01286	4.44256	4.54158	7.07459	5.00651	3.152		5.43238	3.66738	3.78465	5.18906	6.4483	5.02205	5.18585	5.51187
	90	3.21031	4.08861	4.08117	4.80151	2.91634	5.34577	6.85623	5.70924		4.49856	3.05251	4.27348	4.24507	4.3528	6.25919	5.69788	4.08251		5.66354	4.34002	4.05074	4.75998	6.48528	4.54945	6.49965	5.02185
	91	2.80003	4.04599	3.88329	4.96406	3.1706	6.82735	7.9959	4.78095		4.63231	2.54272	5.33503	3.99131	3.39991	6.69061	6.72557	4.93259		5.92471	4.02612	3.78812	5.07189	6.46554	5.37347	5.97826	4.58744
	92	4.05759	3.68384	3.5638	4.14145	5.0262	5.4163	5.97795	3.48861		5.10575	5.24225	6.47982	3.68141	3.85175	6.83527	5.9718	5.30505		5.83643	4.26693	4.56743	5.2026	6.26789	5.2048	5.91983	4.73416
	93	4.34597	3.90448	3.58767	3.83143	3.8728	3.97709	4.57585	3.60807		4.47248	3.73884	3.49377	4.05827	3.45371	6.49257	6.03687	4.54352		5.05154	4.13082	4.15711	5.30862	7.17604	4.26437	7.15863	4.53995
	94	4.33038	4.0088	3.76163	4.21664	5.38694	5.53552	3.67109	4.1708		3.64139	4.62946	4.86812	6.06522	4.07018	6.75979	5.33636	5.38322		4.23938	3.97758	4.08654	6.30186	7.04064	6.89334	6.27098	4.63786
	95	2.63325	3.76417	3.47009	4.1801	5.40718	2.87241	4.77783	3.1623		3.78245	3.91227	4.91474	5.74518	4.28018	5.98449	5.01414	3.95803		5.23583	4.09493	4.01181	5.61765	6.39554	5.64977	5.54315	4.39184
	96	3.0649	3.72385	3.66884	3.86266	5.7648	5.86493	3.32117	3.45464		3.0219	2.47396	5.22382	7.96747	3.95301	6.83745	4.79124	5.57933		6.09683	4.05612	3.2075	5.7135	5.31667	4.92149	6.01145	4.96653
	97	4.05973	3.67715	3.62678	3.66776	5.19718	4.98464	2.98653	3.51205		3.6268	5.01291	5.11571	6.4737	4.4631	5.97674	4.77744	3.25661		6.32619	4.93308	4.49253	6.09322	5.51697	5.57888	4.26464	4.92783
	98	3.52055	3.80076	3.93399	3.71339	3.98832	3.57552	2.77709	3.95061		2.26248	7.37074	5.55251	5.3191	3.8485	7.13108	5.28711	3.44305		5.04348	3.63093	3.13272	5.98502	5.57999	4.4971	5.7227	4.77512
	99	3.02872	5.28107	3.60189	3.60182	4.88276	6.57182	2.99037	3.46037		2.1628	3.33139	5.20564	5.32073	3.97349	7.24529	5.83017	3.93375		5.23968	4.007	4.51498	5.19047	4.73318	4.47199	5.7294	7.62165
	100	3.12279	4.73713	3.5138	3.63132	4.18325	7.05989	2.89365	3.33383		2.63792	4.41467	5.15797	4.93258	4.19568	7.85037	5.44201	2.97064		5.15167	3.51662	3.37668	5.38829	5.0595	5.00934	4.06346	7.25922
	101	3.47421	4.5953	3.87582	3.79061	4.29678	5.21356	3.37203	3.68829		3.58506	3.74164	5.70653	3.86582	4.55995	7.85899	5.49848	3.42106		5.24088	3.75887	4.03604	5.42766	5.40259	4.83936	4.79294	6.92137
	102	3.78932	4.75998	3.98896	3.56699	2.56926	6.54775	3.95464	4.07843		2.9846	4.46528	4.9645	3.91982	4.47475	7.08395	5.18226	2.39901		4.88154	3.54035	4.30105	5.25098	4.9529	7.51179	5.88608	5.74833
	103	3.4987	4.69529	4.8135	3.24459	2.58252	6.67267	6.56517	5.5675		2.39373	3.46248	5.17756	4.61489	4.28287	7.62279	5.05487	2.57711		8.44779	4.45655	2.8943	5.8015	5.5771	7.81116	4.42016	4.70569
	104	6.69625	4.49576	3.39779	4.02683	3.18212	5.91741	6.4365	4.31101		2.827	2.72319	6.38419	4.16286	4.68103	7.6517	5.26901	3.06458		7.49045	4.06424	5.36208	5.90998	6.88859	7.14107	4.45802	4.71245
	105	4.03697	4.22079	3.31277	3.81933	3.22577	9.30805	6.25814	3.7302		2.87094	2.69964	7.8329	4.28903	3.46967	7.37876	5.29473	3.5753		5.98291	3.62236	4.92766	5.16181	7.54758	7.04886	4.25143	4.59471
	106	2.70097	4.08244	4.8202	3.96735	2.51447	6.38015	5.14988	3.98292		2.5354	2.70106	7.36928	3.57399	3.50213	5.75466	5.03097	3.47993		6.76836	4.51432	4.84919	5.66833	7.50899	6.59992	3.99953	4.55416
	107	3.25549	4.33816	2.79121	4.06282	3.15286	5.18889	5.13773	4.00316		1.85714	2.75712	6.07509	3.72315	4.08981	6.52573	5.23294	2.38959		6.26588	4.0003	3.52072	8.25105	6.78169	7.14124	4.14798	4.80115
	108	2.7755	4.18745	3.82061	3.50031	2.84889	6.82253	4.66153	4.33814		2.50385	2.65788	6.71096	3.54554	4.99148	5.70955	5.36393	3.71623		6.53271	4.02223	4.25049	8.78587	6.75391	6.28084	7.57217	4.68238
	109	3.3131	3.95528	3.43503	3.4942	2.79007	7.807	4.78315	3.64444		2.03798	2.75239	4.80192	4.11375	4.01614	6.3989	4.88614	3.1964		8.70077	4.75413	3.11775	7.71026	7.01733	7.14236	5.79256	5.50555
	110	3.39151	4.2881	3.18437	4.29059	3.14639	5.31908	4.36602	4.60529		2.51945	2.95694	4.27982	3.68265	4.23259	6.04068	5.41055	3.2488		5.76014	4.4822	3.23213	6.85377	7.33617	8.35487	4.40998	5.6503
	111	2.57646	3.60044	3.61983	3.85633	2.38864	3.52638	4.90937	4.53572		2.50622	3.22205	5.3258	3.93716	3.79205	7.13165	4.90631	2.68053		6.60712	3.52361	4.01715	6.56431	6.01598	8.52748	3.79327	5.90826
	112	2.97061	4.39986	4.54264	3.9035	2.74512	3.7983	3.03248	3.49442		2.37908	3.13219	5.74874	4.02193	4.87268	7.35661	5.47794	3.04846		6.19697	4.09632	3.72998	6.13979	6.13867	8.59366	4.95918	6.10582
	113	3.3522	5.09835	4.52069	4.01147	2.80415	4.19738	4.21619	4.06094		2.41832	3.04671	6.20284	4.03336	4.01292	5.87309	6.67496	3.33755		5.78515	3.38037	3.42403	6.28069	4.00859	8.22239	5.05906	7.43107
	114	4.37184	3.49307	3.63521	3.65143	3.22424	3.88503	5.03494	5.02775		2.5584	3.04432	4.87294	4.40485	3.99587	7.20484	6.88936	3.48848		5.76615	3.3717	3.55477	8.78386	4.30322	8.01754	5.75484	6.45716
	115	5.92732	4.7558	3.47409	4.03819	2.85835	4.15595	4.45794	4.57677		2.5264	4.1013	4.98774	4.13789	3.93324	6.62555	7.03373	2.46476		5.50976	3.4645	4.25181	5.58084	4.94652	6.45692	4.99255	6.66126
	116	4.69799	4.66794	3.83935	3.96033	3.44488	4.18811	3.57444	3.09265		2.59778	4.65639	5.16946	4.11319	3.98443	6.47788	6.5876	3.58992		5.72853	3.37528	4.31904	5.36629	4.68066	7.3882	5.86505	6.52988
	117	4.90515	4.67254	4.27539	4.06951	3.47739	4.22643	3.37691	3.90706		3.42474	4.22887	5.82258	4.66943	4.60459	6.76415	5.17218	3.75819		5.13771	4.16862	4.41223	5.62034	5.32844	7.15273	5.13734	7.60267
	118	3.32838	5.25747	3.21887	4.31897	4.14405	3.85376	4.06535	4.21357		4.20193	1.40776	5.72354	5.38614	3.72199	8.49847	4.53218	2.6279		5.09566	4.07448	3.81612	4.67624	5.12958	6.38468	4.81705	7.52752
	119	3.22868	4.19574	3.23547	2.75244	3.29604	4.92499	3.87608	6.66728		5.26398	3.69918	4.10386	5.47346	3.62201	7.46228	4.50282	4.06105		4.31558	3.62276	3.3977	6.36527	5.43062	5.90992	4.68976	5.55184
	120	3.5894	4.24599	3.82458	3.81328	2.67614	7.09352	3.69637	3.9536		3.64021	2.80429	4.62354	4.16988	3.59587	7.96644	4.65704	3.7984		4.73689	3.79636	3.50873	4.83171	5.70473	7.7023	5.01707	6.16072
	121	3.85297	3.80758	3.26121	5.49917	3.42675	6.0153	3.68659	3.78697		2.2274	3.15618	5.07269	3.58456	3.78737	6.03997	5.04428	3.27799		5.22213	4.17037	3.67152	4.45598	5.39872	6.74472	5.85373	6.786
	122	3.86044	4.27198	3.03267	4.30205	3.07157	5.74126	3.74034	3.77884		2.87447	3.35478	4.99501	3.28469	3.50309	5.92138	3.72532	4.06136		5.3646	3.4413	3.50024	4.71122	8.57043	5.04658	6.18284	6.36367
	123	3.67096	3.6013	2.9333	5.26154	2.84098	5.58605	3.95495	3.6605		3.10857	3.99515	6.10318	4.04443	4.76095	6.94411	5.18516	2.96289		5.20799	3.79648	3.65692	5.1905	6.4802	6.08906	6.66389	5.67816
	124	2.94853	3.98387	3.67413	4.07491	2.97923	6.12263	4.27806	3.70541		3.29131	2.92436	5.90991	6.43356	5.95625	7.25674	4.80923	3.44273		4.15462	4.3545	4.24743	5.74023	7.4846	4.90986	6.98393	4.11672
	125	4.27307	4.30975	2.92911	5.61371	3.67903	4.77696	3.94902	5.3774		2.90068	3.24549	4.9645	6.16	5.49357	5.89745	4.84753	2.58749		5.92977	4.0926	3.59521	4.58203	6.76881	5.80581	5.55666	4.58533
	126	3.43951	4.21908	5.4637	5.58077	3.48855	4.0333	3.53501	3.75962		3.08429	3.57666	4.62016	6.44782	6.50207	5.42181	5.40646	2.69729		7.23422	3.60558	3.69172	5.83088	7.02173	5.62065	5.04441	4.73062
	127	3.27676	3.74937	4.46276	4.63694	3.29376	4.53767	4.24625	3.41901		2.75945	5.10336	5.05757	5.74196	6.73732	6.12057	5.21878	2.43227		6.27431	3.64149	4.78799	6.10851	6.5092	6.43406	4.70926	4.43176
	128	3.07128	4.27016	4.52148	5.8912	3.37836	4.92407	3.59788	3.69202		3.80932	6.19711	5.20242	5.42875	4.75669	6.91419	5.48761	3.36534		5.81617	3.64415	5.00962	6.1042	5.86682	4.94396	4.62835	4.75316
	129	3.77907	3.4326	5.75757	4.78719	3.52611	3.89366	4.1521	2.96064		3.5067	2.84941	5.92026	4.49177	5.31152	7.0199	6.48218	2.95341		5.04722	4.51985	6.51733	6.43326	5.31811	6.15559	4.28423	5.20777
	130	3.13176	3.89977	6.34778	6.45406	3.06003	6.50291	4.27261	3.71726		3.49973	3.67844	5.65938	3.55232	5.61571	7.43461	7.01303	3.40459		4.04303	4.64468	4.66368	6.17254	5.83625	5.69115	5.36292	4.75474
	131	3.24701	4.53325	5.20477	7.41157	3.60798	5.06623	4.91739	3.7115		2.84293	2.80359	5.27	3.4951	5.60727	7.87812	5.90898	2.91554		5.2891	3.57737	5.995	5.13596	5.41213	5.18602	4.41956	5.86534
	132	6.07329	5.84629	5.83431	4.88883	2.81957	4.6702	4.08464	4.37402		2.77705	2.86663	5.02475	3.99144	5.85513	6.65448	5.13623	2.86842		4.99108	6.15437	4.18166	5.07148	6.12663	7.17856	5.28015	6.69649
	133	5.3908	6.54969	5.13144	4.71314	3.52313	4.42023	4.48405	3.32716		2.64793	3.27671	7.40807	3.4478	5.17221	5.5952	5.52488	3.34708		6.48734	4.0797	4.87927	5.90976	4.57118	8.52232	6.71259	8.06217
	134	6.79056	4.13644	4.89755	5.17682	3.65449	5.74319	6.28021	4.44527		2.64647	4.42547	7.70964	3.56508	3.76023	6.28102	5.67955	4.24075		6.083	3.39949	3.69739	4.79762	5.5694	10.3379	5.29903	6.99661
	135	4.62925	6.03613	4.54348	6.9894	3.03606	4.70979	5.0493	3.64884		3.34116	2.78664	5.45656	4.98326	3.61309	5.67871	7.3371	3.33821		6.14365	3.45845	3.38347	5.42188	5.35089	9.26069	4.03233	6.70574
	136	6.28533	3.96556	4.97099	6.80202	3.24211	3.71627	5.2273	3.87831		3.8429	3.39658	6.78827	6.51633	3.58388	6.21857	6.24105	2.16817		5.30257	3.2951	2.87768	5.27501	6.32026	7.73445	5.19849	6.39067
	137	6.62606	5.13808	3.48025	4.71546	3.193	4.69478	5.57412	2.4608		5.34521	3.76835	7.33944	5.11797	3.77918	6.15923	5.72149	4.14339		4.27204	4.4182	3.06109	5.1484	5.62539	7.35036	5.67428	4.82947
	138	6.47355	4.79082	2.87488	5.75544	3.33658	4.77512	4.62877	4.62524		4.03526	3.57049	6.47324	4.64717	3.85364	6.43022	5.09455	3.58236		4.69205	3.60405	3.47682	5.0957	5.33326	8.98829	4.43509	4.16578
	139	4.71859	4.80356	3.62485	4.20462	4.78827	4.81936	4.39313	5.35571		3.29222	3.62911	4.96773	4.22623	3.59165	6.83532	6.86869	3.52528		6.2028	3.94655	4.09433	5.09614	5.38536	7.05554	5.09175	4.10802
	140	5.48165	3.17868	3.54766	3.54168	3.24846	4.07649	4.97338	5.91267		2.9911	5.30536	4.8612	3.83474	4.09295	6.90587	5.75217	5.22918		5.29146	4.2643	4.20609	5.92974	5.79291	5.61587	7.47928	4.66073
	141	4.74481	3.82613	3.31972	4.05338	2.73142	4.29238	5.25378	6.50374		2.87434	3.36197	5.44303	4.997	4.06479	7.08032	9.37163	5.30181		5.28777	3.76662	3.75202	5.81869	4.15966	5.74014	4.27845	4.70139
	142	5.40635	3.64442	3.35182	4.60536	2.50246	5.93588	3.8395	4.45183		4.39772	3.02773	6.49186	5.79197	3.97008	7.77528	6.62523	4.36506		5.28322	2.98551	4.29019	6.0197	5.55052	7.57699	4.02625	4.74404
	143	4.83604	3.72643	3.49076	4.1228	3.08051	6.01628	2.92175	5.1552		3.5592	3.75486	5.33809	5.52139	4.45204	7.71254	6.88756	4.59005		5.00113	3.75306	3.20819	4.94507	5.57745	7.14321	5.56946	5.43553
	144	3.21916	4.09572	4.09176	3.62065	3.81011	5.81909	3.33072	4.65154		4.25485	3.4382	5.44583	3.68791	3.94277	7.00464	5.49237	4.51816		4.40415	3.8784	3.63562	5.02069	4.24663	6.60656	6.83334	4.89642
	145	2.93317	5.93085	3.66474	3.46875	5.04942	6.74303	3.39267	4.81117		3.40013	4.54648	5.50271	3.87274	4.09154	5.55338	4.59099	3.25532		4.86029	3.71807	3.93483	5.36489	6.03547	6.39356	6.08213	5.38593
	146	3.37843	4.66974	3.61517	4.14107	4.90067	5.44918	5.007	4.80417		3.67918	4.27191	5.60575	3.71016	4.29095	5.47841	4.09725	3.5747		7.39224	4.0035	4.20641	5.76101	7.00964	6.68562	4.53421	4.66352
	147	3.37353	4.7975	3.40097	3.9344	3.43836	4.40027	4.16661	4.24777		2.8452	3.71306	5.45119	3.53463	4.2635	6.66833	4.69393	4.22132		5.18085	3.47222	3.95011	5.37975	7.1316	8.13451	6.27599	5.48245
	148	3.52192	5.73643	3.63965	4.35097	2.574	4.08124	3.39958	3.64026		2.54026	3.99643	4.89148	3.92776	3.79866	7.70287	4.6659	3.27777		4.9636	3.98067	3.49795	6.72359	7.04247	6.11922	5.55107	4.73482
	149	3.52918	4.76738	3.31454	4.07683	3.1122	5.4958	3.84788	3.43019		2.86176	3.21463	5.18804	4.79853	4.41236	10.6173	4.88352	3.29793		3.60378	3.5623	3.80076	8.37537	7.02017	7.07993	6.16302	5.34195
	150	3.27383	6.01844	4.39567	4.0107	2.80194	5.81116	4.52251	3.58313		2.92444	3.8365	5.28618	7.0763	4.32811	8.57088	5.25425	3.85079		5.25893	3.64165	3.79002	6.38185	6.60405	6.42239	5.02392	4.9174
	151	3.34374	4.46943	5.75393	3.57245	2.73501	8.53159	4.23379	4.07494		2.828	3.03906	5.37814	6.35553	4.06413	7.32691	4.52944	3.80513		5.29713	4.4249	3.8144	8.03837	6.50635	5.79626	4.9225	4.67215
	152	3.11705	5.6977	3.9344	3.97074	2.20678	5.60464	4.52089	3.97476		2.95845	3.09642	5.98106	7.69286	3.66867	7.43867	6.12667	2.53108		7.42432	4.1483	3.76238	6.24021	7.12054	8.0171	6.73662	6.5721
	153	3.34135	4.37768	5.11464	3.9313	2.66025	6.8445	3.95639	3.85321		2.90717	2.84646	8.00234	6.71389	3.98625	7.9844	4.92208	3.31753		6.80019	3.89047	3.60556	6.33504	7.84638	8.13404	4.81232	5.00473
	154	3.71459	5.18001	5.05023	3.93076	3.35511	5.24521	4.0546	3.94223		3.98116	4.63163	7.28621	6.32779	4.18498	6.93278	6.26694	2.72059		7.41523	4.97571	3.66265	6.14633	6.05547	6.52842	8.32834	4.60721
	155	4.29022	4.3342	4.52355	5.11872	3.26299	3.75699	3.63978	3.78687		3.55078	2.74271	6.48832	5.51358	5.63189	7.04477	5.16007	3.04053		5.90032	4.57801	3.70868	7.34147	8.2719	7.75376	6.17361	4.79958
	156	4.78052	3.86414	3.19016	6.573	2.73244	4.35602	4.00616	5.5777		3.90031	3.04193	6.86887	4.79496	4.59927	6.80231	6.27435	2.8152		5.90435	4.86465	3.97675	6.46274	5.95543	8.26187	7.92796	4.99105
	157	5.56217	3.47056	3.1868	5.21427	3.15767	3.55088	5.24651	8.09103		3.23538	3.86881	6.43751	3.53756	3.49172	7.03583	6.31672	3.28111		4.69506	6.63215	3.48617	5.9367	6.3967	8.34063	5.0663	7.44665
	158	5.91823	3.63024	3.47318	4.82322	3.57162	4.67454	6.30774	6.57374		2.89996	4.52133	6.43484	5.19897	4.15262	6.06078	4.45506	3.34036		4.9566	5.70904	3.76629	4.41158	4.36453	6.43348	7.11877	7.8392
	159	6.21606	4.1151	3.21163	4.48753	3.67737	3.85565	6.5094	7.15138		4.94267	5.19857	5.76559	3.66072	5.54431	7.56364	4.3617	2.96657		3.6856	5.01615	3.86632	5.08251	8.43118	5.0488	5.26162	6.76949
	160	4.88104	4.04971	2.95237	5.18352	2.91907	3.68194	6.91483	5.63565		3.51453	3.92621	6.29114	6.38534	3.90018	6.59669	4.86246	2.57204		4.02176	5.97856	3.96045	5.22308	6.93592	5.8644	5.88232	6.65941
	161	5.44282	3.81272	3.64846	5.29652	2.88134	4.24689	5.05284	6.39317		3.05654	4.76335	6.53461	7.74871	4.24536	6.18911	4.16327	2.6527		4.76756	6.04257	4.01535	5.7831	6.1675	5.96623	3.73835	5.28282
	162	6.69569	5.25506	3.76027	6.29211	3.12881	4.09967	4.19762	5.1043		4.65887	3.49753	6.36264	5.98212	4.00307	3.56637	5.0872	2.7386		4.75335	5.24253	3.54894	5.74127	7.39332	5.75649	4.73221	4.5289
	163	4.71976	5.01043	3.55012	4.41974	3.06249	3.76874	4.86032	4.80861		5.31172	4.08351	5.78232	7.29	3.89397	8.0666	4.46614	3.50006		6.30229	5.64801	4.58905	6.04178	6.72025	5.93058	5.39128	4.27409
	164	4.53245	4.9958	2.83427	3.63374	4.50044	3.87802	3.79055	6.21753		4.28048	5.93944	5.22025	4.46385	4.44301	8.28591	5.21797	2.89218		4.6676	4.37559	5.27491	5.30747	3.59609	7.74328	5.88771	4.87924
	165	4.60316	3.84655	3.54961	3.40728	3.02989	3.99633	3.26614	5.13164		5.16819	3.08419	6.40315	5.75466	6.31487	5.89123	4.7319	3.03951		5.21082	4.66038	5.88113	6.43539	6.83559	6.84024	7.27046	5.49816
	166	4.24974	3.88233	3.61428	4.13625	3.67093	6.43196	3.4219	5.0989		4.96482	2.56355	4.79505	6.13506	5.47013	6.14062	4.38915	3.8005		4.94228	2.93205	6.29791	8.17992	3.59673	5.13232	8.05361	7.14331
	167	3.16259	4.11089	3.47875	4.53362	3.30302	6.77847	4.03599	5.30896		5.49808	2.88544	5.05504	5.1266	5.51511	7.12343	5.04838	3.96409		4.98444	2.52193	6.32801	7.79938	4.26881	5.0787	6.24507	9.94228
	168	2.89063	3.38299	4.18244	3.72633	3.12124	4.63356	3.84434	5.41656		5.03625	3.7265	5.80575	4.79295	9.3872	8.31826	5.40577	3.5843		5.85594	2.42824	5.39558	5.33016	6.41205	5.48151	4.82055	5.12916
	169	3.79054	3.88023	4.24317	4.34847	4.26415	4.53875	3.89618	6.92796		4.89987	2.76728	5.45531	4.1053	5.1244	7.0014	4.99223	4.63419		4.75096	3.05925	6.43509	6.12917	5.73537	5.34777	5.1963	4.53108
	170	4.10657	3.72982	3.50364	3.83918	5.03819	4.41345	3.69243	6.02319		4.43153	3.02129	5.47066	4.70066	5.20878	6.56481	4.63715	4.21898		5.08643	3.4651	5.77991	7.0001	5.9319	7.04663	6.28094	3.34007
	171	3.92261	3.74605	4.36019	3.84779	6.37739	4.17034	3.81341	6.38732		4.15204	3.38514	5.54847	6.44065	6.37509	7.39173	4.917	5.30014		5.54554	3.58205	6.3156	6.59305	3.9919	8.18294	4.62194	4.80542
	172	3.56356	3.81254	4.42862	3.83579	7.38308	4.07261	3.83184	6.30139		5.61262	3.73388	5.96524	5.87429	6.09154	7.45615	5.0222	3.98707		6.03529	3.62759	5.51159	7.61306	6.2884	6.24332	5.09649	6.23285
	173	3.82622	3.76428	4.74675	3.80726	5.52329	4.95914	3.97209	6.48242		4.89053	3.46578	6.28183	6.18953	6.5393	7.76698	7.22281	2.71093		4.72228	3.85381	6.41767	6.69097	8.8122	5.04335	5.3608	6.44882
	174	3.85474	3.24953	3.59481	4.415	4.48106	3.62949	3.99696	7.10137		5.45712	5.6571	6.1616	6.02573	5.03406	7.49531	8.1333	2.97087		7.10068	3.98076	5.33965	6.82108	6.28713	6.07233	5.76626	7.15979
	175	3.85466	3.60485	3.60088	3.72447	6.10497	4.54582	3.58101	6.40903		5.5858	4.44864	6.07329	6.6577	5.34641	6.65782	6.81543	3.76534		5.51555	3.70558	5.62644	6.6728	7.10517	7.781	4.65837	5.24965
	176	3.61621	5.55237	3.70764	3.57765	4.34554	4.26703	5.71662	5.97497		4.63735	3.39956	5.29323	4.95929	5.55164	7.59492	4.97752	3.0471		6.29004	3.72276	3.92621	8.10377	4.70203	7.31308	4.97364	5.19606
	177	4.43136	4.5191	3.33855	5.67614	3.91145	4.71549	6.86525	5.32245		4.51119	4.33175	4.85316	4.41529	4.37856	7.42029	5.34614	2.5903		7.7466	3.89538	3.50978	5.3536	4.2927	6.45324	6.37383	3.53249
	178	5.21879	4.52408	4.37854	5.79474	3.8519	4.20885	6.84406	3.75402		5.12155	3.47401	5.489	4.40481	3.73679	5.92371	6.41032	2.85829		5.8399	3.66386	3.13388	7.31864	6.40597	6.91256	7.05782	5.96422
	179	5.62529	5.04739	5.16321	4.45282	4.1917	4.71636	6.29555	5.24887		4.92088	4.30029	7.24533	4.56328	3.71283	7.68843	5.08329	3.1659		6.13883	3.40767	3.49012	7.67871	7.16519	6.81624	6.33953	7.22041
	180	5.24349	4.93175	5.5847	3.96462	5.06209	5.63403	5.65232	5.84752		4.83185	4.42668	5.94897	4.10856	3.57383	7.6237	4.77152	3.76792		5.78128	4.58436	3.5922	7.21638	6.98874	7.65013	5.6799	7.03201
	181	5.18785	4.7416	5.86646	3.58056	3.73463	6.58102	5.72238	6.56755		3.62172	5.09012	6.51392	4.43991	3.90899	5.73497	4.34753	3.997		7.47007	4.39116	4.12714	8.15151	7.75333	8.38451	6.02771	5.18492
	182	3.97232	5.47104	6.20159	4.51106	4.16271	4.6429	5.10529	6.34137		3.75385	3.87821	5.97615	4.81593	3.69932	6.24235	6.10037	3.51044		5.71624	3.65441	3.33576	8.42294	7.09653	8.28801	8.87083	6.79008
	183	3.18051	4.52242	5.52112	4.04734	3.9474	4.01821	3.83414	6.43282		3.36648	2.31042	5.66113	6.26486	4.71572	6.44744	7.69431	4.77373		6.52164	3.64995	3.58291	6.88239	6.82661	6.80035	6.28997	3.22275
	184	3.43289	4.20585	4.44024	3.75007	3.84624	4.17207	2.94255	6.96831		3.12374	2.57016	6.36781	6.42257	5.62302	7.81259	6.62053	2.85121		6.92736	3.61547	3.37635	6.58155	6.92983	5.14088	6.58391	3.93668
	185	4.48366	3.73278	4.93194	4.06417	4.1034	4.71462	2.76252	6.67787		4.66704	3.2843	6.42669	5.35217	4.31918	7.66248	8.35813	3.94477		6.9505	3.20755	3.87591	6.42462	7.30123	5.54721	6.21758	4.57658
	186	4.01954	3.50412	5.42915	4.58247	3.91356	4.62109	5.96847	6.38055		4.92188	3.51649	5.85581	4.16091	4.40648	7.89113	7.43076	4.73908		6.11295	3.47635	3.44044	6.63668	7.1065	8.03766	8.61966	4.37527
	187	4.15324	3.5177	5.20889	5.23443	4.64253	4.53391	3.78066	6.18305		5.69787	4.39981	6.24158	4.75651	5.62429	7.99113	5.51043	3.86191		4.74612	3.54592	5.0043	6.65224	6.86562	6.15348	6.04251	6.55712
	188	3.7743	3.52558	4.55141	5.85546	5.33769	5.01384	3.00819	6.37126		4.4168	4.07708	6.61549	7.46669	5.01999	7.41672	4.48229	3.80089		4.70466	3.17146	3.26803	7.22155	8.86332	5.50558	6.17425	8.50373
	189	4.28163	3.49127	4.48029	5.81892	4.89467	7.58129	3.02198	5.90066		4.79748	4.53326	7.28184	4.48851	5.42353	7.78918	5.7113	4.2984		6.87069	3.2825	3.72888	6.79183	6.30052	6.16567	5.79724	7.497
	190	5.24502	4.41746	4.30994	6.02996	4.25644	5.31368	3.52479	6.37681		4.91221	3.65721	6.28642	6.28498	4.36437	9.92746	5.50251	3.50868		5.13082	4.25316	3.61392	6.58115	6.0305	9.25634	6.20282	6.81016
	191	5.78509	4.62544	4.80591	5.55012	5.43738	4.85258	3.89578	6.2049		5.98179	3.57223	5.3478	5.80047	5.66863	7.33861	4.72691	3.88462		6.59573	3.23803	4.23986	7.22598	6.49082	7.39983	5.89043	6.03991
	192	6.65042	6.07113	4.49045	6.15572	4.69172	4.0208	4.1144	6.09239		3.37843	5.21027	4.99371	6.87504	6.43075	7.34738	4.37556	3.88239		6.46996	3.23986	4.01831	8.95645	5.52644	5.48549	6.45023	5.53842
	193	3.78299	4.78789	3.1637	5.80403	3.7523	4.95077	4.29229	5.93417		3.21926	3.13921	5.0389	6.25402	6.89479	9.03708	6.59735	3.97649		6.07544	3.58715	4.24903	6.74151	6.04819	7.0625	7.97749	5.99422
	194	3.98776	4.25034	2.88694	5.05379	6.54314	3.35503	5.03207	6.38196		4.2607	3.14592	5.80205	5.25117	4.41613	7.55902	6.65437	3.48087		4.54838	3.54542	4.90804	8.93985	4.88569	7.85739	9.18071	5.27263
	195	4.37313	4.44136	3.74574	4.80637	5.75529	5.04225	4.10493	6.37112		2.96986	4.78701	6.20811	5.95198	4.03161	5.42506	7.54822	3.16303		5.70219	3.83291	4.96245	7.24976	4.11783	9.77765	8.93068	4.76511
	196	5.22289	4.15693	3.69393	4.46101	2.47581	6.6639	4.99718	6.33132		3.48411	5.58778	6.36903	6.85854	5.79123	8.32399	5.94857	4.55621		5.72285	3.78434	6.36877	6.72707	6.4995	9.34093	8.04361	4.81407
	197	5.13431	3.80875	3.4974	3.61864	3.09364	5.7823	3.84142	6.31989		3.70525	3.93722	5.79847	6.82294	5.80438	9.91983	4.56944	4.80574		6.22121	3.52827	6.3071	5.73463	7.81679	8.72489	8.05415	5.02683
	198	6.08417	3.93545	3.86874	3.9332	3.9129	4.25436	3.81412	6.39982		4.16666	4.75149	5.9472	6.27262	5.83347	7.83523	5.44202	4.26051		7.35589	3.35155	6.42028	6.02562	5.81676	10.1552	6.83831	5.08819
	199	4.09925	3.90444	3.40196	5.1465	3.48789	5.14454	3.0943	6.2807		4.20223	3.88464	8.31566	4.10542	5.63274	7.77	4.75428	5.05991		5.60853	3.90101	6.60313	6.32533	4.08027	9.07409	5.0602	5.7096
	200	3.85523	3.63627	3.24954	4.33969	2.37798	5.28925	4.53229	6.14143		4.19679	3.10971	6.23187	6.75373	5.31588	8.82291	4.3297	4.6004		5.77026	3.48583	6.59192	5.72493	6.33188	8.66563	6.39199	7.46769
	201	6.39161	4.1937	3.10615	3.27574	2.36901	5.88829	4.38903	6.71192		2.69469	3.47937	6.4904	6.52856	5.943	9.74014	4.73066	4.0214		8.06985	3.95891	6.67575	7.64533	7.13521	6.88951	6.84401	5.89604
	202	6.13546	6.83027	3.42798	3.67618	3.2682	4.60781	3.81514	5.9086		3.07384	2.77246	6.29055	6.86846	5.09237	7.81016	4.48046	3.44324		7.29544	5.35808	6.88218	8.13664	6.97365	8.97791	7.88184	7.86327
	203	6.35041	4.55458	3.99801	4.05239	3.01468	3.47358	4.16386	6.38187		3.53951	2.93707	7.16643	8.28753	4.50359	7.46335	4.57327	4.58375		7.18199	3.3132	5.99638	7.19823	9.00834	6.39589	4.5661	5.95861
	204	6.78184	4.51372	3.8776	3.77619	3.96031	3.65358	4.93048	6.71141		5.02195	3.31879	7.95527	6.69796	4.17824	6.93653	5.6746	3.43627		6.78265	4.05986	6.6337	6.86935	7.94254	8.22369	6.47967	6.85621
	205	4.57236	4.49244	3.94994	3.98801	4.98898	4.23043	3.84821	6.39193		6.2209	2.95896	6.82987	6.86407	5.55595	7.41833	6.36211	3.13552		7.21826	3.16019	6.41221	6.31477	9.33854	7.2122	6.87803	7.49069
	206	5.46629	4.929	4.63622	4.132	4.65543	4.66561	5.35797	8.20052		4.92672	3.05058	7.25311	6.02743	5.43434	7.3613	5.1489	3.44446		4.41687	3.37795	6.67643	6.53725	6.63435	6.59211	8.58057	5.93216
	207	5.41174	5.73074	4.46701	3.42347	4.99802	6.72778	4.26653	7.16459		4.86057	3.71338	7.27076	6.02863	6.60061	7.86473	5.05421	3.97754		5.67358	3.32191	5.89712	6.96128	6.49184	6.10156	6.35187	6.54885
	208	6.7609	4.76736	3.73845	3.82593	4.19091	6.22811	6.57664	6.82308		4.46327	4.39701	5.58162	6.3564	5.75658	9.4115	5.12378	3.22749		6.66117	3.26126	6.01628	7.35616	5.70542	7.0143	7.2647	5.91585
	209	5.45164	4.23803	4.1978	3.87794	3.17193	5.33083	7.55352	7.6507		4.41332	3.29549	5.46493	5.98843	6.63948	7.5624	5.48791	4.33353		7.2183	3.92728	4.78724	5.95242	5.15588	7.85361	7.90301	5.83784
	210	5.42053	4.11611	4.91963	3.66042	3.51351	4.7922	7.66224	5.96286		4.64358	4.37405	6.22105	5.46968	5.15329	7.47356	5.05951	4.26106		6.70386	3.7408	5.0059	5.71674	7.14035	7.93428	7.04459	5.24557
	211	4.15303	4.48902	5.2824	3.86941	3.03761	2.78284	5.06921	6.30059		5.25477	5.65099	6.89493	5.36236	4.61203	9.11967	7.19547	3.50104		7.51917	3.89417	3.72218	9.59188	8.56579	8.67218	4.9635	5.54931
	212	6.09645	4.35421	5.08685	4.37721	3.4719	5.7167	6.69044	6.48208		4.76911	2.12241	6.97608	6.14466	4.51965	6.67355	7.28643	2.93497		7.23192	3.43082	4.62257	6.90017	7.13892	10.1202	9.72754	6.38449
	213	4.97246	4.80518	5.93448	5.35154	3.50009	5.29511	5.15972	6.23397		4.40856	5.34834	7.84486	4.84324	4.53296	10.0373	6.67956	2.87512		8.65515	3.99721	4.37048	6.86736	6.51133	8.46462	7.17694	7.30437
	214	4.45382	4.32639	4.99853	6.21067	2.93083	4.6552	7.61707	6.19734		4.10691	3.18608	5.48941	5.60212	4.87104	8.03036	7.46124	3.19872		8.15983	3.63225	4.51262	6.54892	6.2734	10.885	6.9281	7.17344
	215	4.19649	5.00726	5.36291	7.16316	4.0016	4.63733	5.7837	6.16618		3.91402	3.81236	6.5456	5.70686	5.72315	9.48334	7.19239	3.98784		7.32324	4.08528	4.74609	8.97276	6.54877	8.38234	7.94667	5.83954
	216	4.41546	4.60604	4.81427	5.58697	2.66219	4.98065	4.95243	5.97316		3.69569	4.11096	6.10924	6.28237	5.94148	7.75916	6.71576	3.16467		7.33285	3.56901	4.39936	6.45753	5.68805	9.36824	5.1732	6.72379
	217	5.06007	4.01636	4.97604	5.59046	3.55046	5.03755	4.34064	5.63635		3.99649	3.61632	6.95855	6.19666	5.61291	8.50567	4.7299	5.12311		6.60197	4.00655	4.62914	6.93628	5.41492	8.66375	6.9114	7.55581
	218	4.78105	4.14523	5.02193	5.01334	4.10982	3.7402	4.1878	6.18022		2.23117	3.32355	7.20662	5.90945	6.23242	9.66627	4.61733	2.93012		6.80461	5.74791	3.90211	6.54143	7.07116	6.71879	8.13887	6.12572
	219	5.3894	3.9798	3.99015	6.81656	3.14661	3.82885	4.63899	6.21343		3.66014	4.59461	7.16751	5.37349	6.64416	8.95869	6.70056	3.21539		5.4459	4.81691	4.8447	5.72484	6.30457	7.37574	5.08377	5.93171
	220	5.19784	4.39689	3.27773	4.74589	3.14795	3.57617	4.88737	6.34176		4.25633	4.2394	8.42441	5.22165	6.30428	7.82876	6.1468	3.61993		5.34425	6.91718	6.13734	8.21561	7.20673	8.6557	5.11843	5.40634
	221	5.27569	4.63776	3.05586	4.07698	4.4943	4.08918	4.08441	7.10662		4.44733	7.3834	7.02369	5.93875	4.67796	7.73531	5.12654	3.78087		5.18165	6.62113	6.27129	5.80614	5.06968	6.52922	7.42926	7.63349
	222	5.51891	3.77633	3.26925	6.29515	2.77916	4.3292	3.37037	6.24078		4.21201	5.03545	6.6049	7.68303	5.20963	11.4078	5.99576	4.06108		6.32189	6.2904	5.59367	6.41299	7.25757	6.74498	7.22746	6.66824
	223	10.3207	3.69628	3.72367	4.20002	2.637	3.89777	3.05588	6.5087		4.90523	3.39141	5.95664	7.41536	4.90738	6.57985	6.08451	4.42649		7.07851	5.92376	5.44789	5.9008	8.94341	6.33885	7.57488	5.08792
	224	5.21656	4.39126	5.91023	4.56701	2.76872	3.9323	3.22531	7.6715		4.05224	4.26102	5.60404	7.59239	4.20238	7.02298	7.08067	5.09181		8.08365	6.21928	6.18241	5.96232	8.93602	8.34101	6.68955	7.20205
	225	4.75417	4.55825	6.37169	3.66966	3.19822	4.13547	6.52238	5.93043		4.26383	4.70097	5.83392	5.21134	3.99785	7.64305	7.06812	3.88153		7.04265	6.50566	7.33555	6.36463	6.97615	7.89756	6.98179	5.94381
	226	3.72425	3.92889	5.84056	4.20129	4.4457	4.77285	6.91076	6.56191		3.77649	3.42546	5.27893	5.70239	4.43356	7.36751	8.16724	2.51503		7.67458	6.79087	6.97454	6.94253	7.58081	6.54751	6.97022	8.3472
	227	3.40757	3.7949	5.60688	4.02219	3.66517	5.14915	7.32689	6.94644		3.06572	4.25698	6.33691	6.26378	4.80699	8.14591	8.15431	3.41287		6.40097	6.48615	6.69536	8.37262	5.86756	5.89998	4.73312	7.67619
	228	3.92436	3.97888	5.49015	7.24975	4.47824	4.57629	5.66773	6.60594		4.24817	3.52682	6.95701	6.15977	5.52613	8.02384	8.00792	4.48836		6.62842	6.56068	6.82289	7.56186	5.23184	6.67366	3.69917	7.31274
	229	3.70843	4.2147	6.14473	5.5293	5.84946	5.77041	5.28071	6.77066		4.17771	3.07748	5.89291	7.20108	5.5304	7.97918	7.07743	4.13287		7.48616	7.36016	6.65082	6.19759	6.66314	5.79846	3.19423	7.32596
	230	5.30133	5.76968	4.98309	4.16304	8.31184	10.0536	4.85192	5.73823		4.48445	4.56696	6.34112	5.763	4.07703	7.44944	7.26121	5.80126		7.40728	6.421	7.02312	7.13915	5.86228	5.92702	5.32545	6.29848
	231	5.49664	5.69068	5.00999	4.28441	4.29851	5.70229	4.93297	5.90149		2.7107	4.28526	5.94552	5.30085	4.28789	8.56527	6.669	5.466		7.8024	6.07456	7.44746	7.71532	2.70044	6.98483	6.88776	6.1967
	232	4.77274	4.10129	4.77841	5.2827	4.39498	4.47536	3.44265	6.46162		4.88034	3.91108	6.33315	5.81506	4.62387	10.6441	7.02413	4.12355		8.17047	5.8686	5.33617	5.79603	6.81843	8.03031	7.68314	5.03319
	233	7.0695	4.62416	3.33161	6.54597	3.95663	6.57914	3.47514	5.86819		5.77246	3.36686	7.12277	5.21636	4.89719	6.28275	5.82313	5.4992		7.56648	4.17915	5.75346	5.98549	9.46635	8.19885	7.23115	6.71892
	234	5.80377	7.01188	4.03815	4.23157	3.90187	5.49834	3.5066	6.46578		6.22672	3.5206	6.7663	4.80496	5.02979	8.68312	5.41034	4.34789		5.47706	3.80381	4.56257	6.90249	11.1981	7.78876	5.78612	7.22796
	235	5.32165	6.31066	5.56424	7.751	2.72839	5.26087	3.69197	5.84896		5.44084	3.32711	4.97735	6.1837	4.80788	9.84001	5.16862	3.18634		5.72341	5.98707	4.40598	7.09744	8.02725	8.88686	7.43515	6.3658
	236	4.19211	6.60934	6.07216	5.1368	2.92679	3.63641	4.12315	6.36171		4.085	4.56691	5.83297	4.10137	5.1251	9.01395	4.87611	3.66866		6.73245	7.06344	6.12543	6.82424	7.07453	9.15432	7.10019	7.38077
	237	3.45182	4.03559	4.92467	5.82545	3.82079	3.86486	4.36545	5.66128		5.16949	3.50897	5.96051	4.98096	4.45648	9.0204	8.63147	3.97708		5.77925	7.68207	5.16349	6.88577	5.65167	9.75635	4.79252	5.0948
	238	3.44017	4.28948	4.58589	4.79399	5.73408	3.87237	4.55979	6.30016		5.19806	3.86338	5.82161	5.41032	4.83256	10.2353	6.55358	3.08945		5.09046	7.78249	4.27694	9.19091	7.06931	7.95153	9.31716	7.40926
	239	4.36714	4.4339	5.26064	4.92994	4.24978	4.51979	4.4771	5.20259		6.52187	4.05319	6.09457	5.16872	4.54713	7.16765	6.49196	3.58489		5.28533	6.99059	4.53038	8.15772	6.78798	5.74401	6.6051	6.7778
	240	4.80099	3.91201	5.35612	5.29258	4.00959	4.91808	5.73098	6.99434		4.27493	5.11015	5.38672	5.57939	5.03456	7.45747	5.05825	1.97401		5.41017	6.4051	4.16062	8.93402	6.58865	7.83037	6.24437	6.83261
	241	4.59673	4.57302	5.52535	8.21933	4.29938	4.81116	3.77595	5.06607		3.18357	2.26939	7.05131	5.1372	5.64507	7.42425	5.29099	3.46165		8.79554	6.44645	4.67722	7.38851	6.31809	8.39848	6.38213	6.39657
	242	4.37751	5.83514	5.68483	5.66967	3.82692	5.80676	3.0032	4.10131		3.155	3.33528	5.99794	5.86994	5.42848	7.44871	6.96261	2.61162		6.6981	6.64251	5.19763	7.62126	5.37554	6.56916	4.58029	5.1211
	243	4.57733	5.51594	5.97852	5.59279	2.77095	6.19727	3.08667	4.26325		3.60249	4.24051	6.15623	5.86425	4.53425	9.68985	5.98616	3.11313		7.44994	6.46844	4.38293	6.61089	4.12875	5.87573	7.70008	5.92047
	244	3.10774	4.73994	5.63305	4.82899	2.30589	6.24063	4.01987	4.92884		3.6772	3.82291	5.88822	5.23161	4.00267	7.54681	5.36733	4.28365		7.96794	6.50358	3.73127	6.62467	6.58887	5.71735	7.24391	6.00801
	245	3.97162	6.78961	4.21567	4.72724	3.00476	5.99568	3.73319	5.27862		3.47354	4.47021	5.04948	5.64356	4.31604	7.99374	6.68576	2.83577		6.17291	5.73779	4.6834	6.13619	8.18138	8.43642	8.17648	8.2411
	246	4.75296	5.22656	5.5298	7.20315	3.2627	5.54105	4.59323	5.13303		3.237	4.48401	5.40419	7.12024	5.16549	6.41436	9.27277	3.11177		7.00078	5.38835	4.50308	6.85495	7.29628	7.28878	6.72435	6.27782
	247	3.95313	7.91971	6.08916	6.54335	2.63678	4.10568	3.86812	5.07063		4.47234	3.71247	5.99972	4.16389	6.11399	7.32524	6.99722	3.4683		7.59265	5.36658	5.62484	8.27553	6.89139	6.02172	4.90999	4.92462
	248	3.84658	4.7226	5.05203	5.13065	2.75696	3.83392	3.99197	5.83671		4.25646	3.39864	6.18916	6.31933	4.5805	6.46537	5.93765	2.96226		7.34873	6.43465	5.86193	6.34237	7.27658	6.64373	4.75755	6.98951
	249	4.41159	5.82894	5.72343	5.27968	3.79775	4.02694	3.71595	5.13594		3.56104	5.62288	7.39397	5.79657	6.23346	8.54359	5.55665	3.80433		8.26443	4.72671	4.56983	6.76664	6.48864	8.48698	5.21465	4.98612
	250	3.61482	4.53397	5.54881	5.78598	3.2428	5.54523	3.982	5.83254		4.37827	5.26469	9.0834	5.52274	8.39993	9.14385	5.33516	5.48932		6.28426	6.07001	4.34515	6.85894	5.97015	8.05464	6.37124	5.30832
	251	6.61183	4.69821	6.87509	4.02793	3.30653	6.63917	4.52767	5.51989		3.84823	3.31297	7.73433	5.97469	4.85451	7.64634	4.96452	6.346		7.12855	4.73871	3.96588	5.53855	3.00592	8.9136	6.73993	5.17399
	252	4.62325	4.91281	4.91261	5.21852	3.83053	4.77132	5.51607	4.6522		3.64722	3.24776	6.63544	5.92437	4.44121	8.10791	5.3314	6.92358		7.65543	4.46477	5.65122	7.47581	6.75901	6.71705	5.87041	5.09473
	253	5.21896	5.21044	5.0905	8.18406	3.39524	5.52659	5.90792	4.00751		3.94819	4.10053	6.36506	4.99519	4.07243	8.17392	4.96431	4.85893		7.32503	4.10312	4.3818	7.40334	4.45186	7.4299	6.11733	5.80198
	254	3.84621	6.30028	3.67821	6.76627	3.0658	5.89414	6.68676	4.3381		5.08071	3.45505	5.73268	5.29077	4.58324	6.28958	6.2193	4.37547		6.90872	4.68833	4.35272	5.8811	6.62901	6.40771	8.22862	6.73251
	255	5.1933	4.15559	3.28932	6.99888	5.34813	5.67858	5.36165	4.76318		6.11039	3.56548	5.46294	6.17586	7.10407	5.6869	5.89364	3.80736		7.51223	6.74876	4.52535	6.89721	5.50238	5.83741	4.94702	6.93946
	256	5.35642	4.8973	5.19368	4.47013	5.37014	5.98354	5.09644	4.61883		6.84934	3.8643	5.35554	5.32827	5.74795	10.514	5.1403	3.62896		6.16403	7.38101	4.59958	6.09424	6.01221	7.06436	7.03361	6.29652
	257	3.13643	4.36999	5.51971	4.71852	3.17794	5.63748	5.42581	6.36204		6.29507	3.92	6.0396	5.86996	6.92774	7.00239	5.45158	3.75185		5.71583	5.8413	4.25662	6.09124	6.98686	6.3258	4.93812	7.75529
	258	3.58965	5.33178	7.02684	4.62105	2.88657	3.65742	5.48189	4.94242		4.66948	5.05472	6.47018	5.56303	6.90651	6.60237	5.60639	3.2578		5.14544	6.1521	4.91237	8.03642	6.93146	5.82909	6.22826	8.03749
	259	4.8459	6.06974	5.6887	4.3466	4.23093	3.84333	4.93143	5.4166		5.39262	4.45359	6.74015	6.33808	8.68681	7.20829	5.90274	3.61183		6.91507	4.78552	5.46352	7.245	6.55089	6.62825	7.33013	6.07609
	260	4.73321	5.72938	4.59486	4.77043	3.59398	3.96406	5.16094	5.38514		6.05603	3.97002	6.54972	6.90298	6.00422	6.85719	5.87595	2.57215		5.34144	5.62427	5.04335	8.35346	7.34874	9.07532	7.19874	5.19036
	261	4.25083	5.42818	5.191	3.68227	3.35283	6.68059	4.33676	4.51448		4.7487	4.37374	6.42854	7.27387	5.6287	7.15625	6.27597	3.41041		5.82704	6.23463	4.34116	6.30924	5.5114	9.50362	5.91424	4.52556
	262	4.09031	5.28739	5.35604	6.29168	4.14849	5.92296	4.61181	5.59477		4.52978	2.64924	6.92004	6.93647	5.51232	7.81293	7.75662	3.331		6.23365	4.9661	4.15692	6.38473	6.95453	10.1715	5.32368	5.3684
	263	4.95903	5.23032	5.14247	5.01443	3.61021	5.83361	4.58425	4.34907		4.92054	2.42762	6.4176	7.6592	4.02573	7.92233	6.5376	3.08274		5.8216	4.80311	4.41812	5.7427	10.2569	9.76399	8.28964	5.59467
	264	5.23758	4.8724	5.20423	4.38323	4.34106	4.40884	3.76026	4.95336		4.2937	5.82514	7.74624	5.2903	3.41025	7.74774	5.60957	2.95538		5.78767	3.77281	4.21623	5.86538	6.32846	9.17975	6.31829	4.84402
	265	7.98913	5.20905	3.5433	4.05649	4.26608	4.94576	3.00454	4.67695		5.31584	2.23508	7.88838	5.83345	3.08964	7.60002	6.52649	2.4672		6.06107	3.95267	4.39556	6.90528	6.0747	11.673	9.26972	4.84318
	266	5.9972	4.88668	3.37844	3.73392	4.39105	4.48006	2.83022	6.0283		5.03947	3.69506	5.87256	6.90413	3.86832	7.10439	6.31122	3.38493		7.3708	4.12678	5.65607	7.19579	8.73925	8.39311	4.81302	4.64332
	267	6.41835	5.70518	3.96904	6.25337	5.02663	3.30707	2.53472	4.58134		5.31187	5.42993	6.57004	4.7567	4.254	7.20253	5.94226	4.28888		3.92628	3.9318	5.46289	6.99956	9.14102	8.57033	6.16406	5.46044
	268	5.61836	5.69724	4.5343	4.42342	3.24426	5.50003	3.75055	4.71055		6.69157	5.41906	7.39497	5.19128	3.80752	8.03327	5.67296	3.31153		4.76648	3.8399	4.23197	8.25677	7.09029	7.24638	7.59751	5.38087
	269	6.15099	5.69043	4.58991	3.46424	2.55523	3.42941	3.61462	5.17749		5.93908	5.53034	7.58834	5.99964	4.80616	7.67764	5.22328	3.28185		6.23866	3.8648	4.29077	8.19639	4.94053	7.63537	7.81951	5.08212
	270	4.49646	4.18317	5.51118	3.85612	3.0168	4.03748	3.13205	4.24166		4.49579	5.61056	5.60694	6.38504	5.98176	6.84126	5.27975	3.95221		5.55057	4.46527	4.55512	8.65362	6.70577	7.55422	4.11501	7.87368
	271	4.2319	4.56552	5.13107	4.04198	3.38719	4.25452	3.86139	4.45275		5.43109	3.24492	6.97939	5.71156	3.73024	7.50567	4.5411	4.7516		4.78367	5.63797	5.364	6.79346	6.11587	7.46284	7.81371	5.74696
	272	4.64386	5.24549	5.01342	4.52227	3.25488	3.27834	3.64289	4.88485		7.18805	5.52464	5.90461	6.41636	5.42546	7.22899	4.46297	3.4861		5.77633	5.699	4.22393	7.90505	6.03915	6.91599	4.92565	4.9463
	273	4.33529	3.90982	5.7354	4.98641	4.19976	4.41167	2.84072	4.58495		5.56898	3.4145	7.67051	5.10464	4.04399	6.68366	4.60813	2.87062		6.48428	4.41033	4.95512	6.49855	6.5231	5.80469	7.82537	4.9515
	274	3.36239	4.15621	4.92983	4.77879	4.53421	4.90071	3.42639	4.227		6.77288	4.97442	7.72385	6.33602	4.4453	7.73748	4.65323	4.35453		6.27977	4.04596	7.0831	6.71082	5.02637	5.9269	5.12571	5.53017
	275	4.14141	4.70523	5.33292	3.94115	5.7604	4.70553	4.04365	4.24915		4.57449	3.38206	6.45926	4.52676	5.2663	6.59436	4.60286	4.66013		5.83385	5.13471	4.97688	7.19857	6.63403	7.38404	7.44296	6.28055
	276	4.05723	4.85437	7.10366	3.76038	5.30092	7.74436	3.42181	4.29497		3.92233	4.97281	6.16635	6.99954	3.71959	6.1697	5.00759	3.89717		5.31282	3.9488	5.90352	5.51014	9.99625	8.36697	7.25771	7.8722
	277	4.7492	4.98299	5.8181	4.02755	5.04533	6.27651	3.46735	4.8002		3.86879	3.8852	5.78603	6.543	4.81603	7.44214	4.89969	3.22194		6.22933	4.38637	5.98648	6.39133	8.088	8.78702	4.49786	6.69472
	278	5.87492	5.38224	5.05839	3.356	3.1381	4.46288	3.87393	4.23798		4.02145	5.03826	6.5166	6.32228	3.95572	7.37284	5.17806	3.90903		5.7049	4.09472	6.54646	7.92684	7.79538	6.71075	7.48503	6.57265
	279	5.59818	3.88942	6.21738	3.75341	4.33155	4.46706	4.02731	4.82053		4.52406	5.25677	7.24424	7.26429	4.10715	7.93359	5.51214	2.4414		6.63693	4.37838	9.86275	7.76935	9.24531	5.56618	6.93559	6.46893
	280	5.02856	4.20073	5.80174	3.42188	4.04764	4.06053	3.99571	4.75754		4.42586	4.24746	7.44881	7.03973	4.30229	6.85557	6.34515	3.20426		7.05129	4.70444	6.15864	6.4256	8.84782	6.81382	5.86011	4.94166
	281	3.71188	4.50354	3.76505	3.77854	4.1336	5.33711	3.97586	5.38196		5.88363	5.34533	7.05464	6.21729	4.51684	7.90347	7.8549	3.52939		7.1832	4.37772	6.87493	8.36836	7.1322	8.0687	6.46755	4.91159
	282	3.88245	4.26729	3.57533	3.5887	3.58791	4.07772	3.91789	5.75284		6.18364	3.92041	7.70998	7.64234	4.13455	5.08165	5.54106	4.097		7.51669	6.53686	6.35395	8.14498	6.98527	8.9803	5.56866	5.34239
	283	4.15686	5.32102	4.80991	4.33648	3.03746	4.20221	3.5813	4.46242		6.98169	4.61556	7.52193	7.06075	4.54701	6.48486	5.99828	3.3578		5.59402	5.10827	5.5928	7.15686	7.21716	8.29331	7.94013	6.13534
	284	4.10583	4.38077	5.08532	3.73541	2.61881	3.81352	3.78125	4.4707		6.10246	4.63712	8.89267	6.44373	4.2977	7.93998	5.67589	4.17012		5.71557	4.8771	5.44176	6.94351	9.16409	9.53923	6.42757	5.92952
	285	4.31696	4.48761	4.12587	2.82205	4.18737	3.98328	3.67064	4.28553		4.93321	3.31298	6.72584	4.14621	4.84753	7.34577	5.64862	3.74064		5.76337	6.39472	5.49368	6.07472	6.92359	9.47544	7.32881	4.52517
RQ
	time	vehicle									2mpk									10mpk
	1	0.65099	0.758552	0.694359	0.711004	0.675575	0.728139	0.690233	0.813652		0.668875	0.680988	0.732989	0.729866	0.799328	0.796001	0.837554	0.703641		0.741186	0.754789	0.692023	0.643946	0.77156	0.76651	0.734206	0.784582
	2	0.711338	0.757841	0.692349	0.699695	0.714947	0.7298	0.735277	0.787171		0.753089	0.744469	0.708267	0.704921	0.800557	0.781722	0.834538	0.692566		0.768822	0.791683	0.682679	0.657364	0.753204	0.767005	0.76351	0.759915
	3	0.662656	0.73796	0.705916	0.692756	0.692002	0.717754	0.684376	0.753934		0.696965	0.75647	0.713916	0.702592	0.77885	0.777624	0.8231	0.619354		0.771753	0.755054	0.684397	0.688452	0.709279	0.778329	0.765931	0.720798
	4	0.676018	0.710826	0.681729	0.749984	0.68199	0.725151	0.699069	0.689955		0.674529	0.725814	0.717223	0.683528	0.77456	0.800159	0.786919	0.667878		0.807911	0.781518	0.642512	0.576531	0.715783	0.737297	0.709347	0.652676
	5	0.657702	0.76936	0.707559	0.713369	0.68191	0.786677	0.709392	0.741251		0.699294	0.763137	0.72377	0.720975	0.751014	0.7659	0.821389	0.677401		0.776553	0.700995	0.633994	0.649785	0.659745	0.758936	0.720261	0.715467
	6	0.706692	0.735142	0.687845	0.731728	0.677433	0.736148	0.750083	0.722651		0.574405	0.702255	0.725433	0.66605	0.751506	0.799188	0.790969	0.627229		0.820535	0.761747	0.701784	0.623862	0.668429	0.744659	0.698366	0.710708
	7	0.773274	0.74499	0.706117	0.69959	0.719581	0.769861	0.709836	0.732035		0.608899	0.746747	0.766058	0.727228	0.805252	0.784084	0.790552	0.646776		0.788216	0.747709	0.68265	0.68778	0.657991	0.775829	0.675014	0.703338
	8	0.760119	0.78428	0.711572	0.740404	0.672172	0.708027	0.712444	0.739587		0.657246	0.684941	0.705666	0.71339	0.809997	0.789704	0.859029	0.628777		0.774109	0.789421	0.733291	0.622892	0.709698	0.780945	0.724238	0.748132
	9	0.702627	0.730322	0.708528	0.709671	0.697722	0.709291	0.626048	0.643133		0.747573	0.733213	0.728958	0.726791	0.809883	0.743535	0.791254	0.70253		0.766244	0.838041	0.673787	0.659793	0.579955	0.722771	0.66299	0.662216
	10	0.689312	0.820848	0.740254	0.73106	0.732525	0.718292	0.660701	0.738147		0.709158	0.659559	0.710699	0.695987	0.759565	0.744645	0.881527	0.655942		0.723426	0.815252	0.755702	0.638144	0.711407	0.772828	0.743216	0.743194
	11	0.714545	0.753292	0.710083	0.699637	0.648708	0.71064	0.660999	0.700102		0.711956	0.723643	0.710945	0.717185	0.738975	0.760637	0.802813	0.614346		0.800341	0.868681	0.658544	0.603446	0.697835	0.720215	0.717091	0.690308
	12	0.627755	0.813265	0.723993	0.696161	0.70059	0.748637	0.672765	0.727057		0.702739	0.700197	0.691996	0.728085	0.726848	0.699495	0.839902	0.751106		0.741703	0.753677	0.709868	0.755406	0.693024	0.79379	0.730111	0.728247
	13	0.65677	0.781982	0.687042	0.701791	0.657599	0.726192	0.796189	0.740617		0.711021	0.685986	0.731687	0.705444	0.768596	0.760953	0.818667	0.664135		0.745985	0.735635	0.733404	0.681358	0.723765	0.843864	0.730223	0.764988
	14	0.713633	0.801091	0.736968	0.656055	0.777416	0.748123	0.703282	0.726984		0.734431	0.766537	0.692472	0.7255	0.73974	0.753639	0.823543	0.745054		0.748572	0.829855	0.704515	0.727753	0.690751	0.807926	0.762995	0.720498
	15	0.654958	0.786558	0.656939	0.755561	0.704291	0.748233	0.770643	0.736481		0.682624	0.690005	0.722011	0.718059	0.746709	0.787205	0.852406	0.6812		0.7772	0.840057	0.757672	0.638985	0.744722	0.8165	0.758693	0.774629
	16	0.659842	0.778684	0.723604	0.669962	0.70683	0.748164	0.704406	0.71892		0.694047	0.719239	0.703414	0.727467	0.742663	0.757302	0.821072	0.717849		0.735764	0.829219	0.661581	0.68419	0.695357	0.833102	0.73602	0.698269
	17	0.667145	0.821372	0.725208	0.643049	0.703774	0.705619	0.748585	0.746946		0.641205	0.687283	0.691611	0.691769	0.733321	0.802295	0.847076	0.735054		0.721641	0.815363	0.758099	0.733281	0.746194	0.840727	0.774154	0.754999
	18	0.63801	0.728001	0.692439	0.700424	0.706392	0.746597	0.701294	0.698038		0.676181	0.720597	0.715989	0.73008	0.763581	0.798237	0.751276	0.719459		0.723014	0.788537	0.655946	0.716112	0.641503	0.802821	0.732417	0.687182
	19	0.716528	0.801943	0.679854	0.693893	0.716164	0.748586	0.747549	0.770835		0.625296	0.688735	0.699348	0.688073	0.724086	0.826765	0.832119	0.716542		0.746503	0.758148	0.750175	0.722323	0.721691	0.814613	0.700929	0.728588
	20	0.695115	0.763784	0.724554	0.702515	0.657337	0.708763	0.70631	0.746267		0.661128	0.7026	0.733389	0.745877	0.766688	0.817627	0.752383	0.638355		0.800045	0.811415	0.678115	0.684863	0.687515	0.770168	0.702015	0.712266
	21	0.728228	0.796214	0.729993	0.64858	0.703132	0.721435	0.670934	0.803918		0.617991	0.721576	0.691765	0.706219	0.748596	0.829596	0.834212	0.707189		0.736326	0.83173	0.724512	0.723484	0.721	0.812609	0.74598	0.700149
	22	0.728715	0.756763	0.693886	0.667278	0.676853	0.699566	0.741875	0.82334		0.694309	0.759597	0.719876	0.737336	0.808432	0.852417	0.772596	0.67944		0.804167	0.836417	0.693507	0.676745	0.755202	0.757962	0.723754	0.73243
	23	0.691101	0.766426	0.74349	0.650571	0.732076	0.731519	0.698634	0.806575		0.705833	0.791282	0.681909	0.736871	0.758323	0.816829	0.840118	0.709785		0.752686	0.785212	0.71008	0.74953	0.695139	0.814408	0.74803	0.716537
	24	0.725769	0.749792	0.667606	0.794964	0.675758	0.686044	0.737878	0.836749		0.629055	0.778739	0.736446	0.698089	0.813859	0.836134	0.846189	0.640592		0.765632	0.829652	0.734105	0.688689	0.72992	0.856026	0.727719	0.794051
	25	0.656086	0.782116	0.762287	0.682852	0.694524	0.716037	0.709313	0.842076		0.689109	0.739989	0.700393	0.739083	0.724722	0.8115	0.837427	0.649192		0.738578	0.780211	0.690032	0.687206	0.660411	0.842389	0.73553	0.726321
	26	0.757183	0.778868	0.693622	0.682797	0.707577	0.711375	0.720364	0.852891		0.720022	0.696356	0.707341	0.696409	0.820391	0.867878	0.845844	0.712443		0.766089	0.776308	0.750517	0.702133	0.744445	0.854654	0.733915	0.763178
	27	0.679942	0.758641	0.722238	0.674143	0.703777	0.724247	0.7124	0.796693		0.7069	0.747992	0.70163	0.751589	0.815691	0.834575	0.793015	0.687733		0.7337	0.804764	0.664912	0.706204	0.637308	0.818601	0.714613	0.735589
	28	0.726566	0.814499	0.762699	0.693882	0.740871	0.718919	0.744067	0.782333		0.555318	0.683229	0.708996	0.709783	0.809475	0.829573	0.88279	0.770272		0.767985	0.801722	0.770781	0.714745	0.747666	0.849352	0.707759	0.825195
	29	0.649661	0.741789	0.760575	0.71769	0.71021	0.733132	0.763673	0.778824		0.690082	0.73407	0.698786	0.772396	0.817097	0.782531	0.781069	0.736583		0.765818	0.787397	0.637016	0.681658	0.644964	0.805898	0.702584	0.783818
	30	0.701244	0.796689	0.748802	0.728796	0.750992	0.747866	0.731323	0.830227		0.569567	0.690588	0.676495	0.699394	0.779511	0.804534	0.872314	0.669189		0.737577	0.816738	0.744495	0.713954	0.758335	0.893499	0.727848	0.803984
	31	0.634321	0.750147	0.748195	0.724231	0.696133	0.708285	0.73903	0.792665		0.6318	0.788016	0.726382	0.726596	0.788243	0.808077	0.817012	0.617382		0.743561	0.774404	0.688512	0.652485	0.726542	0.816564	0.67471	0.810598
	32	0.682501	0.788081	0.767402	0.683208	0.746079	0.756136	0.727236	0.804075		0.66904	0.707879	0.6533	0.704792	0.770117	0.811138	0.875467	0.711752		0.778405	0.793352	0.699848	0.753134	0.739798	0.86814	0.75005	0.779766
	33	0.662133	0.743336	0.675583	0.733433	0.657062	0.735808	0.732289	0.797328		0.694931	0.724088	0.740165	0.754214	0.80161	0.779284	0.823535	0.638788		0.750601	0.81188	0.709396	0.659376	0.746844	0.861506	0.688917	0.785591
	34	0.716448	0.77808	0.751772	0.693546	0.72405	0.78218	0.690309	0.770919		0.699779	0.652512	0.676969	0.710327	0.757315	0.77245	0.821084	0.76089		0.728795	0.76114	0.734506	0.699003	0.67871	0.846559	0.712205	0.761329
	35	0.730789	0.755892	0.694251	0.752048	0.71095	0.781352	0.726821	0.790513		0.673838	0.71337	0.670564	0.732247	0.77377	0.77615	0.844807	0.692174		0.733311	0.810118	0.75485	0.677215	0.71794	0.852888	0.70098	0.836367
	36	0.682089	0.775263	0.735318	0.732251	0.73276	0.776663	0.648248	0.763674		0.689226	0.716245	0.697831	0.736384	0.751827	0.746864	0.785007	0.692015		0.689716	0.748919	0.680379	0.705094	0.67996	0.783141	0.747617	0.775408
	37	0.734911	0.793521	0.716874	0.762037	0.729849	0.769505	0.721879	0.768627		0.661343	0.701655	0.738715	0.732009	0.775466	0.747609	0.882039	0.72781		0.735083	0.765987	0.780373	0.701464	0.749626	0.824738	0.754813	0.814659
	38	0.69827	0.778379	0.717179	0.67855	0.679039	0.782867	0.666406	0.740025		0.649629	0.708509	0.738748	0.72572	0.741735	0.769485	0.798826	0.670111		0.725339	0.711794	0.659068	0.689319	0.606546	0.775815	0.740995	0.801897
	39	0.738016	0.804306	0.737535	0.729204	0.727881	0.803079	0.745613	0.792257		0.652776	0.692672	0.784901	0.7214	0.77084	0.773329	0.861425	0.7109		0.773505	0.747446	0.720547	0.701811	0.697242	0.843274	0.752694	0.809352
	40	0.661219	0.743224	0.701792	0.68996	0.703906	0.681761	0.751978	0.777048		0.778738	0.752934	0.7492	0.749888	0.730641	0.699254	0.763151	0.688068		0.749919	0.776762	0.681376	0.592017	0.690814	0.76387	0.736753	0.797676
	41	0.708076	0.788254	0.769212	0.685864	0.708149	0.761296	0.682155	0.811845		0.644892	0.673938	0.781175	0.727348	0.757774	0.738247	0.852084	0.747615		0.770431	0.777465	0.739955	0.772856	0.700394	0.784405	0.742622	0.811829
	42	0.729972	0.804765	0.751554	0.734694	0.690981	0.711458	0.722728	0.748723		0.649282	0.708268	0.771296	0.737859	0.753815	0.733035	0.840143	0.702938		0.721506	0.806229	0.768139	0.632569	0.740409	0.807451	0.687817	0.83876
	43	0.709131	0.789102	0.768362	0.659924	0.713032	0.730684	0.661624	0.724069		0.583546	0.678118	0.698883	0.71029	0.747945	0.724408	0.825947	0.724663		0.703818	0.712136	0.715805	0.681331	0.677064	0.786322	0.670318	0.725978
	44	0.750003	0.819333	0.754489	0.719454	0.725958	0.769189	0.734496	0.75386		0.675162	0.711702	0.774311	0.742855	0.774147	0.715437	0.8822	0.715769		0.763906	0.721872	0.763574	0.734023	0.729811	0.797198	0.739046	0.832346
	45	0.642727	0.722284	0.694305	0.705362	0.679052	0.759353	0.729051	0.709523		0.744528	0.742394	0.784249	0.726056	0.7375	0.744422	0.789661	0.665677		0.716187	0.68527	0.634861	0.616638	0.678309	0.7937	0.709687	0.732059
	46	0.666453	0.752909	0.692348	0.717976	0.720615	0.775287	0.705883	0.690951		0.654748	0.66183	0.801939	0.709296	0.74549	0.731121	0.859846	0.708438		0.789486	0.739093	0.710639	0.740111	0.701829	0.818006	0.716021	0.763842
	47	0.662509	0.735452	0.68009	0.733313	0.680876	0.704317	0.734108	0.735035		0.740176	0.738151	0.786359	0.733255	0.78647	0.69782	0.829693	0.660648		0.743725	0.75169	0.7717	0.661558	0.747854	0.837223	0.706945	0.808673
	48	0.732653	0.750852	0.721525	0.654255	0.699255	0.72427	0.669962	0.68659		0.605105	0.623552	0.758925	0.696526	0.774621	0.728113	0.811428	0.677876		0.710671	0.737609	0.698619	0.671978	0.663796	0.792876	0.703009	0.791062
	49	0.737318	0.800502	0.690977	0.75601	0.739459	0.709961	0.748446	0.739097		0.669238	0.744194	0.785793	0.80432	0.838841	0.707544	0.882721	0.738677		0.800242	0.762035	0.787678	0.767729	0.73886	0.850205	0.714221	0.892284
	50	0.720944	0.761086	0.664473	0.703791	0.71428	0.685225	0.707047	0.679599		0.683063	0.696639	0.746164	0.731329	0.814452	0.700547	0.849841	0.705546		0.710188	0.793151	0.670264	0.720965	0.652153	0.80371	0.615272	0.802962
	51	0.752042	0.830769	0.770519	0.754197	0.726853	0.729104	0.730805	0.739164		0.659277	0.702304	0.779773	0.749008	0.839891	0.730636	0.907288	0.743649		0.741686	0.78507	0.767933	0.743579	0.760402	0.833075	0.721628	0.856553
	52	0.701442	0.765519	0.691655	0.72406	0.693343	0.726141	0.718116	0.707878		0.748947	0.693021	0.738364	0.802494	0.803956	0.740887	0.838273	0.679768		0.721961	0.777317	0.686963	0.667439	0.71299	0.85397	0.674752	0.811334
	53	0.75461	0.831745	0.748988	0.686831	0.730014	0.745892	0.706956	0.716162		0.709303	0.696191	0.746512	0.72305	0.77727	0.76186	0.847828	0.724116		0.777591	0.806632	0.743578	0.75302	0.712375	0.837331	0.69947	0.801249
	54	0.682282	0.807273	0.689787	0.768187	0.711405	0.753867	0.754008	0.734489		0.756653	0.722014	0.69727	0.721586	0.754032	0.754375	0.834175	0.562448		0.736185	0.746099	0.743202	0.643586	0.73907	0.771209	0.708328	0.833837
	55	0.716445	0.805709	0.745046	0.691567	0.759453	0.767676	0.769084	0.764113		0.688935	0.685938	0.748625	0.680338	0.773809	0.798383	0.916902	0.69176		0.802288	0.819546	0.888308	0.750804	0.731575	0.785715	0.77847	0.802321
	56	0.689236	0.760643	0.712659	0.694855	0.708438	0.748216	0.724718	0.741311		0.707664	0.728826	0.730112	0.736777	0.774234	0.760334	0.867359	0.726302		0.771463	0.785735	0.765399	0.694591	0.753894	0.79583	0.768927	0.820376
	57	0.709674	0.741087	0.735826	0.745567	0.775179	0.761093	0.70481	0.709667		0.637908	0.660941	0.759478	0.697993	0.762281	0.787839	0.798327	0.758073		0.74827	0.78365	0.675877	0.767345	0.705485	0.78836	0.752541	0.761442
	58	0.661359	0.789317	0.738881	0.739955	0.746158	0.710497	0.756542	0.735907		0.678615	0.73712	0.792498	0.747916	0.795689	0.754755	0.888192	0.710827		0.74013	0.794725	0.768006	0.712478	0.750433	0.838164	0.757967	0.822191
	59	0.699906	0.737679	0.732451	0.695233	0.724758	0.711279	0.691545	0.681271		0.644699	0.686634	0.745056	0.722543	0.71666	0.746476	0.796421	0.680204		0.757924	0.814423	0.651837	0.752884	0.657532	0.848292	0.757896	0.786653
	60	0.657648	0.792901	0.742175	0.761403	0.615752	0.685819	0.742771	0.720518		0.737982	0.759395	0.783684	0.699511	0.751573	0.779723	0.865831	0.7135		0.771324	0.865478	0.773368	0.741529	0.699105	0.846321	0.73547	0.804099
	61	0.652823	0.713001	0.751155	0.719065	0.652831	0.75632	0.692768	0.702494		0.702651	0.764635	0.692503	0.740213	0.727636	0.765214	0.773304	0.648595		0.706941	0.845353	0.68516	0.687031	0.616881	0.841457	0.735099	0.767192
	62	0.746482	0.751877	0.746827	0.719032	0.690351	0.749484	0.716084	0.739493		0.720305	0.809311	0.729884	0.74133	0.739334	0.876597	0.8448	0.738313		0.768741	0.850412	0.749146	0.74131	0.74293	0.852453	0.730572	0.778835
	63	0.645344	0.736091	0.732502	0.724607	0.654428	0.730881	0.719145	0.737227		0.67064	0.852455	0.678019	0.721532	0.703134	0.805522	0.811687	0.682998		0.736993	0.831712	0.712605	0.684681	0.718995	0.782256	0.705874	0.821553
	64	0.716602	0.762083	0.772192	0.706569	0.736805	0.742551	0.73519	0.721415		0.628923	0.809182	0.754655	0.696405	0.740129	0.882169	0.861847	0.733042		0.733213	0.851479	0.742873	0.782325	0.670223	0.837011	0.728788	0.813873
	65	0.584961	0.732788	0.732005	0.744619	0.655388	0.698982	0.809237	0.756056		0.680014	0.821008	0.737623	0.752668	0.714717	0.818983	0.801167	0.686265		0.700103	0.786966	0.753538	0.650278	0.740846	0.821497	0.717614	0.880026
	66	0.653418	0.736527	0.763292	0.674121	0.71788	0.736113	0.72467	0.723902		0.690809	0.796374	0.792344	0.666624	0.738954	0.858301	0.784842	0.73923		0.747926	0.832312	0.717443	0.698413	0.664775	0.818111	0.726488	0.773346
	67	0.61328	0.742188	0.744909	0.716029	0.729617	0.760836	0.749643	0.744396		0.758079	0.824435	0.794948	0.772019	0.745853	0.795685	0.835743	0.715334		0.733159	0.836524	0.740591	0.649733	0.729233	0.81027	0.712763	0.826442
	68	0.698179	0.734403	0.762823	0.6916	0.7215	0.731087	0.726768	0.739407		0.666874	0.729902	0.763516	0.716811	0.700812	0.810542	0.776161	0.664049		0.744903	0.831144	0.713072	0.640885	0.660775	0.768966	0.738531	0.79299
	69	0.656622	0.782455	0.734049	0.701251	0.738511	0.688253	0.743247	0.763311		0.734463	0.822638	0.784185	0.755572	0.739242	0.707994	0.839721	0.695967		0.767012	0.843717	0.751968	0.655242	0.742834	0.814681	0.714452	0.825326
	70	0.68854	0.754057	0.759535	0.651971	0.676085	0.71032	0.72529	0.6939		0.691647	0.742379	0.771945	0.703449	0.757015	0.79351	0.796349	0.703178		0.748227	0.829576	0.617361	0.658594	0.695503	0.797654	0.667173	0.739779
	71	0.728942	0.833388	0.763422	0.711307	0.726792	0.713225	0.707852	0.754709		0.708465	0.817536	0.773143	0.742394	0.789805	0.747061	0.880641	0.706466		0.765559	0.867522	0.758971	0.770112	0.713777	0.83304	0.708738	0.786404
	72	0.717019	0.7845	0.715213	0.687546	0.607642	0.675607	0.706239	0.777695		0.689513	0.73557	0.722577	0.744344	0.737823	0.753076	0.776385	0.648202		0.718665	0.862533	0.636044	0.674754	0.661963	0.788037	0.679456	0.71669
	73	0.757338	0.826877	0.690798	0.682833	0.732815	0.727219	0.690467	0.794191		0.66239	0.767327	0.794381	0.721906	0.781763	0.790034	0.82898	0.700196		0.778461	0.868523	0.684327	0.774233	0.697412	0.82075	0.745252	0.739212
	74	0.661292	0.8506	0.652798	0.690043	0.721319	0.701498	0.720505	0.808623		0.732078	0.752323	0.69363	0.73592	0.741377	0.754364	0.838835	0.656108		0.714505	0.852685	0.665513	0.638614	0.723618	0.800456	0.681015	0.709464
	75	0.739133	0.814577	0.724712	0.726479	0.740834	0.734785	0.663979	0.72651		0.67769	0.767214	0.831804	0.721453	0.786337	0.784419	0.86952	0.709695		0.806528	0.830284	0.695451	0.697597	0.663237	0.802999	0.717292	0.735782
	76	0.722623	0.828058	0.685699	0.732312	0.67773	0.700866	0.679559	0.76188		0.690495	0.739334	0.650929	0.763043	0.844624	0.802502	0.787782	0.639927		0.739836	0.789204	0.714871	0.70001	0.707016	0.785725	0.728597	0.771808
	77	0.736405	0.819726	0.746115	0.679017	0.682606	0.718155	0.641247	0.728232		0.663952	0.722154	0.765051	0.75994	0.844185	0.873441	0.797517	0.705754		0.829437	0.874407	0.658099	0.738191	0.652688	0.766415	0.714445	0.664676
	78	0.691936	0.783563	0.665723	0.771218	0.739309	0.730087	0.738766	0.751845		0.735606	0.805984	0.734865	0.766434	0.800664	0.812246	0.794193	0.835378		0.763428	0.838758	0.705704	0.711717	0.757181	0.766986	0.771816	0.713333
	79	0.775633	0.755325	0.677572	0.689308	0.691626	0.729045	0.730255	0.733576		0.695126	0.757705	0.780809	0.740247	0.781568	0.862319	0.792229	0.729572		0.755511	0.859019	0.620069	0.698368	0.671088	0.738021	0.700019	0.678686
	80	0.658381	0.768333	0.696113	0.722971	0.749863	0.700321	0.73347	0.816551		0.711071	0.812127	0.757363	0.784452	0.794135	0.810144	0.83825	0.748082		0.708038	0.860025	0.736032	0.767818	0.731172	0.832544	0.755356	0.763741
	81	0.686256	0.69988	0.703131	0.698843	0.635895	0.704672	0.733156	0.833975		0.655113	0.769265	0.713566	0.759223	0.731831	0.786096	0.807264	0.69718		0.717102	0.831978	0.631921	0.698323	0.649585	0.810147	0.745238	0.732996
	82	0.774581	0.775218	0.755562	0.733503	0.717152	0.722507	0.706221	0.792696		0.733097	0.817197	0.735308	0.768801	0.800212	0.818372	0.891792	0.758039		0.719661	0.849967	0.742458	0.771084	0.742611	0.811652	0.761814	0.822286
	83	0.695498	0.71267	0.702187	0.759519	0.704358	0.69616	0.748501	0.845502		0.667532	0.675005	0.720966	0.789159	0.779171	0.834184	0.798902	0.733858		0.716776	0.7733	0.664	0.657593	0.75851	0.775881	0.746274	0.810588
	84	0.757569	0.744047	0.741132	0.76748	0.727547	0.753959	0.710892	0.805699		0.732801	0.741708	0.7633	0.854338	0.782818	0.826234	0.817446	0.697771		0.771908	0.850972	0.723474	0.838107	0.694637	0.878492	0.761528	0.849332
	85	0.71532	0.721659	0.706363	0.742939	0.665965	0.703572	0.758699	0.803729		0.669354	0.661669	0.61933	0.843428	0.756142	0.86479	0.76546	0.717137		0.654995	0.784379	0.69788	0.717917	0.747099	0.851353	0.750931	0.85622
	86	0.744687	0.755782	0.733676	0.721407	0.724551	0.733202	0.704274	0.75403		0.701843	0.742152	0.748321	0.873997	0.779545	0.87235	0.83929	0.677324		0.750716	0.842561	0.733263	0.729583	0.659706	0.809395	0.741596	0.762607
	87	0.714585	0.745872	0.669929	0.725306	0.70857	0.748024	0.727598	0.785627		0.786937	0.754979	0.692006	0.846041	0.77733	0.81058	0.828166	0.732884		0.688958	0.800419	0.766359	0.714194	0.739819	0.834748	0.763901	0.828978
	88	0.734429	0.75695	0.752721	0.67028	0.721637	0.769468	0.734459	0.7447		0.67195	0.671519	0.752703	0.803556	0.820764	0.839777	0.842219	0.67029		0.737797	0.84491	0.712624	0.685691	0.637891	0.82853	0.748728	0.766588
	89	0.707451	0.801284	0.686741	0.736839	0.731294	0.802533	0.736535	0.769907		0.742335	0.731875	0.746731	0.84574	0.762087	0.828178	0.862546	0.717911		0.723053	0.805481	0.753043	0.715316	0.746893	0.811043	0.775969	0.812869
	90	0.768907	0.732825	0.715597	0.689663	0.669597	0.784257	0.748973	0.708664		0.726301	0.640461	0.762887	0.801595	0.708718	0.842868	0.839211	0.695891		0.796758	0.846234	0.663127	0.721455	0.660498	0.765712	0.775038	0.752285
	91	0.670316	0.779711	0.723704	0.73005	0.757026	0.797826	0.712244	0.735218		0.770173	0.807415	0.727407	0.816124	0.731701	0.831251	0.856803	0.732832		0.716767	0.878977	0.743851	0.761237	0.734737	0.786733	0.788153	0.776829
	92	0.717837	0.720747	0.736959	0.698093	0.720229	0.756429	0.710753	0.70818		0.725972	0.748287	0.736812	0.749678	0.741738	0.863504	0.789693	0.684506		0.774642	0.88004	0.63027	0.665716	0.76841	0.761768	0.779645	0.72737
	93	0.808773	0.772787	0.761369	0.740245	0.745849	0.810607	0.70129	0.718301		0.712739	0.810841	0.829111	0.787131	0.742685	0.852181	0.878255	0.7356		0.850621	0.875959	0.739137	0.762954	0.713172	0.793668	0.765615	0.766269
	94	0.715732	0.723891	0.713183	0.706507	0.72281	0.715668	0.741778	0.715526		0.654752	0.735399	0.747025	0.76612	0.716124	0.850326	0.808607	0.671837		0.755685	0.825447	0.706626	0.685301	0.759621	0.785836	0.723793	0.767539
	95	0.718461	0.735664	0.712432	0.7286	0.746713	0.698766	0.702724	0.697594		0.728947	0.7891	0.76944	0.788347	0.752156	0.870752	0.81162	0.729045		0.779106	0.874266	0.689881	0.71745	0.698876	0.826123	0.731096	0.746576
	96	0.690042	0.724171	0.670078	0.728764	0.68353	0.803639	0.746314	0.75045		0.829448	1.02211	0.735039	0.766983	0.725889	0.836578	0.812415	0.68244		0.701726	0.839484	0.7296	0.660288	0.705027	0.858653	0.724028	0.737038
	97	0.757071	0.742421	0.731999	0.660173	0.740492	0.690172	0.670725	0.69532		0.707993	0.781996	0.758908	0.763668	0.761508	0.831361	0.813312	0.705959		0.769977	0.868539	0.71916	0.702231	0.6362	0.818172	0.711468	0.723922
	98	0.638031	0.767763	0.743903	0.765936	0.729136	0.762598	0.691676	0.734206		0.687088	0.811185	0.739268	0.754093	0.739452	0.829117	0.889614	0.724236		0.747707	0.827806	0.757996	0.682115	0.765828	0.853808	0.735018	0.774259
	99	0.709918	0.785604	0.723766	0.714704	0.706229	0.766224	0.673927	0.688656		0.709503	0.958224	0.744256	0.740744	0.750081	0.866145	0.855776	0.680725		0.76303	0.856409	0.65633	0.667733	0.701407	0.809262	0.681549	0.751843
	100	0.634687	0.808907	0.709017	0.750945	0.717192	0.789886	0.684384	0.718806		0.760636	0.813543	0.737133	0.78225	0.748722	0.836068	0.879255	0.715808		0.719478	0.805199	0.739735	0.714101	0.674488	0.838914	0.727349	0.823147
	101	0.714574	0.809453	0.69141	0.713015	0.698283	0.810209	0.767758	0.724531		0.598611	0.741135	0.723956	0.732413	0.75033	0.86011	0.781888	0.652798		0.747687	0.832991	0.661943	0.685199	0.727	0.791437	0.683899	0.748004
	102	0.690166	0.827767	0.751939	0.74093	0.664618	0.819381	0.703004	0.705825		0.698458	0.762004	0.624764	0.76765	0.786434	0.838952	0.859861	0.660401		0.725619	0.798758	0.738173	0.763831	0.71873	0.828283	0.717358	0.80971
	103	0.702316	0.768695	0.727106	0.736411	0.659161	0.79141	0.762376	0.724784		0.758002	0.823343	0.717205	0.731286	0.724758	0.818849	0.802944	0.624175		0.765499	0.808968	0.715365	0.659626	0.771833	0.84197	0.724147	0.787948
	104	0.70063	0.819871	0.766771	0.723815	0.700662	0.788171	0.714382	0.709771		0.692845	0.75301	0.733716	0.731857	0.79802	0.83341	0.842721	0.719872		0.782501	0.817641	0.715586	0.689914	0.726064	0.809362	0.745841	0.772097
	105	0.679728	0.765886	0.693189	0.719941	0.691972	0.786057	0.728639	0.744483		0.681461	0.665056	0.620471	0.715002	0.778793	0.79647	0.790209	0.723838		0.725655	0.794331	0.679123	0.685779	0.773554	0.811884	0.75843	0.783838
	106	0.780257	0.809574	0.727564	0.698334	0.667649	0.826656	0.702978	0.700762		0.676868	0.769104	0.730487	0.77768	0.843862	0.775284	0.825	0.707796		0.772918	0.869706	0.708906	0.727483	0.705146	0.810924	0.800795	0.704314
	107	0.714721	0.796934	0.68873	0.759805	0.729337	0.766516	0.722314	0.739778		0.724623	0.776056	0.69232	0.781247	0.818009	0.765312	0.85336	0.7324		0.718921	0.845771	0.75443	0.759332	0.769831	0.868147	0.827771	0.73906
	108	0.8142	0.788303	0.713225	0.677793	0.689235	0.753493	0.722875	0.694672		0.684106	0.715112	0.722846	0.788603	0.867345	0.801708	0.823099	0.690413		0.749233	0.874471	0.684313	0.6744	0.69085	0.840979	0.826799	0.688545
	109	0.609777	0.826926	0.689834	0.758166	0.730872	0.744961	0.726838	0.75235		0.68076	0.726014	0.683776	0.779155	0.761872	0.797355	0.839083	0.739177		0.707207	0.824309	0.774997	0.745575	0.724603	0.874895	0.824206	0.737712
	110	0.73238	0.801776	0.699946	0.673324	0.67916	0.690004	0.759832	0.776235		0.603972	0.698109	0.703488	0.705175	0.741859	0.837919	0.825246	0.673544		0.754686	0.768481	0.689437	0.656631	0.718617	0.824528	0.770181	0.68172
	111	0.656662	0.82909	0.718725	0.76589	0.753934	0.724318	0.714582	0.723242		0.713679	0.761076	0.687928	0.773653	0.878108	0.810757	0.86991	0.787694		0.750476	0.765275	0.76491	0.764793	0.70104	0.853252	0.756057	0.721402
	112	0.698415	0.760767	0.711734	0.721732	0.695235	0.676914	0.776707	0.766333		0.581551	0.671246	0.673838	0.693944	0.805114	0.843031	0.776061	0.681427		0.79123	0.769299	0.61534	0.711953	0.783939	0.837135	0.732626	0.718157
	113	0.807919	0.846166	0.766312	0.73036	0.725152	0.73003	0.703391	0.700063		0.630004	0.749742	0.78492	0.746572	0.820084	0.81192	0.897298	0.708488		0.900206	0.804062	0.73936	0.736547	0.672817	0.829367	0.745827	0.768004
	114	0.705721	0.767426	0.749282	0.730954	0.714582	0.716008	0.753606	0.747905		0.634544	0.652206	0.658852	0.726656	0.753652	0.823883	0.856511	0.717982		0.799211	0.799677	0.688148	0.718955	0.748217	0.817595	0.74441	0.781017
	115	0.774032	0.792573	0.761823	0.714485	0.696864	0.721986	0.703398	0.68642		0.726797	0.751392	0.754286	0.769447	0.808964	0.851323	0.877804	0.661709		0.838294	0.853678	0.710963	0.716779	0.653192	0.764504	0.724944	0.835444
	116	0.670098	0.773213	0.718632	0.731585	0.748342	0.732351	0.697676	0.728021		0.736064	0.742753	0.679772	0.748725	0.759899	0.828297	0.833531	0.748706		0.775551	0.813242	0.719394	0.749946	0.740092	0.79601	0.730784	0.862118
	117	0.741292	0.804321	0.761733	0.704215	0.682138	0.715879	0.674357	0.735498		0.75597	0.827464	0.789269	0.789932	0.785527	0.868409	0.830788	0.706721		0.828469	0.844739	0.755212	0.669214	0.701846	0.742648	0.725311	0.81242
	118	0.656839	0.787918	0.71188	0.713492	0.775266	0.748079	0.710279	0.734157		0.749388	0.80301	0.794013	0.792639	0.76799	0.843553	0.860685	0.726468		0.747233	0.841614	0.710774	0.748634	0.732909	0.737669	0.734479	0.811231
	119	0.741107	0.739573	0.730845	0.657977	0.689487	0.722343	0.739128	0.720717		0.670347	0.735589	0.781062	0.724104	0.780358	0.878292	0.824008	0.704765		0.816623	0.84388	0.647813	0.672478	0.734645	0.74907	0.719431	0.744461
	120	0.687417	0.815143	0.732863	0.746154	0.767941	0.770029	0.69513	0.735434		0.74826	0.812945	0.728779	0.765556	0.791004	0.853159	0.856051	0.670316		0.76423	0.847083	0.734348	0.759097	0.723014	0.767013	0.740301	0.820392
	121	0.714946	0.785913	0.692781	0.668451	0.722643	0.76326	0.73056	0.770956		0.595093	0.759194	0.761354	0.711734	0.765813	0.861468	0.845644	0.727925		0.757511	0.856136	0.654941	0.694272	0.777568	0.748537	0.722814	0.771383
	122	0.678779	0.8019	0.744277	0.747808	0.704323	0.821746	0.692756	0.732862		0.711149	0.891598	0.751457	0.762695	0.803287	0.791118	0.87485	0.736257		0.784661	0.882198	0.73725	0.686841	0.673548	0.740422	0.767494	0.758964
	123	0.673435	0.735919	0.696885	0.682104	0.71193	0.844234	0.724241	0.786747		0.718054	0.802682	0.736681	0.756302	0.816003	0.837977	0.772812	0.705702		0.743013	0.852361	0.686607	0.646169	0.869049	0.809631	0.77201	0.751074
	124	0.832399	0.752951	0.749052	0.736065	0.689156	0.831681	0.713406	0.69928		0.71847	0.779555	0.788896	0.758592	0.795205	0.804237	0.861872	0.704386		0.806327	0.890994	0.734617	0.69456	0.672546	0.790955	0.786506	0.763058
	125	0.707433	0.755008	0.701206	0.752551	0.733767	0.792618	0.717578	0.749613		0.664014	0.731584	0.73441	0.755092	0.737721	0.816036	0.839663	0.77189		0.718589	0.792105	0.72594	0.740507	0.736735	0.854394	0.797468	0.780267
	126	0.737	0.739062	0.753046	0.76739	0.679209	0.760419	0.738447	0.756923		0.711594	0.77111	0.786933	0.75582	0.748079	0.857457	0.837542	0.608589		0.774711	0.816421	0.717752	0.645753	0.667526	0.814645	0.745419	0.758775
	127	0.617632	0.739663	0.686492	0.786494	0.746205	0.828375	0.714946	0.749851		0.752008	0.812957	0.791113	0.822663	0.715735	0.815207	0.84672	0.718501		0.758279	0.786529	0.801579	0.747847	0.740961	0.797961	0.725516	0.786331
	128	0.744483	0.743296	0.708993	0.721228	0.668536	0.737349	0.729541	0.745604		0.753279	0.88424	0.797216	0.846108	0.728044	0.840966	0.776588	0.64227		0.795759	0.802849	0.653395	0.621646	0.736847	0.818391	0.696679	0.735086
	129	0.667396	0.764157	0.710687	0.763789	0.703938	0.776011	0.683879	0.720878		0.692938	0.900287	0.75613	0.923803	0.751543	0.790626	0.834688	0.748048		0.794217	0.786347	0.766508	0.695391	0.715474	0.81002	0.715809	0.765781
	130	0.727314	0.741595	0.699288	0.736853	0.682096	0.783706	0.735271	0.748109		0.696761	0.799857	0.767762	0.871917	0.715553	0.836144	0.815286	0.709786		0.787426	0.813943	0.681298	0.69377	0.804553	0.818021	0.721762	0.738586
	131	0.72712	0.792397	0.767361	0.729167	0.726396	0.82231	0.717752	0.701269		0.721434	0.851666	0.778292	0.851705	0.773361	0.848997	0.873782	0.726054		0.773104	0.775636	0.737883	0.738493	0.714051	0.810538	0.713131	0.788213
	132	0.73386	0.764031	0.773417	0.732354	0.727232	0.832434	0.777479	0.797429		0.695666	0.801505	0.722488	0.834143	0.711828	0.852531	0.754154	0.732622		0.790803	0.75583	0.68357	0.686918	0.771945	0.850165	0.764491	0.743171
	133	0.754785	0.796214	0.768199	0.699692	0.687057	0.809568	0.723668	0.779425		0.694608	0.799023	0.774277	0.829635	0.779312	0.816455	0.901181	0.719533		0.828743	0.787225	0.702044	0.707838	0.686621	0.806765	0.701056	0.7674
	134	0.69523	0.744369	0.734646	0.735375	0.743665	0.856758	0.765692	0.815595		0.693744	0.823726	0.627767	0.808793	0.814706	0.800432	0.820757	0.715756		0.821659	0.768791	0.686749	0.730289	0.750035	0.845965	0.749721	0.795631
	135	0.704021	0.773529	0.772827	0.698417	0.685386	0.813019	0.760113	0.7897		0.735291	0.830096	0.798788	0.832313	0.8605	0.836999	0.876141	0.649811		0.865396	0.800297	0.664828	0.664025	0.684531	0.821454	0.69119	0.819489
	136	0.744498	0.781178	0.760777	0.743845	0.75527	0.844988	0.732406	0.743693		0.747701	0.799967	0.806019	0.839657	0.818696	0.834407	0.832	0.719698		0.833676	0.7756	0.730675	0.73832	0.694266	0.819381	0.742997	0.849523
	137	0.796621	0.795957	0.794924	0.650135	0.659762	0.800708	0.763735	0.764413		0.741222	0.840084	0.783802	0.785916	0.870745	0.882762	0.735186	0.701635		0.836257	0.866952	0.600155	0.628962	0.732437	0.790055	0.697339	0.796842
	138	0.698783	0.751301	0.789887	0.707775	0.722918	0.811279	0.720675	0.729112		0.731943	0.796869	0.745096	0.811752	0.827765	0.840665	0.793956	0.726455		0.819585	0.794924	0.722387	0.745361	0.659392	0.819702	0.710781	0.870925
	139	0.762337	0.754856	0.770986	0.737893	0.720508	0.753296	0.727899	0.686896		0.701652	0.794544	0.796877	0.743356	0.774571	0.878049	0.851865	0.722389		0.852785	0.83879	0.645838	0.707294	0.729184	0.814732	0.695464	0.760661
	140	0.704124	0.792121	0.762214	0.712339	0.715342	0.786136	0.696422	0.630186		0.686884	0.824794	0.736963	0.799822	0.793972	0.828948	0.864646	0.716591		0.799657	0.872244	0.752935	0.70295	0.636203	0.794068	0.717054	0.810647
	141	0.712624	0.684337	0.708344	0.696491	0.723427	0.808913	0.736169	0.716561		0.671883	0.773019	0.776147	0.760642	0.790854	0.859769	0.7725	0.720322		0.803077	0.813499	0.601507	0.689763	0.752937	0.86525	0.687149	0.702178
	142	0.704767	0.790866	0.757246	0.691914	0.695405	0.784488	0.685236	0.679043		0.733776	0.823329	0.791556	0.787096	0.824791	0.851792	0.8539	0.667949		0.852787	0.841832	0.707714	0.670111	0.677899	0.806906	0.706568	0.818703
	143	0.752219	0.726272	0.712527	0.724532	0.757548	0.828704	0.66656	0.710306		0.703702	0.847248	0.724056	0.771198	0.7684	0.893438	0.781916	0.750676		0.789594	0.819093	0.666483	0.77478	0.747892	0.82023	0.745337	0.832161
	144	0.761975	0.80279	0.694294	0.699727	0.668255	0.817588	0.691648	0.692667		0.713945	0.897514	0.801671	0.774019	0.79315	0.895001	0.770629	0.66952		0.87787	0.866381	0.706864	0.632082	0.688636	0.741273	0.700501	0.760009
	145	0.696961	0.757438	0.629783	0.754463	0.792945	0.850107	0.640368	0.728621		0.732885	0.875385	0.676499	0.795806	0.730644	0.821059	0.715236	0.734754		0.769285	0.801095	0.742602	0.787248	0.750392	0.842725	0.782463	0.795825
	146	0.759499	0.74157	0.67819	0.700733	0.712318	0.782609	0.79297	0.721407		0.707604	0.932855	0.76037	0.797042	0.770686	0.880242	0.766977	0.666972		0.83158	0.833499	0.698149	0.657435	0.76055	0.805991	0.774474	0.809067
	147	0.76283	0.76571	0.708413	0.741902	0.731856	0.811557	0.687079	0.71895		0.715735	0.77899	0.727855	0.804092	0.783492	0.890767	0.770635	0.723923		0.824568	0.860725	0.730027	0.726163	0.686168	0.804421	0.784232	0.881535
	148	0.695712	0.77052	0.712832	0.693012	0.717572	0.824179	0.75846	0.75667		0.696539	0.890434	0.736677	0.812881	0.765453	0.899522	0.802332	0.720036		0.794307	0.914066	0.717777	0.718721	0.742638	0.8128	0.787116	0.844752
	149	0.707022	0.755768	0.710617	0.716409	0.683496	0.800488	0.7413	0.738945		0.693802	0.822957	0.752426	0.78088	0.754476	0.83446	0.804267	0.701146		0.825893	0.898421	0.710591	0.68342	0.744019	0.804635	0.798086	0.874282
	150	0.694232	0.763481	0.701164	0.798378	0.661426	0.808821	0.739581	0.743122		0.716481	0.822612	0.761294	0.773267	0.759829	0.84743	0.801253	0.717662		0.805808	0.880179	0.705537	0.726774	0.728948	0.833762	0.798974	0.834993
	151	0.723931	0.768743	0.714478	0.76563	0.666896	0.764812	0.712802	0.738719		0.706815	0.79855	0.794642	0.774508	0.763291	0.829229	0.808497	0.678156		0.800797	0.856803	0.593987	0.729391	0.750051	0.858897	0.792066	0.849124
	152	0.699227	0.794401	0.694293	0.739669	0.747106	0.787624	0.734281	0.725288		0.674048	0.761608	0.794416	0.764228	0.781288	0.820178	0.795956	0.685462		0.819334	0.857651	0.702545	0.723268	0.752967	0.854034	0.777555	0.860587
	153	0.732111	0.75951	0.709997	0.771648	0.720106	0.751917	0.716441	0.725195		0.709159	0.779905	0.822746	0.759815	0.824126	0.822038	0.790591	0.69554		0.797076	0.819248	0.70555	0.702839	0.763169	0.824231	0.745994	0.858978
	154	0.712876	0.760413	0.722309	0.718717	0.724567	0.730865	0.706854	0.715898		0.721082	0.820141	0.802505	0.779062	0.835028	0.790476	0.840439	0.649227		0.772436	0.891204	0.760274	0.751868	0.716433	0.820907	0.773339	0.839589
	155	0.723038	0.755781	0.741252	0.731873	0.727219	0.738541	0.709428	0.756623		0.727716	0.820217	0.760805	0.814035	0.810442	0.803929	0.774239	0.652866		0.795757	0.890463	0.747065	0.730284	0.710126	0.834033	0.785566	0.806394
	156	0.751176	0.785706	0.744425	0.689059	0.70293	0.719462	0.708045	0.803108		0.708871	0.816061	0.71132	0.767409	0.842613	0.797046	0.862408	0.706471		0.804591	0.88168	0.709465	0.751455	0.695419	0.816375	0.75087	0.775665
	157	0.710319	0.807492	0.730464	0.716258	0.710075	0.637477	0.733509	0.7516		0.720939	0.864241	0.667934	0.734647	0.82364	0.782916	0.880366	0.686772		0.771888	0.844849	0.713967	0.70734	0.690935	0.834058	0.722184	0.809953
	158	0.713236	0.777407	0.718929	0.704857	0.740186	0.84211	0.760802	0.760231		0.692959	0.840573	0.715182	0.75282	0.803638	0.771872	0.875065	0.693914		0.724631	0.840186	0.75611	0.724106	0.693145	0.812338	0.726104	0.80309
	159	0.719698	0.786476	0.73501	0.645752	0.718727	0.731365	0.744011	0.728268		0.704943	0.805897	0.719151	0.83356	0.812945	0.800879	0.778986	0.648287		0.732351	0.813777	0.698452	0.74494	0.713689	0.810145	0.770057	0.698199
	160	0.724951	0.797535	0.695784	0.675169	0.6918	0.684766	0.734116	0.747413		0.709675	0.780688	0.756279	0.74687	0.771127	0.789707	0.748855	0.620458		0.758016	0.756056	0.694292	0.791622	0.714216	0.823654	0.755361	0.732471
	161	0.731349	0.807664	0.760444	0.74069	0.689215	0.732986	0.708071	0.734809		0.677599	0.814675	0.777786	0.735957	0.754214	0.798223	0.882471	0.678586		0.696225	0.805226	0.724105	0.763882	0.690841	0.804031	0.762376	0.767395
	162	0.722812	0.724782	0.755089	0.703374	0.667817	0.720935	0.709434	0.730478		0.727508	0.823035	0.791393	0.741887	0.740878	0.781456	0.73562	0.641199		0.769593	0.799021	0.660224	0.767246	0.712428	0.832949	0.742441	0.74994
	163	0.704509	0.788947	0.721825	0.722346	0.724253	0.7156	0.722558	0.709549		0.707548	0.788556	0.791625	0.698763	0.778419	0.821103	0.875115	0.697198		0.764664	0.813319	0.757779	0.786988	0.719423	0.83645	0.779804	0.780615
	164	0.751746	0.75006	0.715124	0.680393	0.741503	0.742345	0.707268	0.684828		0.71234	0.77023	0.772194	0.737339	0.746971	0.861789	0.792788	0.710354		0.790169	0.808428	0.712194	0.775081	0.741942	0.804744	0.598908	0.839648
	165	0.696322	0.81416	0.72151	0.735131	0.716455	0.747945	0.694894	0.723404		0.706176	0.773582	0.748166	0.784454	0.780175	0.775928	0.838538	0.724032		0.767328	0.81308	0.699129	0.752301	0.728746	0.822834	0.759769	0.830276
	166	0.691409	0.842389	0.71253	0.730328	0.716605	0.74678	0.687833	0.714954		0.703037	0.806344	0.770764	0.85059	0.769937	0.843297	0.8298	0.723953		0.725905	0.821017	0.683666	0.720878	0.734805	0.847221	0.611018	0.816346
	167	0.693292	0.762505	0.689593	0.702624	0.720862	0.790597	0.706474	0.697629		0.697918	0.780203	0.737448	0.860704	0.802078	0.842161	0.800147	0.735919		0.703953	0.868552	0.658296	0.734967	0.734869	0.841934	0.667762	0.825543
	168	0.706576	0.785074	0.687658	0.750114	0.690164	0.776744	0.716984	0.697126		0.710104	0.767921	0.741998	0.902673	0.809257	0.817295	0.826667	0.679861		0.735225	0.810617	0.725858	0.692031	0.729304	0.8104	0.737794	0.793579
	169	0.713163	0.73862	0.705462	0.751614	0.72457	0.775571	0.703739	0.706699		0.720935	0.748138	0.672581	0.859938	0.809779	0.820938	0.7917	0.668393		0.755855	0.84671	0.64837	0.679595	0.771733	0.810346	0.703943	0.792717
	170	0.70599	0.734801	0.693244	0.708951	0.750773	0.808939	0.70351	0.69279		0.710846	0.748002	0.753818	0.855674	0.811734	0.811156	0.790627	0.694584		0.793805	0.872377	0.627935	0.728979	0.768643	0.83596	0.702815	0.793637
	171	0.727924	0.744334	0.689817	0.751786	0.715056	0.802669	0.701319	0.690614		0.69731	0.76004	0.787952	0.846991	0.820486	0.805995	0.799408	0.692716		0.792389	0.801831	0.666467	0.727836	0.806737	0.835293	0.724375	0.756747
	172	0.727504	0.775106	0.709663	0.711278	0.671842	0.793475	0.708437	0.711748		0.701728	0.787749	0.800607	0.850763	0.813576	0.793667	0.802277	0.70324		0.758751	0.82914	0.741451	0.747212	0.788096	0.840813	0.776283	0.772684
	173	0.721786	0.794755	0.705297	0.728709	0.719884	0.813138	0.728444	0.7025		0.680487	0.781412	0.790409	0.863682	0.828951	0.799986	0.792539	0.68106		0.735502	0.834285	0.671685	0.738308	0.782295	0.861957	0.792289	0.724775
	174	0.734385	0.793357	0.708694	0.713715	0.72506	0.778364	0.715489	0.715559		0.668747	0.801258	0.785086	0.80017	0.834867	0.819132	0.90052	0.680898		0.754846	0.823966	0.700297	0.760661	0.743031	0.837771	0.748462	0.772
	175	0.722274	0.772894	0.69826	0.733026	0.704728	0.786562	0.722804	0.712622		0.692827	0.820275	0.807174	0.819319	0.822565	0.748299	0.837181	0.700949		0.778251	0.795454	0.675614	0.685681	0.777938	0.819985	0.729923	0.760435
	176	0.692964	0.728546	0.692555	0.708444	0.696032	0.809551	0.761261	0.721221		0.697125	0.857563	0.775472	0.849482	0.786811	0.791971	0.787063	0.751094		0.742816	0.805881	0.652255	0.72552	0.746877	0.77831	0.756039	0.810545
	177	0.693435	0.76065	0.724916	0.70909	0.688372	0.782548	0.746455	0.752301		0.696254	0.795247	0.781227	0.772224	0.775705	0.805731	0.809788	0.662104		0.743386	0.847158	0.716279	0.69461	0.674438	0.779622	0.728502	0.824454
	178	0.65574	0.823093	0.73536	0.736362	0.716258	0.778022	0.738752	0.761732		0.662825	0.817674	0.791612	0.769036	0.756997	0.821071	0.838579	0.694444		0.752198	0.87294	0.716181	0.666447	0.683811	0.799473	0.749033	0.801636
	179	0.690506	0.821057	0.722299	0.759244	0.704175	0.797443	0.72103	0.735428		0.679149	0.785352	0.76738	0.743659	0.781206	0.808679	0.805303	0.675951		0.724274	0.858773	0.669223	0.683356	0.706564	0.799858	0.737039	0.805701
	180	0.702603	0.812155	0.752458	0.734012	0.716581	0.780246	0.705404	0.684088		0.696589	0.80068	0.755544	0.745831	0.815546	0.862408	0.782069	0.699406		0.743251	0.837156	0.687883	0.670897	0.721033	0.796139	0.74499	0.870682
	181	0.699391	0.754755	0.716292	0.743291	0.728395	0.790977	0.701237	0.687277		0.664785	0.843147	0.767254	0.73486	0.847264	0.808883	0.764557	0.6966		0.747105	0.852439	0.650692	0.711737	0.750958	0.801793	0.741511	0.843176
	182	0.713015	0.75795	0.677515	0.728777	0.702811	0.746595	0.712484	0.712228		0.659991	0.784392	0.797831	0.738108	0.792049	0.83845	0.784303	0.693402		0.757001	0.867287	0.624965	0.7137	0.69425	0.840835	0.769295	0.813366
	183	0.720093	0.712788	0.676475	0.696834	0.731807	0.775882	0.710339	0.6913		0.664526	0.715411	0.816926	0.791733	0.775152	0.795731	0.851083	0.697706		0.714253	0.858794	0.683102	0.715556	0.706407	0.830286	0.751771	0.794139
	184	0.750576	0.772992	0.70082	0.710525	0.712233	0.732777	0.705741	0.679129		0.667552	0.747439	0.779821	0.836122	0.824552	0.820501	0.819145	0.706621		0.700059	0.871345	0.709834	0.687323	0.705985	0.805086	0.728489	0.789022
	185	0.711215	0.759779	0.716115	0.720472	0.722358	0.760307	0.660021	0.699331		0.676488	0.803283	0.76707	0.772005	0.820908	0.849057	0.820788	0.718444		0.693565	0.84854	0.687859	0.726522	0.687083	0.841858	0.744008	0.775811
	186	0.696882	0.76635	0.688581	0.718022	0.719876	0.745127	0.743181	0.727289		0.691471	0.783295	0.755407	0.72423	0.793596	0.863915	0.804973	0.72554		0.751949	0.832598	0.694952	0.73115	0.710372	0.830213	0.746264	0.77175
	187	0.710145	0.791351	0.705954	0.736474	0.701231	0.760648	0.713573	0.762087		0.699859	0.771136	0.760928	0.767194	0.795189	0.874955	0.753816	0.667613		0.730525	0.876798	0.688525	0.709889	0.758445	0.802149	0.77579	0.780717
	188	0.721731	0.830261	0.710609	0.709931	0.711284	0.756422	0.694723	0.741292		0.693346	0.753644	0.767502	0.762051	0.795214	0.853519	0.759474	0.705884		0.686632	0.874024	0.695302	0.747188	0.698822	0.78541	0.749312	0.777191
	189	0.696813	0.840761	0.716326	0.702747	0.730222	0.79295	0.68757	0.760267		0.677547	0.728921	0.762827	0.766042	0.814843	0.817935	0.820777	0.732347		0.716904	0.844819	0.694215	0.781596	0.701969	0.791312	0.718359	0.788037
	190	0.703557	0.828594	0.743366	0.71324	0.728893	0.830049	0.696522	0.785171		0.681211	0.780671	0.756935	0.739964	0.837731	0.853801	0.75514	0.705866		0.759753	0.814111	0.716519	0.794772	0.70339	0.815898	0.691557	0.781217
	191	0.721263	0.842042	0.721138	0.713533	0.699514	0.811847	0.712234	0.795778		0.679696	0.726759	0.767882	0.747402	0.781915	0.834673	0.71435	0.70128		0.720769	0.816303	0.653496	0.802093	0.709986	0.831067	0.705474	0.812917
	192	0.702277	0.799808	0.695985	0.718438	0.698221	0.795874	0.690528	0.7939		0.657704	0.756634	0.712737	0.786629	0.778503	0.841	0.719499	0.691333		0.707977	0.818885	0.668065	0.764634	0.677168	0.785632	0.682673	0.857637
	193	0.706519	0.796034	0.683203	0.69365	0.689025	0.752847	0.702205	0.787034		0.655064	0.707558	0.729145	0.737853	0.794204	0.838641	0.780285	0.696601		0.750507	0.861062	0.684128	0.726725	0.708669	0.778259	0.709868	0.807527
	194	0.709969	0.824081	0.695383	0.682677	0.713512	0.763201	0.707155	0.776319		0.665507	0.765253	0.758225	0.681806	0.826607	0.799705	0.795971	0.680508		0.737557	0.797766	0.688639	0.734761	0.71064	0.765995	0.71881	0.809253
	195	0.701852	0.753041	0.713947	0.706126	0.72734	0.788554	0.691376	0.733827		0.628427	0.773466	0.765541	0.701982	0.826647	0.781106	0.816911	0.675817		0.745428	0.804304	0.693955	0.712768	0.717562	0.754016	0.702005	0.812095
	196	0.707684	0.779521	0.719765	0.683671	0.712887	0.80614	0.721758	0.711411		0.663797	0.813995	0.76455	0.771899	0.797086	0.823394	0.778879	0.718904		0.749263	0.802426	0.674899	0.775958	0.728278	0.772957	0.749422	0.768732
	197	0.71094	0.785617	0.716853	0.720425	0.698317	0.794386	0.715545	0.695213		0.666355	0.750335	0.734171	0.724075	0.807421	0.80458	0.752288	0.702866		0.773722	0.809862	0.698561	0.722112	0.740776	0.760239	0.743349	0.77177
	198	0.696581	0.795221	0.726397	0.749557	0.702698	0.749304	0.713415	0.703849		0.657319	0.75663	0.738065	0.752953	0.804603	0.774427	0.833062	0.68788		0.816703	0.802506	0.693344	0.721993	0.756467	0.754717	0.730737	0.793425
	199	0.692884	0.798619	0.69271	0.729989	0.689678	0.74412	0.663933	0.745872		0.674264	0.758681	0.710499	0.768314	0.851668	0.810407	0.809093	0.699831		0.799886	0.754825	0.708876	0.747319	0.79837	0.760854	0.769136	0.775004
	200	0.711446	0.832284	0.721646	0.721189	0.683682	0.732037	0.7272	0.713849		0.659297	0.769162	0.778715	0.82298	0.805993	0.85639	0.808219	0.718522		0.753983	0.803535	0.717257	0.748799	0.80536	0.755307	0.801185	0.758582
	201	0.700661	0.824774	0.723801	0.666564	0.701277	0.748396	0.701357	0.677877		0.608951	0.784949	0.75696	0.832621	0.789524	0.808547	0.813011	0.702843		0.760717	0.799295	0.708016	0.756535	0.832025	0.822964	0.7883	0.80045
	202	0.690747	0.822893	0.724499	0.705377	0.726613	0.703587	0.71651	0.709729		0.629435	0.654617	0.772006	0.792362	0.808488	0.795451	0.814703	0.68851		0.790244	0.77906	0.740021	0.756823	0.819864	0.840707	0.777037	0.812837
	203	0.700558	0.788062	0.680884	0.742647	0.701308	0.687181	0.724855	0.689726		0.653276	0.728715	0.783626	0.773141	0.80738	0.786935	0.787781	0.704627		0.742734	0.744812	0.685192	0.732527	0.838953	0.831095	0.779128	0.812728
	204	0.714355	0.818635	0.7058	0.740654	0.712765	0.702369	0.733125	0.697984		0.677529	0.702794	0.759625	0.755184	0.799561	0.781138	0.829564	0.682241		0.78433	0.743102	0.715264	0.746267	0.841583	0.834454	0.759525	0.807821
	205	0.693486	0.789408	0.697907	0.712675	0.722159	0.695544	0.742498	0.715901		0.705952	0.703498	0.740614	0.80008	0.784599	0.775265	0.823526	0.68942		0.763516	0.783184	0.701468	0.751965	0.819116	0.795009	0.754417	0.749386
	206	0.695778	0.798183	0.724511	0.719488	0.719678	0.668493	0.745689	0.690496		0.697987	0.74003	0.763425	0.827643	0.808921	0.766547	0.768689	0.676791		0.748149	0.827335	0.656765	0.702098	0.811757	0.809278	0.688542	0.770319
	207	0.701858	0.793888	0.699963	0.705809	0.702156	0.754916	0.723246	0.698658		0.659617	0.761864	0.770109	0.786234	0.82274	0.798469	0.745905	0.641615		0.746457	0.837605	0.642293	0.718365	0.793872	0.781881	0.696772	0.757176
	208	0.69532	0.790709	0.715036	0.717277	0.721415	0.785613	0.700997	0.696993		0.671691	0.769094	0.770044	0.795525	0.790125	0.81654	0.741763	0.68888		0.77858	0.816903	0.646397	0.689919	0.791562	0.76244	0.638124	0.736285
	209	0.681338	0.755821	0.733441	0.745338	0.694157	0.808223	0.752483	0.72974		0.68228	0.797252	0.753073	0.836913	0.784309	0.82238	0.776517	0.724707		0.785381	0.82137	0.69236	0.716787	0.786187	0.771479	0.759628	0.731737
	210	0.675511	0.773314	0.71278	0.725711	0.706896	0.789106	0.703077	0.72547		0.66349	0.802986	0.725688	0.824983	0.801507	0.795989	0.792137	0.704672		0.755416	0.831824	0.726265	0.732833	0.814631	0.796495	0.760895	0.736735
	211	0.689924	0.776376	0.704472	0.726072	0.698092	0.773347	0.728852	0.727391		0.683932	0.825562	0.732417	0.832086	0.793324	0.81071	0.816838	0.669518		0.773605	0.784729	0.692295	0.727374	0.795932	0.831437	0.765844	0.740706
	212	0.681402	0.798871	0.713541	0.745727	0.707785	0.810311	0.711936	0.714415		0.657997	0.75959	0.738061	0.796739	0.792955	0.782056	0.835865	0.685858		0.800098	0.857734	0.675255	0.766864	0.776384	0.804864	0.736173	0.772138
	213	0.690928	0.792693	0.725833	0.740437	0.705661	0.781771	0.714764	0.725545		0.656217	0.816901	0.709971	0.810805	0.804822	0.809696	0.825535	0.658497		0.802594	0.811155	0.681793	0.720402	0.781334	0.798399	0.722727	0.821953
	214	0.682444	0.786634	0.683051	0.729686	0.705403	0.764484	0.697756	0.749872		0.683672	0.771675	0.723913	0.819519	0.760838	0.752831	0.842916	0.65951		0.82668	0.778968	0.671694	0.744543	0.775191	0.810772	0.700172	0.829657
	215	0.686425	0.802699	0.716662	0.72743	0.718803	0.751522	0.732462	0.758366		0.655365	0.76843	0.729026	0.822776	0.763813	0.778314	0.819543	0.73433		0.769527	0.808175	0.670034	0.727051	0.819824	0.823631	0.730143	0.812771
	216	0.686504	0.813209	0.723941	0.718428	0.701721	0.751264	0.707323	0.78513		0.621223	0.771672	0.762989	0.841188	0.760829	0.770368	0.841872	0.685406		0.779	0.78809	0.72389	0.732332	0.805814	0.895781	0.680995	0.818531
	217	0.681144	0.808327	0.735976	0.734423	0.72138	0.759126	0.683288	0.778352		0.651726	0.770189	0.753903	0.774458	0.784155	0.796746	0.784277	0.744978		0.770465	0.828472	0.711573	0.71539	0.785974	0.790755	0.683445	0.783176
	218	0.696464	0.753262	0.725944	0.708381	0.7168	0.744167	0.688469	0.772077		0.559304	0.755603	0.720805	0.836644	0.779885	0.803007	0.771492	0.694611		0.738915	0.804657	0.711758	0.725436	0.771317	0.690166	0.69097	0.748119
	219	0.691661	0.745749	0.71246	0.691424	0.699419	0.720088	0.715434	0.749438		0.647668	0.776182	0.708553	0.842175	0.798217	0.796511	0.836367	0.692248		0.753178	0.762072	0.701281	0.703119	0.777944	0.751428	0.688589	0.751831
	220	0.692119	0.759242	0.72651	0.700664	0.708535	0.721449	0.71449	0.728969		0.693139	0.768639	0.698177	0.811251	0.824657	0.784113	0.774158	0.662897		0.759955	0.761134	0.699686	0.682795	0.79681	0.811261	0.72187	0.813661
	221	0.707853	0.778569	0.718998	0.66437	0.735006	0.751602	0.705379	0.696119		0.655338	0.762025	0.739153	0.775134	0.812079	0.761984	0.817791	0.693646		0.743086	0.803603	0.739508	0.72663	0.817613	0.796394	0.754493	0.821411
	222	0.686441	0.757548	0.721598	0.726718	0.700741	0.738071	0.697148	0.734639		0.669255	0.75661	0.772779	0.788511	0.793311	0.736013	0.835313	0.710957		0.752543	0.805542	0.716847	0.708442	0.795696	0.782899	0.773447	0.837486
	223	0.692097	0.763349	0.778236	0.753366	0.68449	0.71562	0.633376	0.710761		0.698494	0.710987	0.772761	0.756162	0.792716	0.735901	0.820929	0.720445		0.764879	0.799586	0.718583	0.705809	0.772699	0.779922	0.739437	0.844497
	224	0.695661	0.783119	0.748018	0.735769	0.717324	0.738332	0.666142	0.690342		0.665014	0.707783	0.763368	0.745407	0.766532	0.746343	0.802333	0.726139		0.751157	0.7585	0.720102	0.703076	0.808086	0.801738	0.761646	0.800131
	225	0.69069	0.769252	0.713615	0.737118	0.718596	0.752033	0.749695	0.7231		0.685035	0.728586	0.733449	0.758933	0.760712	0.740408	0.801059	0.697507		0.767182	0.766157	0.747669	0.739965	0.796614	0.794836	0.750215	0.816847
	226	0.69654	0.780645	0.689974	0.742868	0.728325	0.740189	0.740983	0.739898		0.666077	0.745334	0.722427	0.762655	0.760253	0.737744	0.828739	0.696251		0.737906	0.758259	0.764575	0.737255	0.811482	0.796357	0.750791	0.816216
	227	0.694445	0.765445	0.644993	0.729712	0.714138	0.744662	0.709664	0.721995		0.688674	0.785514	0.729954	0.787447	0.775404	0.761217	0.78865	0.689413		0.747793	0.743311	0.776827	0.758688	0.822056	0.833984	0.712413	0.774797
	228	0.684472	0.781504	0.694576	0.722912	0.737488	0.746882	0.727879	0.752153		0.663444	0.73408	0.739446	0.788787	0.794841	0.778295	0.809686	0.732091		0.733631	0.697677	0.765584	0.766131	0.81141	0.791086	0.690992	0.819484
	229	0.68561	0.749873	0.68543	0.710381	0.730506	0.769498	0.733381	0.737439		0.612192	0.717169	0.744345	0.763843	0.757035	0.797872	0.776306	0.701283		0.719531	0.683366	0.810111	0.731446	0.797369	0.822755	0.710118	0.811548
	230	0.693178	0.748155	0.704149	0.706492	0.676044	0.726205	0.701791	0.716983		0.688293	0.726004	0.726789	0.712218	0.809468	0.795454	0.784968	0.735788		0.740339	0.731055	0.761923	0.724501	0.803949	0.811759	0.68856	0.854727
	231	0.670638	0.749911	0.705878	0.712598	0.707538	0.751835	0.698971	0.714831		0.638016	0.703621	0.651408	0.722425	0.782279	0.817146	0.787452	0.687063		0.760696	0.7763	0.74874	0.752863	0.834878	0.798521	0.691624	0.790174
	232	0.670905	0.749895	0.733155	0.732112	0.683163	0.712916	0.674354	0.745305		0.684673	0.73353	0.722888	0.741074	0.795754	0.836783	0.794362	0.703199		0.777689	0.806872	0.764608	0.74787	0.77908	0.763364	0.751957	0.784503
	233	0.67399	0.804416	0.700503	0.70129	0.690181	0.712142	0.704662	0.729504		0.709681	0.705036	0.70883	0.728155	0.826255	0.777758	0.770063	0.675603		0.76853	0.842943	0.719183	0.705957	0.771929	0.769121	0.771398	0.777423
	234	0.676094	0.807967	0.698865	0.703656	0.706471	0.747	0.68068	0.731232		0.672865	0.706205	0.720262	0.756082	0.75483	0.744448	0.800722	0.666069		0.754251	0.811185	0.741982	0.686873	0.778624	0.779047	0.754443	0.823845
	235	0.656988	0.793185	0.683295	0.714659	0.666521	0.719299	0.68807	0.73279		0.660215	0.694169	0.724296	0.755745	0.768218	0.773908	0.73917	0.67853		0.756911	0.892885	0.721669	0.719897	0.807963	0.770749	0.732818	0.806067
	236	0.664548	0.818373	0.690612	0.729135	0.712155	0.704264	0.696144	0.758866		0.652744	0.746128	0.640237	0.758385	0.769871	0.822256	0.755922	0.676884		0.752862	0.823401	0.768967	0.783701	0.82342	0.797749	0.698249	0.753948
	237	0.653214	0.764365	0.659894	0.710661	0.713897	0.694641	0.709858	0.743908		0.665961	0.744167	0.700044	0.739623	0.767208	0.808201	0.806794	0.700837		0.756914	0.808004	0.774965	0.744077	0.77446	0.806831	0.718259	0.769478
	238	0.663375	0.807672	0.677209	0.711509	0.721413	0.710529	0.757372	0.71227		0.678556	0.770105	0.717534	0.723104	0.770134	0.78987	0.813759	0.690938		0.718666	0.831921	0.791248	0.744597	0.781557	0.802851	0.719103	0.80559
	239	0.639593	0.813811	0.690766	0.735088	0.670726	0.651499	0.736208	0.735397		0.662941	0.779988	0.718509	0.734399	0.776107	0.795152	0.808093	0.675877		0.699707	0.848891	0.812445	0.693404	0.796119	0.795176	0.698979	0.816343
	240	0.697951	0.798185	0.702876	0.716702	0.722194	0.727078	0.64393	0.704351		0.652974	0.795781	0.71734	0.728664	0.751278	0.800687	0.783227	0.674452		0.753786	0.815846	0.797482	0.728023	0.789041	0.75871	0.696286	0.797894
	241	0.638271	0.795975	0.695435	0.721877	0.717996	0.718241	0.686948	0.693336		0.626441	0.711491	0.710426	0.75297	0.783033	0.815963	0.817315	0.637695		0.728458	0.828832	0.813794	0.672762	0.802487	0.794709	0.716817	0.777596
	242	0.613364	0.747633	0.712298	0.746604	0.688615	0.729113	0.692791	0.740393		0.619629	0.753966	0.749883	0.793123	0.727079	0.805679	0.835713	0.65426		0.698874	0.784438	0.818757	0.689673	0.744952	0.781238	0.624753	0.845009
	243	0.654292	0.762922	0.709422	0.751827	0.658587	0.746275	0.698924	0.732154		0.628435	0.774655	0.728424	0.764383	0.752757	0.815063	0.808059	0.685957		0.694725	0.826348	0.824108	0.682059	0.768145	0.775827	0.781767	0.844409
	244	0.665246	0.774941	0.680986	0.717575	0.651643	0.742682	0.696839	0.733478		0.65432	0.749663	0.720651	0.80678	0.727718	0.783003	0.788561	0.652853		0.730692	0.751569	0.815803	0.647438	0.737556	0.785289	0.705253	0.819133
	245	0.65853	0.809032	0.708015	0.716583	0.651133	0.729453	0.666322	0.735203		0.631961	0.758288	0.733708	0.781647	0.752695	0.799966	0.846895	0.67324		0.765265	0.830091	0.785625	0.659138	0.762096	0.790348	0.726057	0.788102
	246	0.64511	0.758424	0.706031	0.736161	0.694964	0.728358	0.713122	0.761936		0.649253	0.784977	0.702974	0.79041	0.75377	0.773672	0.826207	0.694297		0.718245	0.777514	0.774634	0.691518	0.7459	0.817372	0.743935	0.778306
	247	0.672784	0.805227	0.692552	0.703556	0.663854	0.692938	0.721893	0.76739		0.677707	0.779249	0.674334	0.823957	0.76587	0.757992	0.793819	0.70223		0.687587	0.77182	0.751721	0.691926	0.762838	0.807408	0.759523	0.761888
	248	0.672097	0.775388	0.689613	0.69486	0.681485	0.701631	0.694086	0.763413		0.660569	0.735283	0.70851	0.763358	0.754334	0.758831	0.786912	0.678303		0.708646	0.755648	0.757166	0.674494	0.798104	0.782165	0.739596	0.779668
	249	0.667304	0.762787	0.698305	0.726531	0.692448	0.715942	0.706788	0.746189		0.642488	0.789685	0.723564	0.745448	0.793411	0.765972	0.771521	0.71539		0.746103	0.768325	0.755339	0.659459	0.747173	0.802641	0.709797	0.757347
	250	0.685297	0.788151	0.702625	0.721062	0.676183	0.723691	0.698857	0.757615		0.672998	0.724787	0.691225	0.792651	0.812157	0.80946	0.807298	0.701174		0.735876	0.807165	0.780239	0.684707	0.750882	0.789476	0.697432	0.795411
	251	0.672406	0.774866	0.741567	0.73922	0.698128	0.730869	0.724212	0.689192		0.657073	0.73114	0.709183	0.767099	0.815244	0.751303	0.803459	0.692037		0.72072	0.82105	0.75244	0.675357	0.773465	0.765729	0.720251	0.749353
	252	0.651356	0.776661	0.714742	0.708961	0.713853	0.739733	0.74303	0.701379		0.657767	0.745827	0.728247	0.774644	0.804985	0.75314	0.831748	0.675839		0.692103	0.771579	0.762054	0.724373	0.81163	0.804042	0.720563	0.739043
	253	0.633454	0.803797	0.698934	0.745486	0.693153	0.751837	0.74629	0.744033		0.672735	0.770423	0.692192	0.766526	0.77472	0.750126	0.828646	0.707243		0.715734	0.769725	0.730246	0.715695	0.76951	0.803142	0.652175	0.787706
	254	0.640806	0.811975	0.697402	0.723977	0.705162	0.763726	0.736027	0.705952		0.681513	0.750932	0.710055	0.783815	0.794689	0.698688	0.876339	0.692222		0.712086	0.796988	0.792973	0.720228	0.768243	0.761459	0.67255	0.803116
	255	0.664591	0.801537	0.704385	0.709875	0.730504	0.740118	0.721118	0.722977		0.687991	0.782839	0.712962	0.794271	0.779598	0.716224	0.848859	0.700621		0.70182	0.825415	0.796892	0.723685	0.791701	0.764766	0.740424	0.761176
	256	0.669212	0.802418	0.718957	0.733953	0.716895	0.726409	0.730725	0.709676		0.703451	0.785452	0.706191	0.766277	0.771335	0.754825	0.811157	0.678712		0.730691	0.827825	0.787979	0.700362	0.788187	0.745426	0.684818	0.799442
	257	0.690149	0.785078	0.670836	0.728637	0.677379	0.731247	0.738696	0.7369		0.69236	0.790649	0.707359	0.783465	0.785126	0.749211	0.801073	0.688551		0.709294	0.79762	0.774246	0.702937	0.770533	0.767911	0.699863	0.826998
	258	0.659099	0.770006	0.667216	0.722384	0.662376	0.682646	0.74742	0.739982		0.719167	0.81801	0.713916	0.781707	0.784286	0.726631	0.801945	0.658427		0.699259	0.835383	0.749348	0.701447	0.74163	0.799238	0.742398	0.812994
	259	0.684693	0.755352	0.706593	0.705422	0.712823	0.694216	0.702066	0.744882		0.677076	0.754059	0.73958	0.7801	0.7688	0.756768	0.807051	0.721875		0.716071	0.832644	0.730516	0.681083	0.775301	0.777085	0.690528	0.800433
	260	0.662475	0.732397	0.706823	0.692704	0.687643	0.727316	0.737967	0.730737		0.707567	0.758676	0.770249	0.755156	0.771405	0.794391	0.815543	0.661935		0.729357	0.795076	0.769925	0.680242	0.769022	0.785474	0.718611	0.778935
	261	0.650791	0.747	0.712144	0.715081	0.686148	0.730922	0.709477	0.710397		0.692299	0.78984	0.795855	0.791613	0.799148	0.830652	0.871122	0.705651		0.755666	0.789974	0.786185	0.667813	0.772505	0.780242	0.755261	0.77725
	262	0.65888	0.78041	0.708092	0.726719	0.736162	0.742756	0.712448	0.746039		0.667886	0.739832	0.781373	0.747764	0.773979	0.836446	0.841347	0.639298		0.75502	0.809093	0.741393	0.688921	0.809369	0.795008	0.748931	0.766747
	263	0.649633	0.765898	0.726506	0.734797	0.712518	0.721602	0.717411	0.719705		0.64571	0.700604	0.733499	0.703485	0.757726	0.817973	0.823045	0.715167		0.764784	0.804574	0.725792	0.692733	0.781094	0.745075	0.768197	0.764933
	264	0.661381	0.744914	0.732041	0.72784	0.720134	0.724386	0.685469	0.701007		0.639976	0.77092	0.732473	0.739119	0.765508	0.799161	0.800049	0.683989		0.752683	0.808146	0.721236	0.692339	0.793925	0.750036	0.783639	0.752737
	265	0.634113	0.733636	0.696986	0.673881	0.709171	0.740429	0.707411	0.689257		0.688613	0.693825	0.752119	0.692018	0.746853	0.809621	0.821077	0.676918		0.761414	0.805509	0.750313	0.710981	0.770099	0.723926	0.799966	0.750074
	266	0.701825	0.758916	0.722316	0.737669	0.748354	0.705651	0.678302	0.702563		0.690644	0.796982	0.745689	0.720026	0.745893	0.784875	0.802927	0.731676		0.724122	0.727355	0.718323	0.695366	0.808976	0.76022	0.746636	0.802483
	267	0.652409	0.773349	0.720398	0.712044	0.736856	0.686543	0.656067	0.716657		0.694461	0.752086	0.721611	0.728544	0.752359	0.767118	0.797784	0.686825		0.706256	0.796775	0.736079	0.693549	0.785951	0.78335	0.778885	0.819633
	268	0.681395	0.762761	0.695838	0.703258	0.680835	0.681577	0.71108	0.687897		0.709681	0.781905	0.710735	0.698359	0.780235	0.796587	0.810806	0.642737		0.708105	0.807905	0.702279	0.698103	0.757001	0.820655	0.75141	0.797109
	269	0.681043	0.769286	0.708982	0.728295	0.664088	0.675112	0.690645	0.697826		0.71722	0.779122	0.723717	0.70366	0.763034	0.778933	0.779829	0.704336		0.707172	0.792228	0.699205	0.688794	0.753262	0.842418	0.741982	0.798616
	270	0.66201	0.796887	0.672784	0.726267	0.682138	0.675741	0.698704	0.690683		0.720365	0.763737	0.708996	0.730645	0.769981	0.756811	0.772314	0.695518		0.705157	0.749254	0.750585	0.670228	0.753837	0.797394	0.711596	0.764553
	271	0.655898	0.773946	0.681915	0.721321	0.717865	0.689249	0.679738	0.702251		0.707109	0.674627	0.67939	0.725892	0.72051	0.773432	0.766816	0.721349		0.70323	0.77615	0.773674	0.694253	0.77397	0.827432	0.685288	0.7238
	272	0.663564	0.761589	0.684853	0.733019	0.707327	0.689242	0.725426	0.738471		0.670837	0.698566	0.705109	0.708752	0.774335	0.747388	0.769958	0.704832		0.690375	0.754309	0.756047	0.669686	0.748647	0.814357	0.699148	0.775609
	273	0.658324	0.794676	0.716678	0.738759	0.71253	0.695814	0.728452	0.74423		0.674439	0.685433	0.696717	0.689295	0.783639	0.748638	0.784694	0.702987		0.662068	0.811598	0.68653	0.671987	0.788988	0.795846	0.702183	0.673023
	274	0.673564	0.814811	0.682965	0.714565	0.725029	0.715357	0.709785	0.748563		0.661456	0.716529	0.695468	0.707104	0.757365	0.754173	0.784911	0.687759		0.670386	0.775293	0.744207	0.683946	0.827571	0.791889	0.780337	0.745768
	275	0.651933	0.826673	0.69215	0.739624	0.733594	0.711983	0.721548	0.713502		0.645585	0.685154	0.683148	0.701404	0.746794	0.737962	0.795821	0.695621		0.711968	0.788793	0.79259	0.66372	0.851031	0.773728	0.746947	0.747081
	276	0.624327	0.793687	0.69308	0.710055	0.716073	0.742387	0.706669	0.691739		0.648145	0.713525	0.715613	0.683974	0.745673	0.722056	0.767809	0.698788		0.722187	0.818184	0.709569	0.691339	0.788656	0.775766	0.795543	0.707057
	277	0.650345	0.772597	0.711229	0.73306	0.715285	0.780565	0.723579	0.718062		0.645347	0.707215	0.738523	0.701455	0.771629	0.712977	0.821213	0.724655		0.713992	0.798931	0.771269	0.738195	0.840608	0.795159	0.780018	0.750191
	278	0.648158	0.791689	0.734372	0.708397	0.697371	0.727437	0.74437	0.716062		0.634966	0.721271	0.720742	0.692036	0.792927	0.746438	0.818629	0.691297		0.687326	0.873688	0.747758	0.670669	0.817113	0.775497	0.768162	0.782555
	279	0.704156	0.783253	0.708355	0.70893	0.702028	0.754014	0.72226	0.720006		0.641406	0.780215	0.720997	0.700322	0.772582	0.768193	0.782327	0.636711		0.641195	0.878762	0.726389	0.718655	0.81103	0.758663	0.725793	0.731253
	280	0.695412	0.73674	0.70988	0.698534	0.698022	0.775037	0.718079	0.708793		0.634111	0.743775	0.723484	0.678348	0.782643	0.738157	0.74668	0.722579		0.693763	0.818873	0.718261	0.617576	0.819623	0.773597	0.745907	0.74447
	281	0.696435	0.726969	0.648687	0.699297	0.696607	0.783569	0.702213	0.71764		0.683938	0.752165	0.761021	0.698415	0.772791	0.716759	0.869609	0.7062		0.714896	0.848517	0.78956	0.712018	0.828996	0.78951	0.758106	0.744143
	282	0.678071	0.76885	0.700597	0.704399	0.717149	0.804277	0.707504	0.724075		0.693799	0.713608	0.771929	0.698964	0.779681	0.67759	0.801474	0.662915		0.712532	0.824957	0.77878	0.713889	0.773691	0.771952	0.757209	0.686805
	283	0.673569	0.777326	0.68443	0.695888	0.688399	0.768721	0.701383	0.712737		0.708296	0.764625	0.771951	0.705781	0.765605	0.728438	0.807732	0.681455		0.712779	0.79084	0.756549	0.690243	0.770485	0.751687	0.729195	0.740523
	284	0.672725	0.738264	0.699747	0.712751	0.674227	0.762109	0.709138	0.713073		0.710196	0.821115	0.756027	0.715321	0.749078	0.778033	0.775452	0.72413		0.718057	0.789018	0.740616	0.714779	0.762568	0.746572	0.710748	0.707783
	285	0.669675	0.726795	0.688264	0.700493	0.726492	0.751766	0.748332	0.749875		0.667005	0.732795	0.69667	0.710397	0.781534	0.788878	0.81879	0.723003		0.728129	0.796577	0.780002	0.707522	0.773649	0.772613	0.739977	0.729966

## Sheet: Fig.6d(bottom)
	1month mice average EE
	mpk	light								dark
	0	3.98362	4.43406	4.02148	4.85894	3.37119	5.02887	4.28342	4.27378	4.66923	4.66273	4.58469	4.70861	3.86795	4.90489	4.43283	5.61876
	2	3.06508	3.53926	5.67819	4.95321	4.42812	6.92882	5.55311	3.48835	4.44686	3.97637	6.334	5.78258	4.98093	7.61332	5.77428	3.71505
	10	5.59683	3.94945	4.05522	5.77283	5.91049	6.29697	5.42482	5.3106	6.21141	4.68693	4.99321	6.84145	6.65305	7.40077	6.41645	5.95766
	Table Analyzed	1month mice average EE sta							Compare column means (main column effect)
	Two-way ANOVA	Ordinary							Number of families	1
	Alpha	0.05							Number of comparisons per family	15
									Alpha	0.05
	Source of Variation	% of total variation	P value	P value summary	Significant?
	Row Factor	31.89	0.0016	**	Yes				Tukey's multiple comparisons test	Mean Diff.	95.00% CI of diff.	Below threshold?	Summary	Adjusted P Value
	Column Factor	31	0.0005	***	Yes
									light 0 vs. dark 0	-0.3993	-1.562 to 0.7634	No	ns	0.9029
	ANOVA table	SS (Type III)	DF	MS	F (DFn, DFd)	P value			light 0 vs. light 2	-0.4223	-1.585 to 0.7404	No	ns	0.8802
	Row Factor	17.91	7	2.559	F (7, 35) = 4.297	P=0.0016			light 0 vs. dark 2	-1.046	-2.209 to 0.1167	No	ns	0.0984
	Column Factor	17.41	5	3.483	F (5, 35) = 5.847	P=0.0005			light 0 vs. light 10	-1.008	-2.170 to 0.1550	No	ns	0.1212
	Residual	20.85	35	0.5956					light 0 vs. dark 10	-1.863	-3.026 to -0.7005	Yes	***	0.0004
									dark 0 vs. light 2	-0.02306	-1.186 to 1.140	No	ns	>0.9999
	Spearman's test for heteroscedasticity								dark 0 vs. dark 2	-0.6467	-1.809 to 0.5160	No	ns	0.556
	Rs of predicted Y vs. |residual|	-0.1306							dark 0 vs. light 10	-0.6084	-1.771 to 0.5543	No	ns	0.6186
	P value (one tailed)	0.1882							dark 0 vs. dark 10	-1.464	-2.627 to -0.3012	Yes	**	0.0069
	Passed (P > 0.05)?	Yes							light 2 vs. dark 2	-0.6237	-1.786 to 0.5391	No	ns	0.5938
									light 2 vs. light 10	-0.5854	-1.748 to 0.5774	No	ns	0.656
	Normality of Residuals								light 2 vs. dark 10	-1.441	-2.604 to -0.2781	Yes	**	0.0081
	Test name	Statistics	P value	Passed normality test (alpha=0.05)?	P value summary				dark 2 vs. light 10	0.03827	-1.124 to 1.201	No	ns	>0.9999
	Anderson-Darling (A2*)	0.2328	0.787	Yes	ns				dark 2 vs. dark 10	-0.8172	-1.980 to 0.3456	No	ns	0.3019
	D'Agostino-Pearson omnibus (K2)	1.452	0.4838	Yes	ns				light 10 vs. dark 10	-0.8555	-2.018 to 0.3073	No	ns	0.2559
	Shapiro-Wilk (W)	0.9778	0.4917	Yes	ns
	Kolmogorov-Smirnov (distance)	0.06548	0.1	Yes	ns
									Test details	Mean 1	Mean 2	Mean Diff.	SE of diff.	N1	N2	q	DF
	Data summary
	Number of columns (Column Factor)	6							light 0 vs. dark 0	4.282	4.681	-0.3993	0.3859	8	8	1.463	35
	Number of rows (Row Factor)	8							light 0 vs. light 2	4.282	4.704	-0.4223	0.3859	8	8	1.548	35
	Number of values	48							light 0 vs. dark 2	4.282	5.328	-1.046	0.3859	8	8	3.834	35
									light 0 vs. light 10	4.282	5.29	-1.008	0.3859	8	8	3.693	35
									light 0 vs. dark 10	4.282	6.145	-1.863	0.3859	8	8	6.829	35
									dark 0 vs. light 2	4.681	4.704	-0.02306	0.3859	8	8	0.0845	35
	Normality of Residuals								dark 0 vs. dark 2	4.681	5.328	-0.6467	0.3859	8	8	2.37	35
	Test name	Statistics	P value	Passed normality test (alpha=0.05)?	P value summary				dark 0 vs. light 10	4.681	5.29	-0.6084	0.3859	8	8	2.23	35
	Anderson-Darling (A2*)	0.5936	0.1171	Yes	ns				dark 0 vs. dark 10	4.681	6.145	-1.464	0.3859	8	8	5.365	35
	D'Agostino-Pearson omnibus (K2)	0.4619	0.7938	Yes	ns				light 2 vs. dark 2	4.704	5.328	-0.6237	0.3859	8	8	2.286	35
	Shapiro-Wilk (W)	0.9616	0.1169	Yes	ns				light 2 vs. light 10	4.704	5.29	-0.5854	0.3859	8	8	2.145	35
	Kolmogorov-Smirnov (distance)	0.1012	0.1	Yes	ns				light 2 vs. dark 10	4.704	6.145	-1.441	0.3859	8	8	5.281	35
									dark 2 vs. light 10	5.328	5.29	0.03827	0.3859	8	8	0.1403	35
	Data summary								dark 2 vs. dark 10	5.328	6.145	-0.8172	0.3859	8	8	2.995	35
	Number of treatments (columns)	6							light 10 vs. dark 10	5.29	6.145	-0.8555	0.3859	8	8	3.135	35
	Number of values (total)	48
	1month mice average RQ
	light 0	dark 0	light 2	dark 2	light 10	dark 10			Table Analyzed	1month mice average RQ						Compare column means (main column effect)
	0.705124	0.69025	0.691764	0.677226	0.761538	0.746212
	0.77218	0.779863	0.752088	0.767982	0.809704	0.813319			Two-way ANOVA	Ordinary						Number of families	1
	0.724305	0.706993	0.736734	0.741526	0.709645	0.722853			Alpha	0.05						Number of comparisons per family	15
	0.714641	0.720082	0.75161	0.768469	0.699719	0.717111										Alpha	0.05
	0.707572	0.706767	0.772448	0.785165	0.710708	0.765228			Source of Variation	% of total variation	P value	P value summary	Significant?
	0.748246	0.748589	0.803857	0.794337	0.809112	0.798334			Row Factor	40.5	0.0016	**	Yes			Tukey's multiple comparisons test	Mean Diff.	95.00% CI of diff.	Below threshold?	Summary	Adjusted P Value
	0.719234	0.711442	0.830279	0.802245	0.731054	0.734927			Column Factor	12.56	0.1242	ns	No
	0.746349	0.725969	0.699961	0.692695	0.770871	0.78893										light 0 vs. dark 0	0.005962	-0.04098 to 0.05290	No	ns	0.9988
									ANOVA table	SS (Type III)	DF	MS	F (DFn, DFd)	P value		light 0 vs. light 2	-0.02514	-0.07207 to 0.02180	No	ns	0.5954
									Row Factor	0.02932	7	0.004188	F (7, 35) = 4.315	P=0.0016		light 0 vs. dark 2	-0.024	-0.07094 to 0.02294	No	ns	0.6412
									Column Factor	0.009091	5	0.001818	F (5, 35) = 1.873	P=0.1242		light 0 vs. light 10	-0.02059	-0.06752 to 0.02635	No	ns	0.7712
									Residual	0.03397	35	0.0009706				light 0 vs. dark 10	-0.03116	-0.07810 to 0.01578	No	ns	0.3626
																dark 0 vs. light 2	-0.0311	-0.07804 to 0.01584	No	ns	0.3647
									Spearman's test for heteroscedasticity							dark 0 vs. dark 2	-0.02996	-0.07690 to 0.01698	No	ns	0.4055
									Rs of predicted Y vs. |residual|	0.1836						dark 0 vs. light 10	-0.02655	-0.07349 to 0.02039	No	ns	0.5381
									P value (one tailed)	0.1059						dark 0 vs. dark 10	-0.03712	-0.08406 to 0.009818	No	ns	0.19
									Passed (P > 0.05)?	Yes						light 2 vs. dark 2	0.001137	-0.04580 to 0.04807	No	ns	>0.9999
																light 2 vs. light 10	0.004549	-0.04239 to 0.05149	No	ns	0.9997
									Normality of Residuals							light 2 vs. dark 10	-0.006022	-0.05296 to 0.04092	No	ns	0.9988
									Test name	Statistics	P value	Passed normality test (alpha=0.05)?	P value summary			dark 2 vs. light 10	0.003412	-0.04353 to 0.05035	No	ns	>0.9999
									Anderson-Darling (A2*)	0.4248	0.305	Yes	ns			dark 2 vs. dark 10	-0.007158	-0.05410 to 0.03978	No	ns	0.9972
									D'Agostino-Pearson omnibus (K2)	0.6245	0.7318	Yes	ns			light 10 vs. dark 10	-0.01057	-0.05751 to 0.03637	No	ns	0.9832
									Shapiro-Wilk (W)	0.9796	0.5635	Yes	ns
									Kolmogorov-Smirnov (distance)	0.09303	0.1	Yes	ns
																Test details	Mean 1	Mean 2	Mean Diff.	SE of diff.	N1	N2	q	DF
									Data summary
									Number of columns (Column Factor)	6						light 0 vs. dark 0	0.7297	0.7237	0.005962	0.01558	8	8	0.5413	35
									Number of rows (Row Factor)	8						light 0 vs. light 2	0.7297	0.7548	-0.02514	0.01558	8	8	2.282	35
									Number of values	48						light 0 vs. dark 2	0.7297	0.7537	-0.024	0.01558	8	8	2.179	35
																light 0 vs. light 10	0.7297	0.7503	-0.02059	0.01558	8	8	1.869	35
																light 0 vs. dark 10	0.7297	0.7609	-0.03116	0.01558	8	8	2.829	35
																dark 0 vs. light 2	0.7237	0.7548	-0.0311	0.01558	8	8	2.823	35
																dark 0 vs. dark 2	0.7237	0.7537	-0.02996	0.01558	8	8	2.72	35
																dark 0 vs. light 10	0.7237	0.7503	-0.02655	0.01558	8	8	2.41	35
																dark 0 vs. dark 10	0.7237	0.7609	-0.03712	0.01558	8	8	3.37	35
																light 2 vs. dark 2	0.7548	0.7537	0.001137	0.01558	8	8	0.1032	35
																light 2 vs. light 10	0.7548	0.7503	0.004549	0.01558	8	8	0.413	35
																light 2 vs. dark 10	0.7548	0.7609	-0.006022	0.01558	8	8	0.5467	35
																dark 2 vs. light 10	0.7537	0.7503	0.003412	0.01558	8	8	0.3098	35
																dark 2 vs. dark 10	0.7537	0.7609	-0.007158	0.01558	8	8	0.6499	35
																light 10 vs. dark 10	0.7503	0.7609	-0.01057	0.01558	8	8	0.9597	35
		body temperature 1month HFD mice
		0	2	4	10		Table Analyzed	body temperature 1month HFD mice						Table Analyzed	body temperature 1month HFD mice		Number of families	1
		35.3	34.8	35.6	36.2		Data sets analyzed	A-D									Number of comparisons per family	6
		33.5	35.8	35.8	35									Kruskal-Wallis test			Alpha	0.05
		35	36	35.8	36.1		ANOVA summary							P value	0.5281
		36	36.2	34.6	35.7		F	0.7556						Exact or approximate P value?	Approximate		Dunn's multiple comparisons test	Mean rank diff.	Significant?	Summary	Adjusted P Value
		35	36.5	35.2	34.4		P value	0.53						P value summary	ns		0 vs. 2	-5.929	No	ns	>0.9999	A-B
		35.7	35.3	34.4	36		P value summary	ns						Do the medians vary signif. (P < 0.05)?	No		0 vs. 4	-0.9286	No	ns	>0.9999	A-C
		35.6	35.2	35.8	34.9		Significant diff. among means (P < 0.05)?	No						Number of groups	4		0 vs. 10	-3.429	No	ns	>0.9999	A-D
							R squared	0.0863						Kruskal-Wallis statistic	2.22		2 vs. 4	5	No	ns	>0.9999	B-C
																	2 vs. 10	2.5	No	ns	>0.9999	B-D
							Brown-Forsythe test							Data summary			4 vs. 10	-2.5	No	ns	>0.9999	C-D
							F (DFn, DFd)	0.09075 (3, 24)						Number of treatments (columns)	4
							P value	0.9644						Number of values (total)	28		Test details	Mean rank 1	Mean rank 2	Mean rank diff.	n1	n2	Z
							P value summary	ns									0 vs. 2	11.93	17.86	-5.929	7	7	1.353
							Are SDs significantly different (P < 0.05)?	No									0 vs. 4	11.93	12.86	-0.9286	7	7	0.2119
																	0 vs. 10	11.93	15.36	-3.429	7	7	0.7823
							Bartlett's test										2 vs. 4	17.86	12.86	5	7	7	1.141
							Bartlett's statistic (corrected)	0.7471									2 vs. 10	17.86	15.36	2.5	7	7	0.5705
							P value	0.8621									4 vs. 10	12.86	15.36	-2.5	7	7	0.5705
							P value summary	ns
							Are SDs significantly different (P < 0.05)?	No
							ANOVA table	SS	DF	MS	F (DFn, DFd)	P value
							Treatment (between columns)	1.07	3	0.3567	F (3, 24) = 0.7556	P=0.5300
							Residual (within columns)	11.33	24	0.472
							Total	12.4	27
							Model comparison	SS	DF	Probability it is correct
							Null H. All population means identical	12.4	27	94.58%
							Alternative H: Distinct population means	11.33	24	5.416%
							Ratio of probabilities			17.46
							Difference in AICc			-5.72
							Normality of Residuals
							Test name	Statistics	P value	Passed normality test (alpha=0.05)?	P value summary
							Anderson-Darling (A2*)	0.7438	0.0465	No	*
							D'Agostino-Pearson omnibus (K2)	3.194	0.2025	Yes	ns
							Shapiro-Wilk (W)	0.9254	0.0473	No	*
							Kolmogorov-Smirnov (distance)	0.1458	0.1	Yes	ns
							Data summary
							Number of treatments (columns)	4
							Number of values (total)	28

## Sheet: Fig.6e
					WT vehicle	WT 2 mpk Aldostatin	AMPKαLKO vehicle	AMPKαLKO 2mpk Aldostatin
					132.285	62.0942	179.233	158.884
					145.733	47.2558	193.261	172.415
					156.259	34.9778	173.294	166.504
					173.616	64.7716	188.284	170.209
					177.206	72.038	160.964	167.013
					117.771	93.5567	156.11	178.255
					182.453	80.617	135.696	120.031
					169.54	51.2809	148.381	119.207
	Table Analyzed	HFD liver TG mice long-term alpha WT KO						Compare column means (main column effect)
	Two-way ANOVA	Ordinary						Number of families	1
	Alpha	0.05						Number of comparisons per family	6
								Alpha	0.05
	Source of Variation	% of total variation	P value	P value summary	Significant?
	Row Factor	2.921	0.7791	ns	No			Tukey's multiple comparisons test	Mean Diff.	95.00% CI of diff.	Below threshold?	Summary	Adjusted P Value
	Column Factor	81.44	<0.0001	****	Yes
								WT vehicle vs. WT 2 mpk Aldostatin	93.53	61.79 to 125.3	Yes	****	<0.0001
	ANOVA table	SS (Type III)	DF	MS	F (DFn, DFd)	P value		WT vehicle vs. AMPKαLKO vehicle	-10.05	-41.79 to 21.70	No	ns	0.8141
	Row Factor	2036	7	290.8	F (7, 21) = 0.5605	P=0.7791		WT vehicle vs. AMPKαLKO 2mpk Aldostatin	0.2932	-31.45 to 32.04	No	ns	>0.9999
	Column Factor	56758	3	18919	F (3, 21) = 36.47	P<0.0001		WT 2 mpk Aldostatin vs. AMPKαLKO vehicle	-103.6	-135.3 to -71.83	Yes	****	<0.0001
	Residual	10895	21	518.8				WT 2 mpk Aldostatin vs. AMPKαLKO 2mpk Aldostatin	-93.24	-125.0 to -61.50	Yes	****	<0.0001
								AMPKαLKO vehicle vs. AMPKαLKO 2mpk Aldostatin	10.34	-21.41 to 42.08	No	ns	0.8009
	Spearman's test for heteroscedasticity
	Rs of predicted Y vs. |residual|	-0.1811
	P value (one tailed)	0.1606						Test details	Mean 1	Mean 2	Mean Diff.	SE of diff.	N1	N2	q	DF
	Passed (P > 0.05)?	Yes
								WT vehicle vs. WT 2 mpk Aldostatin	156.9	63.32	93.53	11.39	8	8	11.61	21
	Normality of Residuals							WT vehicle vs. AMPKαLKO vehicle	156.9	166.9	-10.05	11.39	8	8	1.247	21
	Test name	Statistics	P value	Passed normality test (alpha=0.05)?	P value summary			WT vehicle vs. AMPKαLKO 2mpk Aldostatin	156.9	156.6	0.2932	11.39	8	8	0.03641	21
	Anderson-Darling (A2*)	0.3207	0.5162	Yes	ns			WT 2 mpk Aldostatin vs. AMPKαLKO vehicle	63.32	166.9	-103.6	11.39	8	8	12.86	21
	D'Agostino-Pearson omnibus (K2)	1.442	0.4863	Yes	ns			WT 2 mpk Aldostatin vs. AMPKαLKO 2mpk Aldostatin	63.32	156.6	-93.24	11.39	8	8	11.58	21
	Shapiro-Wilk (W)	0.9714	0.5396	Yes	ns			AMPKαLKO vehicle vs. AMPKαLKO 2mpk Aldostatin	166.9	156.6	10.34	11.39	8	8	1.284	21
	Kolmogorov-Smirnov (distance)	0.1318	0.1	Yes	ns
	Data summary
	Number of columns (Column Factor)	4
	Number of rows (Row Factor)	8
	Number of values	32

## Sheet: Fig.6f
							TAG synthesis in alpha WT LKO liver
							WT vehicle	WT 2 mpk aldolazin	AMPKαLKO vehicle	AMPKαLKO 2 mpk aldolazin
							1.08746	0.796976	1.2665	0.779028
							0.946101	0.731353	1.10131	1.13481
							1.10248	0.697055	0.460486	1.04847
							0.863966	0.503723	1.17171	0.913712
	Table Analyzed	TAG synthesis in alpha WT LKO liver						WT vehicle	WT 2 mpk aldolazin
							Number of values	4	4
	Column B	WT 2 mpk aldolazin
	vs.	vs.					Minimum	0.863966	0.503723
	Column A	WT vehicle					25% Percentile	0.8845	0.552056
							Median	1.01678	0.714204
	Unpaired t test						75% Percentile	1.09872	0.78057
	P value	0.0098					Maximum	1.10248	0.796976
	P value summary	**
	Significantly different (P < 0.01)?	Yes					Mean	1	0.682277
	One- or two-tailed P value?	Two-tailed					Std. Deviation	0.114834	0.126048
	t, df	t=3.726662, df=6					Std. Error of Mean	0.0574169	0.063024
	How big is the difference?						Lower 95% CI	0.664633	0.314159
	Mean of column A	1					Upper 95% CI	1.33537	1.05039
	Mean of column B	0.682277
	Difference between means (B - A) ± SEM	-0.3177233 ± 0.08525679
	99% confidence interval	-0.6338067 to -0.001639837
	R squared (eta squared)	0.698311
	F test to compare variances
	F, DFn, Dfd	1.204847, 3, 3
	P value	0.8819
	P value summary	ns
	Significantly different (P < 0.01)?	No
	Model comparison	SS	DF	Probability it is correct
	Null H. Population means identical	0.289121	7	11.98944%
	Alternative H: Distinct population means	0.0872246	6	88.01056%
	Ratio of probabilities			7.34067
	Difference in AICc			3.98686
	Normality of Residuals
	Test name	Statistics	P value	Passed normality test (alpha=0.01)?	P value summary
	Anderson-Darling (A2*)	0.37202	0.3254	Yes	ns
	D'Agostino-Pearson omnibus (K2)	1.39243	0.4985	Yes	ns
	Shapiro-Wilk (W)	0.896053	0.2661	Yes	ns
	Kolmogorov-Smirnov (distance)	0.177662	0.1	Yes	ns
	Data analyzed
	Sample size, column A	4
	Sample size, column B	4
	Table Analyzed	TAG synthesis in alpha WT/LKO liver						AMPKαLKO vehicle	AMPKαLKO 2mpk aldolazin
							Number of values	4	4
	Column D	AMPKαLKO 2mpk aldolazin
	vs.	vs.					Minimum	0.460486	0.779028
	Column C	AMPKαLKO vehicle					25% Percentile	0.620691	0.812699
							Median	1.13651	0.981092
	Unpaired t test						75% Percentile	1.2428	1.11322
	P value	0.8813					Maximum	1.2665	1.13481
	P value summary	ns
	Significantly different (P < 0.01)?	No					Mean	1	0.969005
	One- or two-tailed P value?	Two-tailed					Std. Deviation	0.365989	0.155943
	t, df	t=0.1558218, df=6					Std. Error of Mean	0.182994	0.0779713
	How big is the difference?						Lower 95% CI	-0.0688531	0.513582
	Mean of column C	1					Upper 95% CI	2.06885	1.42443
	Mean of column D	0.969005
	Difference between means (D - C) ± SEM	-0.03099500 ± 0.1989131
	99% confidence interval	-0.7684511 to 0.7064611
	R squared (eta squared)	0.00403043
	F test to compare variances
	F, DFn, Dfd	5.508152, 3, 3
	P value	0.1948
	P value summary	ns
	Significantly different (P < 0.01)?	No
	Model comparison	SS	DF	Probability it is correct
	Null H. Population means identical	0.476718	7	94.17966%
	Alternative H: Distinct population means	0.474797	6	5.820339%
	Ratio of probabilities			16.1811
	Difference in AICc			-5.56769
	Normality of Residuals
	Test name	Statistics	P value	Passed normality test (alpha=0.01)?	P value summary
	Anderson-Darling (A2*)	0.498076	0.1459	Yes	ns
	D'Agostino-Pearson omnibus (K2)	5.42781	0.0663	Yes	ns
	Shapiro-Wilk (W)	0.868187	0.1447	Yes	ns
	Kolmogorov-Smirnov (distance)	0.244866	0.1	Yes	ns
	Data analyzed
	Sample size, column C	4
	Sample size, column D	4

## Sheet: Fig.6g
							TAG synthesis in alpha WT/KO PH
							WT vehicle	WT 2 mpk aldolazin	AMPKαKO vehicle	AMPKαKO 2 mpk aldolazin
							1.00594	0.8403	0.999955	1.09613
							1.17482	0.733134	0.8604	0.94253
							0.998305	0.810964	1.10682	0.996694
							0.820943	0.732788	1.03283	0.899594
	Table Analyzed	TAG synthesis in alpha WT/KO PH						WT vehicle	WT 2 mpk aldolazin
							Number of values	4	4
	Column B	WT 2 mpk aldolazin
	vs.	vs.					Minimum	0.820943	0.732788
	Column A	WT vehicle					25% Percentile	0.865283	0.732874
							Median	1.00212	0.772049
	Unpaired t test						75% Percentile	1.1326	0.832966
	P value	0.029					Maximum	1.17481	0.8403
	P value summary	*
	Significantly different (P < 0.01)?	No					Mean	1	0.779296
	One- or two-tailed P value?	Two-tailed					Std. Deviation	0.144522	0.0548278
	t, df	t=2.855658, df=6					Std. Error of Mean	0.0722611	0.0274139
	How big is the difference?						Lower 95% CI	0.57793	0.619174
	Mean of column A	1					Upper 95% CI	1.42207	0.939419
	Mean of column B	0.779296
	Difference between means (B - A) ± SEM	-0.2207035 ± 0.07728638
	99% confidence interval	-0.5072372 to 0.06583020
	R squared (eta squared)	0.576115
	F test to compare variances
	F, DFn, Dfd	6.948108, 3, 3
	P value	0.1457
	P value summary	ns
	Significantly different (P < 0.01)?	No
	Model comparison	SS	DF	Probability it is correct
	Null H. Population means identical	0.169098	7	34.67914%
	Alternative H: Distinct population means	0.0716782	6	65.32086%
	Ratio of probabilities			1.88358
	Difference in AICc			1.26635
	Normality of Residuals
	Test name	Statistics	P value	Passed normality test (alpha=0.01)?	P value summary
	Anderson-Darling (A2*)	0.283467	0.5328	Yes	ns
	D'Agostino-Pearson omnibus (K2)	1.26518	0.5312	Yes	ns
	Shapiro-Wilk (W)	0.958989	0.8004	Yes	ns
	Kolmogorov-Smirnov (distance)	0.197899	0.1	Yes	ns
	Data analyzed
	Sample size, column A	4
	Sample size, column B	4
	Table Analyzed	TAG synthesis in alpha WT/KO PH						AMPKαKO vehicle	AMPKαKO 2 mpk aldolazin
							Number of values	4	4
	Column D	AMPKαKO 2 mpk aldolazin
	vs.	vs.					Minimum	0.8604	0.899594
	Column C	AMPKαKO vehicle					25% Percentile	0.895288	0.910328
							Median	1.01639	0.969612
	Unpaired t test						75% Percentile	1.08832	1.07127
	P value	0.8158					Maximum	1.10682	1.09613
	P value summary	ns
	Significantly different (P < 0.01)?	No					Mean	1	0.983738
	One- or two-tailed P value?	Two-tailed					Std. Deviation	0.10324	0.0848116
	t, df	t=0.2434255, df=6					Std. Error of Mean	0.0516201	0.0424058
	How big is the difference?						Lower 95% CI	0.698492	0.73605
	Mean of column C	1					Upper 95% CI	1.30151	1.23143
	Mean of column D	0.983738
	Difference between means (D - C) ± SEM	-0.01626200 ± 0.06680484
	99% confidence interval	-0.2639361 to 0.2314121
	R squared (eta squared)	0.00977941
	F test to compare variances
	F, DFn, Dfd	1.481791, 3, 3
	P value	0.7544
	P value summary	ns
	Significantly different (P < 0.01)?	No
	Model comparison	SS	DF	Probability it is correct
	Null H. Population means identical	0.0540836	7	94.05142%
	Alternative H: Distinct population means	0.0535546	6	5.948576%
	Ratio of probabilities			15.8108
	Difference in AICc			-5.52138
	Normality of Residuals
	Test name	Statistics	P value	Passed normality test (alpha=0.01)?	P value summary
	Anderson-Darling (A2*)	0.185707	0.862	Yes	ns
	D'Agostino-Pearson omnibus (K2)	0.186949	0.9108	Yes	ns
	Shapiro-Wilk (W)	0.958562	0.7963	Yes	ns
	Kolmogorov-Smirnov (distance)	0.138993	0.1	Yes	ns
	Data analyzed
	Sample size, column C	4
	Sample size, column D	4

## Sheet: Fig6h
			time/min	WT vehicle						WT aldolazin						AMPKαLKO vehicle						AMPKαLKO aldolazin
			0	11.1	11.9	12.1	9.3			8.9	10.1	9.1	8.7			10.5	11.6	10.4	12.1			13.1	9.1	9.8	8.1
			20	24.6	25	23	24			19.9	18.9	17.6	20.6			24.3	24.3	22.6	21.6			20.9	19.9	22.7	20.9
			40	24.6	27	27.3	29.4			20.9	20.3	19.2	21.9			29.4	27	28	27			23.4	24.3	24.2	22.6
			60	30.4	29.4	31.1	27.9			20.3	19.9	21.6	18.2			30	29.7	27.7	28.8			27.6	25.3	27.1	26.2
			90	23	23.4	26.2	21.3			16	15.2	19.6	17.2			21.6	26.5	26.2	20			24.3	17.3	21.2	23.2
	Table Analyzed	ipGTT of HFD AMPK-LKO mice								Within each row, compare columns (simple effects within rows)
	Two-way RM ANOVA	Matching: Stacked								Number of families	5
	Assume sphericity?	No								Number of comparisons per family	6
	Alpha	0.05								Alpha	0.05
	Source of Variation	% of total variation	P value	P value summary	Significant?	Geisser-Greenhouse's epsilon				Tukey's multiple comparisons test	Mean Diff.	95.00% CI of diff.	Below threshold?	Summary	Adjusted P Value
	Time x Column Factor	2.947	0.0031	**	Yes
	Time	77.83	<0.0001	****	Yes	0.5925				Row 1
	Column Factor	14.19	<0.0001	****	Yes					WT vehicle vs. WT aldolazin	1.9	-0.8752 to 4.675	No	ns	0.1583
	Subject	1.148	0.3225	ns	No					WT vehicle vs. AMPKαLKO vehicle	-0.05	-2.826 to 2.726	No	ns	0.9999
										WT vehicle vs. AMPKαLKO aldolazin	1.075	-3.615 to 5.765	No	ns	0.8271
	ANOVA table	SS	DF	MS	F (DFn, DFd)	P value				WT aldolazin vs. AMPKαLKO vehicle	-1.95	-3.799 to -0.1011	Yes	*	0.0406
	Time x Column Factor	94.92	12	7.91	F (12, 48) = 3.034	P=0.0031				WT aldolazin vs. AMPKαLKO aldolazin	-0.825	-5.760 to 4.110	No	ns	0.8794
	Time	2507	4	626.7	F (2.370, 28.44) = 240.3	P<0.0001				AMPKαLKO vehicle vs. AMPKαLKO aldolazin	1.125	-3.677 to 5.927	No	ns	0.7738
	Column Factor	457.2	3	152.4	F (3, 12) = 49.44	P<0.0001
	Subject	36.99	12	3.082	F (12, 48) = 1.182	P=0.3225				Row 2
	Residual	125.2	48	2.607						WT vehicle vs. WT aldolazin	4.9	2.059 to 7.741	Yes	**	0.005
										WT vehicle vs. AMPKαLKO vehicle	0.95	-1.953 to 3.853	No	ns	0.6556
	Data summary									WT vehicle vs. AMPKαLKO aldolazin	3.05	0.4661 to 5.634	Yes	*	0.0256
	Number of columns (Column Factor)	4								WT aldolazin vs. AMPKαLKO vehicle	-3.95	-7.178 to -0.7221	Yes	*	0.0212
	Number of rows (Time)	5								WT aldolazin vs. AMPKαLKO aldolazin	-1.85	-4.888 to 1.188	No	ns	0.2498
	Number of subjects (Subject)	16								AMPKαLKO vehicle vs. AMPKαLKO aldolazin	2.1	-0.9845 to 5.184	No	ns	0.1853
	Number of missing values	0
										Row 3
										WT vehicle vs. WT aldolazin	6.5	2.245 to 10.76	Yes	**	0.0096
										WT vehicle vs. AMPKαLKO vehicle	-0.775	-5.030 to 3.480	No	ns	0.8993
										WT vehicle vs. AMPKαLKO aldolazin	3.45	-0.8900 to 7.790	No	ns	0.1002
										WT aldolazin vs. AMPKαLKO vehicle	-7.275	-10.05 to -4.502	Yes	***	0.0004
										WT aldolazin vs. AMPKαLKO aldolazin	-3.05	-5.528 to -0.5719	Yes	*	0.0217
										AMPKαLKO vehicle vs. AMPKαLKO aldolazin	4.225	1.735 to 6.715	Yes	**	0.0052
										Row 4
										WT vehicle vs. WT aldolazin	9.7	6.285 to 13.12	Yes	***	0.0003
										WT vehicle vs. AMPKαLKO vehicle	0.65	-2.425 to 3.725	No	ns	0.8731
										WT vehicle vs. AMPKαLKO aldolazin	3.15	0.08565 to 6.214	Yes	*	0.045
										WT aldolazin vs. AMPKαLKO vehicle	-9.05	-12.15 to -5.949	Yes	***	0.0003
										WT aldolazin vs. AMPKαLKO aldolazin	-6.55	-9.641 to -3.459	Yes	**	0.0017
										AMPKαLKO vehicle vs. AMPKαLKO aldolazin	2.5	-0.008536 to 5.009	No	ns	0.0507
										Row 5
										WT vehicle vs. WT aldolazin	6.475	1.633 to 11.32	Yes	*	0.0141
										WT vehicle vs. AMPKαLKO vehicle	-0.1	-7.199 to 6.999	No	ns	>0.9999
										WT vehicle vs. AMPKαLKO aldolazin	1.975	-4.735 to 8.685	No	ns	0.7199
										WT aldolazin vs. AMPKαLKO vehicle	-6.575	-13.66 to 0.5114	No	ns	0.065
										WT aldolazin vs. AMPKαLKO aldolazin	-4.5	-11.18 to 2.183	No	ns	0.1777
										AMPKαLKO vehicle vs. AMPKαLKO aldolazin	2.075	-5.712 to 9.862	No	ns	0.7943
										Test details	Mean 1	Mean 2	Mean Diff.	SE of diff.	N1	N2	q	DF
										Row 1
										WT vehicle vs. WT aldolazin	11.1	9.2	1.9	0.7095	4	4	3.787	4.35
										WT vehicle vs. AMPKαLKO vehicle	11.1	11.15	-0.05	0.7621	4	4	0.09278	5.171
										WT vehicle vs. AMPKαLKO aldolazin	11.1	10.03	1.075	1.257	4	4	1.21	4.858
										WT aldolazin vs. AMPKαLKO vehicle	9.2	11.15	-1.95	0.5204	4	4	5.299	5.546
										WT aldolazin vs. AMPKαLKO aldolazin	9.2	10.03	-0.825	1.126	4	4	1.036	3.491
										AMPKαLKO vehicle vs. AMPKαLKO aldolazin	11.15	10.03	1.125	1.16	4	4	1.371	3.872
										Row 2
										WT vehicle vs. WT aldolazin	24.15	19.25	4.9	0.7832	4	4	8.848	5.232
										WT vehicle vs. AMPKαLKO vehicle	24.15	23.2	0.95	0.7963	4	4	1.687	5.16
										WT vehicle vs. AMPKαLKO aldolazin	24.15	21.1	3.05	0.7274	4	4	5.93	5.549
										WT aldolazin vs. AMPKαLKO vehicle	19.25	23.2	-3.95	0.9323	4	4	5.992	5.997
										WT aldolazin vs. AMPKαLKO aldolazin	19.25	21.1	-1.85	0.8742	4	4	2.993	5.928
										AMPKαLKO vehicle vs. AMPKαLKO aldolazin	23.2	21.1	2.1	0.886	4	4	3.352	5.895
										Row 3
										WT vehicle vs. WT aldolazin	27.08	20.58	6.5	1.133	4	4	8.11	4.787
										WT vehicle vs. AMPKαLKO vehicle	27.08	27.85	-0.775	1.135	4	4	0.9657	4.803
										WT vehicle vs. AMPKαLKO aldolazin	27.08	23.63	3.45	1.06	4	4	4.604	3.952
										WT aldolazin vs. AMPKαLKO vehicle	20.58	27.85	-7.275	0.8009	4	4	12.85	6
										WT aldolazin vs. AMPKαLKO aldolazin	20.58	23.63	-3.05	0.6901	4	4	6.25	5.38
										AMPKαLKO vehicle vs. AMPKαLKO aldolazin	27.85	23.63	4.225	0.6927	4	4	8.626	5.364
										Row 4
										WT vehicle vs. WT aldolazin	29.7	20	9.7	0.9866	4	4	13.9	5.999
										WT vehicle vs. AMPKαLKO vehicle	29.7	29.05	0.65	0.8655	4	4	1.062	5.547
										WT vehicle vs. AMPKαLKO aldolazin	29.7	26.55	3.15	0.8597	4	4	5.181	5.495
										WT aldolazin vs. AMPKαLKO vehicle	20	29.05	-9.05	0.8713	4	4	14.69	5.519
										WT aldolazin vs. AMPKαLKO aldolazin	20	26.55	-6.55	0.8655	4	4	10.7	5.466
										AMPKαLKO vehicle vs. AMPKαLKO aldolazin	29.05	26.55	2.5	0.7246	4	4	4.88	5.998
										Row 5
										WT vehicle vs. WT aldolazin	23.48	17	6.475	1.397	4	4	6.554	5.98
										WT vehicle vs. AMPKαLKO vehicle	23.48	23.58	-0.1	1.926	4	4	0.07343	5.014
										WT vehicle vs. AMPKαLKO aldolazin	23.48	21.5	1.975	1.845	4	4	1.514	5.196
										WT aldolazin vs. AMPKαLKO vehicle	17	23.58	-6.575	1.897	4	4	4.903	4.844
										WT aldolazin vs. AMPKαLKO aldolazin	17	21.5	-4.5	1.814	4	4	3.508	5.023
										AMPKαLKO vehicle vs. AMPKαLKO aldolazin	23.58	21.5	2.075	2.247	4	4	1.306
	WT vehicle	WT aldolazin	AMPKαLKO vehicle	AMPKαlko aldolazin		Table Analyzed	ipGTT of HFD AMPK-LKO mice for AUC						Compare column means (main column effect)
	2200	1653	2253	2072
	2245	1611	2282	1867		Two-way ANOVA	Ordinary						Number of families	1
	2298	1661	2202	2032		Alpha	0.05						Number of comparisons per family	6
	2178	1650	2113	1954									Alpha	0.05
						Source of Variation	% of total variation	P value	P value summary	Significant?
						Row Factor	1.625	0.3339	ns	No			Tukey's multiple comparisons test	Mean Diff.	95.00% CI of diff.	Below threshold?	Summary	Adjusted P Value
						Column Factor	94.62	<0.0001	****	Yes
													WT vehicle vs. WT aldolazin	586.5	447.6 to 725.4	Yes	****	<0.0001
						ANOVA table	SS (Type III)	DF	MS	F (DFn, DFd)	P value		WT vehicle vs. AMPKαLKO vehicle	17.75	-121.1 to 156.6	No	ns	0.9772
						Row Factor	15406	3	5135	F (3, 9) = 1.297	P=0.3339		WT vehicle vs. AMPKαlko aldolazin	249	110.1 to 387.9	Yes	**	0.0016
						Column Factor	897158	3	299053	F (3, 9) = 75.54	P<0.0001		WT aldolazin vs. AMPKαLKO vehicle	-568.8	-707.6 to -429.9	Yes	****	<0.0001
						Residual	35630	9	3959				WT aldolazin vs. AMPKαlko aldolazin	-337.5	-476.4 to -198.6	Yes	***	0.0002
													AMPKαLKO vehicle vs. AMPKαlko aldolazin	231.3	92.36 to 370.1	Yes	**	0.0026
						Spearman's test for heteroscedasticity
						Rs of predicted Y vs. |residual|	0.1441
						P value (one tailed)	0.2972						Test details	Mean 1	Mean 2	Mean Diff.	SE of diff.	N1	N2	q	DF
						Passed (P > 0.05)?	Yes
													WT vehicle vs. WT aldolazin	2230	1644	586.5	44.49	4	4	18.64	9
						Normality of Residuals							WT vehicle vs. AMPKαLKO vehicle	2230	2213	17.75	44.49	4	4	0.5642	9
						Test name	Statistics	P value	Passed normality test (alpha=0.05)?	P value summary			WT vehicle vs. AMPKαlko aldolazin	2230	1981	249	44.49	4	4	7.915	9
						Anderson-Darling (A2*)	0.1404	0.9653	Yes	ns			WT aldolazin vs. AMPKαLKO vehicle	1644	2213	-568.8	44.49	4	4	18.08	9
						D'Agostino-Pearson omnibus (K2)	0.1715	0.9178	Yes	ns			WT aldolazin vs. AMPKαlko aldolazin	1644	1981	-337.5	44.49	4	4	10.73	9
						Shapiro-Wilk (W)	0.9865	0.9949	Yes	ns			AMPKαLKO vehicle vs. AMPKαlko aldolazin	2213	1981	231.3	44.49	4	4	7.351	9
						Kolmogorov-Smirnov (distance)	0.1047	0.1	Yes	ns
						Data summary
						Number of columns (Column Factor)	4
						Number of rows (Row Factor)	4
						Number of values	16

## Sheet: Fig.6i
0
				time/min	WT vehicle						WT aldolazin						AMPKαLKO vehicle						AMPKαLKO aldolazin
				0	2.28571	2.06349	1.80952	2.19048	2.03334	1.99106	1.68254	1.90476	1.87302	2.04921	1.81005	1.84193	2.52381	2.12698	2.22222	2.03175	2.14567	2.21561	2.23333	2.4	1.85667	1.96667	2.10769	2.08095
				20	3.80952	3.61905	3.57143	3.7619	3.61057	3.59262	2.85714	2.44444	2.53968	3.28571	2.65271	2.64788	3.92063	3.30159	3.1746	3.59524	3.36607	3.37143	3.2	3.1	2.96667	3.45	3.15744	3.1754
				90	2.63492	2.50794	1.96825	2.85714	2.40593	2.34868	1.96825	2.22222	2.31746	1.84127	2.03125	2.04947	2.34921	2.66667	2.53968	2.44444	2.51267	2.48095	2.4	2.33333	2.16667	2.26667	2.30787	2.31085
	Table Analyzed	ipGTT insulin of HFD AMPK-LKO mice										Within each row, compare columns (simple effects within rows)
	Two-way RM ANOVA	Matching: Stacked										Number of families	3
	Assume sphericity?	No										Number of comparisons per family	6
	Alpha	0.05										Alpha	0.05
	Source of Variation	% of total variation	P value	P value summary	Significant?	Geisser-Greenhouse's epsilon						Tukey's multiple comparisons test	Mean Diff.	95.00% CI of diff.	Below threshold?	Summary	Adjusted P Value
	Time x Column Factor	3.648	0.0009	***	Yes
	Time	75.52	<0.0001	****	Yes	0.7118						Row 1
	Column Factor	12.05	<0.0001	****	Yes							WT vehicle vs. WT aldolazin	0.202	-0.05738 to 0.4614	No	ns	0.1405
	Subject	3.712	0.1503	ns	No							WT vehicle vs. AMPKαLKO vehicle	-0.1487	-0.4431 to 0.1456	No	ns	0.4482
												WT vehicle vs. AMPKαLKO aldolazin	-0.04528	-0.3631 to 0.2725	No	ns	0.9705
	ANOVA table	SS	DF	MS	F (DFn, DFd)	P value						WT aldolazin vs. AMPKαLKO vehicle	-0.3508	-0.6140 to -0.08756	Yes	*	0.0107
	Time x Column Factor	0.9137	6	0.1523	F (6, 40) = 4.793	P=0.0009						WT aldolazin vs. AMPKαLKO aldolazin	-0.2473	-0.5406 to 0.04601	No	ns	0.1026
	Time	18.91	2	9.457	F (1.424, 28.47) = 297.7	P<0.0001						AMPKαLKO vehicle vs. AMPKαLKO aldolazin	0.1035	-0.2166 to 0.4235	No	ns	0.7573
	Column Factor	3.017	3	1.006	F (3, 20) = 21.63	P<0.0001
	Subject	0.9297	20	0.04648	F (20, 40) = 1.463	P=0.1503						Row 2
	Residual	1.271	40	0.03177								WT vehicle vs. WT aldolazin	0.9229	0.4757 to 1.370	Yes	**	0.0015
												WT vehicle vs. AMPKαLKO vehicle	0.2059	-0.1880 to 0.5998	No	ns	0.363
	Data summary											WT vehicle vs. AMPKαLKO aldolazin	0.4859	0.2441 to 0.7277	Yes	***	0.0008
	Number of columns (Column Factor)	4										WT aldolazin vs. AMPKαLKO vehicle	-0.717	-1.221 to -0.2133	Yes	**	0.0066
	Number of rows (Time)	3										WT aldolazin vs. AMPKαLKO aldolazin	-0.437	-0.8885 to 0.01451	No	ns	0.0576
	Number of subjects (Subject)	24										AMPKαLKO vehicle vs. AMPKαLKO aldolazin	0.28	-0.1229 to 0.6829	No	ns	0.1972
	Number of missing values	0
												Row 3
												WT vehicle vs. WT aldolazin	0.3822	-0.06944 to 0.8338	No	ns	0.1002
												WT vehicle vs. AMPKαLKO vehicle	-0.04513	-0.4884 to 0.3981	No	ns	0.9841
												WT vehicle vs. AMPKαLKO aldolazin	0.1562	-0.2887 to 0.6012	No	ns	0.6294
												WT aldolazin vs. AMPKαLKO vehicle	-0.4273	-0.6897 to -0.1648	Yes	**	0.0034
												WT aldolazin vs. AMPKαLKO aldolazin	-0.2259	-0.4822 to 0.03043	No	ns	0.0833
												AMPKαLKO vehicle vs. AMPKαLKO aldolazin	0.2014	0.03507 to 0.3677	Yes	*	0.0186
												Test details	Mean 1	Mean 2	Mean Diff.	SE of diff.	N1	N2	q	DF
												Row 1
												WT vehicle vs. WT aldolazin	2.062	1.86	0.202	0.08335	6	6	3.427	9.142
												WT vehicle vs. AMPKαLKO vehicle	2.062	2.211	-0.1487	0.0962	6	6	2.187	9.996
												WT vehicle vs. AMPKαLKO aldolazin	2.062	2.108	-0.04528	0.1034	6	6	0.6191	9.775
												WT aldolazin vs. AMPKαLKO vehicle	1.86	2.211	-0.3508	0.08441	6	6	5.877	9.052
												WT aldolazin vs. AMPKαLKO aldolazin	1.86	2.108	-0.2473	0.09258	6	6	3.778	8.392
												AMPKαLKO vehicle vs. AMPKαLKO aldolazin	2.211	2.108	0.1035	0.1043	6	6	1.403	9.826
												Row 2
												WT vehicle vs. WT aldolazin	3.661	2.738	0.9229	0.1297	6	6	10.07	6.07
												WT vehicle vs. AMPKαLKO vehicle	3.661	3.455	0.2059	0.1159	6	6	2.513	6.366
												WT vehicle vs. AMPKαLKO aldolazin	3.661	3.175	0.4859	0.07634	6	6	9.002	8.399
												WT aldolazin vs. AMPKαLKO vehicle	2.738	3.455	-0.717	0.1642	6	6	6.176	9.845
												WT aldolazin vs. AMPKαLKO aldolazin	2.738	3.175	-0.437	0.1391	6	6	4.442	7.564
												AMPKαLKO vehicle vs. AMPKαLKO aldolazin	3.455	3.175	0.28	0.1264	6	6	3.133	8.154
												Row 3
												WT vehicle vs. WT aldolazin	2.454	2.072	0.3822	0.141	6	6	3.833	7.997
												WT vehicle vs. AMPKαLKO vehicle	2.454	2.499	-0.04513	0.1295	6	6	0.4928	6.226
												WT vehicle vs. AMPKαLKO aldolazin	2.454	2.298	0.1562	0.1262	6	6	1.751	5.671
												WT aldolazin vs. AMPKαLKO vehicle	2.072	2.499	-0.4273	0.0826	6	6	7.316	8.28
												WT aldolazin vs. AMPKαLKO aldolazin	2.072	2.298	-0.2259	0.07727	6	6	4.135	6.944
												AMPKαLKO vehicle vs. AMPKαLKO aldolazin	2.499	2.298	0.2014	0.05349	6	6	5.324	9.186
		WT vehicle	WT aldolazin	AMPKαLKO vehicle	AMPKαLKO aldolazin		Table Analyzed	insulin of HFD AMPK-LKO mice for AUC statistics						Compare column means (main column effect)
		286.5	214.3	283.9	250.3
		271.3	206.8	263.2	245.2		Two-way ANOVA	Ordinary						Number of families	1
		247.7	214.1	254	227.9		Alpha	0.05						Number of comparisons per family	6
		291.2	232.8	267.7	254.3									Alpha	0.05
		267	208.6	260.9	243.9		Source of Variation	% of total variation	P value	P value summary	Significant?
		263.8	209.3	260.7	244.6		Time	12.74	0.0015	**	Yes			Tukey's multiple comparisons test	Mean Diff.	95.00% CI of diff.	Below threshold?	Summary	Adjusted P Value
							Column Factor	81.77	<0.0001	****	Yes
														WT vehicle vs. WT aldolazin	56.93	44.81 to 69.06	Yes	****	<0.0001
							ANOVA table	SS (Type III)	DF	MS	F (DFn, DFd)	P value		WT vehicle vs. AMPKαLKO vehicle	6.183	-5.941 to 18.31	No	ns	0.4785
							Time	1848	5	369.7	F (5, 15) = 6.963	P=0.0015		WT vehicle vs. AMPKαLKO aldolazin	26.88	14.76 to 39.01	Yes	****	<0.0001
							Column Factor	11864	3	3955	F (3, 15) = 74.49	P<0.0001		WT aldolazin vs. AMPKαLKO vehicle	-50.75	-62.87 to -38.63	Yes	****	<0.0001
							Residual	796.4	15	53.09				WT aldolazin vs. AMPKαLKO aldolazin	-30.05	-42.17 to -17.93	Yes	****	<0.0001
														AMPKαLKO vehicle vs. AMPKαLKO aldolazin	20.7	8.576 to 32.82	Yes	***	0.0009
							Spearman's test for heteroscedasticity
							Rs of predicted Y vs. |residual|	-0.04696
							P value (one tailed)	0.4138						Test details	Mean 1	Mean 2	Mean Diff.	SE of diff.	N1	N2	q	DF
							Passed (P > 0.05)?	Yes
														WT vehicle vs. WT aldolazin	271.3	214.3	56.93	4.207	6	6	19.14	15
							Normality of Residuals							WT vehicle vs. AMPKαLKO vehicle	271.3	265.1	6.183	4.207	6	6	2.079	15
							Test name	Statistics	P value	Passed normality test (alpha=0.05)?	P value summary			WT vehicle vs. AMPKαLKO aldolazin	271.3	244.4	26.88	4.207	6	6	9.038	15
							Anderson-Darling (A2*)	0.1842	0.8983	Yes	ns			WT aldolazin vs. AMPKαLKO vehicle	214.3	265.1	-50.75	4.207	6	6	17.06	15
							D'Agostino-Pearson omnibus (K2)	0.02849	0.9859	Yes	ns			WT aldolazin vs. AMPKαLKO aldolazin	214.3	244.4	-30.05	4.207	6	6	10.1	15
							Shapiro-Wilk (W)	0.9791	0.8786	Yes	ns			AMPKαLKO vehicle vs. AMPKαLKO aldolazin	265.1	244.4	20.7	4.207	6	6	6.959	15
							Kolmogorov-Smirnov (distance)	0.08065	0.1	Yes	ns
							Data summary
							Number of columns (Column Factor)	4
							Number of rows (Time)	6
							Number of values	24

## Sheet: Fig.6j
						ITT of HFD AMPK-LKO mice
						time/min	WT vehicle						WT aldolazin						AMPKαLKO vehicle						AMPKαLKO aldolazin
						0	10	12	9	11.5	11.6	9.5	8.3	8.1	8.2	8	9	7.1	9	11.8	10.2	10	10.7	9.5	7.9	9.5	9.2	9.7	10.8	11.1
						15	8.3	8.1	8.1	8.4	7.5	7.1	5.3	6.2	5.7	5	4.4	4.1	8.9	8.6	7.4	7.3	6.8	6.9	6.8	6.3	6.5	6.8	6	6.4
						30	5.9	6.6	5.8	7.8	7.4	7	4.7	3.6	5.6	5	3.3	4	6.7	6.6	6	7	6.2	7.2	5.3	5.9	6.1	5.5	5.1	5.5
						45	6.5	6.3	6.9	5.8	6.3	6.1	5.3	3.5	3.5	3.9	4	4.4	5.9	6.5	6.1	6.9	6	6.3	5.3	5.8	5.9	5.3	4.8	5
						90	5.8	4.7	6.3	5.4	5.3	4.8	3.5	3.2	3.1	3.5	3.9	3.7	5.5	4.9	5	6	5.9	5.2	5.1	3.9	3.7	4.4	5.3	4.6
	Table Analyzed	ITT of HFD AMPK-LKO mice							Within each row, compare columns (simple effects within rows)
	Two-way RM ANOVA	Matching: Stacked							Number of families	5
	Assume sphericity?	No							Number of comparisons per family	6
	Alpha	0.05							Alpha	0.05
	Source of Variation	% of total variation	P value	P value summary	Significant?	Geisser-Greenhouse's epsilon			Tukey's multiple comparisons test	Mean Diff.	95.00% CI of diff.	Below threshold?	Summary	Adjusted P Value
	Time x Column Factor	0.4212	0.9792	ns	No
	Time	69.31	<0.0001	****	Yes	0.7768			Row 1
	Column Factor	20.67	<0.0001	****	Yes				WT vehicle vs. WT aldolazin	2.483	0.6110 to 4.356	Yes	*	0.0128
	Subject	1.326	0.8691	ns	No				WT vehicle vs. AMPKαLKO vehicle	0.4	-1.611 to 2.411	No	ns	0.9248
									WT vehicle vs. AMPKαLKO aldolazin	0.9	-1.237 to 3.037	No	ns	0.5889
	ANOVA table	SS	DF	MS	F (DFn, DFd)	P value			WT aldolazin vs. AMPKαLKO vehicle	-2.083	-3.575 to -0.5919	Yes	**	0.0086
	Time x Column Factor	2.146	12	0.1789	F (12, 80) = 0.3395	P=0.9792			WT aldolazin vs. AMPKαLKO aldolazin	-1.583	-3.316 to 0.1497	No	ns	0.0734
	Time	353.2	4	88.3	F (3.107, 62.15) = 167.6	P<0.0001			AMPKαLKO vehicle vs. AMPKαLKO aldolazin	0.5	-1.402 to 2.402	No	ns	0.8491
	Column Factor	105.3	3	35.11	F (3, 20) = 103.9	P<0.0001
	Subject	6.757	20	0.3378	F (20, 80) = 0.6413	P=0.8691			Row 2
	Residual	42.14	80	0.5268					WT vehicle vs. WT aldolazin	2.8	1.592 to 4.008	Yes	***	0.0003
									WT vehicle vs. AMPKαLKO vehicle	0.2667	-1.071 to 1.605	No	ns	0.9164
	Data summary								WT vehicle vs. AMPKαLKO aldolazin	1.45	0.6791 to 2.221	Yes	**	0.0013
	Number of columns (Column Factor)	4							WT aldolazin vs. AMPKαLKO vehicle	-2.533	-4.019 to -1.047	Yes	**	0.0019
	Number of rows (Time)	5							WT aldolazin vs. AMPKαLKO aldolazin	-1.35	-2.518 to -0.1819	Yes	*	0.0266
	Number of subjects (Subject)	24							AMPKαLKO vehicle vs. AMPKαLKO aldolazin	1.183	-0.1312 to 2.498	No	ns	0.0753
	Number of missing values	0
									Row 3
									WT vehicle vs. WT aldolazin	2.383	0.8897 to 3.877	Yes	**	0.003
									WT vehicle vs. AMPKαLKO vehicle	0.1333	-1.079 to 1.346	No	ns	0.9838
									WT vehicle vs. AMPKαLKO aldolazin	1.183	-0.01227 to 2.379	No	ns	0.0523
									WT aldolazin vs. AMPKαLKO vehicle	-2.25	-3.569 to -0.9306	Yes	**	0.003
									WT aldolazin vs. AMPKαLKO aldolazin	-1.2	-2.508 to 0.1085	No	ns	0.0711
									AMPKαLKO vehicle vs. AMPKαLKO aldolazin	1.05	0.3073 to 1.793	Yes	**	0.0071
									Row 4
									WT vehicle vs. WT aldolazin	2.217	1.198 to 3.235	Yes	***	0.0006
									WT vehicle vs. AMPKαLKO vehicle	0.03333	-0.6220 to 0.6887	No	ns	0.9986
									WT vehicle vs. AMPKαLKO aldolazin	0.9667	0.2520 to 1.681	Yes	**	0.0093
									WT aldolazin vs. AMPKαLKO vehicle	-2.183	-3.202 to -1.165	Yes	***	0.0006
									WT aldolazin vs. AMPKαLKO aldolazin	-1.25	-2.288 to -0.2122	Yes	*	0.0197
									AMPKαLKO vehicle vs. AMPKαLKO aldolazin	0.9333	0.2187 to 1.648	Yes	*	0.0115
									Row 5
									WT vehicle vs. WT aldolazin	1.9	0.9984 to 2.802	Yes	***	0.0008
									WT vehicle vs. AMPKαLKO vehicle	-0.03333	-0.9959 to 0.9293	No	ns	0.9995
									WT vehicle vs. AMPKαLKO aldolazin	0.8833	-0.2129 to 1.980	No	ns	0.1267
									WT aldolazin vs. AMPKαLKO vehicle	-1.933	-2.642 to -1.224	Yes	****	<0.0001
									WT aldolazin vs. AMPKαLKO aldolazin	-1.017	-1.962 to -0.07126	Yes	*	0.0362
									AMPKαLKO vehicle vs. AMPKαLKO aldolazin	0.9167	-0.08201 to 1.915	No	ns	0.0736
									Test details	Mean 1	Mean 2	Mean Diff.	SE of diff.	N1	N2	q	DF
									Row 1
									WT vehicle vs. WT aldolazin	10.6	8.117	2.483	0.5706	6	6	6.155	7.24
									WT vehicle vs. AMPKαLKO vehicle	10.6	10.2	0.4	0.6501	6	6	0.8701	9.429
									WT vehicle vs. AMPKαLKO aldolazin	10.6	9.7	0.9	0.6976	6	6	1.824	9.933
									WT aldolazin vs. AMPKαLKO vehicle	8.117	10.2	-2.083	0.4708	6	6	6.259	8.391
									WT aldolazin vs. AMPKαLKO aldolazin	8.117	9.7	-1.583	0.5344	6	6	4.19	7.587
									AMPKαLKO vehicle vs. AMPKαLKO aldolazin	10.2	9.7	0.5	0.6186	6	6	1.143	9.728
									Row 2
									WT vehicle vs. WT aldolazin	7.917	5.117	2.8	0.3828	6	6	10.34	8.537
									WT vehicle vs. AMPKαLKO vehicle	7.917	7.65	0.2667	0.4173	6	6	0.9038	7.957
									WT vehicle vs. AMPKαLKO aldolazin	7.917	6.467	1.45	0.2423	6	6	8.462	8.237
									WT aldolazin vs. AMPKαLKO vehicle	5.117	7.65	-2.533	0.4845	6	6	7.394	9.864
									WT aldolazin vs. AMPKαLKO aldolazin	5.117	6.467	-1.35	0.3455	6	6	5.525	6.488
									AMPKαLKO vehicle vs. AMPKαLKO aldolazin	7.65	6.467	1.183	0.3833	6	6	4.366	6.186
									Row 3
									WT vehicle vs. WT aldolazin	6.75	4.367	2.383	0.4875	6	6	6.915	9.915
									WT vehicle vs. AMPKαLKO vehicle	6.75	6.617	0.1333	0.3779	6	6	0.499	7.933
									WT vehicle vs. AMPKαLKO aldolazin	6.75	5.567	1.183	0.3619	6	6	4.625	7.049
									WT aldolazin vs. AMPKαLKO vehicle	4.367	6.617	-2.25	0.4059	6	6	7.84	7.511
									WT aldolazin vs. AMPKαLKO aldolazin	4.367	5.567	-1.2	0.391	6	6	4.34	6.726
									AMPKαLKO vehicle vs. AMPKαLKO aldolazin	6.617	5.567	1.05	0.2409	6	6	6.163	9.601
									Row 4
									WT vehicle vs. WT aldolazin	6.317	4.1	2.217	0.3156	6	6	9.933	7.747
									WT vehicle vs. AMPKαLKO vehicle	6.317	6.283	0.03333	0.2142	6	6	0.2201	10
									WT vehicle vs. AMPKαLKO aldolazin	6.317	5.35	0.9667	0.2326	6	6	5.877	9.774
									WT aldolazin vs. AMPKαLKO vehicle	4.1	6.283	-2.183	0.3156	6	6	9.783	7.747
									WT aldolazin vs. AMPKαLKO aldolazin	4.1	5.35	-1.25	0.3284	6	6	5.383	8.489
									AMPKαLKO vehicle vs. AMPKαLKO aldolazin	6.283	5.35	0.9333	0.2326	6	6	5.674	9.774
									Row 5
									WT vehicle vs. WT aldolazin	5.383	3.483	1.9	0.2755	6	6	9.754	7.313
									WT vehicle vs. AMPKαLKO vehicle	5.383	5.417	-0.03333	0.3107	6	6	0.1517	9.356
									WT vehicle vs. AMPKαLKO aldolazin	5.383	4.5	0.8833	0.3582	6	6	3.488	9.975
									WT aldolazin vs. AMPKαLKO vehicle	3.483	5.417	-1.933	0.2248	6	6	12.16	8.568
									WT aldolazin vs. AMPKαLKO aldolazin	3.483	4.5	-1.017	0.2868	6	6	5.012	7.115
									AMPKαLKO vehicle vs. AMPKαLKO aldolazin	5.417	4.5	0.9167	0.3208	6	6	4.04
	WT vehicle	WT aldolazin	AMPKαLKO vehicle	AMPKαLKO aldolazin		Table Analyzed	ITT of HFD AMPK-LKO mice for AUC						Compare column means (main column effect)
	613.5	450	602.3	514.5
	605.3	384.8	621.8	516		Two-way ANOVA	Ordinary						Number of families	1
	624.8	405.8	573	518.3		Alpha	0.05						Number of comparisons per family	6
	624.8	405.8	631.5	515.3									Alpha	0.05
	618.8	390.8	588	510.8		Source of Variation	% of total variation	P value	P value summary	Significant?
	573.8	390	588.8	515.3		Row Factor	1.336	0.2811	ns	No			Tukey's multiple comparisons test	Mean Diff.	95.00% CI of diff.	Below threshold?	Summary	Adjusted P Value
						Column Factor	95.79	<0.0001	****	Yes
													WT vehicle vs. WT aldolazin	205.6	175.5 to 235.8	Yes	****	<0.0001
						ANOVA table	SS (Type III)	DF	MS	F (DFn, DFd)	P value		WT vehicle vs. AMPKαLKO vehicle	9.267	-20.88 to 39.42	No	ns	0.8122
						Row Factor	2292	5	458.4	F (5, 15) = 1.396	P=0.2811		WT vehicle vs. AMPKαLKO aldolazin	95.13	64.98 to 125.3	Yes	****	<0.0001
						Column Factor	164347	3	54782	F (3, 15) = 166.9	P<0.0001		WT aldolazin vs. AMPKαLKO vehicle	-196.4	-226.5 to -166.2	Yes	****	<0.0001
						Residual	4924	15	328.3				WT aldolazin vs. AMPKαLKO aldolazin	-110.5	-140.6 to -80.35	Yes	****	<0.0001
													AMPKαLKO vehicle vs. AMPKαLKO aldolazin	85.87	55.72 to 116.0	Yes	****	<0.0001
						Spearman's test for heteroscedasticity
						Rs of predicted Y vs. |residual|	0.1748
						P value (one tailed)	0.207						Test details	Mean 1	Mean 2	Mean Diff.	SE of diff.	N1	N2	q	DF
						Passed (P > 0.05)?	Yes
													WT vehicle vs. WT aldolazin	610.2	404.5	205.6	10.46	6	6	27.8	15
						Normality of Residuals							WT vehicle vs. AMPKαLKO vehicle	610.2	600.9	9.267	10.46	6	6	1.253	15
						Test name	Statistics	P value	Passed normality test (alpha=0.05)?	P value summary			WT vehicle vs. AMPKαLKO aldolazin	610.2	515	95.13	10.46	6	6	12.86	15
						Anderson-Darling (A2*)	0.3032	0.5464	Yes	ns			WT aldolazin vs. AMPKαLKO vehicle	404.5	600.9	-196.4	10.46	6	6	26.55	15
						D'Agostino-Pearson omnibus (K2)	0.6781	0.7125	Yes	ns			WT aldolazin vs. AMPKαLKO aldolazin	404.5	515	-110.5	10.46	6	6	14.94	15
						Shapiro-Wilk (W)	0.9728	0.7371	Yes	ns			AMPKαLKO vehicle vs. AMPKαLKO aldolazin	600.9	515	85.87	10.46	6	6	11.61	15
						Kolmogorov-Smirnov (distance)	0.1116	0.1	Yes	ns
						Data summary
						Number of columns (Column Factor)	4
						Number of rows (Row Factor)	6
						Number of values	24
	ANCOVA EE
		light			dark				Pairwise Comparisons
	0	0.382	0.03		0.42	0.03			Dependent Variable: EE
	2	0.544	0.029		0.606	0.029			(I) Dose	(J) Dose	Mean Difference (I-J)	Std. Error	Sig.b	95% Confidence Interval for Differenceb
	10	0.535	0.029		0.623	0.029								Lower Bound	Upper Bound
									Vehicle	2 mpk	-.174*	0.031	0	-0.252	-0.096
										10 mpk	-.178*	0.032	0	-0.258	-0.098
	Between-Subjects Factors								2 mpk	Vehicle	.174*	0.031	0	0.096	0.252
			Value Label	N						10 mpk	-0.004	0.029	1	-0.075	0.068
	Time	1	light	24					10 mpk	Vehicle	.178*	0.032	0	0.098	0.258
		2	dark	24						2 mpk	0.004	0.029	1	-0.068	0.075
	Dose	1	Vehicle	16					Based on estimated marginal means
		2	2 mpk	16					* The mean difference is significant at the .05 level.
		3	10 mpk	16					b Adjustment for multiple comparisons: Bonferroni.
	Descriptive Statistics
	Dependent Variable: EE
	Time	Dose	Mean	Std. Deviation	N
	light	Vehicle	0.4546	0.07038	8
		2 mpk	0.5143	0.08183	8
		10 mpk	0.4916	0.18756	8
		Total	0.4868	0.122	24
	dark	Vehicle	0.4925	0.06763	8
		2 mpk	0.5762	0.0975	8
		10 mpk	0.58	0.19381	8
		Total	0.5496	0.13199	24
	Total	Vehicle	0.4736	0.06949	16
		2 mpk	0.5453	0.09264	16
		10 mpk	0.5358	0.18982	16
		Total	0.5182	0.12967	48
	Tests of Between-Subjects Effects
	Dependent Variable: EE
	Source	Type III Sum of Squares	df	Mean Square	F	Sig.	Partial Eta Squared
	Corrected Model	.522a	6	0.087	13.309	0	0.661
	Intercept	2.196e-06	1	2.196e-06	0	0.985	0
	BW	0.421	1	0.421	64.416	0	0.611
	Time	0.047	1	0.047	7.224	0.01	0.15
	Dose	0.254	2	0.127	19.43	0	0.487
	Time * Dose	0.005	2	0.003	0.392	0.678	0.019
	Error	0.268	41	0.007
	Total	13.68	48
	Corrected Total	0.79	47
	a R Squared = .661 (Adjusted R Squared = .611)
	Estimates
	Dependent Variable: EE
	Dose	Mean	Std. Error	95% Confidence Interval
				Lower Bound	Upper Bound
	Vehicle	.401a	0.022	0.356	0.446
	2 mpk	.575a	0.021	0.534	0.617
	10 mpk	.579a	0.021	0.537	0.621
	a Covariates appearing in the model are evaluated at the following values: BW = 48.3604.
	Univariate Tests
	Dependent Variable: EE
		Sum of Squares	df	Mean Square	F	Sig.	Partial Eta Squared
	Contrast	0.254	2	0.127	19.43	0	0.487
	Error	0.268	41	0.007
	The F tests the effect of Dose. This test is based on the linearly independent pairwise comparisons among the estimated marginal means.
