# Supplementary material for: The aldolase inhibitor aldometanib mimics glucose starvation to activate lysosomal AMPK
Source: Nat Metab. 2022 Oct 10;4(10):1369–401. doi: 10.1038/s42255-022-00640-7 (PMC9584815; doi:10.1038/s42255-022-00640-7)
Supplement: Source Data Fig. 7 — Statistical source data. [file 42255_2022_640_MOESM14_ESM.xlsx]

## Sheet: Fig.7b
	NASH sirius red
	WT Veh	WT Aldolazin	AMPKa-LKO Veh	AMPKa-LKO Aldolazin		Table Analyzed	NASH sirius red						Compare column means (main column effect)
	10.816	0.797	3.274	3.7
	4.15	1.835	8.503	6.473		Two-way ANOVA	Ordinary						Number of families	1
	3.831	1.503	7.619	5.817		Alpha	0.05						Number of comparisons per family	6
	9.617	1.472	6.372	4.98									Alpha	0.05
	8.519	1.358	9.341	9.052		Source of Variation	% of total variation	P value	P value summary	Significant?
						Row Factor	8.013	0.5899	ns	No			Tukey's multiple comparisons test	Mean Diff.	95.00% CI of diff.	Below threshold?	Summary	Adjusted P Value
						Column Factor	58.96	0.0052	**	Yes
													WT Veh vs. WT Aldolazin	5.994	1.644 to 10.34	Yes	**	0.0071
						ANOVA table	SS (Type III)	DF	MS	F (DFn, DFd)	P value		WT Veh vs. AMPKa-LKO Veh	0.3648	-3.985 to 4.714	No	ns	0.9943
						Row Factor	15.62	4	3.905	F (4, 12) = 0.7278	P=0.5899		WT Veh vs. AMPKa-LKO Aldolazin	1.382	-2.967 to 5.732	No	ns	0.7826
						Column Factor	114.9	3	38.31	F (3, 12) = 7.141	P=0.0052		WT Aldolazin vs. AMPKa-LKO Veh	-5.629	-9.978 to -1.279	Yes	*	0.0109
						Residual	64.39	12	5.365				WT Aldolazin vs. AMPKa-LKO Aldolazin	-4.611	-8.961 to -0.2620	Yes	*	0.0367
													AMPKa-LKO Veh vs. AMPKa-LKO Aldolazin	1.017	-3.332 to 5.367	No	ns	0.8972
						Spearman's test for heteroscedasticity
						Rs of predicted Y vs. |residual|	0.3218
						P value (one tailed)	0.0832						Test details	Mean 1	Mean 2	Mean Diff.	SE of diff.	N1	N2	q	DF
						Passed (P > 0.05)?	Yes
													WT Veh vs. WT Aldolazin	7.387	1.393	5.994	1.465	5	5	5.786	12
						Normality of Residuals							WT Veh vs. AMPKa-LKO Veh	7.387	7.022	0.3648	1.465	5	5	0.3522	12
						Test name	Statistics	P value	Passed normality test (alpha=0.05)?	P value summary			WT Veh vs. AMPKa-LKO Aldolazin	7.387	6.004	1.382	1.465	5	5	1.334	12
						Anderson-Darling (A2*)	0.3029	0.5416	Yes	ns			WT Aldolazin vs. AMPKa-LKO Veh	1.393	7.022	-5.629	1.465	5	5	5.434	12
						D'Agostino-Pearson omnibus (K2)	0.2325	0.8902	Yes	ns			WT Aldolazin vs. AMPKa-LKO Aldolazin	1.393	6.004	-4.611	1.465	5	5	4.452	12
						Shapiro-Wilk (W)	0.9614	0.5731	Yes	ns			AMPKa-LKO Veh vs. AMPKa-LKO Aldolazin	7.022	6.004	1.017	1.465	5	5	0.9821	12
						Kolmogorov-Smirnov (distance)	0.1219	0.1	Yes	ns
						Data summary
						Number of columns (Column Factor)	4
						Number of rows (Row Factor)	5
						Number of values	20

## Sheet: Fig.7d
		WT Veh						WT Aldolazin						AMPKa-LKO Veh						AMPKa-LKO Aldolazin
	Steatosis grade	1	2	2	3	3		0	0	1	1	2		3	3	2	3	2		1	3	3	2	2
	Balloning	1	2	2	2	2		0	1	1	0	1		2	2	2	2	2		2	2	2	2	2
	Inflammation	3	2	2	2	1		0	1	1	1	0		1	1	1	1	1		2	2	1	1	2
	NAFLD activity	5	6	6	7	6		0	2	3	2	3		6	6	5	6	5		5	7	6	5	6
		Table Analyzed	NASH Steatosis grade						Compare column means (main column effect)
		Two-way ANOVA	Ordinary						Number of families	1
		Alpha	0.05						Number of comparisons per family	6
									Alpha	0.05
		Source of Variation	% of total variation	P value	P value summary	Significant?
		Row Factor	14.25	0.3705	ns	No			Tukey's multiple comparisons test	Mean Diff.	95.00% CI of diff.	Below threshold?	Summary	Adjusted P Value
		Column Factor	49.34	0.0137	*	Yes
									WT Veh vs. WT Aldolazin	1.4	-0.02383 to 2.824	No	ns	0.0545
		ANOVA table	SS (Type III)	DF	MS	F (DFn, DFd)	P value		WT Veh vs. AMPKa-LKO Veh	-0.4	-1.824 to 1.024	No	ns	0.8374
		Row Factor	2.7	4	0.675	F (4, 12) = 1.174	P=0.3705		WT Veh vs. AMPKa-LKO Aldolazin	0	-1.424 to 1.424	No	ns	>0.9999
		Column Factor	9.35	3	3.117	F (3, 12) = 5.420	P=0.0137		WT Aldolazin vs. AMPKa-LKO Veh	-1.8	-3.224 to -0.3762	Yes	*	0.0127
		Residual	6.9	12	0.575				WT Aldolazin vs. AMPKa-LKO Aldolazin	-1.4	-2.824 to 0.02383	No	ns	0.0545
									AMPKa-LKO Veh vs. AMPKa-LKO Aldolazin	0.4	-1.024 to 1.824	No	ns	0.8374
		Spearman's test for heteroscedasticity
		Rs of predicted Y vs. |residual|	0.08562
		P value (one tailed)	0.3598						Test details	Mean 1	Mean 2	Mean Diff.	SE of diff.	N1	N2	q	DF
		Passed (P > 0.05)?	Yes
									WT Veh vs. WT Aldolazin	2.2	0.8	1.4	0.4796	5	5	4.128	12
		Normality of Residuals							WT Veh vs. AMPKa-LKO Veh	2.2	2.6	-0.4	0.4796	5	5	1.18	12
		Test name	Statistics	P value	Passed normality test (alpha=0.05)?	P value summary			WT Veh vs. AMPKa-LKO Aldolazin	2.2	2.2	0	0.4796	5	5	0	12
		Anderson-Darling (A2*)	0.3735	0.3833	Yes	ns			WT Aldolazin vs. AMPKa-LKO Veh	0.8	2.6	-1.8	0.4796	5	5	5.308	12
		D'Agostino-Pearson omnibus (K2)	2.309	0.3151	Yes	ns			WT Aldolazin vs. AMPKa-LKO Aldolazin	0.8	2.2	-1.4	0.4796	5	5	4.128	12
		Shapiro-Wilk (W)	0.9497	0.3628	Yes	ns			AMPKa-LKO Veh vs. AMPKa-LKO Aldolazin	2.6	2.2	0.4	0.4796	5	5	1.18	12
		Kolmogorov-Smirnov (distance)	0.1466	0.1	Yes	ns
		Data summary
		Number of columns (Column Factor)	4
		Number of rows (Row Factor)	5
		Number of values	20
		Table Analyzed	NASH Balloning						Compare column means (main column effect)
		Two-way ANOVA	Ordinary						Number of families	1
		Alpha	0.05						Number of comparisons per family	6
									Alpha	0.05
		Source of Variation	% of total variation	P value	P value summary	Significant?
		Row Factor	9.091	0.1586	ns	No			Tukey's multiple comparisons test	Mean Diff.	95.00% CI of diff.	Below threshold?	Summary	Adjusted P Value
		Column Factor	77.27	<0.0001	****	Yes
									WT Veh vs. WT Aldolazin	1.2	0.6062 to 1.794	Yes	***	0.0003
		ANOVA table	SS (Type III)	DF	MS	F (DFn, DFd)	P value		WT Veh vs. AMPKa-LKO Veh	-0.2	-0.7938 to 0.3938	No	ns	0.7523
		Row Factor	0.8	4	0.2	F (4, 12) = 2.000	P=0.1586		WT Veh vs. AMPKa-LKO Aldolazin	-0.2	-0.7938 to 0.3938	No	ns	0.7523
		Column Factor	6.8	3	2.267	F (3, 12) = 22.67	P<0.0001		WT Aldolazin vs. AMPKa-LKO Veh	-1.4	-1.994 to -0.8062	Yes	****	<0.0001
		Residual	1.2	12	0.1				WT Aldolazin vs. AMPKa-LKO Aldolazin	-1.4	-1.994 to -0.8062	Yes	****	<0.0001
									AMPKa-LKO Veh vs. AMPKa-LKO Aldolazin	0	-0.5938 to 0.5938	No	ns	>0.9999
		Spearman's test for heteroscedasticity
		Rs of predicted Y vs. |residual|	-0.6303
		P value (one tailed)	0.0014						Test details	Mean 1	Mean 2	Mean Diff.	SE of diff.	N1	N2	q	DF
		Passed (P > 0.05)?	No
									WT Veh vs. WT Aldolazin	1.8	0.6	1.2	0.2	5	5	8.485	12
		Normality of Residuals							WT Veh vs. AMPKa-LKO Veh	1.8	2	-0.2	0.2	5	5	1.414	12
		Test name	Statistics	P value	Passed normality test (alpha=0.05)?	P value summary			WT Veh vs. AMPKa-LKO Aldolazin	1.8	2	-0.2	0.2	5	5	1.414	12
		Anderson-Darling (A2*)	0.5515	0.1352	Yes	ns			WT Aldolazin vs. AMPKa-LKO Veh	0.6	2	-1.4	0.2	5	5	9.899	12
		D'Agostino-Pearson omnibus (K2)	0.8206	0.6634	Yes	ns			WT Aldolazin vs. AMPKa-LKO Aldolazin	0.6	2	-1.4	0.2	5	5	9.899	12
		Shapiro-Wilk (W)	0.9297	0.1524	Yes	ns			AMPKa-LKO Veh vs. AMPKa-LKO Aldolazin	2	2	0	0.2	5	5	0	12
		Kolmogorov-Smirnov (distance)	0.1747	0.1	Yes	ns
		Data summary
		Number of columns (Column Factor)	4
		Number of rows (Row Factor)	5
		Number of values	20
		Table Analyzed	NASH Inflammation						Compare column means (main column effect)
		Two-way ANOVA	Ordinary						Number of families	1
		Alpha	0.05						Number of comparisons per family	6
									Alpha	0.05
		Source of Variation	% of total variation	P value	P value summary	Significant?
		Row Factor	6.863	0.6911	ns	No			Tukey's multiple comparisons test	Mean Diff.	95.00% CI of diff.	Below threshold?	Summary	Adjusted P Value
		Column Factor	56.86	0.0083	**	Yes
									WT Veh vs. WT Aldolazin	1.4	0.3574 to 2.443	Yes	**	0.0085
		ANOVA table	SS (Type III)	DF	MS	F (DFn, DFd)	P value		WT Veh vs. AMPKa-LKO Veh	1	-0.04264 to 2.043	No	ns	0.0616
		Row Factor	0.7	4	0.175	F (4, 12) = 0.5676	P=0.6911		WT Veh vs. AMPKa-LKO Aldolazin	0.4	-0.6426 to 1.443	No	ns	0.6738
		Column Factor	5.8	3	1.933	F (3, 12) = 6.270	P=0.0083		WT Aldolazin vs. AMPKa-LKO Veh	-0.4	-1.443 to 0.6426	No	ns	0.6738
		Residual	3.7	12	0.3083				WT Aldolazin vs. AMPKa-LKO Aldolazin	-1	-2.043 to 0.04264	No	ns	0.0616
									AMPKa-LKO Veh vs. AMPKa-LKO Aldolazin	-0.6	-1.643 to 0.4426	No	ns	0.3613
		Spearman's test for heteroscedasticity
		Rs of predicted Y vs. |residual|	-0.123
		P value (one tailed)	0.3027						Test details	Mean 1	Mean 2	Mean Diff.	SE of diff.	N1	N2	q	DF
		Passed (P > 0.05)?	Yes
									WT Veh vs. WT Aldolazin	2	0.6	1.4	0.3512	5	5	5.638	12
		Normality of Residuals							WT Veh vs. AMPKa-LKO Veh	2	1	1	0.3512	5	5	4.027	12
		Test name	Statistics	P value	Passed normality test (alpha=0.05)?	P value summary			WT Veh vs. AMPKa-LKO Aldolazin	2	1.6	0.4	0.3512	5	5	1.611	12
		Anderson-Darling (A2*)	0.253	0.6981	Yes	ns			WT Aldolazin vs. AMPKa-LKO Veh	0.6	1	-0.4	0.3512	5	5	1.611	12
		D'Agostino-Pearson omnibus (K2)	0.2133	0.8988	Yes	ns			WT Aldolazin vs. AMPKa-LKO Aldolazin	0.6	1.6	-1	0.3512	5	5	4.027	12
		Shapiro-Wilk (W)	0.9711	0.7774	Yes	ns			AMPKa-LKO Veh vs. AMPKa-LKO Aldolazin	1	1.6	-0.6	0.3512	5	5	2.416	12
		Kolmogorov-Smirnov (distance)	0.1451	0.1	Yes	ns
		Data summary
		Number of columns (Column Factor)	4
		Number of rows (Row Factor)	5
		Number of values	20
		Table Analyzed	NASH NAFLD activity						Compare column means (main column effect)
		Two-way ANOVA	Ordinary						Number of families	1
		Alpha	0.05						Number of comparisons per family	6
									Alpha	0.05
		Source of Variation	% of total variation	P value	P value summary	Significant?
		Row Factor	5.71	0.2953	ns	No			Tukey's multiple comparisons test	Mean Diff.	95.00% CI of diff.	Below threshold?	Summary	Adjusted P Value
		Column Factor	81.97	<0.0001	****	Yes
									WT Veh vs. WT Aldolazin	4	2.448 to 5.552	Yes	****	<0.0001
		ANOVA table	SS (Type III)	DF	MS	F (DFn, DFd)	P value		WT Veh vs. AMPKa-LKO Veh	0.4	-1.152 to 1.952	No	ns	0.8685
		Row Factor	3.8	4	0.95	F (4, 12) = 1.390	P=0.2953		WT Veh vs. AMPKa-LKO Aldolazin	0.2	-1.352 to 1.752	No	ns	0.9801
		Column Factor	54.55	3	18.18	F (3, 12) = 26.61	P<0.0001		WT Aldolazin vs. AMPKa-LKO Veh	-3.6	-5.152 to -2.048	Yes	****	<0.0001
		Residual	8.2	12	0.6833				WT Aldolazin vs. AMPKa-LKO Aldolazin	-3.8	-5.352 to -2.248	Yes	****	<0.0001
									AMPKa-LKO Veh vs. AMPKa-LKO Aldolazin	-0.2	-1.752 to 1.352	No	ns	0.9801
		Spearman's test for heteroscedasticity
		Rs of predicted Y vs. |residual|	-0.2881
		P value (one tailed)	0.109						Test details	Mean 1	Mean 2	Mean Diff.	SE of diff.	N1	N2	q	DF
		Passed (P > 0.05)?	Yes
									WT Veh vs. WT Aldolazin	6	2	4	0.5228	5	5	10.82	12
		Normality of Residuals							WT Veh vs. AMPKa-LKO Veh	6	5.6	0.4	0.5228	5	5	1.082	12
		Test name	Statistics	P value	Passed normality test (alpha=0.05)?	P value summary			WT Veh vs. AMPKa-LKO Aldolazin	6	5.8	0.2	0.5228	5	5	0.541	12
		Anderson-Darling (A2*)	0.4696	0.221	Yes	ns			WT Aldolazin vs. AMPKa-LKO Veh	2	5.6	-3.6	0.5228	5	5	9.738	12
		D'Agostino-Pearson omnibus (K2)	0.4089	0.8151	Yes	ns			WT Aldolazin vs. AMPKa-LKO Aldolazin	2	5.8	-3.8	0.5228	5	5	10.28	12
		Shapiro-Wilk (W)	0.9506	0.3757	Yes	ns			AMPKa-LKO Veh vs. AMPKa-LKO Aldolazin	5.6	5.8	-0.2	0.5228	5	5	0.541	12
		Kolmogorov-Smirnov (distance)	0.1697	0.1	Yes	ns
		Data summary
		Number of columns (Column Factor)	4
		Number of rows (Row Factor)	5
		Number of values	20

## Sheet: Fig.7e
	NASH TUNEL
	WT Veh	WT Aldolazin	AMPKa-LKO Veh	AMPKa-LKO Aldolazin		Table Analyzed	NASH TUNEL						Compare column means (main column effect)
	124	37	77	77
	67	48	73	106		Two-way ANOVA	Ordinary						Number of families	1
	108	39	131	111		Alpha	0.05						Number of comparisons per family	6
	112	63	109	127									Alpha	0.05
	68	70	131	107		Source of Variation	% of total variation	P value	P value summary	Significant?
	157	53	104	99		Row Factor	11.65	0.4021	ns	No			Tukey's multiple comparisons test	Mean Diff.	95.00% CI of diff.	Below threshold?	Summary	Adjusted P Value
	94	49	126	103		Column Factor	56.45	0.0003	***	Yes
													WT Veh vs. WT Aldolazin	53	19.84 to 86.16	Yes	**	0.0014
						ANOVA table	SS (Type III)	DF	MS	F (DFn, DFd)	P value		WT Veh vs. AMPKa-LKO Veh	-3	-36.16 to 30.16	No	ns	0.9939
						Row Factor	3169	6	528.1	F (6, 18) = 1.096	P=0.4021		WT Veh vs. AMPKa-LKO Aldolazin	0	-33.16 to 33.16	No	ns	>0.9999
						Column Factor	15351	3	5117	F (3, 18) = 10.62	P=0.0003		WT Aldolazin vs. AMPKa-LKO Veh	-56	-89.16 to -22.84	Yes	***	0.0008
						Residual	8673	18	481.8				WT Aldolazin vs. AMPKa-LKO Aldolazin	-53	-86.16 to -19.84	Yes	**	0.0014
													AMPKa-LKO Veh vs. AMPKa-LKO Aldolazin	3	-30.16 to 36.16	No	ns	0.9939
						Spearman's test for heteroscedasticity
						Rs of predicted Y vs. |residual|	0.06863
						P value (one tailed)	0.3643						Test details	Mean 1	Mean 2	Mean Diff.	SE of diff.	N1	N2	q	DF
						Passed (P > 0.05)?	Yes
													WT Veh vs. WT Aldolazin	104.3	51.29	53	11.73	7	7	6.388	18
						Normality of Residuals							WT Veh vs. AMPKa-LKO Veh	104.3	107.3	-3	11.73	7	7	0.3616	18
						Test name	Statistics	P value	Passed normality test (alpha=0.05)?	P value summary			WT Veh vs. AMPKa-LKO Aldolazin	104.3	104.3	0	11.73	7	7	0	18
						Anderson-Darling (A2*)	0.5193	0.1712	Yes	ns			WT Aldolazin vs. AMPKa-LKO Veh	51.29	107.3	-56	11.73	7	7	6.75	18
						D'Agostino-Pearson omnibus (K2)	0.7811	0.6767	Yes	ns			WT Aldolazin vs. AMPKa-LKO Aldolazin	51.29	104.3	-53	11.73	7	7	6.388	18
						Shapiro-Wilk (W)	0.9614	0.3769	Yes	ns			AMPKa-LKO Veh vs. AMPKa-LKO Aldolazin	107.3	104.3	3	11.73	7	7	0.3616	18
						Kolmogorov-Smirnov (distance)	0.1508	0.1	Yes	ns
						Data summary
						Number of columns (Column Factor)	4
						Number of rows (Row Factor)	7
						Number of values	28

## Sheet: Fig.7f
								NASH hydroxyproline
								WT Veh	WT Aldolazin	AMPKa-LKO Veh	AMPKa-LKO Aldolazin		Table Analyzed	NASH hydroxyproline						Compare column means (main column effect)
								521.462	509.803	521.462	534.786
								601.962	494.813	635.273	575.314		Two-way ANOVA	Ordinary						Number of families	1
								524.793	474.827	612.511	568.097		Alpha	0.05						Number of comparisons per family	6
								544.224	514.8	604.183	545.89									Alpha	0.05
								602.518	539.783	561.434	694.677		Source of Variation	% of total variation	P value	P value summary	Significant?
													Row Factor	26.48	0.1255	ns	No			Tukey's multiple comparisons test	Mean Diff.	95.00% CI of diff.	Below threshold?	Summary	Adjusted P Value
													Column Factor	38.05	0.0283	*	Yes
																				WT Veh vs. WT Aldolazin	52.19	-22.93 to 127.3	No	ns	0.2198
													ANOVA table	SS (Type III)	DF	MS	F (DFn, DFd)	P value		WT Veh vs. AMPKa-LKO Veh	-27.98	-103.1 to 47.13	No	ns	0.6928
													Row Factor	14338	4	3584	F (4, 12) = 2.240	P=0.1255		WT Veh vs. AMPKa-LKO Aldolazin	-24.76	-99.87 to 50.35	No	ns	0.7639
													Column Factor	20597	3	6866	F (3, 12) = 4.290	P=0.0283		WT Aldolazin vs. AMPKa-LKO Veh	-80.17	-155.3 to -5.054	Yes	*	0.0354
													Residual	19203	12	1600				WT Aldolazin vs. AMPKa-LKO Aldolazin	-76.95	-152.1 to -1.834	Yes	*	0.0441
																				AMPKa-LKO Veh vs. AMPKa-LKO Aldolazin	3.22	-71.89 to 78.33	No	ns	0.9992
													Spearman's test for heteroscedasticity
													Rs of predicted Y vs. |residual|	0.3669
													P value (one tailed)	0.0558						Test details	Mean 1	Mean 2	Mean Diff.	SE of diff.	N1	N2	q	DF
													Passed (P > 0.05)?	Yes
																				WT Veh vs. WT Aldolazin	559	506.8	52.19	25.3	5	5	2.917	12
													Normality of Residuals							WT Veh vs. AMPKa-LKO Veh	559	587	-27.98	25.3	5	5	1.564	12
													Test name	Statistics	P value	Passed normality test (alpha=0.05)?	P value summary			WT Veh vs. AMPKa-LKO Aldolazin	559	583.8	-24.76	25.3	5	5	1.384	12
													Anderson-Darling (A2*)	0.2687	0.6436	Yes	ns			WT Aldolazin vs. AMPKa-LKO Veh	506.8	587	-80.17	25.3	5	5	4.481	12
													D'Agostino-Pearson omnibus (K2)	0.5053	0.7768	Yes	ns			WT Aldolazin vs. AMPKa-LKO Aldolazin	506.8	583.8	-76.95	25.3	5	5	4.301	12
													Shapiro-Wilk (W)	0.9754	0.8617	Yes	ns			AMPKa-LKO Veh vs. AMPKa-LKO Aldolazin	587	583.8	3.22	25.3	5	5	0.18	12
													Kolmogorov-Smirnov (distance)	0.1147	0.1	Yes	ns
													Data summary
													Number of columns (Column Factor)	4
													Number of rows (Row Factor)	5
													Number of values	20

## Sheet: Fig.7g
	Tgfb WT	Tgfb WT+Aldolazin	Tgfb AMPKαLKO	Tgfb AMPKαLKO+aldolazin	Timp1 WT	Timp1 WT+Aldolazin	Timp1 AMPKαLKO	Timp1 AMPKαLKO+aldolazin	Col1a1	Col1a1 WT+Aldolazin	Col1a1 AMPKαLKO	Col1a1 AMPKαLKO+aldolazin	Col3a1 WT	Col3a1 WT+Aldolazin	Col3a1 AMPKαLKO	Col3a1 AMPKαLKO+aldolazin	Acta2 WT	Acta2 WT+Aldolazin	Acta2 AMPKαLKO	Acta2 AMPKαLKO+aldolazin	Pgdfa WT	Pgdfa WT+Aldolazin	Pgdfa AMPKαLKO	Pgdfa AMPKαLKO+aldolazin	Pgdfb WT	Pgdfb WT+Aldolazin	Pgdfb AMPKαLKO	Pgdfb AMPKαLKO+aldolazin	Pgdfra WT	Pgdfra WT+Aldolazin	Pgdfra AMPKαLKO	Pgdfra AMPKαLKO+aldolazin	Ddr2 WT	Ddr2 WT+Aldolazin	Ddr2 AMPKαLKO	Ddr2 AMPKαLKO+aldolazin
	0.775544	0.301615	0.930308	0.880125	1.31594	0.584832	0.943499	0.93051	0.900768	0.438828	1.06935	1.01517	1.09779	0.162341	0.897881	0.870307	0.845165	0.413169	0.989523	0.99468	0.885886	0.591599	1.08124	1.01585	1.03764	0.422878	1.03226	1.1296	0.999245	0.490189	0.970238	0.95357	1.04978	0.436813	0.849737	0.93958
	0.922282	0.493383	0.940031	0.850145	0.844455	0.561008	1.34359	1.10657	0.947191	0.444183	1.20935	0.885293	0.921525	0.175203	0.940889	0.820512	1.00857	0.482067	0.991239	0.901128	1.16893	0.472273	0.734682	1.19972	0.887804	0.529724	1.09681	0.941682	0.885099	0.623694	0.857917	0.792186	0.87818	0.401254	0.751366	0.875142
	1.08732	0.288828	0.711177	1.19605	0.755809	0.410682	0.905065	1.04688	1.00991	0.451948	1.02224	1.0975	1.00493	0.234003	1.06592	0.979146	0.915292	0.53396	1.09985	1.04413	1.06083	0.551982	1.04804	1.0426	1.1296	0.560899	1.13943	1.11986	1.17195	0.425996	0.789445	1.01495	0.964323	0.310483	0.735903	0.806691
	1.21485	0.309558	0.94493	0.85903	1.0838	0.635557	1.16966	1.06149	1.14213	0.460645	0.916513	1.13228	0.975758	0.216824	1.08831	1.15436	1.23098	0.449784	0.99468	0.957474	0.884352	0.464964	1.17096	1.0372	0.944952	0.397992	1.03226	0.971518	0.943707	0.444856	0.827259	0.943707	1.10772	0.437571	1.1058	0.981179
																																						Tgfb
																																						Table Analyzed	NASH mice fibrosis genes						Compare column means (main column effect)
																																						Two-way ANOVA	Ordinary						Number of families	1
																																						Alpha	0.05						Number of comparisons per family	6
																																													Alpha	0.05
																																						Source of Variation	% of total variation	P value	P value summary	Significant?
																																						Row Factor	2.203	0.7663	ns	No			Tukey's multiple comparisons test	Mean Diff.	95.00% CI of diff.	Below threshold?	Summary
																																						Column Factor	80.65	0.0009	***	Yes
																																													Tgfb WT vs. Tgfb WT+Aldolazin	0.6517	0.2978 to 1.005	Yes	**
																																						ANOVA table	SS (Type III)	DF	MS	F (DFn, DFd)	P value		Tgfb WT vs. Tgfb AMPKαLKO	0.1184	-0.2354 to 0.4722	No	ns
																																						Row Factor	0.0297	3	0.009901	F (3, 9) = 0.3854	P=0.7663		Tgfb WT vs. Tgfb AMPKαLKO+Aldostatin	0.05366	-0.3002 to 0.4075	No	ns
																																						Column Factor	1.088	3	0.3626	F (3, 9) = 14.11	P=0.0009		Tgfb WT+Aldolazin vs. Tgfb AMPKαLKO	-0.5333	-0.8871 to -0.1794	Yes	**
																																						Residual	0.2312	9	0.02569				Tgfb WT+Aldolazin vs. Tgfb AMPKαLKO+Aldostatin	-0.598	-0.9518 to -0.2442	Yes	**
																																													Tgfb AMPKαLKO vs. Tgfb AMPKαLKO+Aldostatin	-0.06473	-0.4186 to 0.2891	No	ns
																																						Spearman's test for heteroscedasticity
																																						Rs of predicted Y vs. |residual|	0.3
																																						P value (one tailed)	0.1295						Test details	Mean 1	Mean 2	Mean Diff.	SE of diff.
																																						Passed (P > 0.05)?	Yes
																																													Tgfb WT vs. Tgfb WT+Aldolazin	1	0.3483	0.6517	0.1133
																																						Normality of Residuals							Tgfb WT vs. Tgfb AMPKαLKO	1	0.8816	0.1184	0.1133
																																						Test name	Statistics	P value	Passed normality test (alpha=0.05)?	P value summary			Tgfb WT vs. Tgfb AMPKαLKO+Aldostatin	1	0.9463	0.05366	0.1133
																																						Anderson-Darling (A2*)	0.2685	0.6334	Yes	ns			Tgfb WT+Aldolazin vs. Tgfb AMPKαLKO	0.3483	0.8816	-0.5333	0.1133
																																						D'Agostino-Pearson omnibus (K2)	1.106	0.5752	Yes	ns			Tgfb WT+Aldolazin vs. Tgfb AMPKαLKO+Aldostatin	0.3483	0.9463	-0.598	0.1133
																																						Shapiro-Wilk (W)	0.9632	0.7192	Yes	ns			Tgfb AMPKαLKO vs. Tgfb AMPKαLKO+Aldostatin	0.8816	0.9463	-0.06473	0.1133
																																						Kolmogorov-Smirnov (distance)	0.1694	0.1	Yes	ns
																																						Data summary
																																						Number of columns (Column Factor)	4
																																						Number of rows (Row Factor)	4
																																						Number of values	16
																																						Timp1
																																						Table Analyzed	NASH mice fibrosis genes						Compare column means (main column effect)
																																						Two-way ANOVA	Ordinary						Number of families	1
																																						Alpha	0.05						Number of comparisons per family	6
																																													Alpha	0.05
																																						Source of Variation	% of total variation	P value	P value summary	Significant?
																																						Row Factor	9.634	0.345	ns	No			Tukey's multiple comparisons test	Mean Diff.	95.00% CI of diff.	Below threshold?	Summary
																																						Column Factor	67.44	0.0048	**	Yes
																																													Timp1 WT vs. Timp1 WT+Aldolazin	0.452	0.08053 to 0.8234	Yes	*
																																						ANOVA table	SS (Type III)	DF	MS	F (DFn, DFd)	P value		Timp1 WT vs. Timp1 AMPKαLKO	-0.09045	-0.4619 to 0.2810	No	ns
																																						Row Factor	0.1071	3	0.03569	F (3, 9) = 1.260	P=0.3450		Timp1 WT vs. Timp1 AMPKαLKO+Aldostatin	-0.03636	-0.4078 to 0.3351	No	ns
																																						Column Factor	0.7494	3	0.2498	F (3, 9) = 8.822	P=0.0048		Timp1 WT+Aldolazin vs. Timp1 AMPKαLKO	-0.5424	-0.9139 to -0.1710	Yes	**
																																						Residual	0.2548	9	0.02832				Timp1 WT+Aldolazin vs. Timp1 AMPKαLKO+Aldostatin	-0.4883	-0.8598 to -0.1169	Yes	*
																																													Timp1 AMPKαLKO vs. Timp1 AMPKαLKO+Aldostatin	0.05409	-0.3174 to 0.4255	No	ns
																																						Spearman's test for heteroscedasticity
																																						Rs of predicted Y vs. |residual|	0.2941
																																						P value (one tailed)	0.1344						Test details	Mean 1	Mean 2	Mean Diff.	SE of diff.
																																						Passed (P > 0.05)?	Yes
																																													Timp1 WT vs. Timp1 WT+Aldolazin	1	0.548	0.452	0.119
																																						Normality of Residuals							Timp1 WT vs. Timp1 AMPKαLKO	1	1.09	-0.09045	0.119
																																						Test name	Statistics	P value	Passed normality test (alpha=0.05)?	P value summary			Timp1 WT vs. Timp1 AMPKαLKO+Aldostatin	1	1.036	-0.03636	0.119
																																						Anderson-Darling (A2*)	0.5223	0.1555	Yes	ns			Timp1 WT+Aldolazin vs. Timp1 AMPKαLKO	0.548	1.09	-0.5424	0.119
																																						D'Agostino-Pearson omnibus (K2)	2.166	0.3385	Yes	ns			Timp1 WT+Aldolazin vs. Timp1 AMPKαLKO+Aldostatin	0.548	1.036	-0.4883	0.119
																																						Shapiro-Wilk (W)	0.9329	0.2707	Yes	ns			Timp1 AMPKαLKO vs. Timp1 AMPKαLKO+Aldostatin	1.09	1.036	0.05409	0.119
																																						Kolmogorov-Smirnov (distance)	0.2364	0.0172	No	*
																																						Data summary
																																						Number of columns (Column Factor)	4
																																						Number of rows (Row Factor)	4
																																						Number of values	16
																																						Col1a1
																																						Table Analyzed	NASH mice fibrosis genes						Compare column means (main column effect)
																																						Two-way ANOVA	Ordinary						Number of families	1
																																						Alpha	0.05						Number of comparisons per family	6
																																													Alpha	0.05
																																						Source of Variation	% of total variation	P value	P value summary	Significant?
																																						Row Factor	0.6743	0.8833	ns	No			Tukey's multiple comparisons test	Mean Diff.	95.00% CI of diff.	Below threshold?	Summary
																																						Column Factor	89.94	<0.0001	****	Yes
																																													Col1a1 vs. Col1a1 WT+Aldolazin	0.5511	0.3115 to 0.7907	Yes	***
																																						ANOVA table	SS (Type III)	DF	MS	F (DFn, DFd)	P value		Col1a1 vs. Col1a1 AMPKαLKO	-0.05436	-0.2940 to 0.1852	No	ns
																																						Row Factor	0.007613	3	0.002538	F (3, 9) = 0.2154	P=0.8833		Col1a1 vs. Col1a1 AMPKαLKO+Aldostatin	-0.03256	-0.2722 to 0.2070	No	ns
																																						Column Factor	1.015	3	0.3385	F (3, 9) = 28.73	P<0.0001		Col1a1 WT+Aldolazin vs. Col1a1 AMPKαLKO	-0.6055	-0.8450 to -0.3659	Yes	***
																																						Residual	0.106	9	0.01178				Col1a1 WT+Aldolazin vs. Col1a1 AMPKαLKO+Aldostatin	-0.5837	-0.8233 to -0.3441	Yes	***
																																													Col1a1 AMPKαLKO vs. Col1a1 AMPKαLKO+Aldostatin	0.0218	-0.2178 to 0.2614	No	ns
																																						Spearman's test for heteroscedasticity
																																						Rs of predicted Y vs. |residual|	0.65
																																						P value (one tailed)	0.0032						Test details	Mean 1	Mean 2	Mean Diff.	SE of diff.
																																						Passed (P > 0.05)?	No
																																													Col1a1 vs. Col1a1 WT+Aldolazin	1	0.4489	0.5511	0.07675
																																						Normality of Residuals							Col1a1 vs. Col1a1 AMPKαLKO	1	1.054	-0.05436	0.07675
																																						Test name	Statistics	P value	Passed normality test (alpha=0.05)?	P value summary			Col1a1 vs. Col1a1 AMPKαLKO+Aldostatin	1	1.033	-0.03256	0.07675
																																						Anderson-Darling (A2*)	0.2285	0.7729	Yes	ns			Col1a1 WT+Aldolazin vs. Col1a1 AMPKαLKO	0.4489	1.054	-0.6055	0.07675
																																						D'Agostino-Pearson omnibus (K2)	0.5292	0.7675	Yes	ns			Col1a1 WT+Aldolazin vs. Col1a1 AMPKαLKO+Aldostatin	0.4489	1.033	-0.5837	0.07675
																																						Shapiro-Wilk (W)	0.9787	0.9525	Yes	ns			Col1a1 AMPKαLKO vs. Col1a1 AMPKαLKO+Aldostatin	1.054	1.033	0.0218	0.07675
																																						Kolmogorov-Smirnov (distance)	0.1147	0.1	Yes	ns
																																						Data summary
																																						Number of columns (Column Factor)	4
																																						Number of rows (Row Factor)	4
																																						Number of values	16
																																						Col3a1
																																						Table Analyzed	NASH mice fibrosis genes						Compare column means (main column effect)
																																						Two-way ANOVA	Ordinary						Number of families	1
																																						Alpha	0.05						Number of comparisons per family	6
																																													Alpha	0.05
																																						Source of Variation	% of total variation	P value	P value summary	Significant?
																																						Row Factor	2.52	0.1325	ns	No			Tukey's multiple comparisons test	Mean Diff.	95.00% CI of diff.	Below threshold?	Summary
																																						Column Factor	94.37	<0.0001	****	Yes
																																													Col3a1 WT vs. Col3a1 WT+Aldolazin	0.8029	0.6203 to 0.9855	Yes	****
																																						ANOVA table	SS (Type III)	DF	MS	F (DFn, DFd)	P value		Col3a1 WT vs. Col3a1 AMPKαLKO	0.001749	-0.1808 to 0.1843	No	ns
																																						Row Factor	0.04983	3	0.01661	F (3, 9) = 2.428	P=0.1325		Col3a1 WT vs. Col3a1 AMPKαLKO+Aldostatin	0.04392	-0.1387 to 0.2265	No	ns
																																						Column Factor	1.866	3	0.6221	F (3, 9) = 90.92	P<0.0001		Col3a1 WT+Aldolazin vs. Col3a1 AMPKαLKO	-0.8012	-0.9838 to -0.6186	Yes	****
																																						Residual	0.06158	9	0.006842				Col3a1 WT+Aldolazin vs. Col3a1 AMPKαLKO+Aldostatin	-0.759	-0.9416 to -0.5764	Yes	****
																																													Col3a1 AMPKαLKO vs. Col3a1 AMPKαLKO+Aldostatin	0.04217	-0.1404 to 0.2248	No	ns
																																						Spearman's test for heteroscedasticity
																																						Rs of predicted Y vs. |residual|	0.3088
																																						P value (one tailed)	0.1222						Test details	Mean 1	Mean 2	Mean Diff.	SE of diff.
																																						Passed (P > 0.05)?	Yes
																																													Col3a1 WT vs. Col3a1 WT+Aldolazin	1	0.1971	0.8029	0.05849
																																						Normality of Residuals							Col3a1 WT vs. Col3a1 AMPKαLKO	1	0.9983	0.001749	0.05849
																																						Test name	Statistics	P value	Passed normality test (alpha=0.05)?	P value summary			Col3a1 WT vs. Col3a1 AMPKαLKO+Aldostatin	1	0.9561	0.04392	0.05849
																																						Anderson-Darling (A2*)	0.4032	0.3155	Yes	ns			Col3a1 WT+Aldolazin vs. Col3a1 AMPKαLKO	0.1971	0.9983	-0.8012	0.05849
																																						D'Agostino-Pearson omnibus (K2)	2.158	0.3399	Yes	ns			Col3a1 WT+Aldolazin vs. Col3a1 AMPKαLKO+Aldostatin	0.1971	0.9561	-0.759	0.05849
																																						Shapiro-Wilk (W)	0.9309	0.2519	Yes	ns			Col3a1 AMPKαLKO vs. Col3a1 AMPKαLKO+Aldostatin	0.9983	0.9561	0.04217	0.05849
																																						Kolmogorov-Smirnov (distance)	0.1328	0.1	Yes	ns
																																						Data summary
																																						Number of columns (Column Factor)	4
																																						Number of rows (Row Factor)	4
																																						Number of values	16
																																						Acta2
																																						Table Analyzed	NASH mice fibrosis genes						Compare column means (main column effect)
																																						Two-way ANOVA	Ordinary						Number of families	1
																																						Alpha	0.05						Number of comparisons per family	6
																																													Alpha	0.05
																																						Source of Variation	% of total variation	P value	P value summary	Significant?
																																						Row Factor	2.647	0.4917	ns	No			Tukey's multiple comparisons test	Mean Diff.	95.00% CI of diff.	Below threshold?	Summary
																																						Column Factor	88.23	<0.0001	****	Yes
																																													Acta2 WT vs. Acta2 WT+Aldolazin	0.5303	0.3133 to 0.7472	Yes	***
																																						ANOVA table	SS (Type III)	DF	MS	F (DFn, DFd)	P value		Acta2 WT vs. Acta2 AMPKαLKO	-0.01882	-0.2358 to 0.1981	No	ns
																																						Row Factor	0.02521	3	0.008403	F (3, 9) = 0.8699	P=0.4917		Acta2 WT vs. Acta2 AMPKαLKO+Aldostatin	0.02565	-0.1913 to 0.2426	No	ns
																																						Column Factor	0.8403	3	0.2801	F (3, 9) = 29.00	P<0.0001		Acta2 WT+Aldolazin vs. Acta2 AMPKαLKO	-0.5491	-0.7660 to -0.3321	Yes	***
																																						Residual	0.08694	9	0.00966				Acta2 WT+Aldolazin vs. Acta2 AMPKαLKO+Aldostatin	-0.5046	-0.7216 to -0.2877	Yes	***
																																													Acta2 AMPKαLKO vs. Acta2 AMPKαLKO+Aldostatin	0.04447	-0.1725 to 0.2614	No	ns
																																						Spearman's test for heteroscedasticity
																																						Rs of predicted Y vs. |residual|	0.4
																																						P value (one tailed)	0.0624						Test details	Mean 1	Mean 2	Mean Diff.	SE of diff.
																																						Passed (P > 0.05)?	Yes
																																													Acta2 WT vs. Acta2 WT+Aldolazin	1	0.4697	0.5303	0.0695
																																						Normality of Residuals							Acta2 WT vs. Acta2 AMPKαLKO	1	1.019	-0.01882	0.0695
																																						Test name	Statistics	P value	Passed normality test (alpha=0.05)?	P value summary			Acta2 WT vs. Acta2 AMPKαLKO+Aldostatin	1	0.9744	0.02565	0.0695
																																						Anderson-Darling (A2*)	0.4328	0.2657	Yes	ns			Acta2 WT+Aldolazin vs. Acta2 AMPKαLKO	0.4697	1.019	-0.5491	0.0695
																																						D'Agostino-Pearson omnibus (K2)	2.86	0.2393	Yes	ns			Acta2 WT+Aldolazin vs. Acta2 AMPKαLKO+Aldostatin	0.4697	0.9744	-0.5046	0.0695
																																						Shapiro-Wilk (W)	0.9348	0.2896	Yes	ns			Acta2 AMPKαLKO vs. Acta2 AMPKαLKO+Aldostatin	1.019	0.9744	0.04447	0.0695
																																						Kolmogorov-Smirnov (distance)	0.1373	0.1	Yes	ns
																																						Data summary
																																						Number of columns (Column Factor)	4
																																						Number of rows (Row Factor)	4
																																						Number of values	16
																																						Pgdfa
																																						Table Analyzed	NASH mice fibrosis genes						Compare column means (main column effect)
																																						Two-way ANOVA	Ordinary						Number of families	1
																																						Alpha	0.05						Number of comparisons per family	6
																																													Alpha	0.05
																																						Source of Variation	% of total variation	P value	P value summary	Significant?
																																						Row Factor	0.3483	0.9832	ns	No			Tukey's multiple comparisons test	Mean Diff.	95.00% CI of diff.	Below threshold?	Summary
																																						Column Factor	79.71	0.0017	**	Yes
																																													Pgdfa WT vs. Pgdfa WT+Aldolazin	0.4798	0.1537 to 0.8059	Yes	**
																																						ANOVA table	SS (Type III)	DF	MS	F (DFn, DFd)	P value		Pgdfa WT vs. Pgdfa AMPKαLKO	-0.008732	-0.3348 to 0.3174	No	ns
																																						Row Factor	0.00343	3	0.001143	F (3, 9) = 0.05240	P=0.9832		Pgdfa WT vs. Pgdfa AMPKαLKO+Aldostatin	-0.07384	-0.3999 to 0.2523	No	ns
																																						Column Factor	0.7851	3	0.2617	F (3, 9) = 11.99	P=0.0017		Pgdfa WT+Aldolazin vs. Pgdfa AMPKαLKO	-0.4885	-0.8146 to -0.1624	Yes	**
																																						Residual	0.1964	9	0.02182				Pgdfa WT+Aldolazin vs. Pgdfa AMPKαLKO+Aldostatin	-0.5536	-0.8797 to -0.2275	Yes	**
																																													Pgdfa AMPKαLKO vs. Pgdfa AMPKαLKO+Aldostatin	-0.06511	-0.3912 to 0.2610	No	ns
																																						Spearman's test for heteroscedasticity
																																						Rs of predicted Y vs. |residual|	0.02647
																																						P value (one tailed)	0.4612						Test details	Mean 1	Mean 2	Mean Diff.	SE of diff.
																																						Passed (P > 0.05)?	Yes
																																													Pgdfa WT vs. Pgdfa WT+Aldolazin	1	0.5202	0.4798	0.1045
																																						Normality of Residuals							Pgdfa WT vs. Pgdfa AMPKαLKO	1	1.009	-0.008732	0.1045
																																						Test name	Statistics	P value	Passed normality test (alpha=0.05)?	P value summary			Pgdfa WT vs. Pgdfa AMPKαLKO+Aldostatin	1	1.074	-0.07384	0.1045
																																						Anderson-Darling (A2*)	0.2801	0.5951	Yes	ns			Pgdfa WT+Aldolazin vs. Pgdfa AMPKαLKO	0.5202	1.009	-0.4885	0.1045
																																						D'Agostino-Pearson omnibus (K2)	1.279	0.5275	Yes	ns			Pgdfa WT+Aldolazin vs. Pgdfa AMPKαLKO+Aldostatin	0.5202	1.074	-0.5536	0.1045
																																						Shapiro-Wilk (W)	0.9547	0.5678	Yes	ns			Pgdfa AMPKαLKO vs. Pgdfa AMPKαLKO+Aldostatin	1.009	1.074	-0.06511	0.1045
																																						Kolmogorov-Smirnov (distance)	0.1235	0.1	Yes	ns
																																						Data summary
																																						Number of columns (Column Factor)	4
																																						Number of rows (Row Factor)	4
																																						Number of values	16
																																						Pgdfb
																																						Table Analyzed	NASH mice fibrosis genes						Compare column means (main column effect)
																																						Two-way ANOVA	Ordinary						Number of families	1
																																						Alpha	0.05						Number of comparisons per family	6
																																													Alpha	0.05
																																						Source of Variation	% of total variation	P value	P value summary	Significant?
																																						Row Factor	4.968	0.0433	*	Yes			Tukey's multiple comparisons test	Mean Diff.	95.00% CI of diff.	Below threshold?	Summary
																																						Column Factor	91.4	<0.0001	****	Yes
																																													Pgdfb WT vs. Pgdfb WT+Aldolazin	0.5221	0.3788 to 0.6655	Yes	****
																																						ANOVA table	SS (Type III)	DF	MS	F (DFn, DFd)	P value		Pgdfb WT vs. Pgdfb AMPKαLKO	-0.07519	-0.2186 to 0.06818	No	ns
																																						Row Factor	0.05189	3	0.0173	F (3, 9) = 4.101	P=0.0433		Pgdfb WT vs. Pgdfb AMPKαLKO+Aldostatin	-0.04066	-0.1840 to 0.1027	No	ns
																																						Column Factor	0.9546	3	0.3182	F (3, 9) = 75.44	P<0.0001		Pgdfb WT+Aldolazin vs. Pgdfb AMPKαLKO	-0.5973	-0.7407 to -0.4539	Yes	****
																																						Residual	0.03796	9	0.004218				Pgdfb WT+Aldolazin vs. Pgdfb AMPKαLKO+Aldostatin	-0.5628	-0.7062 to -0.4194	Yes	****
																																													Pgdfb AMPKαLKO vs. Pgdfb AMPKαLKO+Aldostatin	0.03453	-0.1088 to 0.1779	No	ns
																																						Spearman's test for heteroscedasticity
																																						Rs of predicted Y vs. |residual|	0.002941
																																						P value (one tailed)	0.4957						Test details	Mean 1	Mean 2	Mean Diff.	SE of diff.
																																						Passed (P > 0.05)?	Yes
																																													Pgdfb WT vs. Pgdfb WT+Aldolazin	1	0.4779	0.5221	0.04593
																																						Normality of Residuals							Pgdfb WT vs. Pgdfb AMPKαLKO	1	1.075	-0.07519	0.04593
																																						Test name	Statistics	P value	Passed normality test (alpha=0.05)?	P value summary			Pgdfb WT vs. Pgdfb AMPKαLKO+Aldostatin	1	1.041	-0.04066	0.04593
																																						Anderson-Darling (A2*)	0.1965	0.8674	Yes	ns			Pgdfb WT+Aldolazin vs. Pgdfb AMPKαLKO	0.4779	1.075	-0.5973	0.04593
																																						D'Agostino-Pearson omnibus (K2)	0.6246	0.7318	Yes	ns			Pgdfb WT+Aldolazin vs. Pgdfb AMPKαLKO+Aldostatin	0.4779	1.041	-0.5628	0.04593
																																						Shapiro-Wilk (W)	0.9628	0.7119	Yes	ns			Pgdfb AMPKαLKO vs. Pgdfb AMPKαLKO+Aldostatin	1.075	1.041	0.03453	0.04593
																																						Kolmogorov-Smirnov (distance)	0.1099	0.1	Yes	ns
																																						Data summary
																																						Number of columns (Column Factor)	4
																																						Number of rows (Row Factor)	4
																																						Number of values	16
																																						Pgdfra
																																						Table Analyzed	NASH mice fibrosis genes						Compare column means (main column effect)
																																						Two-way ANOVA	Ordinary						Number of families	1
																																						Alpha	0.05						Number of comparisons per family	6
																																													Alpha	0.05
																																						Source of Variation	% of total variation	P value	P value summary	Significant?
																																						Row Factor	2.16	0.7128	ns	No			Tukey's multiple comparisons test	Mean Diff.	95.00% CI of diff.	Below threshold?	Summary
																																						Column Factor	83.95	0.0004	***	Yes
																																													Pgdfra WT vs. Pgdfra WT+Aldolazin	0.5038	0.2718 to 0.7358	Yes	***
																																						ANOVA table	SS (Type III)	DF	MS	F (DFn, DFd)	P value		Pgdfra WT vs. Pgdfra AMPKαLKO	0.1388	-0.09323 to 0.3708	No	ns
																																						Row Factor	0.01546	3	0.005154	F (3, 9) = 0.4666	P=0.7128		Pgdfra WT vs. Pgdfra AMPKαLKO+Aldostatin	0.0739	-0.1581 to 0.3059	No	ns
																																						Column Factor	0.6008	3	0.2003	F (3, 9) = 18.13	P=0.0004		Pgdfra WT+Aldolazin vs. Pgdfra AMPKαLKO	-0.365	-0.5970 to -0.1330	Yes	**
																																						Residual	0.09942	9	0.01105				Pgdfra WT+Aldolazin vs. Pgdfra AMPKαLKO+Aldostatin	-0.4299	-0.6619 to -0.1979	Yes	**
																																													Pgdfra AMPKαLKO vs. Pgdfra AMPKαLKO+Aldostatin	-0.06489	-0.2969 to 0.1671	No	ns
																																						Spearman's test for heteroscedasticity
																																						Rs of predicted Y vs. |residual|	-0.05588
																																						P value (one tailed)	0.4186						Test details	Mean 1	Mean 2	Mean Diff.	SE of diff.
																																						Passed (P > 0.05)?	Yes
																																													Pgdfra WT vs. Pgdfra WT+Aldolazin	1	0.4962	0.5038	0.07432
																																						Normality of Residuals							Pgdfra WT vs. Pgdfra AMPKαLKO	1	0.8612	0.1388	0.07432
																																						Test name	Statistics	P value	Passed normality test (alpha=0.05)?	P value summary			Pgdfra WT vs. Pgdfra AMPKαLKO+Aldostatin	1	0.9261	0.0739	0.07432
																																						Anderson-Darling (A2*)	0.3301	0.4767	Yes	ns			Pgdfra WT+Aldolazin vs. Pgdfra AMPKαLKO	0.4962	0.8612	-0.365	0.07432
																																						D'Agostino-Pearson omnibus (K2)	1.03	0.5976	Yes	ns			Pgdfra WT+Aldolazin vs. Pgdfra AMPKαLKO+Aldostatin	0.4962	0.9261	-0.4299	0.07432
																																						Shapiro-Wilk (W)	0.9352	0.2942	Yes	ns			Pgdfra AMPKαLKO vs. Pgdfra AMPKαLKO+Aldostatin	0.8612	0.9261	-0.06489	0.07432
																																						Kolmogorov-Smirnov (distance)	0.1395	0.1	Yes	ns
																																						Data summary
																																						Number of columns (Column Factor)	4
																																						Number of rows (Row Factor)	4
																																						Number of values	16
																																						Ddr2
																																						Table Analyzed	NASH mice fibrosis genes						Compare column means (main column effect)
																																						Two-way ANOVA	Ordinary						Number of families	1
																																						Alpha	0.05						Number of comparisons per family	6
																																													Alpha	0.05
																																						Source of Variation	% of total variation	P value	P value summary	Significant?
																																						Row Factor	10.35	0.0079	**	Yes			Tukey's multiple comparisons test	Mean Diff.	95.00% CI of diff.	Below threshold?	Summary
																																						Column Factor	85.54	<0.0001	****	Yes
																																													Ddr2 WT vs. Ddr2 WT+Aldolazin	0.6035	0.4535 to 0.7534	Yes	****
																																						ANOVA table	SS (Type III)	DF	MS	F (DFn, DFd)	P value		Ddr2 WT vs. Ddr2 AMPKαLKO	0.1393	-0.01066 to 0.2893	No	ns
																																						Row Factor	0.1046	3	0.03486	F (3, 9) = 7.554	P=0.0079		Ddr2 WT vs. Ddr2 AMPKαLKO+Aldostatin	0.09935	-0.05061 to 0.2493	No	ns
																																						Column Factor	0.8646	3	0.2882	F (3, 9) = 62.45	P<0.0001		Ddr2 WT+Aldolazin vs. Ddr2 AMPKαLKO	-0.4642	-0.6141 to -0.3142	Yes	****
																																						Residual	0.04154	9	0.004615				Ddr2 WT+Aldolazin vs. Ddr2 AMPKαLKO+Aldostatin	-0.5041	-0.6541 to -0.3542	Yes	****
																																													Ddr2 AMPKαLKO vs. Ddr2 AMPKαLKO+Aldostatin	-0.03995	-0.1899 to 0.1100	No	ns
																																						Spearman's test for heteroscedasticity
																																						Rs of predicted Y vs. |residual|	0.04412
																																						P value (one tailed)	0.4356						Test details	Mean 1	Mean 2	Mean Diff.	SE of diff.
																																						Passed (P > 0.05)?	Yes
																																													Ddr2 WT vs. Ddr2 WT+Aldolazin	1	0.3965	0.6035	0.04804
																																						Normality of Residuals							Ddr2 WT vs. Ddr2 AMPKαLKO	1	0.8607	0.1393	0.04804
																																						Test name	Statistics	P value	Passed normality test (alpha=0.05)?	P value summary			Ddr2 WT vs. Ddr2 AMPKαLKO+Aldostatin	1	0.9006	0.09935	0.04804
																																						Anderson-Darling (A2*)	0.2826	0.5873	Yes	ns			Ddr2 WT+Aldolazin vs. Ddr2 AMPKαLKO	0.3965	0.8607	-0.4642	0.04804
																																						D'Agostino-Pearson omnibus (K2)	2.962	0.2274	Yes	ns			Ddr2 WT+Aldolazin vs. Ddr2 AMPKαLKO+Aldostatin	0.3965	0.9006	-0.5041	0.04804
																																						Shapiro-Wilk (W)	0.9536	0.5491	Yes	ns			Ddr2 AMPKαLKO vs. Ddr2 AMPKαLKO+Aldostatin	0.8607	0.9006	-0.03995	0.04804
																																						Kolmogorov-Smirnov (distance)	0.1403	0.1	Yes	ns
																																						Data summary
																																						Number of columns (Column Factor)	4
																																						Number of rows (Row Factor)	4
																																						Number of values	16
[truncated: 4 more columns]

## Sheet: Fig.7h
																							Cxcr2
	Cxcr2 WT	Cxcr2 WT+Aldolazin	Cxcr2 AMPKαLKO	Cxcr2 AMPKαLKO+aldolazin	Cxcl2 WT	Cxcl2 WT+Aldolazin	Cxcl2 AMPKαLKO	Cxcl2 AMPKαLKO+aldolazin	TNF-α	TNF-α WT+Aldolazin	TNF-α AMPKαLKO	TNF-α AMPKαLKO+aldolazin	Il-1β WT	Il-1β WT WT+Aldolazin	Il-1β AMPKαLKO	Il-1β AMPKαLKO+aldolazin	MCP1 WT	MCP1 WT+Aldolazin	MCP1 AMPKαLKO	MCP1 AMPKαLKO+aldolazin			Table Analyzed	NASH mice immune genes						Compare column means (main column effect)
	0.956361	0.345229	0.898523	0.900081	0.994434	0.443482	1.09767	1.03846	0.989836	0.276483	1.03008	0.956119	0.978471	0.333579	1.02179	1.13179	0.995118	0.372533	1.09463	0.844073
	0.917403	0.245812	0.990087	0.904772	0.893133	0.319071	1.07508	1.00309	0.994995	0.307309	0.99845	1.03366	0.953366	0.377907	1.28887	1.21092	1.11569	0.282817	0.8648	0.889113			Two-way ANOVA	Ordinary						Number of families	1
	1.04654	0.409838	0.863415	1.02146	0.985855	0.304486	0.990993	1.01533	0.872219	0.320915	1.05173	0.887465	0.777062	0.342957	0.753198	0.803072	0.657671	0.38036	0.832452	1.09273			Alpha	0.05						Number of comparisons per family	6
	1.0797	0.243691	1.05748	1.15319	1.12658	0.672193	1.17239	1.17239	1.14295	0.253976	1.03187	0.906112	1.2911	0.361258	0.786545	0.620327	1.23152	0.221509	1.01251	1.02309										Alpha	0.05
																							Source of Variation	% of total variation	P value	P value summary	Significant?
																							Row Factor	2.534	0.2402	ns	No			Tukey's multiple comparisons test	Mean Diff.	95.00% CI of diff.	Below threshold?	Summary	Adjusted P Value
																							Column Factor	92.94	<0.0001	****	Yes
																														Cxcr2 WT vs. Cxcr2 WT+Aldolazin	0.6889	0.4997 to 0.8781	Yes	****	<0.0001
																							ANOVA table	SS (Type III)	DF	MS	F (DFn, DFd)	P value		Cxcr2 WT vs. Cxcr2 AMPKαLKO	0.04762	-0.1416 to 0.2368	No	ns	0.8591
																							Row Factor	0.037	3	0.01233	F (3, 9) = 1.679	P=0.2402		Cxcr2 WT vs. Cxcr2 AMPKαLKO+Aldostatin	0.005126	-0.1841 to 0.1943	No	ns	0.9998
																							Column Factor	1.357	3	0.4524	F (3, 9) = 61.58	P<0.0001		Cxcr2 WT+Aldolazin vs. Cxcr2 AMPKαLKO	-0.6412	-0.8304 to -0.4520	Yes	****	<0.0001
																							Residual	0.06612	9	0.007347				Cxcr2 WT+Aldolazin vs. Cxcr2 AMPKαLKO+Aldostatin	-0.6837	-0.8729 to -0.4945	Yes	****	<0.0001
																														Cxcr2 AMPKαLKO vs. Cxcr2 AMPKαLKO+Aldostatin	-0.0425	-0.2317 to 0.1467	No	ns	0.8941
																							Spearman's test for heteroscedasticity
																							Rs of predicted Y vs. |residual|	-0.2471
																							P value (one tailed)	0.1781						Test details	Mean 1	Mean 2	Mean Diff.	SE of diff.	N1	N2	q	DF
																							Passed (P > 0.05)?	Yes
																														Cxcr2 WT vs. Cxcr2 WT+Aldolazin	1	0.3111	0.6889	0.06061	4	4	16.07	9
																							Normality of Residuals							Cxcr2 WT vs. Cxcr2 AMPKαLKO	1	0.9524	0.04762	0.06061	4	4	1.111	9
																							Test name	Statistics	P value	Passed normality test (alpha=0.05)?	P value summary			Cxcr2 WT vs. Cxcr2 AMPKαLKO+Aldostatin	1	0.9949	0.005126	0.06061	4	4	0.1196	9
																							Anderson-Darling (A2*)	0.2685	0.6332	Yes	ns			Cxcr2 WT+Aldolazin vs. Cxcr2 AMPKαLKO	0.3111	0.9524	-0.6412	0.06061	4	4	14.96	9
																							D'Agostino-Pearson omnibus (K2)	0.7576	0.6847	Yes	ns			Cxcr2 WT+Aldolazin vs. Cxcr2 AMPKαLKO+Aldostatin	0.3111	0.9949	-0.6837	0.06061	4	4	15.95	9
																							Shapiro-Wilk (W)	0.9491	0.4755	Yes	ns			Cxcr2 AMPKαLKO vs. Cxcr2 AMPKαLKO+Aldostatin	0.9524	0.9949	-0.0425	0.06061	4	4	0.9917	9
																							Kolmogorov-Smirnov (distance)	0.1163	0.1	Yes	ns
																							Data summary
																							Number of columns (Column Factor)	4
																							Number of rows (Row Factor)	4
																							Number of values	16
																							Cxcl2
																							Table Analyzed	NASH mice immune genes						Compare column means (main column effect)
																							Two-way ANOVA	Ordinary						Number of families	1
																							Alpha	0.05						Number of comparisons per family	6
																														Alpha	0.05
																							Source of Variation	% of total variation	P value	P value summary	Significant?
																							Row Factor	9.343	0.0015	**	Yes			Tukey's multiple comparisons test	Mean Diff.	95.00% CI of diff.	Below threshold?	Summary	Adjusted P Value
																							Column Factor	88.4	<0.0001	****	Yes
																														Cxcl2 WT vs. Cxcl2 WT+Aldolazin	0.5652	0.4397 to 0.6907	Yes	****	<0.0001
																							ANOVA table	SS (Type III)	DF	MS	F (DFn, DFd)	P value		Cxcl2 WT vs. Cxcl2 AMPKαLKO	-0.08403	-0.2095 to 0.04144	No	ns	0.2269
																							Row Factor	0.1204	3	0.04014	F (3, 9) = 12.42	P=0.0015		Cxcl2 WT vs. Cxcl2 AMPKαLKO+Aldostatin	-0.05732	-0.1828 to 0.06816	No	ns	0.5154
																							Column Factor	1.14	3	0.3798	F (3, 9) = 117.6	P<0.0001		Cxcl2 WT+Aldolazin vs. Cxcl2 AMPKαLKO	-0.6492	-0.7747 to -0.5238	Yes	****	<0.0001
																							Residual	0.02908	9	0.003231				Cxcl2 WT+Aldolazin vs. Cxcl2 AMPKαLKO+Aldostatin	-0.6225	-0.7480 to -0.4970	Yes	****	<0.0001
																														Cxcl2 AMPKαLKO vs. Cxcl2 AMPKαLKO+Aldostatin	0.02672	-0.09876 to 0.1522	No	ns	0.9077
																							Spearman's test for heteroscedasticity
																							Rs of predicted Y vs. |residual|	-0.2853
																							P value (one tailed)	0.1421						Test details	Mean 1	Mean 2	Mean Diff.	SE of diff.	N1	N2	q	DF
																							Passed (P > 0.05)?	Yes
																														Cxcl2 WT vs. Cxcl2 WT+Aldolazin	1	0.4348	0.5652	0.04019	4	4	19.89	9
																							Normality of Residuals							Cxcl2 WT vs. Cxcl2 AMPKαLKO	1	1.084	-0.08403	0.04019	4	4	2.957	9
																							Test name	Statistics	P value	Passed normality test (alpha=0.05)?	P value summary			Cxcl2 WT vs. Cxcl2 AMPKαLKO+Aldostatin	1	1.057	-0.05732	0.04019	4	4	2.017	9
																							Anderson-Darling (A2*)	0.2827	0.5869	Yes	ns			Cxcl2 WT+Aldolazin vs. Cxcl2 AMPKαLKO	0.4348	1.084	-0.6492	0.04019	4	4	22.84	9
																							D'Agostino-Pearson omnibus (K2)	1.603	0.4487	Yes	ns			Cxcl2 WT+Aldolazin vs. Cxcl2 AMPKαLKO+Aldostatin	0.4348	1.057	-0.6225	0.04019	4	4	21.9	9
																							Shapiro-Wilk (W)	0.953	0.5387	Yes	ns			Cxcl2 AMPKαLKO vs. Cxcl2 AMPKαLKO+Aldostatin	1.084	1.057	0.02672	0.04019	4	4	0.9401	9
																							Kolmogorov-Smirnov (distance)	0.1356	0.1	Yes	ns
																							Data summary
																							Number of columns (Column Factor)	4
																							Number of rows (Row Factor)	4
																							Number of values	16
																							TNF-α
																							Table Analyzed	NASH mice immune genes						Compare column means (main column effect)
																							Two-way ANOVA	Ordinary						Number of families	1
																							Alpha	0.05						Number of comparisons per family	6
																														Alpha	0.05
																							Source of Variation	% of total variation	P value	P value summary	Significant?
																							Row Factor	0.4444	0.7314	ns	No			Tukey's multiple comparisons test	Mean Diff.	95.00% CI of diff.	Below threshold?	Summary	Adjusted P Value
																							Column Factor	96.51	<0.0001	****	Yes
																														TNF-α vs. TNF-α WT+Aldolazin	0.7103	0.5508 to 0.8699	Yes	****	<0.0001
																							ANOVA table	SS (Type III)	DF	MS	F (DFn, DFd)	P value		TNF-α vs. TNF-α AMPKαLKO	-0.02803	-0.1876 to 0.1315	No	ns	0.9446
																							Row Factor	0.006864	3	0.002288	F (3, 9) = 0.4379	P=0.7314		TNF-α vs. TNF-α AMPKαLKO+Aldostatin	0.05416	-0.1054 to 0.2137	No	ns	0.7208
																							Column Factor	1.491	3	0.4969	F (3, 9) = 95.11	P<0.0001		TNF-α WT+Aldolazin vs. TNF-α AMPKαLKO	-0.7384	-0.8979 to -0.5788	Yes	****	<0.0001
																							Residual	0.04702	9	0.005225				TNF-α WT+Aldolazin vs. TNF-α AMPKαLKO+Aldostatin	-0.6562	-0.8157 to -0.4966	Yes	****	<0.0001
																														TNF-α AMPKαLKO vs. TNF-α AMPKαLKO+Aldostatin	0.08219	-0.07736 to 0.2418	No	ns	0.4209
																							Spearman's test for heteroscedasticity
																							Rs of predicted Y vs. |residual|	0.002941
																							P value (one tailed)	0.4957						Test details	Mean 1	Mean 2	Mean Diff.	SE of diff.	N1	N2	q	DF
																							Passed (P > 0.05)?	Yes
																														TNF-α vs. TNF-α WT+Aldolazin	1	0.2897	0.7103	0.05111	4	4	19.65	9
																							Normality of Residuals							TNF-α vs. TNF-α AMPKαLKO	1	1.028	-0.02803	0.05111	4	4	0.7757	9
																							Test name	Statistics	P value	Passed normality test (alpha=0.05)?	P value summary			TNF-α vs. TNF-α AMPKαLKO+Aldostatin	1	0.9458	0.05416	0.05111	4	4	1.499	9
																							Anderson-Darling (A2*)	0.3571	0.41	Yes	ns			TNF-α WT+Aldolazin vs. TNF-α AMPKαLKO	0.2897	1.028	-0.7384	0.05111	4	4	20.43	9
																							D'Agostino-Pearson omnibus (K2)	1.582	0.4533	Yes	ns			TNF-α WT+Aldolazin vs. TNF-α AMPKαLKO+Aldostatin	0.2897	0.9458	-0.6562	0.05111	4	4	18.16	9
																							Shapiro-Wilk (W)	0.9583	0.6306	Yes	ns			TNF-α AMPKαLKO vs. TNF-α AMPKαLKO+Aldostatin	1.028	0.9458	0.08219	0.05111	4	4	2.274	9
																							Kolmogorov-Smirnov (distance)	0.158	0.1	Yes	ns
																							Data summary
																							Number of columns (Column Factor)	4
																							Number of rows (Row Factor)	4
																							Number of values	16
																							Il-1β
																							Table Analyzed	NASH mice immune genes						Compare column means (main column effect)
																							Two-way ANOVA	Ordinary						Number of families	1
																							Alpha	0.05						Number of comparisons per family	6
																														Alpha	0.05
																							Source of Variation	% of total variation	P value	P value summary	Significant?
																							Row Factor	11.07	0.272	ns	No			Tukey's multiple comparisons test	Mean Diff.	95.00% CI of diff.	Below threshold?	Summary	Adjusted P Value
																							Column Factor	67.26	0.004	**	Yes
																														Il-1β WT vs. Il-1β WT WT+Aldolazin	0.6461	0.2004 to 1.092	Yes	**	0.0064
																							ANOVA table	SS (Type III)	DF	MS	F (DFn, DFd)	P value		Il-1β WT vs. Il-1β AMPKαLKO	0.0374	-0.4082 to 0.4830	No	ns	0.9933
																							Row Factor	0.1873	3	0.06245	F (3, 9) = 1.532	P=0.2720		Il-1β WT vs. Il-1β AMPKαLKO+Aldostatin	0.05847	-0.3872 to 0.5041	No	ns	0.9754
																							Column Factor	1.138	3	0.3795	F (3, 9) = 9.311	P=0.0040		Il-1β WT WT+Aldolazin vs. Il-1β AMPKαLKO	-0.6087	-1.054 to -0.1630	Yes	**	0.0093
																							Residual	0.3668	9	0.04076				Il-1β WT WT+Aldolazin vs. Il-1β AMPKαLKO+Aldostatin	-0.5876	-1.033 to -0.1420	Yes	*	0.0115
																														Il-1β AMPKαLKO vs. Il-1β AMPKαLKO+Aldostatin	0.02107	-0.4246 to 0.4667	No	ns	0.9988
																							Spearman's test for heteroscedasticity
																							Rs of predicted Y vs. |residual|	0.3971
																							P value (one tailed)	0.0639						Test details	Mean 1	Mean 2	Mean Diff.	SE of diff.	N1	N2	q	DF
																							Passed (P > 0.05)?	Yes
																														Il-1β WT vs. Il-1β WT WT+Aldolazin	1	0.3539	0.6461	0.1428	4	4	6.401	9
																							Normality of Residuals							Il-1β WT vs. Il-1β AMPKαLKO	1	0.9626	0.0374	0.1428	4	4	0.3705	9
																							Test name	Statistics	P value	Passed normality test (alpha=0.05)?	P value summary			Il-1β WT vs. Il-1β AMPKαLKO+Aldostatin	1	0.9415	0.05847	0.1428	4	4	0.5793	9
																							Anderson-Darling (A2*)	0.2698	0.6288	Yes	ns			Il-1β WT WT+Aldolazin vs. Il-1β AMPKαLKO	0.3539	0.9626	-0.6087	0.1428	4	4	6.03	9
																							D'Agostino-Pearson omnibus (K2)	0.7057	0.7027	Yes	ns			Il-1β WT WT+Aldolazin vs. Il-1β AMPKαLKO+Aldostatin	0.3539	0.9415	-0.5876	0.1428	4	4	5.821	9
																							Shapiro-Wilk (W)	0.9714	0.8613	Yes	ns			Il-1β AMPKαLKO vs. Il-1β AMPKαLKO+Aldostatin	0.9626	0.9415	0.02107	0.1428	4	4	0.2088	9
																							Kolmogorov-Smirnov (distance)	0.1587	0.1	Yes	ns
																							Data summary
																							Number of columns (Column Factor)	4
																							Number of rows (Row Factor)	4
																							Number of values	16
																							MCP1
																							Table Analyzed	NASH mice immune genes						Compare column means (main column effect)
																							Two-way ANOVA	Ordinary						Number of families	1
																							Alpha	0.05						Number of comparisons per family	6
																														Alpha	0.05
																							Source of Variation	% of total variation	P value	P value summary	Significant?
																							Row Factor	2.361	0.7237	ns	No			Tukey's multiple comparisons test	Mean Diff.	95.00% CI of diff.	Below threshold?	Summary	Adjusted P Value
																							Column Factor	81.88	0.0007	***	Yes
																														MCP1 WT vs. MCP1 WT+Aldolazin	0.6857	0.3178 to 1.054	Yes	**	0.0012
																							ANOVA table	SS (Type III)	DF	MS	F (DFn, DFd)	P value		MCP1 WT vs. MCP1 AMPKαLKO	0.0489	-0.3190 to 0.4168	No	ns	0.9745
																							Row Factor	0.03747	3	0.01249	F (3, 9) = 0.4496	P=0.7237		MCP1 WT vs. MCP1 AMPKαLKO+Aldostatin	0.03775	-0.3302 to 0.4057	No	ns	0.9879
																							Column Factor	1.299	3	0.4332	F (3, 9) = 15.59	P=0.0007		MCP1 WT+Aldolazin vs. MCP1 AMPKαLKO	-0.6368	-1.005 to -0.2689	Yes	**	0.002
																							Residual	0.25	9	0.02778				MCP1 WT+Aldolazin vs. MCP1 AMPKαLKO+Aldostatin	-0.6479	-1.016 to -0.2800	Yes	**	0.0018
																														MCP1 AMPKαLKO vs. MCP1 AMPKαLKO+Aldostatin	-0.01116	-0.3791 to 0.3568	No	ns	0.9997
																							Spearman's test for heteroscedasticity
																							Rs of predicted Y vs. |residual|	-0.08235
																							P value (one tailed)	0.3809						Test details	Mean 1	Mean 2	Mean Diff.	SE of diff.	N1	N2	q	DF
																							Passed (P > 0.05)?	Yes
																														MCP1 WT vs. MCP1 WT+Aldolazin	1	0.3143	0.6857	0.1179	4	4	8.228	9
																							Normality of Residuals							MCP1 WT vs. MCP1 AMPKαLKO	1	0.9511	0.0489	0.1179	4	4	0.5868	9
																							Test name	Statistics	P value	Passed normality test (alpha=0.05)?	P value summary			MCP1 WT vs. MCP1 AMPKαLKO+Aldostatin	1	0.9623	0.03775	0.1179	4	4	0.4529	9
																							Anderson-Darling (A2*)	0.3085	0.5217	Yes	ns			MCP1 WT+Aldolazin vs. MCP1 AMPKαLKO	0.3143	0.9511	-0.6368	0.1179	4	4	7.641	9
																							D'Agostino-Pearson omnibus (K2)	0.3916	0.8222	Yes	ns			MCP1 WT+Aldolazin vs. MCP1 AMPKαLKO+Aldostatin	0.3143	0.9623	-0.6479	0.1179	4	4	7.775	9
																							Shapiro-Wilk (W)	0.9582	0.629	Yes	ns			MCP1 AMPKαLKO vs. MCP1 AMPKαLKO+Aldostatin	0.9511	0.9623	-0.01116	0.1179	4	4	0.1339	9
																							Kolmogorov-Smirnov (distance)	0.1438	0.1	Yes	ns
																							Data summary
																							Number of columns (Column Factor)	4
																							Number of rows (Row Factor)	4
																							Number of values	16

## Sheet: Fig.7j
			ipGTT of NASH AMPK-LKO mice
			time/min	WT vehicle									WT aldolazin									AMPKαLKO vehicle									AMPKαLKO aldolazin
			0	11.3	8.6	9.9	8.9	7.7	10.6	9.1	9.3	9.9	6.9	6.6	8.6	8.2	7.4	6.2	7.1	6.7	7.9	11.6	11.3	7.4	8.7	9.2	9.9	9.4	9.1	10.1	7.9	10.6	7.9	5.7	9.4	9.9	8.3	8.2	8.8
			15	33.3	23.9	21	16.3	23.5	28.2	24.7	24.5	25.6	20	22	21.3	16.3	12.3	18.5	18.7	18.4	19.7	33.3	22.5	22.7	18.6	28.4	32.9	26.2	26	27.1	19.8	20.8	18.8	17	28.6	24.5	21.3	21.1	22.1
			30	26.7	18.6	17	18	19.7	23.5	20.3	20.1	21.1	14	18.5	19.5	15.6	10.2	17.1	16.6	16.3	17.5	27.9	16.1	21.8	17.5	19.7	22.2	20.6	20.3	21.3	16.5	19.8	21.5	16.5	22.7	20.7	19.4	19.1	20.2
			45	24.4	18.3	16	14.8	17.3	21.7	18.5	18.2	19.2	17.5	16.3	18	12.8	9.1	13.8	14.4	14.2	15.1	21.8	16	18.3	13.4	19.7	25.2	18.8	18.5	19.8	13.8	17.3	18.1	14.8	18.5	17.1	16.3	16.1	17
			60	22.3	17.1	15.5	14.4	13.4	21.8	17.2	17	17.8	13.6	16	15.5	10.8	9.6	13.8	13.3	13	14.1	18.3	15.1	20.5	13.4	15.5	14.8	16	15.7	16.9	11.4	13.8	14.6	13.8	17.5	19.5	14.9	15	15.4
			90	18.3	14.3	14.8	15.1	11.4	21.8	15.7	15.4	16.8	10.8	12.3	13	9.9	7.6	12.6	11.1	10.7	12.1	20.3	13.3	11.8	16.5	13.3	14.3	14.7	14.4	15.6	13.3	9.9	8.9	9.1	15	16.3	11.08	12	12.1
	Table Analyzed	ipGTT of NASH AMPK-LKO mice							Within each row, compare columns (simple effects within rows)
	Two-way RM ANOVA	Matching: Stacked							Number of families	6
	Assume sphericity?	No							Number of comparisons per family	6
	Alpha	0.05							Alpha	0.05
	Source of Variation	% of total variation	P value	P value summary	Significant?	Geisser-Greenhouse's epsilon			Tukey's multiple comparisons test	Mean Diff.	95.00% CI of diff.	Below threshold?	Summary	Adjusted P Value
	Time x Column Factor	1.919	0.0013	**	Yes
	Time	65.41	<0.0001	****	Yes	0.5944			Row 1
	Column Factor	10.77	0.0004	***	Yes				WT vehicle vs. WT aldolazin	2.189	0.8926 to 3.485	Yes	**	0.0011
	Subject	14.16	<0.0001	****	Yes				WT vehicle vs. AMPKαLKO vehicle	-0.1556	-1.767 to 1.456	No	ns	0.9923
									WT vehicle vs. AMPKαLKO aldolazin	0.9556	-0.7541 to 2.665	No	ns	0.4022
	ANOVA table	SS	DF	MS	F (DFn, DFd)	P value			WT aldolazin vs. AMPKαLKO vehicle	-2.344	-3.825 to -0.8643	Yes	**	0.0022
	Time x Column Factor	124	15	8.267	F (15, 160) = 2.643	P=0.0013			WT aldolazin vs. AMPKαLKO aldolazin	-1.233	-2.827 to 0.3608	No	ns	0.155
	Time	4226	5	845.2	F (2.972, 95.10) = 270.3	P<0.0001			AMPKαLKO vehicle vs. AMPKαLKO aldolazin	1.111	-0.7149 to 2.937	No	ns	0.3356
	Column Factor	695.9	3	232	F (3, 32) = 8.115	P=0.0004
	Subject	914.7	32	28.58	F (32, 160) = 9.140	P<0.0001			Row 2
	Residual	500.4	160	3.127					WT vehicle vs. WT aldolazin	5.978	0.6373 to 11.32	Yes	*	0.0264
									WT vehicle vs. AMPKαLKO vehicle	-1.856	-8.231 to 4.520	No	ns	0.8382
	Data summary								WT vehicle vs. AMPKαLKO aldolazin	3	-2.538 to 8.538	No	ns	0.4263
	Number of columns (Column Factor)	4							WT aldolazin vs. AMPKαLKO vehicle	-7.833	-13.31 to -2.357	Yes	**	0.005
	Number of rows (Time)	6							WT aldolazin vs. AMPKαLKO aldolazin	-2.978	-7.226 to 1.270	No	ns	0.2259
	Number of subjects (Subject)	36							AMPKαLKO vehicle vs. AMPKαLKO aldolazin	4.856	-0.8091 to 10.52	No	ns	0.1053
	Number of missing values	0
									Row 3
									WT vehicle vs. WT aldolazin	4.411	0.5529 to 8.269	Yes	*	0.0224
									WT vehicle vs. AMPKαLKO vehicle	-0.2667	-4.521 to 3.988	No	ns	0.9979
									WT vehicle vs. AMPKαLKO aldolazin	0.9556	-2.547 to 4.458	No	ns	0.8573
									WT aldolazin vs. AMPKαLKO vehicle	-4.678	-8.798 to -0.5580	Yes	*	0.0236
									WT aldolazin vs. AMPKαLKO aldolazin	-3.456	-6.758 to -0.1533	Yes	*	0.0388
									AMPKαLKO vehicle vs. AMPKαLKO aldolazin	1.222	-2.589 to 5.034	No	ns	0.7858
									Row 4
									WT vehicle vs. WT aldolazin	4.133	0.3752 to 7.892	Yes	*	0.0287
									WT vehicle vs. AMPKαLKO vehicle	-0.3444	-4.554 to 3.865	No	ns	0.9953
									WT vehicle vs. AMPKαLKO aldolazin	2.156	-1.064 to 5.375	No	ns	0.2459
									WT aldolazin vs. AMPKαLKO vehicle	-4.478	-8.572 to -0.3838	Yes	*	0.0298
									WT aldolazin vs. AMPKαLKO aldolazin	-1.978	-4.998 to 1.043	No	ns	0.2646
									AMPKαLKO vehicle vs. AMPKαLKO aldolazin	2.5	-1.155 to 6.155	No	ns	0.2265
									Row 5
									WT vehicle vs. WT aldolazin	4.089	0.5711 to 7.607	Yes	*	0.0207
									WT vehicle vs. AMPKαLKO vehicle	1.144	-2.400 to 4.688	No	ns	0.7863
									WT vehicle vs. AMPKαLKO aldolazin	2.289	-1.354 to 5.932	No	ns	0.3065
									WT aldolazin vs. AMPKαLKO vehicle	-2.944	-5.731 to -0.1576	Yes	*	0.0366
									WT aldolazin vs. AMPKαLKO aldolazin	-1.8	-4.739 to 1.139	No	ns	0.33
									AMPKαLKO vehicle vs. AMPKαLKO aldolazin	1.144	-1.831 to 4.120	No	ns	0.6938
									Row 6
									WT vehicle vs. WT aldolazin	4.833	1.572 to 8.094	Yes	**	0.0039
									WT vehicle vs. AMPKαLKO vehicle	1.044	-2.565 to 4.653	No	ns	0.8393
									WT vehicle vs. AMPKαLKO aldolazin	3.991	0.3112 to 7.671	Yes	*	0.0313
									WT aldolazin vs. AMPKαLKO vehicle	-3.789	-6.648 to -0.9301	Yes	**	0.0084
									WT aldolazin vs. AMPKαLKO aldolazin	-0.8422	-3.809 to 2.125	No	ns	0.8408
									AMPKαLKO vehicle vs. AMPKαLKO aldolazin	2.947	-0.4267 to 6.320	No	ns	0.0982
									Test details	Mean 1	Mean 2	Mean Diff.	SE of diff.	N1	N2	q	DF
									Row 1
									WT vehicle vs. WT aldolazin	9.478	7.289	2.189	0.4488	9	9	6.897	14.74
									WT vehicle vs. AMPKαLKO vehicle	9.478	9.633	-0.1556	0.5614	9	9	0.3918	15.53
									WT vehicle vs. AMPKαLKO aldolazin	9.478	8.522	0.9556	0.5931	9	9	2.278	14.99
									WT aldolazin vs. AMPKαLKO vehicle	7.289	9.633	-2.344	0.5062	9	9	6.55	13.37
									WT aldolazin vs. AMPKαLKO aldolazin	7.289	8.522	-1.233	0.5411	9	9	3.223	12.66
									AMPKαLKO vehicle vs. AMPKαLKO aldolazin	9.633	8.522	1.111	0.6377	9	9	2.464	15.87
									Row 2
									WT vehicle vs. WT aldolazin	24.56	18.58	5.978	1.827	9	9	4.628	13.39
									WT vehicle vs. AMPKαLKO vehicle	24.56	26.41	-1.856	2.228	9	9	1.178	15.98
									WT vehicle vs. AMPKαLKO aldolazin	24.56	21.56	3	1.915	9	9	2.215	14.58
									WT aldolazin vs. AMPKαLKO vehicle	18.58	26.41	-7.833	1.868	9	9	5.929	13.14
									WT aldolazin vs. AMPKαLKO aldolazin	18.58	21.56	-2.978	1.481	9	9	2.844	15.64
									AMPKαLKO vehicle vs. AMPKαLKO aldolazin	26.41	21.56	4.856	1.955	9	9	3.513	14.35
									Row 3
									WT vehicle vs. WT aldolazin	20.56	16.14	4.411	1.348	9	9	4.629	15.89
									WT vehicle vs. AMPKαLKO vehicle	20.56	20.82	-0.2667	1.485	9	9	0.2539	15.81
									WT vehicle vs. AMPKαLKO aldolazin	20.56	19.6	0.9556	1.208	9	9	1.119	14.29
									WT aldolazin vs. AMPKαLKO vehicle	16.14	20.82	-4.678	1.434	9	9	4.612	15.45
									WT aldolazin vs. AMPKαLKO aldolazin	16.14	19.6	-3.456	1.145	9	9	4.269	14.9
									AMPKαLKO vehicle vs. AMPKαLKO aldolazin	20.82	19.6	1.222	1.304	9	9	1.325	13.41
									Row 4
									WT vehicle vs. WT aldolazin	18.71	14.58	4.133	1.313	9	9	4.453	15.91
									WT vehicle vs. AMPKαLKO vehicle	18.71	19.06	-0.3444	1.468	9	9	0.3318	15.69
									WT vehicle vs. AMPKαLKO aldolazin	18.71	16.56	2.156	1.085	9	9	2.809	12.06
									WT aldolazin vs. AMPKαLKO vehicle	14.58	19.06	-4.478	1.424	9	9	4.448	15.31
									WT aldolazin vs. AMPKαLKO aldolazin	14.58	16.56	-1.978	1.025	9	9	2.73	12.6
									AMPKαLKO vehicle vs. AMPKαLKO aldolazin	19.06	16.56	2.5	1.217	9	9	2.904	11.15
									Row 5
									WT vehicle vs. WT aldolazin	17.39	13.3	4.089	1.211	9	9	4.775	14.05
									WT vehicle vs. AMPKαLKO vehicle	17.39	16.24	1.144	1.222	9	9	1.324	14.29
									WT vehicle vs. AMPKαLKO aldolazin	17.39	15.1	2.289	1.264	9	9	2.561	14.99
									WT aldolazin vs. AMPKαLKO vehicle	13.3	16.24	-2.944	0.974	9	9	4.275	15.99
									WT aldolazin vs. AMPKαLKO aldolazin	13.3	15.1	-1.8	1.026	9	9	2.482	15.76
									AMPKαLKO vehicle vs. AMPKαLKO aldolazin	16.24	15.1	1.144	1.039	9	9	1.558	15.86
									Row 6
									WT vehicle vs. WT aldolazin	15.96	11.12	4.833	1.109	9	9	6.164	12.82
									WT vehicle vs. AMPKαLKO vehicle	15.96	14.91	1.044	1.258	9	9	1.174	15.58
									WT vehicle vs. AMPKαLKO aldolazin	15.96	11.96	3.991	1.284	9	9	4.395	15.79
									WT aldolazin vs. AMPKαLKO vehicle	11.12	14.91	-3.789	0.9848	9	9	5.441	14.14
									WT aldolazin vs. AMPKαLKO aldolazin	11.12	11.96	-0.8422	1.019	9	9	1.169	13.75
									AMPKαLKO vehicle vs. AMPKαLKO aldolazin	14.91	11.96	2.947	1.179	9	9	3.535	15.96
	WT vehicle	WT aldolazin	AMPKαLKO vehicle	AMPKαLKO aldolazin		Table Analyzed	ipGTT of NASH AMPK-LKO mice for AUC						Compare column means (main column effect)
	2127	1292	2048	1267
	1576	1446	1443	1407		Two-way ANOVA	Ordinary						Number of families	1
	1455	1490	1636	1397		Alpha	0.05						Number of comparisons per family	6
	1354	1124	1357	1214									Alpha	0.05
	1438	859.5	1634	1736		Source of Variation	% of total variation	P value	P value summary	Significant?
	1998	1287	1826	1692		Row Factor	24.33	0.069	ns	No			Tukey's multiple comparisons test	Mean Diff.	95.00% CI of diff.	Below threshold?	Summary	Adjusted P Value
	1643	1265	1635	1419		Column Factor	41.9	0.0002	***	Yes
	1625	1237	1610	1424									WT vehicle vs. WT aldolazin	398.6	162.1 to 635.1	Yes	***	0.0006
	1715	1343	1713	1484		ANOVA table	SS (Type III)	DF	MS	F (DFn, DFd)	P value		WT vehicle vs. AMPKαLKO vehicle	3.222	-233.2 to 239.7	No	ns	>0.9999
						Row Factor	571867	8	71483	F (8, 24) = 2.162	P=0.0690		WT vehicle vs. AMPKαLKO aldolazin	210.1	-26.36 to 446.6	No	ns	0.0942
						Column Factor	984860	3	328287	F (3, 24) = 9.928	P=0.0002		WT aldolazin vs. AMPKαLKO vehicle	-395.4	-631.9 to -158.9	Yes	***	0.0006
						Residual	793593	24	33066				WT aldolazin vs. AMPKαLKO aldolazin	-188.5	-425.0 to 47.97	No	ns	0.1522
													AMPKαLKO vehicle vs. AMPKαLKO aldolazin	206.9	-29.58 to 443.4	No	ns	0.1014
						Spearman's test for heteroscedasticity
						Rs of predicted Y vs. |residual|	-0.1356
						P value (one tailed)	0.2151						Test details	Mean 1	Mean 2	Mean Diff.	SE of diff.	N1	N2	q	DF
						Passed (P > 0.05)?	Yes
													WT vehicle vs. WT aldolazin	1659	1260	398.6	85.72	9	9	6.576	24
						Normality of Residuals							WT vehicle vs. AMPKαLKO vehicle	1659	1656	3.222	85.72	9	9	0.05316	24
						Test name	Statistics	P value	Passed normality test (alpha=0.05)?	P value summary			WT vehicle vs. AMPKαLKO aldolazin	1659	1449	210.1	85.72	9	9	3.466	24
						Anderson-Darling (A2*)	1.232	0.0028	No	**			WT aldolazin vs. AMPKαLKO vehicle	1260	1656	-395.4	85.72	9	9	6.523	24
						D'Agostino-Pearson omnibus (K2)	2.041	0.3604	Yes	ns			WT aldolazin vs. AMPKαLKO aldolazin	1260	1449	-188.5	85.72	9	9	3.11	24
						Shapiro-Wilk (W)	0.9371	0.0414	No	*			AMPKαLKO vehicle vs. AMPKαLKO aldolazin	1656	1449	206.9	85.72	9	9	3.413	24
						Kolmogorov-Smirnov (distance)	0.1844	0.0033	No	**
						Data summary
						Number of columns (Column Factor)	4
						Number of rows (Row Factor)	9
						Number of values	36
