# Supplementary material for: The aldolase inhibitor aldometanib mimics glucose starvation to activate lysosomal AMPK
Source: Nat Metab. 2022 Oct 10;4(10):1369–401. doi: 10.1038/s42255-022-00640-7 (PMC9584815; doi:10.1038/s42255-022-00640-7)
Supplement: Source Data Fig. 8 — Statistical source data. [file 42255_2022_640_MOESM15_ESM.xlsx]

## Sheet: Fig.8a
	Genotypes/treatments		Mean life span (days)			Median life span (days)			Nc	Nd	Ne	P-value Vs saline control within each genotype (Mantel-CoX)
			Estimated life span ± s.e.m.	95% confidence interval		Estimated life span ± s.e.m.	95% confidence interval
				Lower bound	Upper bound		Lower bound	Upper bound
	N2 + vehicle		19.149 ± 0.280	18.6	19.698	19.000 ± 0.289	18.434	19.566	178	22	200	N/A
	N2 + 1 μM aldolazin		19.335 ± 0.273	18.799	19.87	19.000 ± 0.274	18.462	19.538	186	14	200	N/A
	N2 + 2 μM aldolazin		19.620 ± 0.284	19.063	20.176	19.000 ± 0.289	18.434	19.566	184	16	200	N/A
	N2 + 5 μM aldolazin		20.334 ± 0.333	19.682	20.987	21.000 ± 0.325	20.363	21.637	186	14	200	<0.001
	N2 + 10 μM aldolazin		25.364 ± 0.436	24.509	26.218	25.000 ± 0.473	24.072	25.928	182	18	200	<0.001
	N2 + 12.5 μM aldolazin		24.350± 0.436	23.494	25.205	25.000 ± 0.433	24.151	25.849	187	13	200	<0.001
	N2 + 25 μM aldolazin		22.248 ± 0.380	21.504	22.993	23.000 ± 0.336	22.282	23.718	182	18	200	<0.001
	N2 + 50 μM aldolazin		21.588 ± 0.351	20.287	22.245	21.000 ± 0.362	20.29	21.71	185	15	200	<0.001

## Sheet: Fig.8b
		N2 vehicle	N2 0.01mM aldolazin	N2 0.0125mM aldolazin	aak-2 vehicle	aak-2 0.01mM aldolazin	aak-2 0.0125mM aldolazin
		0.0899039	0.0697581	0.0767469	0.084655	0.0688375	0.0680521
		0.0811597	0.0723025	0.0716191	0.0821655	0.0765148	0.0584811
		0.0645459	0.0717459	0.0768223	0.0569978	0.0561779	0.0744666
		0.0847876	0.0657184	0.0764945	0.0851929	0.0829823	0.0880377
		0.0619796	0.0834123	0.0773635	0.0658843	0.0607677	0.079999
		0.0623932	0.0752057	0.0697958	0.0662409	0.0594761	0.0894483
	ce N2 AMP
	Table Analyzed	ce N2 AMP							Table Analyzed	ce N2 AMP		Number of families	1
	Data sets analyzed	A-C										Number of comparisons per family	3
									Kruskal-Wallis test			Alpha	0.05
	ANOVA summary								P value	0.8496
	F	0.07145							Exact or approximate P value?	Exact		Dunn's multiple comparisons test	Mean rank diff.	Significant?	Summary	Adjusted P Value
	P value	0.9314							P value summary	ns		N2 vehicle vs. N2 0.01mM aldolazin	0.6667	No	ns	>0.9999	A-B
	P value summary	ns							Do the medians vary signif. (P < 0.05)?	No		N2 vehicle vs. N2 0.0125mM aldolazin	-1.167	No	ns	>0.9999	A-C
	Significant diff. among means (P < 0.05)?	No							Number of groups	3		N2 0.01mM aldolazin vs. N2 0.0125mM aldolazin	-1.833	No	ns	>0.9999	B-C
	R squared	0.009436							Kruskal-Wallis statistic	0.3626
												Test details	Mean rank 1	Mean rank 2	Mean rank diff.	n1	n2	Z
	Brown-Forsythe test								Data summary			N2 vehicle vs. N2 0.01mM aldolazin	9.333	8.667	0.6667	6	6	0.2163
	F (DFn, DFd)	10.87 (2, 15)							Number of treatments (columns)	3		N2 vehicle vs. N2 0.0125mM aldolazin	9.333	10.5	-1.167	6	6	0.3785
	P value	0.0012							Number of values (total)	18		N2 0.01mM aldolazin vs. N2 0.0125mM aldolazin	8.667	10.5	-1.833	6	6	0.5948
	P value summary	**
	Are SDs significantly different (P < 0.05)?	Yes
	Bartlett's test
	Bartlett's statistic (corrected)	7.669
	P value	0.0216
	P value summary	*
	Are SDs significantly different (P < 0.05)?	Yes
	ANOVA table	SS	DF	MS	F (DFn, DFd)	P value
	Treatment (between columns)	9.721e-06	2	4.86e-06	F (2, 15) = 0.07145	P=0.9314
	Residual (within columns)	0.00102	15	6.803e-05
	Total	0.00103	17
	Model comparison	SS	DF	Probability it is correct
	Null H. All population means identical	0.00103	17	95.49%
	Alternative H: Distinct population means	0.00102	15	4.508%
	Ratio of probabilities			21.18
	Difference in AICc			-6.106
	Normality of Residuals
	Test name	Statistics	P value	Passed normality test (alpha=0.05)?	P value summary
	Anderson-Darling (A2*)	0.2404	0.7378	Yes	ns
	D'Agostino-Pearson omnibus (K2)	0.2633	0.8767	Yes	ns
	Shapiro-Wilk (W)	0.9672	0.7444	Yes	ns
	Kolmogorov-Smirnov (distance)	0.1485	0.1	Yes	ns
	Data summary
	Number of treatments (columns)	3
	Number of values (total)	18
	ce AAK2 AMP
	Table Analyzed	ce AAK2 AMP							Table Analyzed	ce aak2 AMP		Number of families	1
	Data sets analyzed	D-F										Number of comparisons per family	3
									Kruskal-Wallis test			Alpha	0.05
	ANOVA summary								P value	0.4527
	F	0.9431							Exact or approximate P value?	Exact		Dunn's multiple comparisons test	Mean rank diff.	Significant?	Summary	Adjusted P Value
	P value	0.4113							P value summary	ns		aak-2 vehicle vs. aak-2 0.01mM aldolazin	2.5	No	ns	>0.9999	D-E
	P value summary	ns							Do the medians vary signif. (P < 0.05)?	No		aak-2 vehicle vs. aak-2 0.0125mM aldolazin	-1.5	No	ns	>0.9999	D-F
	Significant diff. among means (P < 0.05)?	No							Number of groups	3		aak-2 0.01mM aldolazin vs. aak-2 0.0125mM aldolazin	-4	No	ns	0.5831	E-F
	R squared	0.1117							Kruskal-Wallis statistic	1.719
												Test details	Mean rank 1	Mean rank 2	Mean rank diff.	n1	n2	Z
	Brown-Forsythe test								Data summary			aak-2 vehicle vs. aak-2 0.01mM aldolazin	9.833	7.333	2.5	6	6	0.8111
	F (DFn, DFd)	0.1891 (2, 15)							Number of treatments (columns)	3		aak-2 vehicle vs. aak-2 0.0125mM aldolazin	9.833	11.33	-1.5	6	6	0.4867
	P value	0.8297							Number of values (total)	18		aak-2 0.01mM aldolazin vs. aak-2 0.0125mM aldolazin	7.333	11.33	-4	6	6	1.298
	P value summary	ns
	Are SDs significantly different (P < 0.05)?	No
	Bartlett's test
	Bartlett's statistic (corrected)	0.08924
	P value	0.9564
	P value summary	ns
	Are SDs significantly different (P < 0.05)?	No
	ANOVA table	SS	DF	MS	F (DFn, DFd)	P value
	Treatment (between columns)	0.0002506	2	0.0001253	F (2, 15) = 0.9431	P=0.4113
	Residual (within columns)	0.001993	15	0.0001329
	Total	0.002244	17
	Model comparison	SS	DF	Probability it is correct
	Null H. All population means identical	0.002244	17	88.82%
	Alternative H: Distinct population means	0.001993	15	11.18%
	Ratio of probabilities			7.944
	Difference in AICc			-4.145
	Normality of Residuals
	Test name	Statistics	P value	Passed normality test (alpha=0.05)?	P value summary
	Anderson-Darling (A2*)	0.5908	0.1069	Yes	ns
	D'Agostino-Pearson omnibus (K2)	4.257	0.119	Yes	ns
	Shapiro-Wilk (W)	0.9192	0.1254	Yes	ns
	Kolmogorov-Smirnov (distance)	0.1765	0.1	Yes	ns
	Data summary
	Number of treatments (columns)	3
	Number of values (total)	18
	Number of values (total)	18
			N2 vehicle	N2 0.01mM aldolazin	N2 0.0125mM aldolazin	aak-2 vehicle	aak-2 0.01mM aldolazin	aak-2 0.0125mM aldolazin
			0.181152	0.159534	0.141338	0.158083	0.141157	0.137751
			0.167185	0.187361	0.150842	0.184883	0.129851	0.141958
			0.138742	0.160578	0.148845	0.13631	0.140075	0.133929
			0.17885	0.140624	0.181647	0.186162	0.172039	0.165424
			0.171721	0.170024	0.174194	0.177236	0.13253	0.186044
			0.147762	0.141547	0.176412	0.166241	0.15643	0.180996
	Table Analyzed	ce N2 ADP							Table Analyzed	ce N2 ADP		Number of families	1
	Data sets analyzed	A-C										Number of comparisons per family	3
									Kruskal-Wallis test			Alpha	0.05
	ANOVA summary								P value	0.913
	F	0.09178							Exact or approximate P value?	Exact		Dunn's multiple comparisons test	Mean rank diff.	Significant?	Summary	Adjusted P Value
	P value	0.9128							P value summary	ns		N2 vehicle vs. N2 0.01mM aldolazin	1.167	No	ns	>0.9999	A-B
	P value summary	ns							Do the medians vary signif. (P < 0.05)?	No		N2 vehicle vs. N2 0.0125mM aldolazin	-0.1667	No	ns	>0.9999	A-C
	Significant diff. among means (P < 0.05)?	No							Number of groups	3		N2 0.01mM aldolazin vs. N2 0.0125mM aldolazin	-1.333	No	ns	>0.9999	B-C
	R squared	0.01209							Kruskal-Wallis statistic	0.2222
												Test details	Mean rank 1	Mean rank 2	Mean rank diff.	n1	n2	Z
	Brown-Forsythe test								Data summary			N2 vehicle vs. N2 0.01mM aldolazin	9.833	8.667	1.167	6	6	0.3785
	F (DFn, DFd)	0.1276 (2, 15)							Number of treatments (columns)	3		N2 vehicle vs. N2 0.0125mM aldolazin	9.833	10	-0.1667	6	6	0.05407
	P value	0.8812							Number of values (total)	18		N2 0.01mM aldolazin vs. N2 0.0125mM aldolazin	8.667	10	-1.333	6	6	0.4326
	P value summary	ns
	Are SDs significantly different (P < 0.05)?	No
	Bartlett's test
	Bartlett's statistic (corrected)	0.005521
	P value	0.9972
	P value summary	ns
	Are SDs significantly different (P < 0.05)?	No
	ANOVA table	SS	DF	MS	F (DFn, DFd)	P value
	Treatment (between columns)	5.529e-05	2	2.764e-05	F (2, 15) = 0.09178	P=0.9128
	Residual (within columns)	0.004518	15	0.0003012
	Total	0.004573	17
	Model comparison	SS	DF	Probability it is correct
	Null H. All population means identical	0.004573	17	95.39%
	Alternative H: Distinct population means	0.004518	15	4.613%
	Ratio of probabilities			20.68
	Difference in AICc			-6.058
	Normality of Residuals
	Test name	Statistics	P value	Passed normality test (alpha=0.05)?	P value summary
	Anderson-Darling (A2*)	0.4814	0.2031	Yes	ns
	D'Agostino-Pearson omnibus (K2)	3.83	0.1474	Yes	ns
	Shapiro-Wilk (W)	0.9361	0.2479	Yes	ns
	Kolmogorov-Smirnov (distance)	0.1462	0.1	Yes	ns
	Data summary
	Number of treatments (columns)	3
	Number of values (total)	18
									Table Analyzed	ce aak2 ADP		Number of families	1
	Table Analyzed	ce AAK2 ADP										Number of comparisons per family	3
	Data sets analyzed	D-F							Kruskal-Wallis test			Alpha	0.05
									P value	0.1514
	ANOVA summary								Exact or approximate P value?	Exact		Dunn's multiple comparisons test	Mean rank diff.	Significant?	Summary	Adjusted P Value
	F	2.055							P value summary	ns		aak-2 vehicle vs. aak-2 0.01mM aldolazin	6	No	ns	0.1547	D-E
	P value	0.1626							Do the medians vary signif. (P < 0.05)?	No		aak-2 vehicle vs. aak-2 0.0125mM aldolazin	2.5	No	ns	>0.9999	D-F
	P value summary	ns							Number of groups	3		aak-2 0.01mM aldolazin vs. aak-2 0.0125mM aldolazin	-3.5	No	ns	0.7684	E-F
	Significant diff. among means (P < 0.05)?	No							Kruskal-Wallis statistic	3.825
	R squared	0.2151										Test details	Mean rank 1	Mean rank 2	Mean rank diff.	n1	n2	Z
									Data summary			aak-2 vehicle vs. aak-2 0.01mM aldolazin	12.33	6.333	6	6	6	1.947
	Brown-Forsythe test								Number of treatments (columns)	3		aak-2 vehicle vs. aak-2 0.0125mM aldolazin	12.33	9.833	2.5	6	6	0.8111
	F (DFn, DFd)	1.038 (2, 15)							Number of values (total)	18		aak-2 0.01mM aldolazin vs. aak-2 0.0125mM aldolazin	6.333	9.833	-3.5	6	6	1.136
	P value	0.3781
	P value summary	ns
	Are SDs significantly different (P < 0.05)?	No
	Bartlett's test
	Bartlett's statistic (corrected)	0.5776
	P value	0.7492
	P value summary	ns
	Are SDs significantly different (P < 0.05)?	No
	ANOVA table	SS	DF	MS	F (DFn, DFd)	P value
	Treatment (between columns)	0.001564	2	0.0007819	F (2, 15) = 2.055	P=0.1626
	Residual (within columns)	0.005707	15	0.0003805
	Total	0.007271	17
	Model comparison	SS	DF	Probability it is correct
	Null H. All population means identical	0.007271	17	72.29%
	Alternative H: Distinct population means	0.005707	15	27.71%
	Ratio of probabilities			2.609
	Difference in AICc			-1.918
	Normality of Residuals
	Test name	Statistics	P value	Passed normality test (alpha=0.05)?	P value summary
	Anderson-Darling (A2*)	0.2745	0.6191	Yes	ns
	D'Agostino-Pearson omnibus (K2)	2.106	0.3488	Yes	ns
	Shapiro-Wilk (W)	0.9585	0.5721	Yes	ns
	Kolmogorov-Smirnov (distance)	0.1081	0.1	Yes	ns
	Data summary
	Number of treatments (columns)	3
	Number of values (total)	18

## Sheet: Fig.8c
	Genotypes/treatments		Mean life span (days)			Median life span (days)			Nc	Nd	Ne	P-value Vs saline control within each genotype (Mantel-CoX)
			Estimated life span ± s.e.m.	95% confidence interval		Estimated life span ± s.e.m.	95% confidence interval
				Lower bound	Upper bound		Lower bound	Upper bound
	aak-2 + vehicle		15.658 ± 0.256	15.157	16.159	15.000 ± 0.281	14.449	15.551	166	34	200	N/A
	aak-2 + 10 μM aldolazin		15.692 ± 0.233	15.235	16.149	15.000 ± 0.277	14.457	15.543	172	28	200	N/A
	lmtr-2 + vehicle		18.903 ± 0.344	18.228	19.578	19.000 ± 0.518	17.984	20.016	173	27	200	N/A
	lmtr-2 + 10 μM aldolazin		18.698 ± 0.343	18.024	19.371	19.000 ± 0.449	18.12	19.88	174	26	200	N/A
	axl-1 + vehicle		19.184 ± 0.309	18.578	19.79	19.000 ± 0.366	18.283	19.717	172	28	200	N/A
	axl-1 + 10 μM aldolazin		18.869 ± 0.337	18.209	19.529	19.000 ± 0.568	17.886	20.114	176	24	200	N/A

## Sheet: Fig.8d
	Genotypes/Treatments		Mean life span (hours)			Median life span (hours)			Nc	Nd	Ne	P-value Vs saline control within each genotype (Mantel-CoX)
			Estimated life span ± s.e.m.	95% confidence interval		Estimated life span ± s.e.m.	95% confidence interval
				Lower bound	Upper bound		Lower bound	Upper bound
	N2 + vehicle	11.704 ± 0.387		10.946	12.462	12.000 ± 0.465	11.089	12.911	43	17	60	N/A
	N2 + 10 μM aldolazin	13.884 ± 0.460		12.982	14.786	13.000 ± 0.326	12.362	13.638	48	12	60	0.001
	N2 + 12.5 μM aldolazin	14.117 ± 0.506		13.125	15.11	14.000 ± 0.620	12.784	15.216	43	17	60	<0.001

## Sheet: Fig.8e
								Table Analyzed	C. elegans relative NAD+						Table Analyzed	C. elegans relative NAD+		Number of families	1
								Data sets analyzed	A-C									Number of comparisons per family	2
															Kruskal-Wallis test			Alpha	0.05
	N2 vehicle	N2 0.01 mM aldolazin	N2 0.0125 mM aldolazin	aak-2 vehicle	aak-2 0.01 mM aldolazin	aak-2 0.0125 mM aldolazin		Brown-Forsythe test							P value	0.0002
	1.02609	1.76745	2.18611	1.0946	0.818786	0.874108		F (DFn, DFd)	2.109 (2, 15)						Exact or approximate P value?	Exact		Dunn's multiple comparisons test	Mean rank diff.	Significant?	Summary	Adjusted P Value	A-?
	1.03777	3.29056	2.01832	1.22041	0.876312	1.00983		P value	0.1559						P value summary	***		N2 vehicle vs. N2 0.01 mM aldolazin	-7.667	Yes	*	0.0257	B	N2 0.01 mM aldolazin
	1.06252	1.64459	2.10201	0.817735	1.08245	0.844351		P value summary	ns						Do the medians vary signif. (P < 0.05)?	Yes		N2 vehicle vs. N2 0.0125 mM aldolazin	-10.33	Yes	**	0.0016	C	N2 0.0125 mM aldolazin
	1.02721	1.68468	2.667	0.9868	0.879152	0.921178		Are SDs significantly different (P < 0.05)?	No						Number of groups	3
	1.03859	2.1745	2.18948	0.93046	0.745588	1.16426									Kruskal-Wallis statistic	12.12		Test details	Mean rank 1	Mean rank 2	Mean rank diff.	n1	n2	Z
	0.807811	2.01888	2.13587	0.949995	0.917779	1.11505		Bartlett's test										N2 vehicle vs. N2 0.01 mM aldolazin	3.5	11.17	-7.667	6	6	2.487
								Bartlett's statistic (corrected)	13.26						Data summary			N2 vehicle vs. N2 0.0125 mM aldolazin	3.5	13.83	-10.33	6	6	3.353
								P value	0.0013						Number of treatments (columns)	3
								P value summary	**						Number of values (total)	18
								Are SDs significantly different (P < 0.05)?	Yes
								ANOVA table	SS	DF	MS	F (DFn, DFd)	P value
								Treatment (between columns)	5.394	2	2.697	F (2, 15) = 18.15	P<0.0001
								Residual (within columns)	2.229	15	0.1486
								Total	7.623	17
								Normality of Residuals
								Test name	Statistics	P value	Passed normality test (alpha=0.05)?	P value summary
								Anderson-Darling (A2*)	1.408	0.0008	No	***
								D'Agostino-Pearson omnibus (K2)	22.42	<0.0001	No	****
								Shapiro-Wilk (W)	0.7709	0.0006	No	***
								Kolmogorov-Smirnov (distance)	0.3039	0.0001	No	***
								Data summary
								Number of treatments (columns)	3
								Number of values (total)	18
								Table Analyzed	C. elegans relative NAD+						Number of families	1
								Data sets analyzed	D-F						Number of comparisons per family	2
															Alpha	0.05
								ANOVA summary
								F	1.408						Dunnett's multiple comparisons test	Mean Diff.	95.00% CI of diff.	Below threshold?	Summary	Adjusted P Value	D-?
								P value	0.2752						aak-2 vehicle vs. aak-2 0.01 mM aldolazin	0.1133	-0.06776 to 0.2944	No	ns	0.2488	E	aak-2 0.01 mM aldolazin
								P value summary	ns						aak-2 vehicle vs. aak-2 0.0125 mM aldolazin	0.01187	-0.1692 to 0.1930	No	ns	0.9814	F	aak-2 0.0125 mM aldolazin
								Significant diff. among means (P < 0.05)?	No
								R squared	0.158						Test details	Mean 1	Mean 2	Mean Diff.	SE of diff.	n1	n2	q	DF
															aak-2 vehicle vs. aak-2 0.01 mM aldolazin	1	0.8867	0.1133	0.07424	6	6	1.527	15
								Brown-Forsythe test							aak-2 vehicle vs. aak-2 0.0125 mM aldolazin	1	0.9881	0.01187	0.07424	6	6	0.1599	15
								F (DFn, DFd)	0.3254 (2, 15)
								P value	0.7272
								P value summary	ns
								Are SDs significantly different (P < 0.05)?	No
								Bartlett's test
								Bartlett's statistic (corrected)	0.2146
								P value	0.8983
								P value summary	ns
								Are SDs significantly different (P < 0.05)?	No
								ANOVA table	SS	DF	MS	F (DFn, DFd)	P value
								Treatment (between columns)	0.04655	2	0.02327	F (2, 15) = 1.408	P=0.2752
								Residual (within columns)	0.248	15	0.01653
								Total	0.2945	17
								Normality of Residuals
								Test name	Statistics	P value	Passed normality test (alpha=0.05)?	P value summary
								Anderson-Darling (A2*)	0.3651	0.3975	Yes	ns
								D'Agostino-Pearson omnibus (K2)	1.306	0.5205	Yes	ns
								Shapiro-Wilk (W)	0.9463	0.3694	Yes	ns
								Kolmogorov-Smirnov (distance)	0.136	0.1	Yes	ns
								Data summary
								Number of treatments (columns)	3
								Number of values (total)	18

## Sheet: Fig.8f
									Table Analyzed	C. elegans mtDNA:nDNA							Compare column means (main column effect)
	N2 vehicle	N2 0.01mM aldolazin	N2 0.0125mM aldolazin	aak-2 vehicle	aak-2 0.01mM aldolazin	aak-2 0.0125mM aldolazin			Two-way ANOVA	Ordinary							Number of families	1
	0.846857	1.2711	1.08588	0.753652	0.824575	0.735181			Alpha	0.05							Number of comparisons per family	15
	0.788923	1.25353	1.19436	0.776086	0.814549	0.70879											Alpha	0.05
	0.840584	1.24247	1.12701	0.695515	0.815483	0.771214			Source of Variation	% of total variation	P value	P value summary	Significant?
	0.839144	1.22323	1.24312	0.736853	0.77889	0.800491			Row Factor	0.1952	0.9134	ns	No				Tukey's multiple comparisons test	Mean Diff.	95.00% CI of diff.	Below threshold?	Summary	Adjusted P Value
	0.816586	1.2279	1.21373	0.747832	0.812412	0.759795			Column Factor	97.17	<0.0001	****	Yes
	0.815182	1.18788	1.20136	0.751572	0.777168	0.760994											N2 vehicle vs. N2 0.01mM aldolazin	-0.3998	-0.4574 to -0.3422	Yes	****	<0.0001
	0.807653	1.13787	1.21564	0.824286	0.792448	0.812455			ANOVA table	SS (Type III)	DF	MS	F (DFn, DFd)	P value			N2 vehicle vs. N2 0.0125mM aldolazin	-0.3669	-0.4245 to -0.3093	Yes	****	<0.0001
	0.816021	1.22548	1.22529	0.766553	0.81474	0.791653			Row Factor	0.003788	7	0.0005411	F (7, 35) = 0.3703	P=0.9134			N2 vehicle vs. aak-2 vehicle	0.06482	0.007235 to 0.1224	Yes	*	0.0198
									Column Factor	1.885	5	0.377	F (5, 35) = 258.0	P<0.0001			N2 vehicle vs. aak-2 0.01mM aldolazin	0.01759	-0.04000 to 0.07517	No	ns	0.9387
									Residual	0.05114	35	0.001461					N2 vehicle vs. aak-2 0.0125mM aldolazin	0.0538	-0.003792 to 0.1114	No	ns	0.0785
																	N2 0.01mM aldolazin vs. N2 0.0125mM aldolazin	0.03288	-0.02471 to 0.09047	No	ns	0.528
									Spearman's test for heteroscedasticity								N2 0.01mM aldolazin vs. aak-2 vehicle	0.4646	0.4070 to 0.5222	Yes	****	<0.0001
									Rs of predicted Y vs. |residual|	0.1291							N2 0.01mM aldolazin vs. aak-2 0.01mM aldolazin	0.4174	0.3598 to 0.4750	Yes	****	<0.0001
									P value (one tailed)	0.191							N2 0.01mM aldolazin vs. aak-2 0.0125mM aldolazin	0.4536	0.3960 to 0.5112	Yes	****	<0.0001
									Passed (P > 0.05)?	Yes							N2 0.0125mM aldolazin vs. aak-2 vehicle	0.4318	0.3742 to 0.4893	Yes	****	<0.0001
																	N2 0.0125mM aldolazin vs. aak-2 0.01mM aldolazin	0.3845	0.3269 to 0.4421	Yes	****	<0.0001
									Normality of Residuals								N2 0.0125mM aldolazin vs. aak-2 0.0125mM aldolazin	0.4207	0.3631 to 0.4783	Yes	****	<0.0001
									Test name	Statistics	P value	Passed normality test (alpha=0.05)?	P value summary				aak-2 vehicle vs. aak-2 0.01mM aldolazin	-0.04724	-0.1048 to 0.01035	No	ns	0.1604
									Anderson-Darling (A2*)	0.5575	0.1422	Yes	ns				aak-2 vehicle vs. aak-2 0.0125mM aldolazin	-0.01103	-0.06862 to 0.04656	No	ns	0.9919
									D'Agostino-Pearson omnibus (K2)	7.398	0.0247	No	*				aak-2 0.01mM aldolazin vs. aak-2 0.0125mM aldolazin	0.03621	-0.02138 to 0.09380	No	ns	0.4221
									Shapiro-Wilk (W)	0.957	0.0766	Yes	ns
									Kolmogorov-Smirnov (distance)	0.1043	0.1	Yes	ns
																	Test details	Mean 1	Mean 2	Mean Diff.	SE of diff.	N1	N2	q	DF
									Data summary
									Number of columns (Column Factor)	6							N2 vehicle vs. N2 0.01mM aldolazin	0.8214	1.221	-0.3998	0.01911	8	8	29.58	35
									Number of rows (Row Factor)	8							N2 vehicle vs. N2 0.0125mM aldolazin	0.8214	1.188	-0.3669	0.01911	8	8	27.15	35
									Number of values	48							N2 vehicle vs. aak-2 vehicle	0.8214	0.7565	0.06482	0.01911	8	8	4.797	35
																	N2 vehicle vs. aak-2 0.01mM aldolazin	0.8214	0.8038	0.01759	0.01911	8	8	1.301	35
																	N2 vehicle vs. aak-2 0.0125mM aldolazin	0.8214	0.7676	0.0538	0.01911	8	8	3.981	35
																	N2 0.01mM aldolazin vs. N2 0.0125mM aldolazin	1.221	1.188	0.03288	0.01911	8	8	2.433	35
																	N2 0.01mM aldolazin vs. aak-2 vehicle	1.221	0.7565	0.4646	0.01911	8	8	34.38	35
																	N2 0.01mM aldolazin vs. aak-2 0.01mM aldolazin	1.221	0.8038	0.4174	0.01911	8	8	30.89	35
																	N2 0.01mM aldolazin vs. aak-2 0.0125mM aldolazin	1.221	0.7676	0.4536	0.01911	8	8	33.57	35
																	N2 0.0125mM aldolazin vs. aak-2 vehicle	1.188	0.7565	0.4318	0.01911	8	8	31.95	35
																	N2 0.0125mM aldolazin vs. aak-2 0.01mM aldolazin	1.188	0.8038	0.3845	0.01911	8	8	28.45	35
																	N2 0.0125mM aldolazin vs. aak-2 0.0125mM aldolazin	1.188	0.7676	0.4207	0.01911	8	8	31.13	35
																	aak-2 vehicle vs. aak-2 0.01mM aldolazin	0.7565	0.8038	-0.04724	0.01911	8	8	3.496	35
																	aak-2 vehicle vs. aak-2 0.0125mM aldolazin	0.7565	0.7676	-0.01103	0.01911	8	8	0.816	35
																	aak-2 0.01mM aldolazin vs. aak-2 0.0125mM aldolazin	0.8038	0.7676	0.03621	0.01911	8	8	2.68	35

## Sheet: Fig.8g
		N2 vehicle	N2 aldolazin 10uM	N2 aldolazin 12.5uM	aak-2 vehicle	aak-2 aldolazin 10uM	aak-2 aldolazin 12.5uM
		171.702	319.122	312.3	168.624	155.969	213.426
		154.924	229.926	206.6	198.134	135.189	158.821
		166.04	377.876	233.55	145.957	213.194	158.734
		176.396	264.705	322.322	198.797	172.136	215.094
	Table Analyzed	C.elegans OCR						Compare column means (main column effect)
	Two-way ANOVA	Ordinary						Number of families	1
	Alpha	0.05						Number of comparisons per family	15
								Alpha	0.05
	Source of Variation	% of total variation	P value	P value summary	Significant?
	Row Factor	8.116	0.2143	ns	No			Tukey's multiple comparisons test	Mean Diff.	95.00% CI of diff.	Below threshold?	Summary	Adjusted P Value
	Column Factor	67.7	0.0006	***	Yes
								n2 veh vs. n2 aldo	-130.6	-221.0 to -40.27	Yes	**	0.0032
	ANOVA table	SS (Type III)	DF	MS	F (DFn, DFd)	P value		n2 veh vs. n2 aldo2	-101.4	-191.8 to -11.05	Yes	*	0.0237
	Row Factor	7789	3	2596	F (3, 15) = 1.678	P=0.2143		n2 veh vs. aak2 veh	-10.61	-101.0 to 79.76	No	ns	0.9987
	Column Factor	64976	5	12995	F (5, 15) = 8.397	P=0.0006		n2 veh vs. aak2 aldo	-1.857	-92.23 to 88.52	No	ns	>0.9999
	Residual	23213	15	1548				n2 veh vs. aak2 aldo2	-19.25	-109.6 to 71.12	No	ns	0.9801
								n2 aldo vs. n2 aldo2	29.21	-61.16 to 119.6	No	ns	0.8932
	Spearman's test for heteroscedasticity							n2 aldo vs. aak2 veh	120	29.65 to 210.4	Yes	**	0.0066
	Rs of predicted Y vs. |residual|	0.4583						n2 aldo vs. aak2 aldo	128.8	38.41 to 219.2	Yes	**	0.0036
	P value (one tailed)	0.0122						n2 aldo vs. aak2 aldo2	111.4	21.01 to 201.8	Yes	*	0.012
	Passed (P > 0.05)?	No						n2 aldo2 vs. aak2 veh	90.82	0.4400 to 181.2	Yes	*	0.0486
								n2 aldo2 vs. aak2 aldo	99.57	9.196 to 189.9	Yes	*	0.0269
	Normality of Residuals							n2 aldo2 vs. aak2 aldo2	82.17	-8.201 to 172.5	No	ns	0.0854
	Test name	Statistics	P value	Passed normality test (alpha=0.05)?	P value summary			aak2 veh vs. aak2 aldo	8.756	-81.62 to 99.13	No	ns	0.9995
	Anderson-Darling (A2*)	0.2859	0.5944	Yes	ns			aak2 veh vs. aak2 aldo2	-8.641	-99.02 to 81.73	No	ns	0.9995
	D'Agostino-Pearson omnibus (K2)	1.414	0.493	Yes	ns			aak2 aldo vs. aak2 aldo2	-17.4	-107.8 to 72.98	No	ns	0.9873
	Shapiro-Wilk (W)	0.9608	0.4538	Yes	ns
	Kolmogorov-Smirnov (distance)	0.08899	0.1	Yes	ns
								Test details	Mean 1	Mean 2	Mean Diff.	SE of diff.	N1	N2	q	DF
	Data summary
	Number of columns (Column Factor)	6						n2 veh vs. n2 aldo	167.3	297.9	-130.6	27.82	4	4	6.642	15
	Number of rows (Row Factor)	4						n2 veh vs. n2 aldo2	167.3	268.7	-101.4	27.82	4	4	5.157	15
	Number of values	24						n2 veh vs. aak2 veh	167.3	177.9	-10.61	27.82	4	4	0.5396	15
								n2 veh vs. aak2 aldo	167.3	169.1	-1.857	27.82	4	4	0.09439	15
								n2 veh vs. aak2 aldo2	167.3	186.5	-19.25	27.82	4	4	0.9789	15
								n2 aldo vs. n2 aldo2	297.9	268.7	29.21	27.82	4	4	1.485	15
								n2 aldo vs. aak2 veh	297.9	177.9	120	27.82	4	4	6.102	15
								n2 aldo vs. aak2 aldo	297.9	169.1	128.8	27.82	4	4	6.548	15
								n2 aldo vs. aak2 aldo2	297.9	186.5	111.4	27.82	4	4	5.663	15
								n2 aldo2 vs. aak2 veh	268.7	177.9	90.82	27.82	4	4	4.617	15
								n2 aldo2 vs. aak2 aldo	268.7	169.1	99.57	27.82	4	4	5.062	15
								n2 aldo2 vs. aak2 aldo2	268.7	186.5	82.17	27.82	4	4	4.178	15
								aak2 veh vs. aak2 aldo	177.9	169.1	8.756	27.82	4	4	0.4452	15
								aak2 veh vs. aak2 aldo2	177.9	186.5	-8.641	27.82	4	4	0.4393	15
								aak2 aldo vs. aak2 aldo2	169.1	186.5	-17.4	27.82	4	4	0.8845	15

## Sheet: Fig.8h
	Genotypes/treatments		Mean life span (days)			Median life span (days)			Nc	Nd	Ne	P-value Vs saline control within each genotype (Mantel-CoX)
			Estimated life span ± s.e.m.	95% confidence interval		Estimated life span ± s.e.m.	95% confidence interval
				Lower bound	Upper bound		Lower bound	Upper bound
	Male + vehicle		788.684 ± 11.382	766.376	810.992	796.000 ± 19.615	757.555	834.445	171	-	171	N/A
	Male + aldolazin		841.994 ± 11.236	819.971	864.017	855.000 ± 12.532	830.437	879.563	175	-	175	0.001
	Female + vehicle		778.463 ± 16.038	747.029	809.898	800.000 ± 29.682	741.824	858.176	95	-	95	N/A
	Female + aldolazin		855.856 ± 17.104	822.331	889.38	854.000 ± 28.892	797.372	910.628	90	-	90	0.001

## Sheet: Fig.8i
			Mice NAD+
			vehicle	2 mpk aldolazin
			1.1933	1.52976
			0.99948	2.13554
			0.895836	1.61188
			1.01797	1.80837
			0.765091	1.78732
			0.979468	1.3088
			1.13142	1.9134
			1.09517	1.08127
			0.906639
			1.01563
	Table Analyzed	Mice NAD+						Table Analyzed	Mice NAD+					vehicle	2 mpk aldolazin
													Number of values	10	8
	Column B	2 mpk aldolazin						Column B	2 mpk aldolazin
	vs.	vs.						vs.	vs.				Minimum	0.765091	1.08127
	Column A	vehicle						Column A	vehicle				25% Percentile	0.903938	1.36404
													Median	1.00755	1.6996
	How big is the difference?							Unpaired t test with Welch's correction					75% Percentile	1.10423	1.88714
	Mean of column A	1						P value	0.0007				Maximum	1.1933	2.13554
	Mean of column B	1.647						P value summary	***
	Difference between means (B - A) ± SEM	0.6470 ± 0.1152						Significantly different (P < 0.01)?	Yes				Mean	1	1.64704
	95% confidence interval	0.4028 to 0.8913						One- or two-tailed P value?	Two-tailed				Std. Deviation	0.124468	0.33907
	R squared (eta squared)	0.6634						Welch-corrected t, df	t=5.128120, df=8.513620				Std. Error of Mean	0.0393601	0.119879
	F test to compare variances							How big is the difference?					Lower 95% CI	0.872086	1.22753
	F, DFn, Dfd	7.421, 7, 9						Mean of column A	1				Upper 95% CI	1.12791	2.06656
	P value	0.0077						Mean of column B	1.64704
	P value summary	**						Difference between means (B - A) ± SEM	0.6470426 ± 0.1261754
	Significantly different (P < 0.05)?	Yes						99% confidence interval	0.2309928 to 1.063092
								R squared (eta squared)	0.755435
	Normality of Residuals
	Test name	Statistics	P value	Passed normality test (alpha=0.05)?	P value summary			F test to compare variances
	Anderson-Darling (A2*)	0.3123	0.5186	Yes	ns			F, DFn, Dfd	7.421034, 7, 9
	D'Agostino-Pearson omnibus (K2)	2.457	0.2927	Yes	ns			P value	0.0077
	Shapiro-Wilk (W)	0.9686	0.7712	Yes	ns			P value summary	**
	Kolmogorov-Smirnov (distance)	0.1427	0.1	Yes	ns			Significantly different (P < 0.01)?	Yes
	Data analyzed							Model comparison	SS	DF	Probability it is correct
	Sample size, column A	10						Null H. Population means identical	2.80494	17	0.02382438%
	Sample size, column B	8						Alternative H: Distinct population means	0.944206	16	99.97618%
								Ratio of probabilities			4196.38
								Difference in AICc			16.684
								Data analyzed
								Sample size, column A	10
								Sample size, column B	8

## Sheet: Fig.8j
		Mice mtDNA:nDNA	vehicle	aldolazin
			0.512407	0.532619
			0.514706	0.54357
			0.518695	0.522424
			0.528314	0.533392
			0.52696	0.533194
			0.529896	0.540031
			0.514175	0.54676
			0.515664	0.559842
	Table Analyzed	Mice mtDNA:nDNA							vehicle	aldolazin
								Number of values	8	8
	Column B	aldolazin
	vs.	vs.						Minimum	0.512407	0.522424
	Column A	vehicle						25% Percentile	0.514308	0.532763
								Median	0.51718	0.536712
	Unpaired t test							75% Percentile	0.527976	0.545962
	P value	0.0013						Maximum	0.529896	0.559842
	P value summary	**
	Significantly different (P < 0.01)?	Yes						Mean	0.520102	0.538979
	One- or two-tailed P value?	Two-tailed						Std. Deviation	0.00712673	0.0113211
	t, df	t=3.991157, df=14						Std. Error of Mean	0.00251968	0.00400261
	How big is the difference?							Lower 95% CI	0.511285	0.524972
	Mean of column A	0.520102						Upper 95% CI	0.52892	0.552986
	Mean of column B	0.538979
	Difference between means (B - A) ± SEM	0.01887683 ± 0.004729663
	99% confidence interval	0.004797363 to 0.03295629
	R squared (eta squared)	0.532231
	F test to compare variances
	F, DFn, Dfd	2.523462, 7, 7
	P value	0.2451
	P value summary	ns
	Significantly different (P < 0.01)?	No
	Model comparison	SS	DF	Probability it is correct
	Null H. Population means identical	0.00267804	15	1.056286%
	Alternative H: Distinct population means	0.0012527	14	98.94371%
	Ratio of probabilities			93.6713
	Difference in AICc			9.07958
	Normality of Residuals
	Test name	Statistics	P value	Passed normality test (alpha=0.01)?	P value summary
	Anderson-Darling (A2*)	0.519471	0.1582	Yes	ns
	D'Agostino-Pearson omnibus (K2)	1.4373	0.4874	Yes	ns
	Shapiro-Wilk (W)	0.939153	0.3388	Yes	ns
	Kolmogorov-Smirnov (distance)	0.186394	0.1	Yes	ns
	Data analyzed
	Sample size, column A	8
	Sample size, column B	8
	Resting vehicle	Resting aldolazin	Complex1 vehicle	Complex1 aldolazin	Complex2 vehicle	Complex2 aldolazin	Complex4 vehicle	Complex4 aldolazin		Table Analyzed	mice O2K					Table Analyzed	mice O2K			Resting vehicle	Resting aldolazin
	6.6931	2.4044	4.4574	8.3466	21.3241	29.2462	39.4059	60.7088											Number of values	14	14
	7.0342	5.6744	6.762	10.6229	27.9543	31.289	66.3202	86.2478		Column B	Resting aldolazin					Column B	Resting aldolazin
	8.7527	3.7066	6.8517	13.2798	29.0669	33.6713	51.2281	80.6366		vs.	vs.					vs.	vs.		Minimum	6.01	2.404
	8.3056	6.1232	7.3816	13.9798	21.9238	27.7718	57.6691	77.7605		Column A	Resting vehicle					Column A	Resting vehicle		25% Percentile	6.417	5.773
	6.0095	8.3546	7.8952	13.1701	40.3485	36.306	71.2629	76.5862											Median	7.275	7.993
	7.6824	5.8059	8.6302	9.5621	38.1015	23.8476	85.2323	51.1565		How big is the difference?						Mann Whitney test			75% Percentile	8.842	10.72
	7.2225	13.6229	9.1259	15.9642	33.0563	46.3084	79.5406	116.432		Mean of column A	8.649					P value	0.91		Maximum	24.61	17
	6.0476	17.0022	10.3108	14.6854	45.0357	41.72	112.13	157.677		Mean of column B	8.447					Exact or approximate P value?	Exact
	6.5025	6.9323	7.7086	11.8594	52.1494	40.5358	105.081	103.892		Difference between means (B - A) ± SEM	-0.2020 ± 1.643					P value summary	ns		Mean	8.649	8.447
	6.1608	9.4211	7.1845	14.8038	39.5853	42.0655	95.3699	112.119		95% confidence interval	-3.579 to 3.175					Significantly different (P < 0.05)?	No		Std. Deviation	4.737	3.919
	7.3269	11.9864	11.4384	12.1559	40.952	35.3489	93.702	105.155		R squared (eta squared)	0.0005808					One- or two-tailed P value?	Two-tailed		Std. Error of Mean	1.266	1.047
	24.6067	10.2932	10.7233	10.3843	50.3117	32.0845	124.846	127.915								Sum of ranks in column A,B	200 , 206
	9.1087	9.3053	11.0326	7.8064	49.5312	39.8769	90.0837	118.417		F test to compare variances						Mann-Whitney U	95		Lower 95% CI	5.915	6.185
	9.6381	7.6315	7.3783	9.4558	51.3902	31.0426	113.82	81.7426		F, DFn, Dfd	1.461, 13, 13								Upper 95% CI	11.38	10.71
										P value	0.5038					Difference between medians
										P value summary	ns					Median of column A	7.275, n=14		Mean ranks	14.29	14.71
										Significantly different (P < 0.05)?	No					Median of column B	7.993, n=14
																Difference: Actual	0.7184
										Normality of Residuals						Difference: Hodges-Lehmann	0.1552
										Test name	Statistics	P value	Passed normality test (alpha=0.05)?	P value summary
										Anderson-Darling (A2*)	1.939	<0.0001	No	****
										D'Agostino-Pearson omnibus (K2)	28.33	<0.0001	No	****
										Shapiro-Wilk (W)	0.7824	<0.0001	No	****
										Kolmogorov-Smirnov (distance)	0.2298	0.0006	No	***
										Data analyzed
										Sample size, column A	14
										Sample size, column B	14
										Table Analyzed	mice O2K						Complex1 vehicle	Complex1 aldolazin
																Number of values	14	14
										Column D	Complex1 aldolazin
										vs.	vs.					Minimum	4.457	7.806
										Column C	Complex1 vehicle					25% Percentile	7.101	9.536
																Median	7.802	12.01
										Unpaired t test						75% Percentile	10.41	14.16
										P value	0.0004					Maximum	11.44	15.96
										P value summary	***
										Significantly different (P < 0.05)?	Yes					Mean	8.349	11.86
										One- or two-tailed P value?	Two-tailed					Std. Deviation	1.974	2.562
										t, df	t=4.065, df=26					Std. Error of Mean	0.5276	0.6848
										How big is the difference?						Lower 95% CI	7.209	10.38
										Mean of column C	8.349					Upper 95% CI	9.489	13.34
										Mean of column D	11.86
										Difference between means (D - C) ± SEM	3.514 ± 0.8645
										95% confidence interval	1.737 to 5.291
										R squared (eta squared)	0.3886
										F test to compare variances
										F, DFn, Dfd	1.684, 13, 13
										P value	0.3591
										P value summary	ns
										Significantly different (P < 0.05)?	No
										Normality of Residuals
										Test name	Statistics	P value	Passed normality test (alpha=0.05)?	P value summary
										Anderson-Darling (A2*)	0.3058	0.5439	Yes	ns
										D'Agostino-Pearson omnibus (K2)	1.546	0.4617	Yes	ns
										Shapiro-Wilk (W)	0.9672	0.5083	Yes	ns
										Kolmogorov-Smirnov (distance)	0.09528	0.1	Yes	ns
										Data analyzed
										Sample size, column C	14
										Sample size, column D	14
										Table Analyzed	mice O2K						Complex2 vehicle	Complex2 aldolazin
																Number of values	14	14
										Column F	Complex2 aldolazin
										vs.	vs.					Minimum	21.32	23.85
										Column E	Complex2 vehicle					25% Percentile	28.79	30.59
																Median	39.97	34.51
										Unpaired t test						75% Percentile	49.73	40.83
										P value	0.2943					Maximum	52.15	46.31
										P value summary	ns
										Significantly different (P < 0.05)?	No					Mean	38.62	35.08
										One- or two-tailed P value?	Two-tailed					Std. Deviation	10.62	6.376
										t, df	t=1.070, df=26					Std. Error of Mean	2.839	1.704
										How big is the difference?						Lower 95% CI	32.49	31.4
										Mean of column E	38.62					Upper 95% CI	44.76	38.76
										Mean of column F	35.08
										Difference between means (F - E) ± SEM	-3.544 ± 3.311
										95% confidence interval	-10.35 to 3.262
										R squared (eta squared)	0.04221
										F test to compare variances
										F, DFn, Dfd	2.775, 13, 13
										P value	0.077
										P value summary	ns
										Significantly different (P < 0.05)?	No
										Normality of Residuals
										Test name	Statistics	P value	Passed normality test (alpha=0.05)?	P value summary
										Anderson-Darling (A2*)	0.2016	0.867	Yes	ns
										D'Agostino-Pearson omnibus (K2)	0.8784	0.6445	Yes	ns
										Shapiro-Wilk (W)	0.9691	0.5579	Yes	ns
										Kolmogorov-Smirnov (distance)	0.07633	0.1	Yes	ns
										Data analyzed
										Sample size, column E	14
										Sample size, column F	14
										Table Analyzed	mice O2K						Complex4 vehicle	Complex4 aldolazin
																Number of values	14	14
										Column H	Complex4 aldolazin
										vs.	vs.					Minimum	39.41	51.16
										Column G	Complex4 vehicle					25% Percentile	64.16	77.47
																Median	87.66	95.07
										Unpaired t test						75% Percentile	106.8	116.9
										P value	0.2426					Maximum	124.8	157.7
										P value summary	ns
										Significantly different (P < 0.05)?	No					Mean	84.69	96.89
										One- or two-tailed P value?	Two-tailed					Std. Deviation	25.27	28.61
										t, df	t=1.196, df=26					Std. Error of Mean	6.753	7.645
										How big is the difference?						Lower 95% CI	70.1	80.37
										Mean of column G	84.69					Upper 95% CI	99.28	113.4
										Mean of column H	96.89
										Difference between means (H - G) ± SEM	12.20 ± 10.20
										95% confidence interval	-8.771 to 33.16
										R squared (eta squared)	0.05212
										F test to compare variances
										F, DFn, Dfd	1.282, 13, 13
										P value	0.661
										P value summary	ns
										Significantly different (P < 0.05)?	No
										Normality of Residuals
										Test name	Statistics	P value	Passed normality test (alpha=0.05)?	P value summary
										Anderson-Darling (A2*)	0.1936	0.8853	Yes	ns
										D'Agostino-Pearson omnibus (K2)	0.2283	0.8921	Yes	ns
										Shapiro-Wilk (W)	0.9808	0.869	Yes	ns
										Kolmogorov-Smirnov (distance)	0.08681	0.1	Yes	ns
										Data analyzed
										Sample size, column G	14
										Sample size, column H	14

[truncated: 2 more sheets: Fig.8k, Fig.8l]
