# Supplementary material for: The aldolase inhibitor aldometanib mimics glucose starvation to activate lysosomal AMPK
Source: Nat Metab. 2022 Oct 10;4(10):1369–401. doi: 10.1038/s42255-022-00640-7 (PMC9584815; doi:10.1038/s42255-022-00640-7)
Supplement: Source Data Extended Data Fig. 1 — Statistical source data. [file 42255_2022_640_MOESM16_ESM.xlsx]

## Sheet: ExData.1b
	Full	no FBP	no TPI/GPDH	no NADH		Table Analyzed	Enzymatic assay validation (96-wells)						Table Analyzed	Enzymatic assay validation (96-wells)				Number of families	1
	0.94621	0.00395332	-0.00155609	-0.000778046		Data sets analyzed	A-D											Number of comparisons per family	6
	0.990201	-0.000904216	-0.00405846	-0.00357481									Brown-Forsythe ANOVA test					Alpha	0.05
	1.06359	-0.00466828	0.00260751	-8.41131e-05		ANOVA summary							F* (DFn, DFd)	846.8 (3.000, 2.038)
						F	846.8						P value	0.0011				Dunnett's T3 multiple comparisons test	Mean Diff.	95.00% CI of diff.	Below threshold?	Summary	Adjusted P Value
						P value	<0.0001						P value summary	**				Full vs. no FBP	1.001	0.6259 to 1.375	Yes	**	0.0036	A-B
						P value summary	****						Significant diff. among means (P < 0.05)?	Yes				Full vs. no TPI/GPDH	1.001	0.6268 to 1.375	Yes	**	0.0035	A-C
						Significant diff. among means (P < 0.05)?	Yes											Full vs. no NADH	1.001	0.6277 to 1.375	Yes	**	0.0035	A-D
						R squared	0.9969						Welch's ANOVA test					no FBP vs. no TPI/GPDH	0.0004626	-0.01646 to 0.01739	No	ns	>0.9999	B-C
													W (DFn, DFd)	213.5 (3.000, 3.984)				no FBP vs. no NADH	0.0009393	-0.01733 to 0.01921	No	ns	0.9988	B-D
						Brown-Forsythe test							P value	<0.0001				no TPI/GPDH vs. no NADH	0.0004766	-0.01445 to 0.01540	No	ns	>0.9999	C-D
						F (DFn, DFd)	2.993 (3, 8)						P value summary	****
						P value	0.0956						Significant diff. among means (P < 0.05)?	Yes				Test details	Mean 1	Mean 2	Mean Diff.	SE of diff.	n1	n2	t	DF
						P value summary	ns											Full vs. no FBP	1	-0.0005397	1.001	0.03433	3	3	29.15	2.021
						Are SDs significantly different (P < 0.05)?	No						Data summary					Full vs. no TPI/GPDH	1	-0.001002	1.001	0.03429	3	3	29.19	2.013
													Number of treatments (columns)	4				Full vs. no NADH	1	-0.001479	1.001	0.03425	3	3	29.24	2.004
						Bartlett's test							Number of values (total)	12				no FBP vs. no TPI/GPDH	-0.0005397	-0.001002	0.0004626	0.003163	3	3	0.1462	3.774
						Bartlett's statistic (corrected)												no FBP vs. no NADH	-0.0005397	-0.001479	0.0009393	0.002714	3	3	0.3461	2.707
						P value												no TPI/GPDH vs. no NADH	-0.001002	-0.001479	0.0004766	0.002218	3	3	0.2149	3.104
						P value summary
						Are SDs significantly different (P < 0.05)?
						ANOVA table	SS	DF	MS	F (DFn, DFd)	P value
						Treatment (between columns)	2.255	3	0.7515	F (3, 8) = 846.8	P<0.0001
						Residual (within columns)	0.0071	8	0.0008875
						Total	2.262	11
						Model comparison	SS	DF	Probability it is correct
						Null H. All population means identical	2.262	11	1.465e-010%
						Alternative H: Distinct population means	0.0071	8	100%
						Ratio of probabilities			0
						Difference in AICc			54.5
						Normality of Residuals
						Test name	Statistics	P value	Passed normality test (alpha=0.05)?	P value summary
						Anderson-Darling (A2*)	1.709	0.0001	No	***
						D'Agostino-Pearson omnibus (K2)	8.339	0.0155	No	*
						Shapiro-Wilk (W)	0.726	0.0015	No	**
						Kolmogorov-Smirnov (distance)	0.3465	0.0003	No	***
						Data summary
						Number of treatments (columns)	4
						Number of values (total)	12
	Full	no FBP	no TPI/GPDH	no NADH		ANOVA summary							Table Analyzed	Enzymatic assay validation (cuvette)			Number of families	1
	1.02984	0.00438695	0.0025136	0.00596058		F	1497										Number of comparisons per family	6
	1.04514	0.00490864	-0.0030353	-0.00719768		P value	<0.0001						Brown-Forsythe ANOVA test				Alpha	0.05
	0.937551	-0.00426839	0.00158879	0.00376753		P value summary	****						F* (DFn, DFd)	1656 (3.000, 3.212)
	0.987468	-0.000521692	0.00381783			Significant diff. among means (P < 0.05)?	Yes						P value	<0.0001			Dunnett's T3 multiple comparisons test	Mean Diff.	95.00% CI of diff.	Below threshold?	Summary	Adjusted P Value
						R squared	0.9976						P value summary	****			Full vs. no FBP	0.9989	0.8358 to 1.162	Yes	***	0.0001	A-B
													Significant diff. among means (P < 0.05)?	Yes			Full vs. no TPI/GPDH	0.9988	0.8361 to 1.161	Yes	***	0.0001	A-C
						Brown-Forsythe test											Full vs. no NADH	0.9992	0.8345 to 1.164	Yes	***	0.0001	A-D
						F (DFn, DFd)	7.241 (3, 11)						Welch's ANOVA test				no FBP vs. no TPI/GPDH	-9.485e-05	-0.01244 to 0.01225	No	ns	>0.9999	B-C
						P value	0.0059						W (DFn, DFd)	453.2 (3.000, 5.174)			no FBP vs. no NADH	0.0002829	-0.03078 to 0.03134	No	ns	>0.9999	B-D
						P value summary	**						P value	<0.0001			no TPI/GPDH vs. no NADH	0.0003778	-0.02880 to 0.02955	No	ns	>0.9999	C-D
						Are SDs significantly different (P < 0.05)?	Yes						P value summary	****
													Significant diff. among means (P < 0.05)?	Yes			Test details	Mean 1	Mean 2	Mean Diff.	SE of diff.	n1	n2	t	DF
						Bartlett's test											Full vs. no FBP	1	0.001126	0.9989	0.02422	4	4	41.23	3.049
						Bartlett's statistic (corrected)							Data summary				Full vs. no TPI/GPDH	1	0.001221	0.9988	0.02417	4	4	41.32	3.023
						P value							Number of treatments (columns)	4			Full vs. no NADH	1	0.0008435	0.9992	0.02447	4	3	40.84	3.169
						P value summary							Number of values (total)	15			no FBP vs. no TPI/GPDH	0.001126	0.001221	-9.485e-05	0.002637	4	4	0.03597	5.309
						Are SDs significantly different (P < 0.05)?											no FBP vs. no NADH	0.001126	0.0008435	0.0002829	0.004615	4	3	0.0613	3.135
																	no TPI/GPDH vs. no NADH	0.001221	0.0008435	0.0003778	0.004335	4	3	0.08715	2.542
						ANOVA table	SS	DF	MS	F (DFn, DFd)	P value
						Treatment (between columns)	2.927	3	0.9757	F (3, 11) = 1497	P<0.0001
						Residual (within columns)	0.007168	11	0.0006516
						Total	2.934	14
						Model comparison	SS	DF	Probability it is correct
						Null H. All population means identical	2.934	14	0%
						Alternative H: Distinct population means	0.007168	11	100%
						Ratio of probabilities			0
						Difference in AICc			78.55
						Normality of Residuals
						Test name	Statistics	P value	Passed normality test (alpha=0.05)?	P value summary
						Anderson-Darling (A2*)	1.396	0.0008	No	***
						D'Agostino-Pearson omnibus (K2)	9.278	0.0097	No	**
						Shapiro-Wilk (W)	0.8047	0.0042	No	**
						Kolmogorov-Smirnov (distance)	0.2772	0.0029	No	**
						Data summary
						Number of treatments (columns)	4
						Number of values (total)	15

## Sheet: ExData.1c
	SAR enzymatic
	1a
	Drugs concentration(μM)	0				75				100				150				200				300
		1.0495	1.02842	0.957151		0.979202	1.03012	1.03555	1.13314	0.984766	0.936217	0.994322	0.931371	1.10856	1.0981	0.903911	0.925664	0.908064	1.08762	1.02856	0.868827	1.08757	1.07919	0.994106	0.998079
	1b
	Drugs concentration(μM)	0					75					100					150					200					300
		0.991764	0.97316	0.992375			0.955323	0.967129	0.912101	0.881649		0.979187	0.925664	0.911564			1.04808	1.02749	1.1012	0.932794	0.928539	1.02699	0.883121	0.98889	0.90545	0.924952	1.00513	1.09294	1.03125	0.927073
	1c
	Drugs concentration(μM)	0					75					100					150					200					300
		1.00357	0.975359	1.0287				1.0513	1.13659	1.09146		1.15453	0.889017		0.934116	0.914744	1.04998	1.04622	1.00502	0.974921	1.05027	0.99372		1.05474	0.980294	0.972409	1.09722	1.11298	1.01289	1.02106
	1d
	Drugs concentration(μM)	0					75					100					150					200					300
		0.985297	0.958827	1.1259			0.499494	0.581556	0.540933	0.57681	0.552412	0.392471	0.400928	0.330553	0.378243		0.243978	0.269141	0.266171	0.258307		0.126615	0.137074	0.114378	0.129418		0.0632082	0.0726657	0.057086	0.0716577
	1e
	Drugs concentration(μM)	0					75					100					150					200					300
		0.929976	0.996733	1.06291				0.8883	1.01168	0.945564	1.01106	1.15904	1.05484	0.942214		1.04264	0.901665	0.921903	0.930979	0.952776		1.1159	1.08103	1.13186	0.974418			0.963599	1.12847	0.965177
	2a
	Drugs concentration(μM)	0					75					100					150					200					300
		1.00361	0.970217	1.01581			0.635765	0.697508	0.684679	0.665991		0.445655	0.439539	0.378231	0.369749		0.301121	0.282925	0.272739	0.262552		0.266187	0.24169	0.195732	0.233334		0.0944565	0.086511	0.0880823	0.0899501
	2b
	Drugs concentration(μM)	0					75					100					150					200					300
		1.09645	0.979642	0.964066			0.800809	0.811533	0.856368	0.828515		0.58766	0.568224	0.513223	0.512339		0.580619	0.591703	0.570176	0.577047		0.414959	0.382663	0.336514	0.38781		0.454302	0.548803	0.528865	0.522772
	2c
	Drugs concentration(μM)	0					75					100					150					200					300
		0.994281	0.968867	0.996694			0.97717	1.02364	1.04872	1.00543		0.820182	0.703945	0.647452		0.612884	0.514324	0.535242	0.49693	0.517303		0.45334	0.481315	0.361995	0.458408		0.49984	0.498417	0.472446	0.452715

## Sheet: ExData.1d
	ALDOA vehicle	ALDOA 50μm	ALDOA 250μm	ALDOB vehicle	ALDOB 50μm	ALDOBA 250μm	ALDOC vehicle	ALDOC 50μm	ALDOC 250μm		Table Analyzed	ALDOABC absolute activity for statistics						Number of families	1
	0.610932	0.321544	0.048232	0.675241	0.22508	0.080386	0.514469	0.22508	0.009646		Data sets analyzed	A-C						Number of comparisons per family	3
	0.677418	0.353698	0.014469	0.675242	0.257234	0.064309	0.610932	0.353698	0.064308									Alpha	0.05
	0.482316	0.385852	0.024117	0.610932	0.28939	0.028938	0.643086	0.385852	0.096464		ANOVA summary
											F	63.96						Tukey's multiple comparisons test	Mean Diff.	95.00% CI of diff.	Below threshold?	Summary	Adjusted P Value
											P value	<0.0001						ALDOA vehicle vs. ALDOA 50μm	0.2365	0.08363 to 0.3894	Yes	**	0.0076	A-B
											P value summary	****						ALDOA vehicle vs. ALDOA 250μm	0.5613	0.4084 to 0.7142	Yes	****	<0.0001	A-C
											Significant diff. among means (P < 0.05)?	Yes						ALDOA 50μm vs. ALDOA 250μm	0.3248	0.1719 to 0.4777	Yes	**	0.0015	B-C
											R squared	0.9552
																		Test details	Mean 1	Mean 2	Mean Diff.	SE of diff.	n1	n2	q	DF
											Brown-Forsythe test							ALDOA vehicle vs. ALDOA 50μm	0.5902	0.3537	0.2365	0.04983	3	3	6.713	6
											F (DFn, DFd)	1.587 (2, 6)						ALDOA vehicle vs. ALDOA 250μm	0.5902	0.02894	0.5613	0.04983	3	3	15.93	6
											P value	0.2798						ALDOA 50μm vs. ALDOA 250μm	0.3537	0.02894	0.3248	0.04983	3	3	9.217	6
											P value summary	ns
											Are SDs significantly different (P < 0.05)?	No
											Bartlett's test
											Bartlett's statistic (corrected)
											P value
											P value summary
											Are SDs significantly different (P < 0.05)?
											ANOVA table	SS	DF	MS	F (DFn, DFd)	P value
											Treatment (between columns)	0.4765	2	0.2382	F (2, 6) = 63.96	P<0.0001
											Residual (within columns)	0.02235	6	0.003725
											Total	0.4988	8
											Normality of Residuals
											Test name	Statistics	P value	Passed normality test (alpha=0.05)?	P value summary
											Anderson-Darling (A2*)	0.355	0.3736	Yes	ns
											D'Agostino-Pearson omnibus (K2)	2.904	0.2341	Yes	ns
											Shapiro-Wilk (W)	0.9404	0.5859	Yes	ns
											Kolmogorov-Smirnov (distance)	0.1699	0.1	Yes	ns
											Data summary
											Number of treatments (columns)	3
											Number of values (total)	9
											Table Analyzed	ALDOABC absolute activity for statistics						Number of families	1
											Data sets analyzed	D-F						Number of comparisons per family	2
																		Alpha	0.05
											ANOVA summary
											F	266.7						Dunnett's multiple comparisons test	Mean Diff.	95.00% CI of diff.	Below threshold?	Summary	Adjusted P Value	D-?
											P value	<0.0001						ALDOB vehicle vs. ALDOB 50μm	0.3966	0.3214 to 0.4718	Yes	****	<0.0001	E	ALDOB 50μm
											P value summary	****						ALDOB vehicle vs. ALDOBA 250μm	0.5959	0.5207 to 0.6711	Yes	****	<0.0001	F	ALDOBA 250μm
											Significant diff. among means (P < 0.05)?	Yes
											R squared	0.9889						Test details	Mean 1	Mean 2	Mean Diff.	SE of diff.	n1	n2	q	DF
																		ALDOB vehicle vs. ALDOB 50μm	0.6538	0.2572	0.3966	0.02627	3	3	15.1	6
											Brown-Forsythe test							ALDOB vehicle vs. ALDOBA 250μm	0.6538	0.05788	0.5959	0.02627	3	3	22.69	6
											F (DFn, DFd)	0.02707 (2, 6)
											P value	0.9734
											P value summary	ns
											Are SDs significantly different (P < 0.05)?	No
											Bartlett's test
											Bartlett's statistic (corrected)
											P value
											P value summary
											Are SDs significantly different (P < 0.05)?
											ANOVA table	SS	DF	MS	F (DFn, DFd)	P value
											Treatment (between columns)	0.5521	2	0.2761	F (2, 6) = 266.7	P<0.0001
											Residual (within columns)	0.006211	6	0.001035
											Total	0.5584	8
											Normality of Residuals
											Test name	Statistics	P value	Passed normality test (alpha=0.05)?	P value summary
											Anderson-Darling (A2*)	0.5167	0.1362	Yes	ns
											D'Agostino-Pearson omnibus (K2)	2.186	0.3353	Yes	ns
											Shapiro-Wilk (W)	0.8797	0.1558	Yes	ns
											Kolmogorov-Smirnov (distance)	0.2236	0.1	Yes	ns
											Data summary
											Number of treatments (columns)	3
											Number of values (total)	9
											Table Analyzed	ALDOABC absolute activity for statistics						Number of families	1
											Data sets analyzed	G-I						Number of comparisons per family	3
																		Alpha	0.05
											ANOVA summary
											F	46.79						Tukey's multiple comparisons test	Mean Diff.	95.00% CI of diff.	Below threshold?	Summary	Adjusted P Value
											P value	0.0002						ALDOC vehicle vs. ALDOC 50μm	0.268	0.09900 to 0.4369	Yes	**	0.0067	G-H
											P value summary	***						ALDOC vehicle vs. ALDOC 250μm	0.5327	0.3637 to 0.7016	Yes	***	0.0002	G-I
											Significant diff. among means (P < 0.05)?	Yes						ALDOC 50μm vs. ALDOC 250μm	0.2647	0.09579 to 0.4337	Yes	**	0.0071	H-I
											R squared	0.9398
																		Test details	Mean 1	Mean 2	Mean Diff.	SE of diff.	n1	n2	q	DF
											Brown-Forsythe test							ALDOC vehicle vs. ALDOC 50μm	0.5895	0.3215	0.268	0.05506	3	3	6.882	6
											F (DFn, DFd)	0.1798 (2, 6)						ALDOC vehicle vs. ALDOC 250μm	0.5895	0.05681	0.5327	0.05506	3	3	13.68	6
											P value	0.8398						ALDOC 50μm vs. ALDOC 250μm	0.3215	0.05681	0.2647	0.05506	3	3	6.799	6
											P value summary	ns
											Are SDs significantly different (P < 0.05)?	No
											Bartlett's test
											Bartlett's statistic (corrected)
											P value
											P value summary
											Are SDs significantly different (P < 0.05)?
											ANOVA table	SS	DF	MS	F (DFn, DFd)	P value
											Treatment (between columns)	0.4256	2	0.2128	F (2, 6) = 46.79	P=0.0002
											Residual (within columns)	0.02729	6	0.004548
											Total	0.4529	8
											Normality of Residuals
											Test name	Statistics	P value	Passed normality test (alpha=0.05)?	P value summary
											Anderson-Darling (A2*)	0.4618	0.1938	Yes	ns
											D'Agostino-Pearson omnibus (K2)	1.639	0.4406	Yes	ns
											Shapiro-Wilk (W)	0.8906	0.2026	Yes	ns
											Kolmogorov-Smirnov (distance)	0.2178	0.1	Yes	ns
											Data summary
											Number of treatments (columns)	3
											Number of values (total)	9
