# Supplementary material for: The aldolase inhibitor aldometanib mimics glucose starvation to activate lysosomal AMPK
Source: Nat Metab. 2022 Oct 10;4(10):1369–401. doi: 10.1038/s42255-022-00640-7 (PMC9584815; doi:10.1038/s42255-022-00640-7)
Supplement: Source Data Extended Data Fig. 2 — Statistical source data. [file 42255_2022_640_MOESM17_ESM.xlsx]

## Sheet: ExData.2c
	ALDOA mutants basal activity
	ALDOA WT	K147A	K108A	R149A	E188Q	E188Q/E190A/D34S	A32W	G303W	D34S	R43A
	0.643087	0.0120575	0.009646	0.014469	0.016077	3.21543e-05	0.006431	0.00751339	0.001608	0.61
	0.677418	0.032154	0.003537	0.005949	0.000643	0.032154	0.009646	0.011254	0.006431	0.589496
	0.610932	0.016077	0.008842	0.012862	0.008039	0.012862	0.032154	0.032154	0.006431	0.677419
	0.482316
	Table Analyzed	ALDOA mutants basal activity						Table Analyzed	ALDOA mutants basal activity（untreated)				Number of families	1
	Data sets analyzed	A-J											Number of comparisons per family	45
								Brown-Forsythe ANOVA test					Alpha	0.05
	ANOVA summary							F* (DFn, DFd)	217.4 (9.000, 5.322)
	F	164.8						P value	<0.0001				Dunnett's T3 multiple comparisons test	Mean Diff.	95.00% CI of diff.	Below threshold?	Summary	Adjusted P Value
	P value	<0.0001						P value summary	****				ALDOA WT vs. K147A	0.5833	0.1760 to 0.9907	Yes	**	0.0088	A-B
	P value summary	****						Significant diff. among means (P < 0.05)?	Yes				ALDOA WT vs. K108A	0.5961	0.1925 to 0.9997	Yes	**	0.0081	A-C
	Significant diff. among means (P < 0.05)?	Yes											ALDOA WT vs. R149A	0.5923	0.1884 to 0.9963	Yes	**	0.0083	A-D
	R squared	0.986						Welch's ANOVA test					ALDOA WT vs. E188Q	0.5952	0.1898 to 1.001	Yes	**	0.0082	A-E
								W (DFn, DFd)	50.56 (9.000, 8.295)				ALDOA WT vs. E188Q/E190A/D34S	0.5884	0.1756 to 1.001	Yes	**	0.009	A-F
	Brown-Forsythe test							P value	<0.0001				ALDOA WT vs. A32W	0.5874	0.1769 to 0.9978	Yes	**	0.0089	A-G
	F (DFn, DFd)	1.600 (9, 21)						P value summary	****				ALDOA WT vs. G303W	0.5865	0.1768 to 0.9962	Yes	**	0.0089	A-H
	P value	0.1794						Significant diff. among means (P < 0.05)?	Yes				ALDOA WT vs. D34S	0.5986	0.1951 to 1.002	Yes	**	0.008	A-I
	P value summary	ns											ALDOA WT vs. R43A	-0.0222	-0.3412 to 0.2968	No	ns	>0.9999	A-J
	Are SDs significantly different (P < 0.05)?	No						Data summary					K147A vs. K108A	0.01275	-0.08860 to 0.1141	No	ns	0.7689	B-C
								Number of treatments (columns)	10				K147A vs. R149A	0.009003	-0.05416 to 0.07217	No	ns	0.9623	B-D
	Bartlett's test							Number of values (total)	31				K147A vs. E188Q	0.01184	-0.04411 to 0.06779	No	ns	0.9279	B-E
	Bartlett's statistic (corrected)												K147A vs. E188Q/E190A/D34S	0.00508	-0.1007 to 0.1108	No	ns	>0.9999	B-F
	P value												K147A vs. A32W	0.004019	-0.07089 to 0.07893	No	ns	>0.9999	B-G
	P value summary												K147A vs. G303W	0.003122	-0.06931 to 0.07556	No	ns	>0.9999	B-H
	Are SDs significantly different (P < 0.05)?												K147A vs. D34S	0.01527	-0.08474 to 0.1153	No	ns	0.6396	B-I
													K147A vs. R43A	-0.6055	-1.035 to -0.1760	Yes	*	0.0127	B-J
	ANOVA table	SS	DF	MS	F (DFn, DFd)	P value							K108A vs. R149A	-0.003752	-0.02765 to 0.02015	No	ns	0.9922	C-D
	Treatment (between columns)	1.956	9	0.2173	F (9, 21) = 164.8	P<0.0001							K108A vs. E188Q	-0.0009113	-0.04684 to 0.04501	No	ns	>0.9999	C-E
	Residual (within columns)	0.0277	21	0.001319									K108A vs. E188Q/E190A/D34S	-0.007674	-0.1578 to 0.1425	No	ns	0.9989	C-F
	Total	1.983	30										K108A vs. A32W	-0.008735	-0.1398 to 0.1223	No	ns	0.9886	C-G
													K108A vs. G303W	-0.009632	-0.1342 to 0.1149	No	ns	0.9694	C-H
	Model comparison	SS	DF	Probability it is correct									K108A vs. D34S	0.002518	-0.01593 to 0.02097	No	ns	0.9982	C-I
	Null H. All population means identical	1.983	30	0%									K108A vs. R43A	-0.6183	-1.038 to -0.1987	Yes	*	0.0116	C-J
	Alternative H: Distinct population means	0.0277	21	100%									R149A vs. E188Q	0.00284	-0.04607 to 0.05175	No	ns	>0.9999	D-E
	Ratio of probabilities			0									R149A vs. E188Q/E190A/D34S	-0.003923	-0.1567 to 0.1488	No	ns	>0.9999	D-F
	Difference in AICc			100.9									R149A vs. A32W	-0.004984	-0.1390 to 0.1290	No	ns	>0.9999	D-G
													R149A vs. G303W	-0.00588	-0.1335 to 0.1218	No	ns	0.9997	D-H
	Normality of Residuals												R149A vs. D34S	0.00627	-0.02278 to 0.03532	No	ns	0.7508	D-I
	Test name	Statistics	P value	Passed normality test (alpha=0.05)?	P value summary								R149A vs. R43A	-0.6145	-1.035 to -0.1940	Yes	*	0.0118	D-J
	Anderson-Darling (A2*)	2.628	<0.0001	No	****								E188Q vs. E188Q/E190A/D34S	-0.006763	-0.1047 to 0.09116	No	ns	>0.9999	E-F
	D'Agostino-Pearson omnibus (K2)	25.48	<0.0001	No	****								E188Q vs. A32W	-0.007824	-0.09527 to 0.07963	No	ns	0.9995	E-G
	Shapiro-Wilk (W)	0.7577	<0.0001	No	****								E188Q vs. G303W	-0.008721	-0.09267 to 0.07522	No	ns	0.9971	E-H
	Kolmogorov-Smirnov (distance)	0.2464	<0.0001	No	****								E188Q vs. D34S	0.00343	-0.04142 to 0.04828	No	ns	>0.9999	E-I
													E188Q vs. R43A	-0.6174	-1.042 to -0.1930	Yes	*	0.0119	E-J
	Data summary												E188Q/E190A/D34S vs. A32W	-0.001061	-0.09217 to 0.09005	No	ns	>0.9999	F-G
	Number of treatments (columns)	10											E188Q/E190A/D34S vs. G303W	-0.001958	-0.09104 to 0.08713	No	ns	>0.9999	F-H
	Number of values (total)	31											E188Q/E190A/D34S vs. D34S	0.01019	-0.1391 to 0.1595	No	ns	0.9864	F-I
													E188Q/E190A/D34S vs. R43A	-0.6106	-1.054 to -0.1670	Yes	*	0.0133	F-J
													A32W vs. G303W	-0.0008968	-0.08310 to 0.08131	No	ns	>0.9999	G-H
													A32W vs. D34S	0.01125	-0.1188 to 0.1413	No	ns	0.9433	G-I
													A32W vs. R43A	-0.6096	-1.047 to -0.1721	Yes	*	0.013	G-J
													G303W vs. D34S	0.01215	-0.1113 to 0.1356	No	ns	0.8986	H-I
													G303W vs. R43A	-0.6087	-1.044 to -0.1731	Yes	*	0.0129	H-J
													D34S vs. R43A	-0.6208	-1.040 to -0.2015	Yes	*	0.0115	I-J
													Test details	Mean 1	Mean 2	Mean Diff.	SE of diff.	n1	n2	t	DF
													ALDOA WT vs. K147A	0.6034	0.0201	0.5833	0.04303	4	3	13.56	3.124
													ALDOA WT vs. K108A	0.6034	0.007342	0.5961	0.04264	4	3	13.98	3.012
													ALDOA WT vs. R149A	0.6034	0.01109	0.5923	0.04267	4	3	13.88	3.023
													ALDOA WT vs. E188Q	0.6034	0.008253	0.5952	0.04283	4	3	13.9	3.065
													ALDOA WT vs. E188Q/E190A/D34S	0.6034	0.01502	0.5884	0.04361	4	3	13.49	3.284
													ALDOA WT vs. A32W	0.6034	0.01608	0.5874	0.04336	4	3	13.55	3.214
													ALDOA WT vs. G303W	0.6034	0.01697	0.5865	0.04328	4	3	13.55	3.192
													ALDOA WT vs. D34S	0.6034	0.004823	0.5986	0.04263	4	3	14.04	3.009
													ALDOA WT vs. R43A	0.6034	0.6256	-0.0222	0.0502	4	3	0.4423	4.717
													K147A vs. K108A	0.0201	0.007342	0.01275	0.006432	3	3	1.983	2.386
													K147A vs. R149A	0.0201	0.01109	0.009003	0.006673	3	3	1.349	2.702
													K147A vs. E188Q	0.0201	0.008253	0.01184	0.007587	3	3	1.561	3.65
													K147A vs. E188Q/E190A/D34S	0.0201	0.01502	0.00508	0.01117	3	3	0.4547	3.457
													K147A vs. A32W	0.0201	0.01608	0.004019	0.01016	3	3	0.3957	3.73
													K147A vs. G303W	0.0201	0.01697	0.003122	0.009822	3	3	0.3179	3.818
													K147A vs. D34S	0.0201	0.004823	0.01527	0.006347	3	3	2.406	2.273
													K147A vs. R43A	0.0201	0.6256	-0.6055	0.02726	3	3	22.21	2.213
													K108A vs. R149A	0.007342	0.01109	-0.003752	0.003241	3	3	1.158	3.668
													K108A vs. E188Q	0.007342	0.008253	-0.0009113	0.004851	3	3	0.1879	2.715
													K108A vs. E188Q/E190A/D34S	0.007342	0.01502	-0.007674	0.00953	3	3	0.8053	2.168
													K108A vs. A32W	0.007342	0.01608	-0.008735	0.008316	3	3	1.05	2.224
													K108A vs. G303W	0.007342	0.01697	-0.009632	0.007902	3	3	1.219	2.249
													K108A vs. D34S	0.007342	0.004823	0.002518	0.002501	3	3	1.007	3.883
													K108A vs. R43A	0.007342	0.6256	-0.6183	0.02663	3	3	23.22	2.021
													R149A vs. E188Q	0.01109	0.008253	0.00284	0.005167	3	3	0.5498	3.23
													R149A vs. E188Q/E190A/D34S	0.01109	0.01502	-0.003923	0.009694	3	3	0.4046	2.312
													R149A vs. A32W	0.01109	0.01608	-0.004984	0.008504	3	3	0.5861	2.413
													R149A vs. G303W	0.01109	0.01697	-0.00588	0.0081	3	3	0.726	2.459
													R149A vs. D34S	0.01109	0.004823	0.00627	0.003069	3	3	2.043	3.324
													R149A vs. R43A	0.01109	0.6256	-0.6145	0.02669	3	3	23.03	2.039
													E188Q vs. E188Q/E190A/D34S	0.008253	0.01502	-0.006763	0.01034	3	3	0.6538	2.867
													E188Q vs. A32W	0.008253	0.01608	-0.007824	0.009238	3	3	0.8469	3.111
													E188Q vs. G303W	0.008253	0.01697	-0.008721	0.008868	3	3	0.9834	3.213
													E188Q vs. D34S	0.008253	0.004823	0.00343	0.004738	3	3	0.7239	2.512
													E188Q vs. R43A	0.008253	0.6256	-0.6174	0.02693	3	3	22.93	2.113
													E188Q/E190A/D34S vs. A32W	0.01502	0.01608	-0.001061	0.01235	3	3	0.08588	3.921
													E188Q/E190A/D34S vs. G303W	0.01502	0.01697	-0.001958	0.01208	3	3	0.1621	3.854
													E188Q/E190A/D34S vs. D34S	0.01502	0.004823	0.01019	0.009473	3	3	1.076	2.119
													E188Q/E190A/D34S vs. R43A	0.01502	0.6256	-0.6106	0.02815	3	3	21.69	2.487
													A32W vs. G303W	0.01608	0.01697	-0.0008968	0.01115	3	3	0.08045	3.988
													A32W vs. D34S	0.01608	0.004823	0.01125	0.00825	3	3	1.364	2.158
													A32W vs. R43A	0.01608	0.6256	-0.6096	0.02776	3	3	21.96	2.368
													G303W vs. D34S	0.01697	0.004823	0.01215	0.007833	3	3	1.551	2.176
													G303W vs. R43A	0.01697	0.6256	-0.6087	0.02764	3	3	22.02	2.331
													D34S vs. R43A	0.004823	0.6256	-0.6208	0.02661	3	3	23.33	2.015
