# Supplementary material for: The aldolase inhibitor aldometanib mimics glucose starvation to activate lysosomal AMPK
Source: Nat Metab. 2022 Oct 10;4(10):1369–401. doi: 10.1038/s42255-022-00640-7 (PMC9584815; doi:10.1038/s42255-022-00640-7)
Supplement: Source Data Extended Data Fig. 3 — Statistical source data. [file 42255_2022_640_MOESM18_ESM.xlsx]

## Sheet: ExData.3J
	veh	2	10		Table Analyzed	CE FBP						Table Analyzed	CE FBP		Number of families	1
	1.01804	1.73099	4.51195		Data sets analyzed	A-C									Number of comparisons per family	2
	0.894628	2.02175	2.23255									Kruskal-Wallis test			Alpha	0.05
	0.900914	3.73287	1.35972		ANOVA summary							P value	0.0004
	1.03866	1.58998	1.53288		F	3.632						Exact or approximate P value?	Exact		Dunn's multiple comparisons test	Mean rank diff.	Significant?	Summary	Adjusted P Value	A-?
	0.901768	1.49957	2.11136		P value	0.0517						P value summary	***		veh vs. 2	-8.5	Yes	*	0.0116	B	2
	1.24599	1.47558	1.64222		P value summary	ns						Do the medians vary signif. (P < 0.05)?	Yes		veh vs. 10	-9.5	Yes	**	0.0041	C	10
					Significant diff. among means (P < 0.05)?	No						Number of groups	3
					R squared	0.3263						Kruskal-Wallis statistic	11.47		Test details	Mean rank 1	Mean rank 2	Mean rank diff.	n1	n2	Z
															veh vs. 2	3.5	12	-8.5	6	6	2.758
					Brown-Forsythe test							Data summary			veh vs. 10	3.5	13	-9.5	6	6	3.082
					F (DFn, DFd)	1.163 (2, 15)						Number of treatments (columns)	3
					P value	0.3392						Number of values (total)	18
					P value summary	ns
					Are SDs significantly different (P < 0.05)?	No
					Bartlett's test
					Bartlett's statistic (corrected)	13.49
					P value	0.0012
					P value summary	**
					Are SDs significantly different (P < 0.05)?	Yes
					ANOVA table	SS	DF	MS	F (DFn, DFd)	P value
					Treatment (between columns)	5.168	2	2.584	F (2, 15) = 3.632	P=0.0517
					Residual (within columns)	10.67	15	0.7115
					Total	15.84	17
					Normality of Residuals
					Test name	Statistics	P value	Passed normality test (alpha=0.05)?	P value summary
					Anderson-Darling (A2*)	1.801	<0.0001	No	****
					D'Agostino-Pearson omnibus (K2)	17.49	0.0002	No	***
					Shapiro-Wilk (W)	0.7441	0.0003	No	***
					Kolmogorov-Smirnov (distance)	0.3139	<0.0001	No	****
					Data summary
					Number of treatments (columns)	3
					Number of values (total)	18

## Sheet: ExData.3k（left)
			MEF lactate assay
			vehicle	5 nM aldolazin	10 nM aldolazin
			3.96682	6.05101	6.07014
			2.4017	5.22848	5.74814
			3.28161	5.76727	6.25717
			2.39107	5.41552	5.34644
	Table Analyzed	MEF lactate assay						Number of families	1
	Data sets analyzed	A-C						Number of comparisons per family	3
								Alpha	0.05
	ANOVA summary
	F	34.18						Tukey's multiple comparisons test	Mean Diff.	95.00% CI of diff.	Below threshold?	Summary	Adjusted P Value
	P value	<0.0001						vehicle vs. 5 nM aldolazin	-2.605	-3.671 to -1.539	Yes	***	0.0002	A-B
	P value summary	****						vehicle vs. 10 nM aldolazin	-2.845	-3.911 to -1.779	Yes	***	0.0001	A-C
	Significant diff. among means (P < 0.05)?	Yes						5 nM aldolazin vs. 10 nM aldolazin	-0.2399	-1.306 to 0.8259	No	ns	0.8086	B-C
	R squared	0.8836
								Test details	Mean 1	Mean 2	Mean Diff.	SE of diff.	n1	n2	q	DF
	Brown-Forsythe test							vehicle vs. 5 nM aldolazin	3.01	5.616	-2.605	0.3817	4	4	9.652	9
	F (DFn, DFd)	2.272 (2, 9)						vehicle vs. 10 nM aldolazin	3.01	5.855	-2.845	0.3817	4	4	10.54	9
	P value	0.1589						5 nM aldolazin vs. 10 nM aldolazin	5.616	5.855	-0.2399	0.3817	4	4	0.8888	9
	P value summary	ns
	Are SDs significantly different (P < 0.05)?	No
	Bartlett's test
	Bartlett's statistic (corrected)	1.803
	P value	0.406
	P value summary	ns
	Are SDs significantly different (P < 0.05)?	No
	ANOVA table	SS	DF	MS	F (DFn, DFd)	P value
	Treatment (between columns)	19.92	2	9.96	F (2, 9) = 34.18	P<0.0001
	Residual (within columns)	2.623	9	0.2914
	Total	22.54	11
	Normality of Residuals
	Test name	Statistics	P value	Passed normality test (alpha=0.05)?	P value summary
	Anderson-Darling (A2*)	0.2653	0.6252	Yes	ns
	D'Agostino-Pearson omnibus (K2)	0.4238	0.8091	Yes	ns
	Shapiro-Wilk (W)	0.9448	0.5629	Yes	ns
	Kolmogorov-Smirnov (distance)	0.122	0.1	Yes	ns
	Data summary
	Number of treatments (columns)	3
	Number of values (total)	12

## Sheet: ExData.3k（right)
			HEK293T lactate assay
			vehicle	5 nM aldolazin	10 nM aldolazin
			3.58199	6.78852	7.37195
			5.17216	7.09989	7.49522
			5.52927	6.32837	7.19341
			4.85229	7.36344	5.31243
	Table Analyzed	HEK293T lactate assay						Number of families	1
	Data sets analyzed	A-C						Number of comparisons per family	3
								Alpha	0.05
	ANOVA summary
	F	8.818						Tukey's multiple comparisons test	Mean Diff.	95.00% CI of diff.	Below threshold?	Summary	Adjusted P Value
	P value	0.0076						vehicle vs. 5 nM aldolazin	-2.111	-3.712 to -0.5100	Yes	*	0.0127	A-B
	P value summary	**						vehicle vs. 10 nM aldolazin	-2.059	-3.661 to -0.4581	Yes	*	0.0145	A-C
	Significant diff. among means (P < 0.05)?	Yes						5 nM aldolazin vs. 10 nM aldolazin	0.05181	-1.549 to 1.653	No	ns	0.9955	B-C
	R squared	0.6621
								Test details	Mean 1	Mean 2	Mean Diff.	SE of diff.	n1	n2	q	DF
	Brown-Forsythe test							vehicle vs. 5 nM aldolazin	4.784	6.895	-2.111	0.5735	4	4	5.206	9
	F (DFn, DFd)	0.1872 (2, 9)						vehicle vs. 10 nM aldolazin	4.784	6.843	-2.059	0.5735	4	4	5.078	9
	P value	0.8324						5 nM aldolazin vs. 10 nM aldolazin	6.895	6.843	0.05181	0.5735	4	4	0.1278	9
	P value summary	ns
	Are SDs significantly different (P < 0.05)?	No
	Bartlett's test
	Bartlett's statistic (corrected)	1.668
	P value	0.4343
	P value summary	ns
	Are SDs significantly different (P < 0.05)?	No
	ANOVA table	SS	DF	MS	F (DFn, DFd)	P value
	Treatment (between columns)	11.6	2	5.8	F (2, 9) = 8.818	P=0.0076
	Residual (within columns)	5.92	9	0.6578
	Total	17.52	11
	Normality of Residuals
	Test name	Statistics	P value	Passed normality test (alpha=0.05)?	P value summary
	Anderson-Darling (A2*)	0.7501	0.0365	No	*
	D'Agostino-Pearson omnibus (K2)	4.043	0.1325	Yes	ns
	Shapiro-Wilk (W)	0.8512	0.038	No	*
	Kolmogorov-Smirnov (distance)	0.2038	0.1	Yes	ns
	Data summary
	Number of treatments (columns)	3
	Number of values (total)	12

## Sheet: ExData.3l
				WT Vehicle	WT aldolazin 5 nM	AMPKαKO Vehicle	AMPKαKO aldolazin 5 nM
				3.70892	6.21614	4.22979	3.72658
				3.44407	5.26269	3.77954	3.60299
				3.39111	6.36622	2.39351	4.60056
				1.4224	6.63107	2.37586	4.57408
	Table Analyzed	AMPKa WT/KO lactate assay							Compare column means (main column effect)
	Two-way ANOVA	Ordinary							Number of families	1
	Alpha	0.05							Number of comparisons per family	6
									Alpha	0.05
	Source of Variation	% of total variation	P value	P value summary	Significant?
	Row Factor	3.356	0.7081	ns	No				Tukey's multiple comparisons test	Mean Diff.	95.00% CI of diff.	Below threshold?	Summary	Adjusted P Value
	Column Factor	75.4	0.0026	**	Yes
									WT Vehicle vs. WT aldolazin 5 nM	-3.127	-5.061 to -1.194	Yes	**	0.0031
	ANOVA table	SS (Type III)	DF	MS	F (DFn, DFd)	P value			WT Vehicle vs. AMPKαKO Vehicle	-0.203	-2.136 to 1.730	No	ns	0.987
	Row Factor	1.09	3	0.3634	F (3, 9) = 0.4739	P=0.7081			WT Vehicle vs. AMPKαKO aldolazin 5 nM	-1.134	-3.068 to 0.7987	No	ns	0.32
	Column Factor	24.5	3	8.167	F (3, 9) = 10.65	P=0.0026			WT aldolazin 5 nM vs. AMPKαKO Vehicle	2.924	0.9913 to 4.857	Yes	**	0.0049
	Residual	6.902	9	0.7669					WT aldolazin 5 nM vs. AMPKαKO aldolazin 5 nM	1.993	0.05988 to 3.926	Yes	*	0.0432
									AMPKαKO Vehicle vs. AMPKαKO aldolazin 5 nM	-0.9314	-2.864 to 1.002	No	ns	0.4737
	Spearman's test for heteroscedasticity
	Rs of predicted Y vs. |residual|	-0.2529
	P value (one tailed)	0.1723							Test details	Mean 1	Mean 2	Mean Diff.	SE of diff.	N1	N2	q	DF
	Passed (P > 0.05)?	Yes
									WT Vehicle vs. WT aldolazin 5 nM	2.992	6.119	-3.127	0.6192	4	4	7.142	9
	Normality of Residuals								WT Vehicle vs. AMPKαKO Vehicle	2.992	3.195	-0.203	0.6192	4	4	0.4637	9
	Test name	Statistics	P value	Passed normality test (alpha=0.05)?	P value summary				WT Vehicle vs. AMPKαKO aldolazin 5 nM	2.992	4.126	-1.134	0.6192	4	4	2.591	9
	Anderson-Darling (A2*)	0.5319	0.1466	Yes	ns				WT aldolazin 5 nM vs. AMPKαKO Vehicle	6.119	3.195	2.924	0.6192	4	4	6.679	9
	D'Agostino-Pearson omnibus (K2)	3.303	0.1918	Yes	ns				WT aldolazin 5 nM vs. AMPKαKO aldolazin 5 nM	6.119	4.126	1.993	0.6192	4	4	4.552	9
	Shapiro-Wilk (W)	0.9178	0.1554	Yes	ns				AMPKαKO Vehicle vs. AMPKαKO aldolazin 5 nM	3.195	4.126	-0.9314	0.6192	4	4	2.127	9
	Kolmogorov-Smirnov (distance)	0.1812	0.1	Yes	ns
	Data summary
	Number of columns (Column Factor)	4
	Number of rows (Row Factor)	4
	Number of values	16

## Sheet: ExData.3m(left)
		AMP:ATP
		HEK293T aldolazin gradient AMP level
		aldolazin 0 nM	aldolazin 5 nM	aldolazin 10 nM	aldolazin 50 nM	aldolazin 100 nM	aldolazin 200 nM
		0.029949	0.039096	0.04249	0.046362	0.044534	0.074379
		0.019028	0.020325	0.02435	0.04925	0.025526	0.071481
		0.020018	0.020839	0.034374	0.02646	0.024541	0.075215
		0.022036	0.01643	0.035559	0.025935	0.064306	0.062524
	Table Analyzed	HEK293T aldolazin gradient AMP level								Number of families	1
	Data sets analyzed	A-G								Number of comparisons per family	6
										Alpha	0.05
	ANOVA summary
	F	54.03								Dunnett's multiple comparisons test	Mean Diff.	95.00% CI of diff.	Below threshold?	Summary	Adjusted P Value	A-?
	P value	<0.0001								aldolazin 0 nM vs. aldolazin 5 nM	-0.001415	-0.03520 to 0.03237	No	ns	0.9999	B	aldolazin 5 nM
	P value summary	****								aldolazin 0 nM vs. aldolazin 10 nM	-0.01144	-0.04522 to 0.02235	No	ns	0.8506	C	aldolazin 10 nM
	Significant diff. among means (P < 0.05)?	Yes								aldolazin 0 nM vs. aldolazin 50 nM	-0.01424	-0.04803 to 0.01954	No	ns	0.7059	D	aldolazin 50 nM
	R squared	0.9392								aldolazin 0 nM vs. aldolazin 100 nM	-0.01697	-0.05076 to 0.01682	No	ns	0.552	E	aldolazin 100 nM
										aldolazin 0 nM vs. aldolazin 200 nM	-0.04814	-0.08193 to -0.01436	Yes	**	0.0035	F	aldolazin 200 nM
	Brown-Forsythe test									aldolazin 0 nM vs. aldolazin 1000 nM	-0.1765	-0.2103 to -0.1427	Yes	****	<0.0001	G	aldolazin 1000 nM
	F (DFn, DFd)	0.8374 (6, 21)
	P value	0.5549								Test details	Mean 1	Mean 2	Mean Diff.	SE of diff.	n1	n2	q	DF
	P value summary	ns								aldolazin 0 nM vs. aldolazin 5 nM	0.02276	0.02417	-0.001415	0.01211	4	4	0.1168	21
	Are SDs significantly different (P < 0.05)?	No								aldolazin 0 nM vs. aldolazin 10 nM	0.02276	0.03419	-0.01144	0.01211	4	4	0.9442	21
										aldolazin 0 nM vs. aldolazin 50 nM	0.02276	0.037	-0.01424	0.01211	4	4	1.176	21
	Bartlett's test									aldolazin 0 nM vs. aldolazin 100 nM	0.02276	0.03973	-0.01697	0.01211	4	4	1.401	21
	Bartlett's statistic (corrected)	16.72								aldolazin 0 nM vs. aldolazin 200 nM	0.02276	0.0709	-0.04814	0.01211	4	4	3.975	21
	P value	0.0104								aldolazin 0 nM vs. aldolazin 1000 nM	0.02276	0.1992	-0.1765	0.01211	4	4	14.57	21
	P value summary	*
	Are SDs significantly different (P < 0.05)?	Yes
	ANOVA table	SS			DF	MS	F (DFn, DFd)	P value
	Treatment (between columns)	0.09509			6	0.01585	F (6, 21) = 54.03	P<0.0001
	Residual (within columns)	0.00616			21	0.0002933
	Total	0.1013			27
	Normality of Residuals
	Test name	Statistics			P value	Passed normality test (alpha=0.05)?	P value summary
	Anderson-Darling (A2*)	0.7993			0.0336	No	*
	D'Agostino-Pearson omnibus (K2)	20.93			<0.0001	No	****
	Shapiro-Wilk (W)	0.8746			0.0031	No	**
	Kolmogorov-Smirnov (distance)	0.1251			0.1	Yes	ns
	Data summary
	Number of treatments (columns)	7
	Number of values (total)	28
		ADP:ATP
		HEK293T aldolazin gradient ADP level
		aldolazin 0 nM	aldolazin 5 nM	aldolazin 10 nM	aldolazin 50 nM	aldolazin 100 nM	aldolazin 200 nM	aldolazin 1000 nM
		0.179432	0.226662	0.27864	0.250787	0.295384	0.289858	0.694738
		0.165663	0.144845	0.144895	0.281839	0.144771	0.482632	0.4534
		0.147998	0.146335	0.189446	0.133006	0.13626	0.488765	0.533838
		0.138744	0.138325	0.204102	0.138871	0.341565	0.380058	0.460193
	Table Analyzed	HEK293T aldolazin gradient ADP level								Number of families	1
	Data sets analyzed	A-G								Number of comparisons per family	6
										Alpha	0.05
	ANOVA summary
	F	13.39								Dunnett's multiple comparisons test	Mean Diff.	95.00% CI of diff.	Below threshold?	Summary	Adjusted P Value	A-?
	P value	<0.0001								aldolazin 0 nM vs. aldolazin 5 nM	-0.006082	-0.1615 to 0.1494	No	ns	0.9999	B	aldolazin 5 nM
	P value summary	****								aldolazin 0 nM vs. aldolazin 10 nM	-0.04631	-0.2017 to 0.1091	No	ns	0.9062	C	aldolazin 10 nM
	Significant diff. among means (P < 0.05)?	Yes								aldolazin 0 nM vs. aldolazin 50 nM	-0.04317	-0.1986 to 0.1123	No	ns	0.929	D	aldolazin 50 nM
	R squared	0.7927								aldolazin 0 nM vs. aldolazin 100 nM	-0.07154	-0.2270 to 0.08390	No	ns	0.6321	E	aldolazin 100 nM
										aldolazin 0 nM vs. aldolazin 200 nM	-0.2524	-0.4078 to -0.09693	Yes	***	0.001	F	aldolazin 200 nM
	Brown-Forsythe test									aldolazin 0 nM vs. aldolazin 1000 nM	-0.3776	-0.5330 to -0.2221	Yes	****	<0.0001	G	aldolazin 1000 nM
	F (DFn, DFd)	2.063 (6, 21)
	P value	0.1017								Test details	Mean 1	Mean 2	Mean Diff.	SE of diff.	n1	n2	q	DF
	P value summary	ns								aldolazin 0 nM vs. aldolazin 5 nM	0.158	0.164	-0.006082	0.05572	4	4	0.1092	21
	Are SDs significantly different (P < 0.05)?	No								aldolazin 0 nM vs. aldolazin 10 nM	0.158	0.2043	-0.04631	0.05572	4	4	0.8312	21
										aldolazin 0 nM vs. aldolazin 50 nM	0.158	0.2011	-0.04317	0.05572	4	4	0.7748	21
	Bartlett's test									aldolazin 0 nM vs. aldolazin 100 nM	0.158	0.2295	-0.07154	0.05572	4	4	1.284	21
	Bartlett's statistic (corrected)	8.845								aldolazin 0 nM vs. aldolazin 200 nM	0.158	0.4103	-0.2524	0.05572	4	4	4.53	21
	P value	0.1825								aldolazin 0 nM vs. aldolazin 1000 nM	0.158	0.5355	-0.3776	0.05572	4	4	6.777	21
	P value summary	ns
	Are SDs significantly different (P < 0.05)?	No
	ANOVA table	SS			DF	MS	F (DFn, DFd)	P value
	Treatment (between columns)	0.4987			6	0.08311	F (6, 21) = 13.39	P<0.0001
	Residual (within columns)	0.1304			21	0.006209
	Total	0.629			27
	Normality of Residuals
	Test name	Statistics			P value	Passed normality test (alpha=0.05)?	P value summary
	Anderson-Darling (A2*)	0.3933			0.353	Yes	ns
	D'Agostino-Pearson omnibus (K2)	0.9393			0.6252	Yes	ns
	Shapiro-Wilk (W)	0.9668			0.497	Yes	ns
	Kolmogorov-Smirnov (distance)	0.1081			0.1	Yes	ns
	Data summary
	Number of treatments (columns)	7
	Number of values (total)	28

## Sheet: ExData.3m(right)
			AMP:ATP
			PM aldolazin gradient AMP level
			aldolazin 0 nM	aldolazin 5 nM	aldolazin 10 nM	aldolazin 50 nM	aldolazin 100 nM	aldolazin 200 nM
			0.016603	0.016626	0.029499	0.034134	0.060931	0.081737
			0.015172	0.015395	0.023495	0.026288	0.030195	0.073265
			0.021275	0.024744	0.023793	0.0259	0.034537	0.080631
			0.022523	0.029368	0.025381	0.028266	0.03435	0.061589
	Table Analyzed	PM aldolazin gradient AMP level							Table Analyzed	PM aldolazin gradient AMP level
	Data sets analyzed	A-G
									Kruskal-Wallis test
	Brown-Forsythe test								P value	0.0004
	F (DFn, DFd)	1.732 (6, 21)							Exact or approximate P value?	Approximate
	P value	0.1629							P value summary	***
	P value summary	ns							Do the medians vary signif. (P < 0.05)?	Yes
	Are SDs significantly different (P < 0.05)?	No							Number of groups	7
									Kruskal-Wallis statistic	24.35
	Bartlett's test
	Bartlett's statistic (corrected)	58.72							Data summary
	P value	<0.0001							Number of treatments (columns)	7
	P value summary	****							Number of values (total)	28
	Are SDs significantly different (P < 0.05)?	Yes
	ANOVA table	SS	DF	MS	F (DFn, DFd)	P value			Number of families	1
	Treatment (between columns)	0.1065	6	0.01775	F (6, 21) = 10.22	P<0.0001			Number of comparisons per family	6
	Residual (within columns)	0.03646	21	0.001736					Alpha	0.05
	Total	0.1429	27
									Dunn's multiple comparisons test	Mean rank diff.	Significant?	Summary	Adjusted P Value	A-?
	Normality of Residuals								0nM vs. 5nM	-3.5	No	ns	>0.9999	B	5nM
	Test name	Statistics	P value	Passed normality test (alpha=0.05)?	P value summary				0nM vs. 10nM	-6.25	No	ns	>0.9999	C	10nM
	Anderson-Darling (A2*)	4.3	<0.0001	No	****				0nM vs. 50nM	-9.5	No	ns	0.6145	D	50nM
	D'Agostino-Pearson omnibus (K2)	40.7	<0.0001	No	****				0nM vs. 100nM	-14.5	No	ns	0.076	E	100nM
	Shapiro-Wilk (W)	0.5888	<0.0001	No	****				0nM vs. 200nM	-18.75	Yes	**	0.0076	F	200nM
	Kolmogorov-Smirnov (distance)	0.3442	<0.0001	No	****				0nM vs. 1000nM	-22.75	Yes	***	0.0006	G	1000nM
	Data summary								Test details	Mean rank 1	Mean rank 2	Mean rank diff.	n1	n2	Z
	Number of treatments (columns)	7							0nM vs. 5nM	3.75	7.25	-3.5	4	4	0.6017
	Number of values (total)	28							0nM vs. 10nM	3.75	10	-6.25	4	4	1.075
									0nM vs. 50nM	3.75	13.25	-9.5	4	4	1.633
									0nM vs. 100nM	3.75	18.25	-14.5	4	4	2.493
									0nM vs. 200nM	3.75	22.5	-18.75	4	4	3.224
									0nM vs. 1000nM	3.75	26.5	-22.75	4	4	3.911
		ADP:ATP
		PM aldolazin gradient ADP level
		aldolazin 0 nM	aldolazin 5 nM	aldolazin 10 nM	aldolazin 50 nM	aldolazin 100 nM	aldolazin 200 nM	aldolazin 1000 nM
		0.16244	0.161577	0.186338	0.166855	0.297431	0.524731	0.48679
		0.147712	0.164278	0.123575	0.143424	0.164644	0.478951	0.493157
		0.157597	0.143143	0.135491	0.171369	0.193986	0.528605	0.84159
		0.140507	0.161906	0.182857	0.180598	0.196722	0.319736	0.308962
	Table Analyzed	PM aldolazin gradient ADP level							Table Analyzed	PM aldolazin gradient ADP level
	Data sets analyzed	A-G
									Kruskal-Wallis test
	Brown-Forsythe test								P value	0.002
	F (DFn, DFd)	1.633 (6, 21)							Exact or approximate P value?	Approximate
	P value	0.1876							P value summary	**
	P value summary	ns							Do the medians vary signif. (P < 0.05)?	Yes
	Are SDs significantly different (P < 0.05)?	No							Number of groups	7
									Kruskal-Wallis statistic	20.79
	Bartlett's test
	Bartlett's statistic (corrected)	37.67							Data summary
	P value	<0.0001							Number of treatments (columns)	7
	P value summary	****							Number of values (total)	28
	Are SDs significantly different (P < 0.05)?	Yes
	ANOVA table	SS	DF	MS	F (DFn, DFd)	P value
	Treatment (between columns)	0.6371	6	0.1062	F (6, 21) = 11.58	P<0.0001			Number of families	1
	Residual (within columns)	0.1926	21	0.00917					Number of comparisons per family	6
	Total	0.8297	27						Alpha	0.05
	Normality of Residuals								Dunn's multiple comparisons test	Mean rank diff.	Significant?	Summary	Adjusted P Value	A-?
	Test name	Statistics	P value	Passed normality test (alpha=0.05)?	P value summary				aldolazin 0 nM vs. aldolazin 5 nM	-1.5	No	ns	>0.9999	B	aldolazin 5 nM
	Anderson-Darling (A2*)	2.29	<0.0001	No	****				aldolazin 0 nM vs. aldolazin 10 nM	-2.5	No	ns	>0.9999	C	aldolazin 10 nM
	D'Agostino-Pearson omnibus (K2)	18.48	<0.0001	No	****				aldolazin 0 nM vs. aldolazin 50 nM	-5.25	No	ns	>0.9999	D	aldolazin 50 nM
	Shapiro-Wilk (W)	0.7781	<0.0001	No	****				aldolazin 0 nM vs. aldolazin 100 nM	-10.75	No	ns	0.3875	E	aldolazin 100 nM
	Kolmogorov-Smirnov (distance)	0.2216	0.0011	No	**				aldolazin 0 nM vs. aldolazin 200 nM	-18	Yes	*	0.0118	F	aldolazin 200 nM
									aldolazin 0 nM vs. aldolazin 1000 nM	-18	Yes	*	0.0118	G	aldolazin 1000 nM
	Data summary
	Number of treatments (columns)	7							Test details	Mean rank 1	Mean rank 2	Mean rank diff.	n1	n2	Z
	Number of values (total)	28							aldolazin 0 nM vs. aldolazin 5 nM	6.5	8	-1.5	4	4	0.2579
									aldolazin 0 nM vs. aldolazin 10 nM	6.5	9	-2.5	4	4	0.4298
									aldolazin 0 nM vs. aldolazin 50 nM	6.5	11.75	-5.25	4	4	0.9026
									aldolazin 0 nM vs. aldolazin 100 nM	6.5	17.25	-10.75	4	4	1.848
									aldolazin 0 nM vs. aldolazin 200 nM	6.5	24.5	-18	4	4	3.095
									aldolazin 0 nM vs. aldolazin 1000 nM	6.5	24.5	-18	4	4	3.095
