# Supplementary material for: The aldolase inhibitor aldometanib mimics glucose starvation to activate lysosomal AMPK
Source: Nat Metab. 2022 Oct 10;4(10):1369–401. doi: 10.1038/s42255-022-00640-7 (PMC9584815; doi:10.1038/s42255-022-00640-7)
Supplement: Source Data Extended Data Fig. 4 — Statistical source data. [file 42255_2022_640_MOESM20_ESM.xlsx]

## Sheet: ED4.a
	lean mice PK
	Subject	Formulation	N_Samples	Dose	Rsq	Rsq_adjusted	Corr_XY	No_points_lambda_z	Lambda_z	Lambda_z_intercept	Lambda_z_lower	Lambda_z_upper	HL_Lambda_z	Span	Tlag	Tmax	Cmax	Cmax_D	Tlast	Clast	Clast_pred	AUClast	AUClast_D	AUCall	AUCINF_obs	AUCINF_D_obs	AUC_%Extrap_obs	Vz_F_obs	Cl_F_obs	AUCINF_pred	AUCINF_D_pred	AUC_%Extrap_pred	Vz_F_pred	Cl_F_pred	AUMClast	AUMCINF_obs	AUMC_%Extrap_obs	AUMCINF_pred	AUMC_%Extrap_pred	MRTlast	MRTINF_obs	MRTINF_pred
				mg/kg					1/Hour		Hour	Hour	Hour		Hour	Hour	uM	kg*uM/mg	Hour	uM	uM	Hour*uM	Hour*kg*uM/mg	Hour*uM	Hour*uM	Hour*kg*uM/mg	%	mg/(uM)/kg	mg/(Hour*uM)/kg	Hour*uM	Hour*kg*uM/mg	%	mg/(uM)/kg	mg/(Hour*uM)/kg	Hour*Hour*uM	Hour*Hour*uM	%	Hour*Hour*uM	%	Hour	Hour	Hour
	1	Solutol	7	2	0.927576	0.891365	-0.963108	4	0.233051	1.88578	2	12	2.97423	3.36221	0	0.5	8.51034	4.25517	12	0.315491	0.402189	26.628	13.314	26.628	27.9818	13.9909	4.83795	0.306693	0.0714751	28.3538	14.1769	6.08651	0.302669	0.0705373	103.197	125.25	17.6077	131.311	21.4104	3.87549	4.47614	4.63115
	2	Solutol	7	2	0.860988	0.81465	-0.927894	5	0.175791	1.50609	1	12	3.94301	2.78974	0	0.5	9.51345	4.75673	12	0.39701	0.546949	26.6104	13.3052	26.6104	28.8688	14.4344	7.82304	0.394098	0.069279	29.7217	14.8609	10.4683	0.382789	0.0672908	109.513	149.461	26.7282	164.548	33.4464	4.11542	5.17725	5.5363
	3	Solutol	7	2	0.964072	0.952096	-0.981872	5	0.206478	1.67467	1	12	3.357	3.27674	0	0.5	5.07222	2.53611	12	0.374917	0.447951	23.8477	11.9239	23.8477	25.6635	12.8317	7.0753	0.377433	0.0779318	26.0172	13.0086	8.33865	0.372302	0.0768722	95.2322	125.815	24.308	131.773	27.7301	3.99335	4.90251	5.06484
	4	Solutol	7	2	0.789228	0.683842	-0.888385	4	0.219332	1.93549	2	12	3.16027	3.16429	0	1	4.65605	2.32802	12	0.326419	0.498332	29.4306	14.7153	29.4306	30.9189	15.4594	4.81338	0.29492	0.0646854	31.7027	15.8513	7.16674	0.287629	0.0630861	134.764	159.408	15.4599	172.387	21.825	4.57902	5.15568	5.43762
	5	Solutol	7	2	0.973464	0.946928	-0.986643	3	0.284056	2.36736	4	12	2.44018	3.27845	0	1	4.7344	2.3672	12	0.316757	0.352991	25.333	12.6665	25.333	26.4481	13.224	4.21627	0.266214	0.0756198	26.5756	13.2878	4.67602	0.264937	0.0752569	101.511	118.818	14.5661	120.798	15.9663	4.00705	4.49249	4.54542
	6	Solutol	7	2	0.906506	0.875342	-0.952106	5	0.217065	1.78081	1	12	3.19327	3.44475	0	0.5	6.35835	3.17917	12	0.327458	0.438686	26.3948	13.1974	26.3948	27.9034	13.9517	5.4064	0.330204	0.0716759	28.4158	14.2079	7.1122	0.32425	0.0703834	106.493	131.546	19.0449	140.055	23.9636	4.03462	4.71432	4.92878
	7	Solutol	7	2	0.913522	0.870283	-0.955784	4	0.234512	1.92428	2	12	2.95571	3.38329	0	1	4.5797	2.28985	12	0.317236	0.410713	25.3484	12.6742	25.3484	26.7011	13.3506	5.06627	0.319401	0.0749032	27.0997	13.5499	6.46263	0.314703	0.0738015	105.861	127.862	17.2071	134.345	21.2024	4.17624	4.78865	4.95744
													3.14624
													0.455721
	lean RAT PK
	Subject	Formulation	N_Samples	Dose	Rsq	Rsq_adjusted	Corr_XY	No_points_lambda_z	Lambda_z	Lambda_z_intercept	Lambda_z_lower	Lambda_z_upper	HL_Lambda_z	Span	Tlag	Tmax	Cmax	Cmax_D	Tlast	Clast	Clast_pred	AUClast	AUClast_D	AUCall	AUCINF_obs	AUCINF_D_obs	AUC_%Extrap_obs	Vz_F_obs	Cl_F_obs	AUCINF_pred	AUCINF_D_pred	AUC_%Extrap_pred	Vz_F_pred	Cl_F_pred	AUMClast	AUMCINF_obs	AUMC_%Extrap_obs	AUMCINF_pred	AUMC_%Extrap_pred	MRTlast	MRTINF_obs	MRTINF_pred
				mg/kg					1/hour		hour	hour	hour		hour	hour	uM	kg*uM/mg	hour	uM	uM	hour*uM	hour*kg*uM/mg	hour*uM	hour*uM	hour*kg*uM/mg	%	mg/(uM)/kg	mg/(hour*uM)/kg	hour*uM	hour*kg*uM/mg	%	mg/(uM)/kg	mg/(hour*uM)/kg	hour*hour*uM	hour*hour*uM	%	hour*hour*uM	%	hour	hour	hour
	1	Solutol	7	2	0.908261	0.877682	-0.953028	5	0.199404	1.71397	1	12	3.47609	3.16447	0	0.5	4.99992	2.49996	12	0.376385	0.507187	26.3471	13.1736	26.3471	28.2347	14.1173	6.68521	0.355233	0.0708349	28.8906	14.4453	8.80393	0.347167	0.0692266	112.191	144.307	22.2557	155.468	27.837	4.25817	5.11099	5.38127
	2	Solutol	7	2	0.868381	0.802572	-0.93187	4	0.217404	1.79625	2	12	3.18829	3.13647	0	1	4.91274	2.45637	12	0.323269	0.443706	26.1824	13.0912	26.1824	27.6693	13.8347	5.37401	0.332479	0.0722822	28.2233	14.1117	7.23137	0.325953	0.0708634	109.913	134.596	18.3386	143.792	23.561	4.19798	4.86446	5.0948
	3	Solutol	7	2	0.985463	0.970926	-0.992705	3	0.269533	2.15962	4	12	2.57166	3.11084	0	0.5	5.03427	2.51714	12	0.316517	0.341374	24.3113	12.1557	24.3113	25.4856	12.7428	4.60775	0.291153	0.0784755	25.5779	12.7889	4.95169	0.290104	0.0781926	92.1278	110.576	16.684	112.025	17.7616	3.7895	4.33877	4.37977
	4	Solutol	7	2	0.964909	0.947363	-0.982298	4	0.244854	1.88238	2	12	2.83086	3.53249	0	0.5	5.55793	2.77896	12	0.292301	0.347892	23.6192	11.8096	23.6192	24.813	12.4065	4.8111	0.329188	0.0806029	25.04	12.52	5.67418	0.326203	0.0798721	91.1823	110.383	17.3947	114.035	20.0399	3.86051	4.4486	4.5541
	5	Solutol	7	2	0.95184	0.92776	-0.975623	4	0.241992	1.9039	2	12	2.86434	3.4912	0	0.5	4.99245	2.49622	12	0.300241	0.36788	24.5647	12.2824	24.5647	25.8055	12.9027	4.80793	0.320271	0.077503	26.085	13.0425	5.82794	0.316839	0.0766725	96.5329	116.548	17.1736	121.058	20.2587	3.92973	4.51643	4.6409
	6	Solutol	7	2	0.984579	0.969158	-0.992259	3	0.256874	2.11634	4	12	2.69839	2.96473	0	0.5	4.97036	2.48518	12	0.353317	0.380546	24.2237	12.1119	24.2237	25.5992	12.7996	5.37302	0.304147	0.0781276	25.7052	12.8526	5.76324	0.302893	0.0778054	94.9919	116.852	18.7074	118.537	19.8628	3.92144	4.56468	4.61139
	7	Solutol	7	2	0.86933	0.825773	-0.932379	5	0.203274	1.67061	1	12	3.40992	3.22588	0	0.5	11.3496	5.67479	12	0.322426	0.463629	28.7723	14.3862	28.7723	30.3585	15.1792	5.22479	0.324092	0.0658794	31.0531	15.5266	7.34488	0.316843	0.0644057	111.905	138.742	19.3431	150.495	25.6421	3.88934	4.57013	4.84638
													3.00565
													0.35388

## Sheet: ED4.b
	AMP:ATP
	vehicle	2 mpk aldolazin
	0.083064	0.099384
	0.083767	0.103637
	0.148168	0.107723
	0.045074	0.042476
	Table Analyzed	mice adipose AMP level					vehicle	2 mpk aldolazin
						Number of values	4	4
	Column B	2 mpk aldolazin
	vs.	vs.				Minimum	0.045074	0.042476
	Column A	vehicle				25% Percentile	0.0545715	0.056703
						Median	0.0834155	0.101511
	Unpaired t test					75% Percentile	0.132068	0.106702
	P value	0.9502				Maximum	0.148168	0.107723
	P value summary	ns
	Significantly different (P < 0.01)?	No				Mean	0.0900182	0.088305
	One- or two-tailed P value?	Two-tailed				Std. Deviation	0.0427739	0.0307418
	t, df	t=0.06504975, df=6				Std. Error of Mean	0.0213869	0.0153709
	How big is the difference?					Lower 95% CI	-0.034901	-0.00147496
	Mean of column A	0.0900182				Upper 95% CI	0.214938	0.178085
	Mean of column B	0.088305
	Difference between means (B - A) ± SEM	-0.001713250 ± 0.02633754
	99% confidence interval	-0.09935777 to 0.09593127
	R squared (eta squared)	0.000704748
	F test to compare variances
	F, DFn, Dfd	1.935975, 3, 3
	P value	0.6011
	P value summary	ns
	Significantly different (P < 0.01)?	No
	Model comparison	SS	DF	Probability it is correct
	Null H. Population means identical	0.00832986	7	94.25232%
	Alternative H: Distinct population means	0.00832399	6	5.747675%
	Ratio of probabilities			16.3983
	Difference in AICc			-5.59436
	Normality of Residuals
	Test name	Statistics	P value	Passed normality test (alpha=0.01)?	P value summary
	Anderson-Darling (A2*)	0.305312	0.4862	Yes	ns
	D'Agostino-Pearson omnibus (K2)	0.043823	0.9783	Yes	ns
	Shapiro-Wilk (W)	0.933558	0.549	Yes	ns
	Kolmogorov-Smirnov (distance)	0.170089	0.1	Yes	ns
	Data analyzed
	Sample size, column A	4
	Sample size, column B	4
	ADP:ATP
	vehicle	2 mpk aldolazin
	0.089521	0.097786
	0.119317	0.123349
	0.246004	0.09769
	0.103886	0.09508
	Table Analyzed	mice adipose ADP level							Table Analyzed	mice adipose ADP level					vehicle	2 mpk aldolazin
														Number of values	4	4
	Column B	2 mpk aldolazin							Column B	2 mpk aldolazin
	vs.	vs.							vs.	vs.				Minimum	0.089521	0.09508
	Column A	vehicle							Column A	vehicle				25% Percentile	0.0931122	0.0957325
														Median	0.111602	0.097738
	How big is the difference?								Unpaired t test with Welch's correction					75% Percentile	0.214332	0.116958
	Mean of column A	0.139682							P value	0.3909				Maximum	0.246004	0.123349
	Mean of column B	0.103476							P value summary	ns
	Difference between means (B - A) ± SEM	-0.03620575 ± 0.03656941							Significantly different (P < 0.01)?	No				Mean	0.139682	0.103476
	99% confidence interval	-0.1717842 to 0.09937272							One- or two-tailed P value?	Two-tailed				Std. Deviation	0.071918	0.0133077
	R squared (eta squared)	0.140427							Welch-corrected t, df	t=0.9900556, df=3.205198				Std. Error of Mean	0.035959	0.00665384
	F test to compare variances								How big is the difference?					Lower 95% CI	-0.0703512	0.0646118
	F, DFn, Dfd	29.20588, 3, 3							Mean of column A	0.139682				Upper 95% CI	0.349715	0.142341
	P value	0.0202							Mean of column B	0.103476
	P value summary	*							Difference between means (B - A) ± SEM	-0.03620575 ± 0.03656941
	Significantly different (P < 0.01)?	No							99% confidence interval	-0.2367944 to 0.1643829
									R squared (eta squared)	0.234197
	Model comparison	SS	DF	Probability it is correct
	Null H. Population means identical	0.0186696	7	89.97745%					F test to compare variances
	Alternative H: Distinct population means	0.0160479	6	10.02255%					F, DFn, Dfd	29.20588, 3, 3
	Ratio of probabilities			8.9775					P value	0.0202
	Difference in AICc			-4.38944					P value summary	*
									Significantly different (P < 0.01)?	No
	Normality of Residuals
	Test name	Statistics	P value	Passed normality test (alpha=0.01)?	P value summary				Model comparison	SS	DF	Probability it is correct
	Anderson-Darling (A2*)	0.658875	0.0527	Yes	ns				Null H. Population means identical	0.0186696	7	89.97745%
	D'Agostino-Pearson omnibus (K2)	9.93242	0.007	No	**				Alternative H: Distinct population means	0.0160479	6	10.02255%
	Shapiro-Wilk (W)	0.824198	0.0516	Yes	ns				Ratio of probabilities			8.9775
	Kolmogorov-Smirnov (distance)	0.2973	0.036	Yes	*				Difference in AICc			-4.38944
	Data analyzed								Data analyzed
	Sample size, column A	4							Sample size, column A	4
	Sample size, column B	4							Sample size, column B	4

## Sheet: ED4.c
	AMP:ATP
	vehicle	2 mpk aldolazin
	0.131047	0.186957
	0.173869	0.173834
	0.173869	0.148168
	0.173209	0.197046
	Table Analyzed	mice heart AMP level					vehicle	2 mpk aldolazin
						Number of values	4	4
	Column B	2 mpk aldolazin
	vs.	vs.				Minimum	0.131047	0.148168
	Column A	vehicle				25% Percentile	0.141588	0.154585
						Median	0.173539	0.180395
	Unpaired t test					75% Percentile	0.173869	0.194524
	P value	0.4029				Maximum	0.173869	0.197046
	P value summary	ns
	Significantly different (P < 0.01)?	No				Mean	0.162998	0.176501
	One- or two-tailed P value?	Two-tailed				Std. Deviation	0.0213033	0.0211447
	t, df	t=0.8997194, df=6				Std. Error of Mean	0.0106516	0.0105724
	How big is the difference?					Lower 95% CI	0.100783	0.114749
	Mean of column A	0.162998				Upper 95% CI	0.225214	0.238253
	Mean of column B	0.176501
	Difference between means (B - A) ± SEM	0.01350275 ± 0.01500773
	99% confidence interval	-0.04213734 to 0.06914284
	R squared (eta squared)	0.118877
	F test to compare variances
	F, DFn, Dfd	1.015054, 3, 3
	P value	0.9905
	P value summary	ns
	Significantly different (P < 0.01)?	No
	Model comparison	SS	DF	Probability it is correct
	Null H. Population means identical	0.00306743	7	90.83594%
	Alternative H: Distinct population means	0.00270279	6	9.164058%
	Ratio of probabilities			9.9122
	Difference in AICc			-4.58753
	Normality of Residuals
	Test name	Statistics	P value	Passed normality test (alpha=0.01)?	P value summary
	Anderson-Darling (A2*)	0.810635	0.0199	Yes	*
	D'Agostino-Pearson omnibus (K2)	2.02122	0.364	Yes	ns
	Shapiro-Wilk (W)	0.801665	0.0298	Yes	*
	Kolmogorov-Smirnov (distance)	0.323338	0.0137	Yes	*
	Data analyzed
	Sample size, column A	4
	Sample size, column B	4
	ADP:ATP
	vehicle	2 mpk aldolazin
	0.209391	0.106836
	0.308962	0.202454
	0.308962	0.246004
	0.241541	0.291614
	Table Analyzed	mice heart ADP level							vehicle	2 mpk aldolazin
								Number of values	4	4
	Column B	2 mpk aldolazin
	vs.	vs.						Minimum	0.209391	0.106836
	Column A	vehicle						25% Percentile	0.217428	0.130741
								Median	0.275251	0.224229
	Unpaired t test							75% Percentile	0.308962	0.280212
	P value	0.2794						Maximum	0.308962	0.291614
	P value summary	ns
	Significantly different (P < 0.01)?	No						Mean	0.267214	0.211727
	One- or two-tailed P value?	Two-tailed						Std. Deviation	0.0499613	0.0788352
	t, df	t=1.189007, df=6						Std. Error of Mean	0.0249807	0.0394176
	How big is the difference?							Lower 95% CI	0.121304	-0.0185076
	Mean of column A	0.267214						Upper 95% CI	0.413124	0.441962
	Mean of column B	0.211727
	Difference between means (B - A) ± SEM	-0.05548700 ± 0.04666668
	99% confidence interval	-0.2285004 to 0.1175264
	R squared (eta squared)	0.190692
	F test to compare variances
	F, DFn, Dfd	2.489847, 3, 3
	P value	0.4734
	P value summary	ns
	Significantly different (P < 0.01)?	No
	Model comparison	SS	DF	Probability it is correct
	Null H. Population means identical	0.032291	7	87.58495%
	Alternative H: Distinct population means	0.0261333	6	12.41505%
	Ratio of probabilities			7.05474
	Difference in AICc			-3.9074
	Normality of Residuals
	Test name	Statistics	P value	Passed normality test (alpha=0.01)?	P value summary
	Anderson-Darling (A2*)	0.261528	0.5965	Yes	ns
	D'Agostino-Pearson omnibus (K2)	0.594323	0.7429	Yes	ns
	Shapiro-Wilk (W)	0.949972	0.7109	Yes	ns
	Kolmogorov-Smirnov (distance)	0.212597	0.1	Yes	ns
	Data analyzed
	Sample size, column A	4
	Sample size, column B	4

## Sheet: ED4.d
	AMP:ATP
	vehicle	2 mpk aldolazin
	0.12886	0.113286
	0.130847	0.110641
	0.125731	0.10669
	0.11901	0.139751
	Table Analyzed	mice kid AMP level							vehicle	2 mpk aldolazin
								Number of values	4	4
	Column B	2 mpk aldolazin
	vs.	vs.						Minimum	0.11901	0.10669
	Column A	vehicle						25% Percentile	0.12069	0.107678
								Median	0.127296	0.111963
	Unpaired t test							75% Percentile	0.13035	0.133135
	P value	0.3247						Maximum	0.130847	0.139751
	P value summary	ns
	Significantly different (P < 0.01)?	No						Mean	0.126112	0.117592
	One- or two-tailed P value?	Two-tailed						Std. Deviation	0.00518187	0.0150192
	t, df	t=1.072506, df=6						Std. Error of Mean	0.00259093	0.00750962
	How big is the difference?							Lower 95% CI	0.110979	0.073729
	Mean of column A	0.126112						Upper 95% CI	0.141245	0.161455
	Mean of column B	0.117592
	Difference between means (B - A) ± SEM	-0.008520000 ± 0.007944014
	99% confidence interval	-0.03797186 to 0.02093186
	R squared (eta squared)	0.160871
	F test to compare variances
	F, DFn, Dfd	8.400850, 3, 3
	P value	0.114
	P value summary	ns
	Significantly different (P < 0.01)?	No
	Model comparison	SS	DF	Probability it is correct
	Null H. Population means identical	0.000902469	7	89.07513%
	Alternative H: Distinct population means	0.000757288	6	10.92487%
	Ratio of probabilities			8.15343
	Difference in AICc			-4.19688
	Normality of Residuals
	Test name	Statistics	P value	Passed normality test (alpha=0.01)?	P value summary
	Anderson-Darling (A2*)	0.466292	0.1796	Yes	ns
	D'Agostino-Pearson omnibus (K2)	6.71576	0.0348	Yes	*
	Shapiro-Wilk (W)	0.870013	0.1508	Yes	ns
	Kolmogorov-Smirnov (distance)	0.199469	0.1	Yes	ns
	Data analyzed
	Sample size, column A	4
	Sample size, column B	4
	ADP:ATP
	vehicle	2 mpk aldolazin
	0.13017	0.500167
	0.239085	0.530514
	0.131316	0.100755
	0.173709	0.237566
	Table Analyzed	mice kid ADP level						Table Analyzed	mice kid ADP level					vehicle	2 mpk aldolazin
													Number of values	4	4
	Column B	2 mpk aldolazin						Column B	2 mpk aldolazin
	vs.	vs.						vs.	vs.				Minimum	0.13017	0.100755
	Column A	vehicle						Column A	vehicle				25% Percentile	0.130457	0.134958
													Median	0.152512	0.368866
	How big is the difference?							Unpaired t test with Welch's correction					75% Percentile	0.222741	0.522927
	Mean of column A	0.16857						P value	0.1933				Maximum	0.239085	0.530514
	Mean of column B	0.342251						P value summary	ns
	Difference between means (B - A) ± SEM	0.1736805 ± 0.1070517						Significantly different (P < 0.01)?	No				Mean	0.16857	0.342251
	99% confidence interval	-0.2232061 to 0.5705671						One- or two-tailed P value?	Two-tailed				Std. Deviation	0.0511898	0.207894
	R squared (eta squared)	0.304926						Welch-corrected t, df	t=1.622398, df=3.362444				Std. Error of Mean	0.0255949	0.103947
	F test to compare variances							How big is the difference?					Lower 95% CI	0.0190724	-0.264894
	F, DFn, Dfd	16.49364, 3, 3						Mean of column A	0.16857				Upper 95% CI	0.318068	0.949395
	P value	0.0456						Mean of column B	0.342251
	P value summary	*						Difference between means (B - A) ± SEM	0.1736805 ± 0.1070517
	Significantly different (P < 0.01)?	No						99% confidence interval	-0.3892348 to 0.7365958
								R squared (eta squared)	0.43909
	Model comparison	SS	DF	Probability it is correct
	Null H. Population means identical	0.197851	7	79.33195%				F test to compare variances
	Alternative H: Distinct population means	0.137521	6	20.66805%				F, DFn, Dfd	16.49364, 3, 3
	Ratio of probabilities			3.83839				P value	0.0456
	Difference in AICc			-2.6901				P value summary	*
								Significantly different (P < 0.01)?	No
	Normality of Residuals
	Test name	Statistics	P value	Passed normality test (alpha=0.01)?	P value summary			Model comparison	SS	DF	Probability it is correct
	Anderson-Darling (A2*)	0.189656	0.8508	Yes	ns			Null H. Population means identical	0.197851	7	79.33195%
	D'Agostino-Pearson omnibus (K2)	0.180906	0.9135	Yes	ns			Alternative H: Distinct population means	0.137521	6	20.66805%
	Shapiro-Wilk (W)	0.966419	0.8685	Yes	ns			Ratio of probabilities			3.83839
	Kolmogorov-Smirnov (distance)	0.142056	0.1	Yes	ns			Difference in AICc			-2.6901
	Data analyzed							Data analyzed
	Sample size, column A	4						Sample size, column A	4
	Sample size, column B	4						Sample size, column B	4

## Sheet: ED4.e
	AMP:ATP
	vehicle	2 mpk aldolazin
	0.093425	0.082525
	0.057696	0.052463
	0.057298	0.106013
	0.107034	0.052069
	Table Analyzed	mice brain AMP level					vehicle	2 mpk aldolazin
						Number of values	4	4
	Column B	2 mpk aldolazin
	vs.	vs.				Minimum	0.057298	0.052069
	Column A	vehicle				25% Percentile	0.0573975	0.0521675
						Median	0.0755605	0.067494
	Unpaired t test					75% Percentile	0.103632	0.100141
	P value	0.7684				Maximum	0.107034	0.106013
	P value summary	ns
	Significantly different (P < 0.01)?	No				Mean	0.0788632	0.0732675
	One- or two-tailed P value?	Two-tailed				Std. Deviation	0.02529	0.0260779
	t, df	t=0.3080779, df=6				Std. Error of Mean	0.012645	0.013039
	How big is the difference?					Lower 95% CI	0.00500503	-0.00289186
	Mean of column A	0.0788632				Upper 95% CI	0.152722	0.149427
	Mean of column B	0.0732675
	Difference between means (B - A) ± SEM	-0.005595750 ± 0.01816343
	99% confidence interval	-0.07293535 to 0.06174385
	R squared (eta squared)	0.0155723
	F test to compare variances
	F, DFn, Dfd	1.063283, 3, 3
	P value	0.961
	P value summary	ns
	Significantly different (P < 0.01)?	No
	Model comparison	SS	DF	Probability it is correct
	Null H. Population means identical	0.00402155	7	93.91875%
	Alternative H: Distinct population means	0.00395892	6	6.081245%
	Ratio of probabilities			15.444
	Difference in AICc			-5.47444
	Normality of Residuals
	Test name	Statistics	P value	Passed normality test (alpha=0.01)?	P value summary
	Anderson-Darling (A2*)	0.710714	0.0378	Yes	*
	D'Agostino-Pearson omnibus (K2)	3.49444	0.1743	Yes	ns
	Shapiro-Wilk (W)	0.804389	0.0319	Yes	*
	Kolmogorov-Smirnov (distance)	0.309164	0.0235	Yes	*
	Data analyzed
	Sample size, column A	4
	Sample size, column B	4
	ADP:ATP
	vehicle	2 mpk aldolazin
	0.121067	0.060765
	0.062425	0.061216
	0.060636	0.083767
	0.068512	0.083948
	Table Analyzed	mice brain ADP level							Veh	2 mpk
								Number of values	4	4
	Column B	2 mpk aldolazin
	vs.	vs.						Minimum	0.060636	0.060765
	Column A	vehicle						25% Percentile	0.0610832	0.0608778
								Median	0.0654685	0.0724915
	Unpaired t test							75% Percentile	0.107928	0.0839027
	P value	0.7297						Maximum	0.121067	0.083948
	P value summary	ns
	Significantly different (P < 0.01)?	No						Mean	0.07816	0.072424
	One- or two-tailed P value?	Two-tailed						Std. Deviation	0.0288026	0.0132038
	t, df	t=0.3620655, df=6						Std. Error of Mean	0.0144013	0.00660188
	How big is the difference?							Lower 95% CI	-0.00595679	0.033863
	Mean of column A	0.07816						Upper 95% CI	0.162277	0.110985
	Mean of column B	0.072424
	Difference between means (B - A) ± SEM	-0.005736000 ± 0.01584244
	99% confidence interval	-0.06447069 to 0.05299869
	R squared (eta squared)	0.0213814
	F test to compare variances
	F, DFn, Dfd	4.758491, 3, 3
	P value	0.2325
	P value summary	ns
	Significantly different (P < 0.01)?	No
	Model comparison	SS	DF	Probability it is correct
	Null H. Population means identical	0.0030776	7	93.78213%
	Alternative H: Distinct population means	0.00301179	6	6.217871%
	Ratio of probabilities			15.0827
	Difference in AICc			-5.42709
	Normality of Residuals
	Test name	Statistics	P value	Passed normality test (alpha=0.01)?	P value summary
	Anderson-Darling (A2*)	0.710071	0.038	Yes	*
	D'Agostino-Pearson omnibus (K2)	5.28955	0.071	Yes	ns
	Shapiro-Wilk (W)	0.807073	0.0341	Yes	*
	Kolmogorov-Smirnov (distance)	0.304081	0.0283	Yes	*
	Data analyzed
	Sample size, column A	4
	Sample size, column B	4

## Sheet: ED4.f
	AMP:ATP
	vehicle	2 mpk aldolazin
	0.056282	0.062979
	0.061002	0.104544
	0.074382	0.079978
	0.074281	0.059894
	Table Analyzed	ZDF rat liver AMP level						vehicle	2 mpk aldolazin
							Number of values	4	4
	Column B	2 mpk aldolazin
	vs.	vs.					Minimum	0.056282	0.059894
	Column A	vehicle					25% Percentile	0.057462	0.0606652
							Median	0.0676415	0.0714785
	Unpaired t test						75% Percentile	0.0743567	0.0984025
	P value	0.3918					Maximum	0.074382	0.104544
	P value summary	ns
	Significantly different (P < 0.01)?	No					Mean	0.0664867	0.0768487
	One- or two-tailed P value?	Two-tailed					Std. Deviation	0.00926111	0.0204667
	t, df	t=0.9225234, df=6					Std. Error of Mean	0.00463056	0.0102333
	How big is the difference?						Lower 95% CI	0.0394401	0.0170768
	Mean of column A	0.0664867					Upper 95% CI	0.0935334	0.136621
	Mean of column B	0.0768487
	Difference between means (B - A) ± SEM	0.01036200 ± 0.01123224
	99% confidence interval	-0.03128070 to 0.05200470
	R squared (eta squared)	0.124222
	F test to compare variances
	F, DFn, Dfd	4.883908, 3, 3
	P value	0.2254
	P value summary	ns
	Significantly different (P < 0.01)?	No
	Model comparison	SS	DF	Probability it is correct
	Null H. Population means identical	0.0017287	7	90.63134%
	Alternative H: Distinct population means	0.00151396	6	9.368656%
	Ratio of probabilities			9.67389
	Difference in AICc			-4.53886
	Normality of Residuals
	Test name	Statistics	P value	Passed normality test (alpha=0.01)?	P value summary
	Anderson-Darling (A2*)	0.28051	0.5399	Yes	ns
	D'Agostino-Pearson omnibus (K2)	1.38744	0.4997	Yes	ns
	Shapiro-Wilk (W)	0.930773	0.5231	Yes	ns
	Kolmogorov-Smirnov (distance)	0.170683	0.1	Yes	ns
	Data analyzed
	Sample size, column A	4
	Sample size, column B	4
	ADP:ATP
	vehicle	2 mpk aldolazin
	0.100113	0.109042
	0.161022	0.481026
	0.106643	0.133674
	0.164014	0.133153
	Table Analyzed	ZDF rat liver ADP level							Table Analyzed	ZDF rat liver ADP level					Veh	2 mpk
														Number of values	4	4
	Column B	2 mpk aldolazin							Column B	2 mpk aldolazin
	vs.	vs.							vs.	vs.				Minimum	0.100113	0.109042
	Column A	vehicle							Column A	vehicle				25% Percentile	0.101746	0.11507
														Median	0.133832	0.133413
	How big is the difference?								Unpaired t test with Welch's correction					75% Percentile	0.163266	0.394188
	Mean of column A	0.132948							P value	0.4323				Maximum	0.164014	0.481026
	Mean of column B	0.214224							P value summary	ns
	Difference between means (B - A) ± SEM	0.08127575 ± 0.09075182							Significantly different (P < 0.01)?	No				Mean	0.132948	0.214224
	99% confidence interval	-0.2551801 to 0.4177316							One- or two-tailed P value?	Two-tailed				Std. Deviation	0.0342702	0.178239
	R squared (eta squared)	0.117915							Welch-corrected t, df	t=0.8955826, df=3.221506				Std. Error of Mean	0.0171351	0.0891195
	F test to compare variances								How big is the difference?					Lower 95% CI	0.0328635	-0.306315
	F, DFn, Dfd	27.05032, 3, 3							Mean of column A	0.132948				Upper 95% CI	0.233033	0.734762
	P value	0.0226							Mean of column B	0.214224
	P value summary	*							Difference between means (B - A) ± SEM	0.08127575 ± 0.09075182
	Significantly different (P < 0.01)?	No							99% confidence interval	-0.4142265 to 0.5767780
									R squared (eta squared)	0.199342
	Model comparison	SS	DF	Probability it is correct
	Null H. Population means identical	0.112042	7	90.87221%					F test to compare variances
	Alternative H: Distinct population means	0.0988307	6	9.127787%					F, DFn, Dfd	27.05032, 3, 3
	Ratio of probabilities			9.95556					P value	0.0226
	Difference in AICc			-4.59626					P value summary	*
									Significantly different (P < 0.01)?	No
	Normality of Residuals
	Test name	Statistics	P value	Passed normality test (alpha=0.01)?	P value summary				Model comparison	SS	DF	Probability it is correct
	Anderson-Darling (A2*)	0.709789	0.038	Yes	*				Null H. Population means identical	0.112042	7	90.87221%
	D'Agostino-Pearson omnibus (K2)	10.9366	0.0042	No	**				Alternative H: Distinct population means	0.0988307	6	9.127787%
	Shapiro-Wilk (W)	0.792891	0.024	Yes	*				Ratio of probabilities			9.95556
	Kolmogorov-Smirnov (distance)	0.271873	0.0837	Yes	ns				Difference in AICc			-4.59626
	Data analyzed								Data analyzed
	Sample size, column A	4							Sample size, column A	4
	Sample size, column B	4							Sample size, column B	4

## Sheet: ED4.g
	AMP:ATP
	vehicle	2 mpk aldolazin
	0.088462	0.082429
	0.074943	0.071652
	0.071139	0.100392
	0.021897	0.019838
	Table Analyzed	ZDF muscle AMP level								vehicle	2 mpk aldolazin
									Number of values	4	4
	Column B	2 mpk aldolazin
	vs.	vs.							Minimum	0.021897	0.019838
	Column A	vehicle							25% Percentile	0.0342075	0.0327915
									Median	0.073041	0.0770405
	Unpaired t test								75% Percentile	0.0850822	0.0959012
	P value	0.8498							Maximum	0.088462	0.100392
	P value summary	ns
	Significantly different (P < 0.01)?	No							Mean	0.0641102	0.0685778
	One- or two-tailed P value?	Two-tailed							Std. Deviation	0.0291074	0.0345881
	t, df	t=0.1976509, df=6							Std. Error of Mean	0.0145537	0.0172941
	How big is the difference?								Lower 95% CI	-0.0208965	-0.0324353
	Mean of column A	0.0641102							Upper 95% CI	0.149117	0.169591
	Mean of column B	0.0685778
	Difference between means (B - A) ± SEM	0.004467500 ± 0.02260298
	99% confidence interval	-0.07933142 to 0.08826642
	R squared (eta squared)	0.00646886
	F test to compare variances
	F, DFn, Dfd	1.412044, 3, 3
	P value	0.7836
	P value summary	ns
	Significantly different (P < 0.01)?	No
	Model comparison	SS	DF	Probability it is correct
	Null H. Population means identical	0.00617065	7	94.12568%
	Alternative H: Distinct population means	0.00613074	6	5.874321%
	Ratio of probabilities			16.0233
	Difference in AICc			-5.54808
	Normality of Residuals
	Test name	Statistics	P value	Passed normality test (alpha=0.01)?	P value summary
	Anderson-Darling (A2*)	0.625468	0.0653	Yes	ns
	D'Agostino-Pearson omnibus (K2)	1.89958	0.3868	Yes	ns
	Shapiro-Wilk (W)	0.843153	0.0811	Yes	ns
	Kolmogorov-Smirnov (distance)	0.291368	0.0442	Yes	*
	Data analyzed
	Sample size, column A	4
	Sample size, column B	4
	ADP:ATP
	vehicle	2 mpk aldolazin
	0.481259	0.628673
	0.349277	0.347226
	0.399252	0.497519
	0.090374	0.084519
	Table Analyzed	ZDF muscle ADP level								vehicle	2 mpk aldolazin
									Number of values	4	4
	Column B	2 mpk aldolazin
	vs.	vs.							Minimum	0.090374	0.084519
	Column A	vehicle							25% Percentile	0.1551	0.150196
									Median	0.374264	0.422372
	Unpaired t test								75% Percentile	0.460757	0.595885
	P value	0.6943							Maximum	0.481259	0.628673
	P value summary	ns
	Significantly different (P < 0.01)?	No							Mean	0.330041	0.389484
	One- or two-tailed P value?	Two-tailed							Std. Deviation	0.168787	0.233575
	t, df	t=0.4125488, df=6							Std. Error of Mean	0.0843936	0.116788
	How big is the difference?								Lower 95% CI	-0.162895	-0.292662
	Mean of column A	0.330041							Upper 95% CI	0.822976	1.07163
	Mean of column B	0.389484
	Difference between means (B - A) ± SEM	0.05944375 ± 0.1440890
	99% confidence interval	-0.4747558 to 0.5936433
	R squared (eta squared)	0.0275837
	F test to compare variances
	F, DFn, Dfd	1.915028, 3, 3
	P value	0.607
	P value summary	ns
	Significantly different (P < 0.01)?	No
	Model comparison	SS	DF	Probability it is correct
	Null H. Population means identical	0.256207	7	93.63217%
	Alternative H: Distinct population means	0.24914	6	6.367831%
	Ratio of probabilities			14.7039
	Difference in AICc			-5.37623
	Normality of Residuals
	Test name	Statistics	P value	Passed normality test (alpha=0.01)?	P value summary
	Anderson-Darling (A2*)	0.297884	0.5057	Yes	ns
	D'Agostino-Pearson omnibus (K2)	0.880706	0.6438	Yes	ns
	Shapiro-Wilk (W)	0.932601	0.54	Yes	ns
	Kolmogorov-Smirnov (distance)	0.165608	0.1	Yes	ns
	Data analyzed
	Sample size, column A	4
	Sample size, column B	4

## Sheet: ED4.h
	AMP:ATP
	vehicle	2 mpk aldolazin
	0.044501	0.033962
	0.03539	0.028057
	0.036605	0.044232
	0.03024	0.036094
	Table Analyzed	ZDF rat adipose AMP level							vehicle	2 mpk aldolazin
								Number of values	4	4
	Column B	2 mpk aldolazin
	vs.	vs.						Minimum	0.03024	0.028057
	Column A	vehicle						25% Percentile	0.0315275	0.0295333
								Median	0.0359975	0.035028
	Unpaired t test							75% Percentile	0.042527	0.0421975
	P value	0.8138						Maximum	0.044501	0.044232
	P value summary	ns
	Significantly different (P < 0.01)?	No						Mean	0.036684	0.0355862
	One- or two-tailed P value?	Two-tailed						Std. Deviation	0.00589665	0.00669165
	t, df	t=0.2461598, df=6						Std. Error of Mean	0.00294832	0.00334583
	How big is the difference?							Lower 95% CI	0.0194631	0.0160436
	Mean of column A	0.036684						Upper 95% CI	0.0539049	0.0551289
	Mean of column B	0.0355862
	Difference between means (B - A) ± SEM	-0.001097750 ± 0.004459502
	99% confidence interval	-0.01763103 to 0.01543553
	R squared (eta squared)	0.00999813
	F test to compare variances
	F, DFn, Dfd	1.287824, 3, 3
	P value	0.8402
	P value summary	ns
	Significantly different (P < 0.01)?	No
	Model comparison	SS	DF	Probability it is correct
	Null H. Population means identical	0.000241056	7	94.04648%
	Alternative H: Distinct population means	0.000238646	6	5.953522%
	Ratio of probabilities			15.7968
	Difference in AICc			-5.51961
	Normality of Residuals
	Test name	Statistics	P value	Passed normality test (alpha=0.01)?	P value summary
	Anderson-Darling (A2*)	0.364592	0.3405	Yes	ns
	D'Agostino-Pearson omnibus (K2)	0.428596	0.8071	Yes	ns
	Shapiro-Wilk (W)	0.910371	0.3567	Yes	ns
	Kolmogorov-Smirnov (distance)	0.215352	0.1	Yes	ns
	Data analyzed
	Sample size, column A	4
	Sample size, column B	4
	ADP:ATP
	vehicle	2 mpk aldolazin
	0.053752	0.052424
	0.058499	0.057578
	0.059335	0.033744
	0.052695	0.058313
	Table Analyzed	ZDF rat adipose ADP level						Number of values	4	4
	Column B	2 mpk aldolazin						Minimum	0.052695	0.033744
	vs.	vs.						25% Percentile	0.0529592	0.038414
	Column A	vehicle						Median	0.0561255	0.055001
								75% Percentile	0.059126	0.0581293
	Unpaired t test							Maximum	0.059335	0.058313
	P value	0.3886
	P value summary	ns						Mean	0.0560703	0.0505147
	Significantly different (P < 0.01)?	No						Std. Deviation	0.00333287	0.0114834
	One- or two-tailed P value?	Two-tailed						Std. Error of Mean	0.00166643	0.0057417
	t, df	t=0.9292248, df=6
								Lower 95% CI	0.0463368	0.016978
	How big is the difference?							Upper 95% CI	0.0658037	0.0840515
	Mean of column A	0.0560703
	Mean of column B	0.0505147
	Difference between means (B - A) ± SEM	-0.005555500 ± 0.005978639
	99% confidence interval	-0.02772087 to 0.01660987
	R squared (eta squared)	0.125805
	F test to compare variances
	F, DFn, Dfd	11.87148, 3, 3
	P value	0.0718
	P value summary	ns
	Significantly different (P < 0.01)?	No
	Model comparison	SS	DF	Probability it is correct
	Null H. Population means identical	0.000490657	7	90.5697%
	Alternative H: Distinct population means	0.000428929	6	9.4303%
	Ratio of probabilities			9.60412
	Difference in AICc			-4.52438
	Normality of Residuals
	Test name	Statistics	P value	Passed normality test (alpha=0.01)?	P value summary
	Anderson-Darling (A2*)	0.505509	0.139	Yes	ns
	D'Agostino-Pearson omnibus (K2)	7.10335	0.0287	Yes	*
	Shapiro-Wilk (W)	0.857156	0.1125	Yes	ns
	Kolmogorov-Smirnov (distance)	0.221347	0.1	Yes	ns
	Data analyzed
	Sample size, column A	4
	Sample size, column B	4

## Sheet: ED4.i
	AMP:ATP
	vehicle	2 mpk aldolazin
	0.023238	0.027993
	0.02991	0.027001
	0.027327	0.026185
	0.023482	0.02496
	Table Analyzed	ZDF rat heart AMP level							vehicle	2 mpk aldolazin
								Number of values	4	4
	Column B	2 mpk aldolazin
	vs.	vs.						Minimum	0.023238	0.02496
	Column A	vehicle						25% Percentile	0.023299	0.0252663
								Median	0.0254045	0.026593
	Unpaired t test							75% Percentile	0.0292642	0.027745
	P value	0.7634						Maximum	0.02991	0.027993
	P value summary	ns
	Significantly different (P < 0.01)?	No						Mean	0.0259892	0.0265347
	One- or two-tailed P value?	Two-tailed						Std. Deviation	0.00321546	0.00128401
	t, df	t=0.3151040, df=6						Std. Error of Mean	0.00160773	0.000642005
	How big is the difference?							Lower 95% CI	0.0165986	0.0227849
	Mean of column A	0.0259892						Upper 95% CI	0.0353798	0.0302846
	Mean of column B	0.0265347
	Difference between means (B - A) ± SEM	0.0005455000 ± 0.001731174
	99% confidence interval	-0.005872705 to 0.006963705
	R squared (eta squared)	0.016279
	F test to compare variances
	F, DFn, Dfd	6.271180, 3, 3
	P value	0.1658
	P value summary	ns
	Significantly different (P < 0.01)?	No
	Model comparison	SS	DF	Probability it is correct
	Null H. Population means identical	3.65587e-05	7	93.90233%
	Alternative H: Distinct population means	3.59636e-05	6	6.097672%
	Ratio of probabilities			15.3997
	Difference in AICc			-5.4687
	Normality of Residuals
	Test name	Statistics	P value	Passed normality test (alpha=0.01)?	P value summary
	Anderson-Darling (A2*)	0.212699	0.7764	Yes	ns
	D'Agostino-Pearson omnibus (K2)	0.326475	0.8494	Yes	ns
	Shapiro-Wilk (W)	0.95073	0.7186	Yes	ns
	Kolmogorov-Smirnov (distance)	0.134997	0.1	Yes	ns
	Data analyzed
	Sample size, column A	4
	Sample size, column B	4
	ADP:ATP
	vehicle	2 mpk aldolazin
	0.056034	0.057954
	0.167545	0.159835
	0.057962	0.057216
	0.165947	0.166831
	Table Analyzed	ZDF rat heart ADP level							vehicle	2 mpk aldolazin
								Number of values	4	4
	Column B	2 mpk aldolazin
	vs.	vs.						Minimum	0.056034	0.057216
	Column A	vehicle						25% Percentile	0.056516	0.0574005
								Median	0.111954	0.108895
	Unpaired t test							75% Percentile	0.167146	0.165082
	P value	0.9754						Maximum	0.167545	0.166831
	P value summary	ns
	Significantly different (P < 0.01)?	No						Mean	0.111872	0.110459
	One- or two-tailed P value?	Two-tailed						Std. Deviation	0.0633713	0.0611211
	t, df	t=0.03209765, df=6						Std. Error of Mean	0.0316856	0.0305606
	How big is the difference?							Lower 95% CI	-0.073201	-0.0680425
	Mean of column A	0.111872						Upper 95% CI	0.296945	0.288961
	Mean of column B	0.110459
	Difference between means (B - A) ± SEM	-0.001413000 ± 0.04402191
	99% confidence interval	-0.1646211 to 0.1617951
	R squared (eta squared)	0.00017168
	F test to compare variances
	F, DFn, Dfd	1.074984, 3, 3
	P value	0.954
	P value summary	ns
	Significantly different (P < 0.01)?	No
	Model comparison	SS	DF	Probability it is correct
	Null H. Population means identical	0.0232591	7	94.26387%
	Alternative H: Distinct population means	0.0232551	6	5.73613%
	Ratio of probabilities			16.4334
	Difference in AICc			-5.59863
	Normality of Residuals
	Test name	Statistics	P value	Passed normality test (alpha=0.01)?	P value summary
	Anderson-Darling (A2*)	1.15736	0.0022	No	**
	D'Agostino-Pearson omnibus (K2)	8.52239	0.0141	Yes	*
	Shapiro-Wilk (W)	0.694686	0.002	No	**
	Kolmogorov-Smirnov (distance)	0.318837	0.0163	Yes	*
	Data analyzed
	Sample size, column A	4
	Sample size, column B	4

## Sheet: ED4.j
	AMP:ATP
	vehicle	2 mpk aldolazin
	0.043413	0.036365
	0.040714	0.035886
	0.034181	0.034826
	0.037844	0.038207
	Table Analyzed	ZDF rat kid AMP level							vehicle	2 mpk aldolazin
								Number of values	4	4
	Column B	2 mpk aldolazin
	vs.	vs.						Minimum	0.034181	0.034826
	Column A	vehicle						25% Percentile	0.0350968	0.035091
								Median	0.039279	0.0361255
	Unpaired t test							75% Percentile	0.0427382	0.0377465
	P value	0.2434						Maximum	0.043413	0.038207
	P value summary	ns
	Significantly different (P < 0.01)?	No						Mean	0.039038	0.036321
	One- or two-tailed P value?	Two-tailed						Std. Deviation	0.00395667	0.00141223
	t, df	t=1.293457, df=6						Std. Error of Mean	0.00197833	0.000706115
	How big is the difference?							Lower 95% CI	0.0274827	0.0321967
	Mean of column A	0.039038						Upper 95% CI	0.0505933	0.0404453
	Mean of column B	0.036321
	Difference between means (B - A) ± SEM	-0.002717000 ± 0.002100573
	99% confidence interval	-0.01050472 to 0.005070722
	R squared (eta squared)	0.21804
	F test to compare variances
	F, DFn, Dfd	7.849617, 3, 3
	P value	0.1245
	P value summary	ns
	Significantly different (P < 0.01)?	No
	Model comparison	SS	DF	Probability it is correct
	Null H. Population means identical	6.7713e-05	7	86.01085%
	Alternative H: Distinct population means	5.29489e-05	6	13.98915%
	Ratio of probabilities			6.1484
	Difference in AICc			-3.63238
	Normality of Residuals
	Test name	Statistics	P value	Passed normality test (alpha=0.01)?	P value summary
	Anderson-Darling (A2*)	0.206457	0.798	Yes	ns
	D'Agostino-Pearson omnibus (K2)	0.563299	0.7545	Yes	ns
	Shapiro-Wilk (W)	0.974972	0.9339	Yes	ns
	Kolmogorov-Smirnov (distance)	0.168366	0.1	Yes	ns
	Data analyzed
	Sample size, column A	4
	Sample size, column B	4
	ADP:ATP
	vehicle	2 mpk aldolazin
	0.08746	0.067074
	0.066445	0.06315
	0.074827	0.06312
	0.065624	0.056249
	Table Analyzed	ZDF rat kid ADP level							vehicle	2 mpk aldolazin
								Number of values	4	4
	Column B	2 mpk aldolazin
	vs.	vs.						Minimum	0.065624	0.056249
	Column A	vehicle						25% Percentile	0.0658293	0.0579667
								Median	0.070636	0.063135
	Unpaired t test							75% Percentile	0.0843017	0.066093
	P value	0.0902						Maximum	0.08746	0.067074
	P value summary	ns
	Significantly different (P < 0.01)?	No						Mean	0.073589	0.0623983
	One- or two-tailed P value?	Two-tailed						Std. Deviation	0.0101393	0.00450044
	t, df	t=2.017587, df=6						Std. Error of Mean	0.00506964	0.00225022
	How big is the difference?							Lower 95% CI	0.0439777	0.0492549
	Mean of column A	0.073589						Upper 95% CI	0.1032	0.0755416
	Mean of column B	0.0623983
	Difference between means (B - A) ± SEM	-0.01119075 ± 0.005546600
	99% confidence interval	-0.03175437 to 0.009372869
	R squared (eta squared)	0.40421
	F test to compare variances
	F, DFn, Dfd	5.075794, 3, 3
	P value	0.2152
	P value summary	ns
	Significantly different (P < 0.01)?	No
	Model comparison	SS	DF	Probability it is correct
	Null H. Population means identical	0.000619643	7	67.44833%
	Alternative H: Distinct population means	0.000369177	6	32.55167%
	Ratio of probabilities			2.07204
	Difference in AICc			-1.45707
	Normality of Residuals
	Test name	Statistics	P value	Passed normality test (alpha=0.01)?	P value summary
	Anderson-Darling (A2*)	0.390087	0.291	Yes	ns
	D'Agostino-Pearson omnibus (K2)	1.65315	0.4375	Yes	ns
	Shapiro-Wilk (W)	0.90178	0.2998	Yes	ns
	Kolmogorov-Smirnov (distance)	0.18232	0.1	Yes	ns
	Data analyzed
	Sample size, column A	4
	Sample size, column B	4

[truncated: 1 more sheets: ED4.k]
