# Supplementary material for: The aldolase inhibitor aldometanib mimics glucose starvation to activate lysosomal AMPK
Source: Nat Metab. 2022 Oct 10;4(10):1369–401. doi: 10.1038/s42255-022-00640-7 (PMC9584815; doi:10.1038/s42255-022-00640-7)
Supplement: Source Data Extended Data Fig. 5 — Statistical source data. [file 42255_2022_640_MOESM22_ESM.xlsx]

## Sheet: ED.5a
								time/min	vehicle						2 mpk aldolazin						10 mpk aldolazin
								0	5.9	5.1	7.1	6.7	7.3	7.7	6.1	5.8	6.6	6.5	7.7	6.7	8.3	6.5	8	7.1	6.9	5.8
								60	5.3	6.3	4.8	7.4	5.3	5.9	5.2	5.4	4.9	4.3	4.8	5.6	5.5	5.6	5.1	4.1	5.3	4.9
								120	6.2	6.3	4.5	5.6	4.3	5	5.7	4.5	4.9	5.4	3.3	3.8	5.3	3.8	4.3	6	3.5	4.9
								180	4.7	5.7	4.6	5.7	4.2	4.9	4.6	3.9	4.6	4.5	4.1	4	4	3.7	4.6	4.7	4	3.9
								270	4.9	5.5	3.7	6.3	3.9	4.5	4	3.3	4.7	4	3.1	4.2	3.7	3.1	4.5	4.3	3.3	3.8
								360	4.6	4.2	4.7	4.7	5.1	5.1	3.7	2.9	4.3	3.9	2.8	3.7	3.7	2.9	4.5	3.5	3.1	3.7
	Table Analyzed	fasting glucose in lean rat						Within each row, compare columns (simple effects within rows)
	Two-way RM ANOVA	Matching: Stacked						Number of families	6
	Assume sphericity?	No						Number of comparisons per family	3
	Alpha	0.05						Alpha	0.05
	Source of Variation	% of total variation	P value	P value summary	Significant?	Geisser-Greenhouse's epsilon		Tukey's multiple comparisons test	Mean Diff.	95.00% CI of diff.	Below threshold?	Summary	Adjusted P Value
	Time x Column Factor	3.371	0.2983	ns	No
	Time	60.41	<0.0001	****	Yes	0.4993		Row 1
	Column Factor	7.375	0.0073	**	Yes			vehicle vs. 2 mpk aldolazin	0.06667	-1.270 to 1.404	No	ns	0.9893
	Subject	7.955	0.0359	*	Yes			vehicle vs. 10 mpk aldolazin	-0.4667	-1.971 to 1.038	No	ns	0.6818
								2 mpk aldolazin vs. 10 mpk aldolazin	-0.5333	-1.830 to 0.7633	No	ns	0.5099
	ANOVA table	SS	DF	MS	F (DFn, DFd)	P value
	Time x Column Factor	5.327	10	0.5327	F (10, 75) = 1.210	P=0.2983		Row 2
	Time	95.46	5	19.09	F (2.496, 37.45) = 43.38	P<0.0001		vehicle vs. 2 mpk aldolazin	0.8	-0.4347 to 2.035	No	ns	0.2095
	Column Factor	11.65	2	5.827	F (2, 15) = 6.953	P=0.0073		vehicle vs. 10 mpk aldolazin	0.75	-0.5039 to 2.004	No	ns	0.2607
	Subject	12.57	15	0.8381	F (15, 75) = 1.904	P=0.0359		2 mpk aldolazin vs. 10 mpk aldolazin	-0.05	-0.8573 to 0.7573	No	ns	0.9841
	Residual	33.01	75	0.4401
								Row 3
	Data summary							vehicle vs. 2 mpk aldolazin	0.7167	-0.6924 to 2.126	No	ns	0.3795
	Number of columns (Column Factor)	3						vehicle vs. 10 mpk aldolazin	0.6833	-0.7438 to 2.110	No	ns	0.4194
	Number of rows (Time)	6						2 mpk aldolazin vs. 10 mpk aldolazin	-0.03333	-1.514 to 1.448	No	ns	0.9979
	Number of subjects (Subject)	18
	Number of missing values	0						Row 4
								vehicle vs. 2 mpk aldolazin	0.6833	-0.1325 to 1.499	No	ns	0.0978
								vehicle vs. 10 mpk aldolazin	0.8167	-0.02524 to 1.659	No	ns	0.0569
								2 mpk aldolazin vs. 10 mpk aldolazin	0.1333	-0.4475 to 0.7142	No	ns	0.805
								Row 5
								vehicle vs. 2 mpk aldolazin	0.9167	-0.4181 to 2.251	No	ns	0.1848
								vehicle vs. 10 mpk aldolazin	1.017	-0.3049 to 2.338	No	ns	0.1306
								2 mpk aldolazin vs. 10 mpk aldolazin	0.1	-0.8014 to 1.001	No	ns	0.9504
								Row 6
								vehicle vs. 2 mpk aldolazin	1.183	0.3943 to 1.972	Yes	**	0.0067
								vehicle vs. 10 mpk aldolazin	1.167	0.4065 to 1.927	Yes	**	0.0057
								2 mpk aldolazin vs. 10 mpk aldolazin	-0.01667	-0.9245 to 0.8912	No	ns	0.9986
								Test details	Mean 1	Mean 2	Mean Diff.	SE of diff.	N1	N2	q	DF
								Row 1
								vehicle vs. 2 mpk aldolazin	6.633	6.567	0.06667	0.4763	6	6	0.1979	8.744
								vehicle vs. 10 mpk aldolazin	6.633	7.1	-0.4667	0.5487	6	6	1.203	9.985
								2 mpk aldolazin vs. 10 mpk aldolazin	6.567	7.1	-0.5333	0.4638	6	6	1.626	8.936
								Row 2
								vehicle vs. 2 mpk aldolazin	5.833	5.033	0.8	0.4245	6	6	2.665	7.382
								vehicle vs. 10 mpk aldolazin	5.833	5.083	0.75	0.4398	6	6	2.412	8.083
								2 mpk aldolazin vs. 10 mpk aldolazin	5.033	5.083	-0.05	0.2934	6	6	0.241	9.771
								Row 3
								vehicle vs. 2 mpk aldolazin	5.317	4.6	0.7167	0.5134	6	6	1.974	9.933
								vehicle vs. 10 mpk aldolazin	5.317	4.633	0.6833	0.5197	6	6	1.86	9.892
								2 mpk aldolazin vs. 10 mpk aldolazin	4.6	4.633	-0.03333	0.5402	6	6	0.08727	9.995
								Row 4
								vehicle vs. 2 mpk aldolazin	4.967	4.283	0.6833	0.2818	6	6	3.43	7.527
								vehicle vs. 10 mpk aldolazin	4.967	4.15	0.8167	0.2994	6	6	3.858	8.658
								2 mpk aldolazin vs. 10 mpk aldolazin	4.283	4.15	0.1333	0.21	6	6	0.8978	9.49
								Row 5
								vehicle vs. 2 mpk aldolazin	4.8	3.883	0.9167	0.4693	6	6	2.762	8.185
								vehicle vs. 10 mpk aldolazin	4.8	3.783	1.017	0.46	6	6	3.126	7.8
								2 mpk aldolazin vs. 10 mpk aldolazin	3.883	3.783	0.1	0.3285	6	6	0.4306	9.936
								Row 6
								vehicle vs. 2 mpk aldolazin	4.733	3.55	1.183	0.2762	6	6	6.059	8.007
								vehicle vs. 10 mpk aldolazin	4.733	3.567	1.167	0.2675	6	6	6.168	8.217
								2 mpk aldolazin vs. 10 mpk aldolazin	3.55	3.567	-0.01667	0.3311	6	6	0.07119	9.981
	vehicle	2 mpk aldolazin	10 mpk aldolazin		Table Analyzed	fasting glucose in lean rat for AUC						Number of families	1
	1868	1709	1697		Data sets analyzed	A-C						Number of comparisons per family	3
	2021	1488	1446									Alpha	0.05
	1661	1748	1757		ANOVA summary
	2187	1650	1716		F	6.401						Tukey's multiple comparisons test	Mean Diff.	95.00% CI of diff.	Below threshold?	Summary	Adjusted P Value
	1691	1430	1472		P value	0.0098						vehicle vs. 2 mpk aldolazin	280	46.40 to 513.6	Yes	*	0.0184	A-B
	1887	1610	1563		P value summary	**						vehicle vs. 10 mpk aldolazin	277.3	43.73 to 510.9	Yes	*	0.0195	A-C
					Significant diff. among means (P < 0.05)?	Yes						2 mpk aldolazin vs. 10 mpk aldolazin	-2.667	-236.3 to 230.9	No	ns	0.9995	B-C
					R squared	0.4605
												Test details	Mean 1	Mean 2	Mean Diff.	SE of diff.	n1	n2	q	DF
					Brown-Forsythe test							vehicle vs. 2 mpk aldolazin	1886	1606	280	89.94	6	6	4.403	15
					F (DFn, DFd)	0.5178 (2, 15)						vehicle vs. 10 mpk aldolazin	1886	1609	277.3	89.94	6	6	4.361	15
					P value	0.6061						2 mpk aldolazin vs. 10 mpk aldolazin	1606	1609	-2.667	89.94	6	6	0.04193	15
					P value summary	ns
					Are SDs significantly different (P < 0.05)?	No
					Bartlett's test
					Bartlett's statistic (corrected)	1.252
					P value	0.5347
					P value summary	ns
					Are SDs significantly different (P < 0.05)?	No
					ANOVA table	SS	DF	MS	F (DFn, DFd)	P value
					Treatment (between columns)	310642	2	155321	F (2, 15) = 6.401	P=0.0098
					Residual (within columns)	363975	15	24265
					Total	674617	17
					Normality of Residuals
					Test name	Statistics	P value	Passed normality test (alpha=0.05)?	P value summary
					Anderson-Darling (A2*)	0.3267	0.4917	Yes	ns
					D'Agostino-Pearson omnibus (K2)	0.4844	0.7849	Yes	ns
					Shapiro-Wilk (W)	0.9553	0.5149	Yes	ns
					Kolmogorov-Smirnov (distance)	0.123	0.1	Yes	ns
					Data summary
					Number of treatments (columns)	3
					Number of values (total)	18

## Sheet: ED.5b
							time/min	vehicle								2 mpk aldolazin								10 mpk aldolazin
							-120	5.6	5.2	6.1	6.2	5.9	6.5	7.2		5.3	7.8	6.2	6	5.8				6.8	6.7	4.9	5.6	7	5.3	7	6.5
							0	5.3	5.8	5.1	5.9	6.2	5.8	5		5.2	5.9	6	5.6	5.9				5.7	4.8	4.6	5.1	5.2	5.1	4.4	5.2
							20	10.2	10.9	11.4	13.5	10.4	11.5	9.7		9.6	12.5	9.3	9.7	9.8				8.5	9	7.6	9.4	9.6	8.4	9.8	9.3
							40	9.8	8.1	8.9	10.4	8.3	9.2	8.4		6.6	7.7	7.5	7.3	7.2				6.2	7.2	6.8	7.3	7.3	5.9	6.4	7.7
							60	8.7	8.4	7	8.2	8.3	10.8	8.3		6.5	7.4	7.2	6.8	6.3				6.9	7	7.2	7.3	7	6.3	6.8	7.2
							90	7	8.4	8.1	6.8	7.8	7.4	7.1		6.9	5.1	7.2	6	6.4				6	5.9	5.4	6.6	5.9	5.7	6.3	6.7
	Table Analyzed	oGTT of lean rat						Within each row, compare columns (simple effects within rows)
	Two-way RM ANOVA	Matching: Stacked						Number of families	6
	Assume sphericity?	No						Number of comparisons per family	3
	Alpha	0.05						Alpha	0.05
	Source of Variation	% of total variation	P value	P value summary	Significant?	Geisser-Greenhouse's epsilon		Tukey's multiple comparisons test	Mean Diff.	95.00% CI of diff.	Below threshold?	Summary	Adjusted P Value
	Time x Column Factor	5.416	0.0001	***	Yes
	Time	67.24	<0.0001	****	Yes	0.6915		Row 1
	Column Factor	10.3	<0.0001	****	Yes			vehicle vs. 2 mpk aldolazin	-0.12	-1.576 to 1.336	No	ns	0.9673
	Subject	4.097	0.0374	*	Yes			vehicle vs. 10 mpk aldolazin	-0.125	-1.133 to 0.8833	No	ns	0.9427
								2 mpk aldolazin vs. 10 mpk aldolazin	-0.005	-1.484 to 1.474	No	ns	>0.9999
	ANOVA table	SS	DF	MS	F (DFn, DFd)	P value
	Time x Column Factor	20.16	10	2.016	F (10, 85) = 4.104	P=0.0001		Row 2
	Time	250.3	5	50.06	F (3.457, 58.78) = 101.9	P<0.0001		vehicle vs. 2 mpk aldolazin	-0.1343	-0.7515 to 0.4829	No	ns	0.825
	Column Factor	38.35	2	19.17	F (2, 17) = 21.37	P<0.0001		vehicle vs. 10 mpk aldolazin	0.5732	-0.02052 to 1.167	No	ns	0.0588
	Subject	15.25	17	0.8971	F (17, 85) = 1.826	P=0.0374		2 mpk aldolazin vs. 10 mpk aldolazin	0.7075	0.1468 to 1.268	Yes	*	0.0154
	Residual	41.75	85	0.4912
								Row 3
	Data summary							vehicle vs. 2 mpk aldolazin	0.9057	-1.217 to 3.029	No	ns	0.4814
	Number of columns (Column Factor)	3						vehicle vs. 10 mpk aldolazin	2.136	0.6473 to 3.624	Yes	**	0.0075
	Number of rows (Time)	6						2 mpk aldolazin vs. 10 mpk aldolazin	1.23	-0.7777 to 3.238	No	ns	0.2188
	Number of subjects (Subject)	20
	Number of missing values	0						Row 4
								vehicle vs. 2 mpk aldolazin	1.754	0.7236 to 2.785	Yes	**	0.0026
								vehicle vs. 10 mpk aldolazin	2.164	1.111 to 3.218	Yes	***	0.0005
								2 mpk aldolazin vs. 10 mpk aldolazin	0.41	-0.3750 to 1.195	No	ns	0.3685
								Row 5
								vehicle vs. 2 mpk aldolazin	1.689	0.3405 to 3.037	Yes	*	0.0172
								vehicle vs. 10 mpk aldolazin	1.566	0.2497 to 2.882	Yes	*	0.0239
								2 mpk aldolazin vs. 10 mpk aldolazin	-0.1225	-0.8305 to 0.5855	No	ns	0.8636
								Row 6
								vehicle vs. 2 mpk aldolazin	1.194	-0.08125 to 2.470	No	ns	0.0646
								vehicle vs. 10 mpk aldolazin	1.452	0.7055 to 2.198	Yes	***	0.0007
								2 mpk aldolazin vs. 10 mpk aldolazin	0.2575	-1.004 to 1.519	No	ns	0.8032
								Test details	Mean 1	Mean 2	Mean Diff.	SE of diff.	N1	N2	q	DF
								Row 1
								vehicle vs. 2 mpk aldolazin	6.1	6.22	-0.12	0.4873	7	5	0.3483	6.604
								vehicle vs. 10 mpk aldolazin	6.1	6.225	-0.125	0.3813	7	8	0.4636	12.84
								2 mpk aldolazin vs. 10 mpk aldolazin	6.22	6.225	-0.005	0.5145	5	8	0.01374	7.769
								Row 2
								vehicle vs. 2 mpk aldolazin	5.586	5.72	-0.1343	0.2251	7	5	0.8438	9.979
								vehicle vs. 10 mpk aldolazin	5.586	5.013	0.5732	0.2231	7	8	3.634	12.22
								2 mpk aldolazin vs. 10 mpk aldolazin	5.72	5.013	0.7075	0.2047	5	8	4.887	10.06
								Row 3
								vehicle vs. 2 mpk aldolazin	11.09	10.18	0.9057	0.7517	7	5	1.704	8.476
								vehicle vs. 10 mpk aldolazin	11.09	8.95	2.136	0.538	7	8	5.614	9.475
								2 mpk aldolazin vs. 10 mpk aldolazin	10.18	8.95	1.23	0.6413	5	8	2.712	5.612
								Row 4
								vehicle vs. 2 mpk aldolazin	9.014	7.26	1.754	0.3704	7	5	6.698	9.166
								vehicle vs. 10 mpk aldolazin	9.014	6.85	2.164	0.3902	7	8	7.845	11
								2 mpk aldolazin vs. 10 mpk aldolazin	7.26	6.85	0.41	0.2902	5	8	1.998	10.9
								Row 5
								vehicle vs. 2 mpk aldolazin	8.529	6.84	1.689	0.4767	7	5	5.01	8.416
								vehicle vs. 10 mpk aldolazin	8.529	6.963	1.566	0.444	7	8	4.989	6.812
								2 mpk aldolazin vs. 10 mpk aldolazin	6.84	6.963	-0.1225	0.2347	5	8	0.7382	6.374
								Row 6
								vehicle vs. 2 mpk aldolazin	7.514	6.32	1.194	0.4325	7	5	3.905	6.958
								vehicle vs. 10 mpk aldolazin	7.514	6.063	1.452	0.2761	7	8	7.435	10.95
								2 mpk aldolazin vs. 10 mpk aldolazin	6.32	6.063	0.2575	0.4	5	8	0.9103	5.483
	vehicle	2 mpk aldolazin	10 mpk aldolazin		Table Analyzed	oGTT of lean rat for AUC						Number of families	1
	1430	1272	1364		Data sets analyzed	A-C						Number of comparisons per family	3
	1434	1547	1326									Alpha	0.05
	1426	1416	1165		ANOVA summary
	1570	1352	1309		F	8.839						Tukey's multiple comparisons test	Mean Diff.	95.00% CI of diff.	Below threshold?	Summary	Adjusted P Value
	1487	1355	1386		P value	0.0023						vehicle vs. 2 mpk aldolazin	96.74	-27.10 to 220.6	No	ns	0.1415	A-B
	1591		1204		P value summary	**						vehicle vs. 10 mpk aldolazin	179.4	69.93 to 288.9	Yes	**	0.0016	A-C
	1458		1317		Significant diff. among means (P < 0.05)?	Yes						2 mpk aldolazin vs. 10 mpk aldolazin	82.65	-37.92 to 203.2	No	ns	0.2132	B-C
			1375		R squared	0.5098
												Test details	Mean 1	Mean 2	Mean Diff.	SE of diff.	n1	n2	q	DF
					Brown-Forsythe test							vehicle vs. 2 mpk aldolazin	1485	1388	96.74	48.27	7	5	2.834	17
					F (DFn, DFd)	0.1136 (2, 17)						vehicle vs. 10 mpk aldolazin	1485	1306	179.4	42.67	7	8	5.946	17
					P value	0.8933						2 mpk aldolazin vs. 10 mpk aldolazin	1388	1306	82.65	47	5	8	2.487	17
					P value summary	ns
					Are SDs significantly different (P < 0.05)?	No
					Bartlett's test
					Bartlett's statistic (corrected)	0.737
					P value	0.6918
					P value summary	ns
					Are SDs significantly different (P < 0.05)?	No
					ANOVA table	SS	DF	MS	F (DFn, DFd)	P value
					Treatment (between columns)	120150	2	60075	F (2, 17) = 8.839	P=0.0023
					Residual (within columns)	115546	17	6797
					Total	235695	19
					Normality of Residuals
					Test name	Statistics	P value	Passed normality test (alpha=0.05)?	P value summary
					Anderson-Darling (A2*)	0.1423	0.9651	Yes	ns
					D'Agostino-Pearson omnibus (K2)	0.1177	0.9428	Yes	ns
					Shapiro-Wilk (W)	0.9859	0.9864	Yes	ns
					Kolmogorov-Smirnov (distance)	0.0861	0.1	Yes	ns
					Data summary
					Number of treatments (columns)	3
					Number of values (total)	20

## Sheet: ED.5c
								time/min	vehicle								2 mpk aldolazin								10 mpk aldolazin
								0	2.00298	1.90586	1.85124	1.9787	1.8573				1.80875	1.98477	2.14865	1.96656	1.84517				2.03939	1.80875	2.17293	2.12437	1.84975
								20	6.40953	5.20774	6.91937	6.66445	5.67389				4.39711	4.12034	5.05776	5.15162	5.63598				4.40373	4.99037	4.61131	5.19615	5.40373
								90	3.20476	3.21026	3.58351	3.2776	4.02052				2.53829	3.28974	2.92556	2.92258	2.73133				3.16724	3.04585	2.28022	2.18506	2.52925
	Table Analyzed	oGTT insulin of rat						Within each row, compare columns (simple effects within rows)
	Two-way RM ANOVA	Matching: Stacked						Number of families	3
	Assume sphericity?	No						Number of comparisons per family	3
	Alpha	0.05						Alpha	0.05
	Source of Variation	% of total variation	P value	P value summary	Significant?	Geisser-Greenhouse's epsilon		Tukey's multiple comparisons test	Mean Diff.	95.00% CI of diff.	Below threshold?	Summary	Adjusted P Value
	Time x Column Factor	3.048	0.0114	*	Yes
	Time	87.09	<0.0001	****	Yes	0.7142		Row 1
	Column Factor	4.018	0.0003	***	Yes			vehicle vs. 2 mpk aldolazin	-0.03156	-0.2387 to 0.1756	No	ns	0.8885
	Subject	1.382	0.8056	ns	No			vehicle vs. 10 mpk aldolazin	-0.07982	-0.3306 to 0.1710	No	ns	0.6014
								2 mpk aldolazin vs. 10 mpk aldolazin	-0.04826	-0.3199 to 0.2234	No	ns	0.868
	ANOVA table	SS	DF	MS	F (DFn, DFd)	P value
	Time x Column Factor	3.121	4	0.7802	F (4, 24) = 4.094	P=0.0114		Row 2
	Time	89.17	2	44.58	F (1.428, 17.14) = 234.0	P<0.0001		vehicle vs. 2 mpk aldolazin	1.302	0.09716 to 2.508	Yes	*	0.0358
	Column Factor	4.114	2	2.057	F (2, 12) = 17.44	P=0.0003		vehicle vs. 10 mpk aldolazin	1.254	0.1440 to 2.364	Yes	*	0.0305
	Subject	1.415	12	0.1179	F (12, 24) = 0.6189	P=0.8056		2 mpk aldolazin vs. 10 mpk aldolazin	-0.04849	-1.017 to 0.9196	No	ns	0.9881
	Residual	4.573	24	0.1906
								Row 3
	Data summary							vehicle vs. 2 mpk aldolazin	0.5778	-4.455e-005 to 1.156	No	ns	0.05
	Number of columns (Column Factor)	3						vehicle vs. 10 mpk aldolazin	0.8178	0.08602 to 1.550	Yes	*	0.0309
	Number of rows (Time)	3						2 mpk aldolazin vs. 10 mpk aldolazin	0.24	-0.4584 to 0.9383	No	ns	0.5882
	Number of subjects (Subject)	15
	Number of missing values	0
								Test details	Mean 1	Mean 2	Mean Diff.	SE of diff.	N1	N2	q	DF
								Row 1
								vehicle vs. 2 mpk aldolazin	1.919	1.951	-0.03156	0.06748	5	5	0.6615	5.993
								vehicle vs. 10 mpk aldolazin	1.919	1.999	-0.07982	0.07914	5	5	1.426	5.401
								2 mpk aldolazin vs. 10 mpk aldolazin	1.951	1.999	-0.04826	0.09433	5	5	0.7235	7.715
								Row 2
								vehicle vs. 2 mpk aldolazin	6.175	4.873	1.302	0.4197	5	5	4.389	7.811
								vehicle vs. 10 mpk aldolazin	6.175	4.921	1.254	0.3683	5	5	4.815	6.396
								2 mpk aldolazin vs. 10 mpk aldolazin	4.873	4.921	-0.04849	0.3289	5	5	0.2085	7.017
								Row 3
								vehicle vs. 2 mpk aldolazin	3.459	2.882	0.5778	0.2001	5	5	4.084	7.617
								vehicle vs. 10 mpk aldolazin	3.459	2.642	0.8178	0.2531	5	5	4.569	7.581
								2 mpk aldolazin vs. 10 mpk aldolazin	2.882	2.642	0.24	0.2347	5	5	1.446	6.721
	veh	2 mpk aldolazin	10 mpk aldolazin		Table Analyzed	oGTT insulin of rat for AUC						Number of families	1
	420.6	304.8	329.4		Data sets analyzed	A-C						Number of comparisons per family	3
	365.8	320.4	349.3									Alpha	0.05
	455.3	351.5	309		ANOVA summary
	434.4	353.8	331.5		F	16.09						Tukey's multiple comparisons test	Mean Diff.	95.00% CI of diff.	Below threshold?	Summary	Adjusted P Value
	414.6	367.7	350.2		P value	0.0004						veh vs. 2 mpk aldolazin	78.5	34.22 to 122.8	Yes	**	0.0013	A-B
					P value summary	***						veh vs. 10 mpk aldolazin	84.26	39.98 to 128.5	Yes	***	0.0007	A-C
					Significant diff. among means (P < 0.05)?	Yes						2 mpk aldolazin vs. 10 mpk aldolazin	5.76	-38.52 to 50.04	No	ns	0.9361	B-C
					R squared	0.7283
												Test details	Mean 1	Mean 2	Mean Diff.	SE of diff.	n1	n2	q	DF
					Brown-Forsythe test							veh vs. 2 mpk aldolazin	418.1	339.6	78.5	16.6	5	5	6.689	12
					F (DFn, DFd)	0.3698 (2, 12)						veh vs. 10 mpk aldolazin	418.1	333.9	84.26	16.6	5	5	7.179	12
					P value	0.6985						2 mpk aldolazin vs. 10 mpk aldolazin	339.6	333.9	5.76	16.6	5	5	0.4908	12
					P value summary	ns
					Are SDs significantly different (P < 0.05)?	No
					Bartlett's test
					Bartlett's statistic (corrected)	1.516
					P value	0.4686
					P value summary	ns
					Are SDs significantly different (P < 0.05)?	No
					ANOVA table	SS	DF	MS	F (DFn, DFd)	P value
					Treatment (between columns)	22159	2	11079	F (2, 12) = 16.09	P=0.0004
					Residual (within columns)	8265	12	688.7
					Total	30423	14
					Normality of Residuals
					Test name	Statistics	P value	Passed normality test (alpha=0.05)?	P value summary
					Anderson-Darling (A2*)	0.3564	0.4083	Yes	ns
					D'Agostino-Pearson omnibus (K2)	1.557	0.4591	Yes	ns
					Shapiro-Wilk (W)	0.9521	0.5583	Yes	ns
					Kolmogorov-Smirnov (distance)	0.1602	0.1	Yes	ns
					Data summary
					Number of treatments (columns)	3
					Number of values (total)	15

## Sheet: ED.5f
			2DG vehicle	2DG 2 mpk aldolazin	2DG10 mpk aldolazin	2DG6P vehicle	2DG6P 2 mpk aldolazin	2DG6P 10mpk aldolazin
			0.489923	1.28376	0.784259	1.06858	1.7203	1.4358
			0.536518	1.68468	1.82817	1.26462	2.24633	1.39235
			1.52036	2.03362	1.77116	1.03644	1.33874	2.01406
			1.75486	1.11227	1.21722	0.620894	1.57299	1.79487
			0.698326	1.62768	1.18466	1.00947	1.01433	1.75637
	Table Analyzed	2DG uptake in muscle cells						Table Analyzed	2DG uptake in muscle cells			Number of families	1
	Data sets analyzed	A-C										Number of comparisons per family	3
								Kruskal-Wallis test				Alpha	0.05
	ANOVA summary							P value	0.2839
	F	1.723						Exact or approximate P value?	Exact			Dunn's multiple comparisons test	Mean rank diff.	Significant?	Summary	Adjusted P Value
	P value	0.2199						P value summary	ns			2dg vehicle vs. 2dg 2mpk aldolazin	-4.4	No	ns	0.3594	A-B
	P value summary	ns						Do the medians vary signif. (P < 0.05)?	No			2dg vehicle vs. 2dg 10mpk aldolazin	-3.4	No	ns	0.688	A-C
	Significant diff. among means (P < 0.05)?	No						Number of groups	3			2dg 2mpk aldolazin vs. 2dg 10mpk aldolazin	1	No	ns	>0.9999	B-C
	R squared	0.2231						Kruskal-Wallis statistic	2.66
												Test details	Mean rank 1	Mean rank 2	Mean rank diff.	n1	n2	Z
	Brown-Forsythe test							Data summary				2dg vehicle vs. 2dg 2mpk aldolazin	5.4	9.8	-4.4	5	5	1.556
	F (DFn, DFd)	0.3845 (2, 12)						Number of treatments (columns)	3			2dg vehicle vs. 2dg 10mpk aldolazin	5.4	8.8	-3.4	5	5	1.202
	P value	0.6889						Number of values (total)	15			2dg 2mpk aldolazin vs. 2dg 10mpk aldolazin	9.8	8.8	1	5	5	0.3536
	P value summary	ns
	Are SDs significantly different (P < 0.05)?	No
	Bartlett's test
	Bartlett's statistic (corrected)	0.9132
	P value	0.6334
	P value summary	ns
	Are SDs significantly different (P < 0.05)?	No
	ANOVA table	SS	DF	MS	F (DFn, DFd)	P value
	Treatment (between columns)	0.7748	2	0.3874	F (2, 12) = 1.723	P=0.2199
	Residual (within columns)	2.698	12	0.2248
	Total	3.473	14
	Normality of Residuals
	Test name	Statistics	P value	Passed normality test (alpha=0.05)?	P value summary
	Anderson-Darling (A2*)	0.483	0.195	Yes	ns
	D'Agostino-Pearson omnibus (K2)	3.316	0.1905	Yes	ns
	Shapiro-Wilk (W)	0.919	0.186	Yes	ns
	Kolmogorov-Smirnov (distance)	0.1606	0.1	Yes	ns
	Data summary
	Number of treatments (columns)	3
	Number of values (total)	15
	Table Analyzed	2DG6P uptake in muscle cells						Number of families	1
	Data sets analyzed	D-F						Number of comparisons per family	3
								Alpha	0.05
	ANOVA summary
	F	6.034						Tukey's multiple comparisons test	Mean Diff.	95.00% CI of diff.	Below threshold?	Summary	Adjusted P Value
	P value	0.0154						2dg6p vehicle vs. 2dg6p 2mpk aldolazin	-0.5785	-1.141 to -0.01580	Yes	*	0.0438	D-E
	P value summary	*						2dg6p vehicle vs. 2dg6p 10mpk aldolazin	-0.6787	-1.241 to -0.1160	Yes	*	0.0188	D-F
	Significant diff. among means (P < 0.05)?	Yes						2dg6p 2mpk aldolazin vs. 2dg6p 10mpk aldolazin	-0.1002	-0.6629 to 0.4626	No	ns	0.8843	E-F
	R squared	0.5014
								Test details	Mean 1	Mean 2	Mean Diff.	SE of diff.	n1	n2	q	DF
	Brown-Forsythe test							2dg6p vehicle vs. 2dg6p 2mpk aldolazin	1	1.579	-0.5785	0.2109	5	5	3.879	12
	F (DFn, DFd)	0.9339 (2, 12)						2dg6p vehicle vs. 2dg6p 10mpk aldolazin	1	1.679	-0.6787	0.2109	5	5	4.55	12
	P value	0.4198						2dg6p 2mpk aldolazin vs. 2dg6p 10mpk aldolazin	1.579	1.679	-0.1002	0.2109	5	5	0.6715	12
	P value summary	ns
	Are SDs significantly different (P < 0.05)?	No
	Bartlett's test
	Bartlett's statistic (corrected)	2
	P value	0.3679
	P value summary	ns
	Are SDs significantly different (P < 0.05)?	No
	ANOVA table	SS	DF	MS	F (DFn, DFd)	P value
	Treatment (between columns)	1.342	2	0.6711	F (2, 12) = 6.034	P=0.0154
	Residual (within columns)	1.335	12	0.1112
	Total	2.677	14
	Normality of Residuals
	Test name	Statistics	P value	Passed normality test (alpha=0.05)?	P value summary
	Anderson-Darling (A2*)	0.2873	0.57	Yes	ns
	D'Agostino-Pearson omnibus (K2)	0.5726	0.751	Yes	ns
	Shapiro-Wilk (W)	0.971	0.8728	Yes	ns
	Kolmogorov-Smirnov (distance)	0.1595	0.1	Yes	ns
	Data summary
	Number of treatments (columns)	3
	Number of values (total)	15

## Sheet: ED.5h
	time/min	WT vehicle										WT aldolazin										AMPKαLKO vehicle										AMPKαLKO aldolazin
	-120	5.8	6.8	7.7	5.9	7.7	7.3					5.6	6	6.1	5.7	5.4	6.7	7.8				6.9	5.1	8.9	6.7	6	5.9	5.4				5.8	6.8	7	7.2	7.7	5.4
	0	7.4	7.9	7.2	6.3	7.3	8.8					4.1	4.5	4.4	4.4	4.6	4.5	4.8				7.5	7.7	9.7	7.9	7.5	7.3	5				6.4	4.6	5.3	4.4	5.4	5.6
	20	22.1	26.1	26.1	33.3	19.5	30.1					15.1	18.3	16.4	15.4	14.7	17.5	16.3				27.9	27.5	23.9	24.6	26.6	28.4	21				14.4	18.7	20.1	21.4	17.5	15.6
	40	13.6	15.7	16.6	16.7	14	18.4					8.4	10	9.7	7.6	7.9	10.6	11.5				18.3	16.8	16.4	14.9	18.8	14.3	10.3				8.6	12.1	11.7	11.1	10	9.4
	60	12.7	14.3	12.5	11.5	11.2	10.5					6.2	6.4	6.2	5.7	5.8	6.7	6.8				11.3	15.3	11.7	11	11	8.9	6.9				5.4	6.1	7.8	8	7.4	7.3
	90	9	9.1	7.9	11.8	8.8	11.2					5.2	5.3	5.7	4.5	4.7	5	5.7				10.2	7.9	8.6	8.9	8.2	9	5.9				6.4	5.4	4.8	6.7	5.5	4.4
	Table Analyzed	ipGTT of AMPK-LKO mice							Within each row, compare columns (simple effects within rows)
	Two-way RM ANOVA	Matching: Stacked							Number of families	6
	Assume sphericity?	No							Number of comparisons per family	6
	Alpha	0.05							Alpha	0.05
	Source of Variation	% of total variation	P value	P value summary	Significant?	Geisser-Greenhouse's epsilon			Tukey's multiple comparisons test	Mean Diff.	95.00% CI of diff.	Below threshold?	Summary	Adjusted P Value
	Time x Column Factor	4.87	<0.0001	****	Yes
	Time	75.12	<0.0001	****	Yes	0.437			Row 1
	Column Factor	12.66	<0.0001	****	Yes				WT vehicle vs. WT aldolazin	0.681	-0.7387 to 2.101	No	ns	0.4961
	Subject	2.803	<0.0001	****	Yes				WT vehicle vs. AMPKαLKO vehicle	0.4524	-1.348 to 2.253	No	ns	0.8697
									WT vehicle vs. AMPKαLKO aldolazin	0.2167	-1.312 to 1.745	No	ns	0.9713
	ANOVA table	SS	DF	MS	F (DFn, DFd)	P value			WT aldolazin vs. AMPKαLKO vehicle	-0.2286	-1.972 to 1.515	No	ns	0.9774
	Time x Column Factor	292.3	15	19.49	F (15, 110) = 8.326	P<0.0001			WT aldolazin vs. AMPKαLKO aldolazin	-0.4643	-1.906 to 0.9772	No	ns	0.7649
	Time	4509	5	901.9	F (2.185, 48.07) = 385.3	P<0.0001			AMPKαLKO vehicle vs. AMPKαLKO aldolazin	-0.2357	-2.049 to 1.578	No	ns	0.9782
	Column Factor	760.2	3	253.4	F (3, 22) = 33.14	P<0.0001
	Subject	168.2	22	7.647	F (22, 110) = 3.267	P<0.0001			Row 2
	Residual	257.5	110	2.341					WT vehicle vs. WT aldolazin	3.012	1.779 to 4.245	Yes	***	0.0008
									WT vehicle vs. AMPKαLKO vehicle	-0.03095	-1.927 to 1.865	No	ns	>0.9999
	Data summary								WT vehicle vs. AMPKαLKO aldolazin	2.2	0.8230 to 3.577	Yes	**	0.003
	Number of columns (Column Factor)	4							WT aldolazin vs. AMPKαLKO vehicle	-3.043	-4.836 to -1.250	Yes	**	0.004
	Number of rows (Time)	6							WT aldolazin vs. AMPKαLKO aldolazin	-0.8119	-1.885 to 0.2610	No	ns	0.1339
	Number of subjects (Subject)	26							AMPKαLKO vehicle vs. AMPKαLKO aldolazin	2.231	0.3798 to 4.082	Yes	*	0.0189
	Number of missing values	0
									Row 3
									WT vehicle vs. WT aldolazin	9.957	2.444 to 17.47	Yes	*	0.0154
									WT vehicle vs. AMPKαLKO vehicle	0.5	-7.002 to 8.002	No	ns	0.996
									WT vehicle vs. AMPKαLKO aldolazin	8.25	0.6954 to 15.80	Yes	*	0.0334
									WT aldolazin vs. AMPKαLKO vehicle	-9.457	-12.99 to -5.929	Yes	****	<0.0001
									WT aldolazin vs. AMPKαLKO aldolazin	-1.707	-5.653 to 2.239	No	ns	0.5209
									AMPKαLKO vehicle vs. AMPKαLKO aldolazin	7.75	3.268 to 12.23	Yes	**	0.0015
									Row 4
									WT vehicle vs. WT aldolazin	6.448	3.612 to 9.283	Yes	***	0.0002
									WT vehicle vs. AMPKαLKO vehicle	0.1476	-3.862 to 4.158	No	ns	0.9995
									WT vehicle vs. AMPKαLKO aldolazin	5.35	2.480 to 8.220	Yes	**	0.0011
									WT aldolazin vs. AMPKαLKO vehicle	-6.3	-10.12 to -2.479	Yes	**	0.0028
									WT aldolazin vs. AMPKαLKO aldolazin	-1.098	-3.469 to 1.274	No	ns	0.5274
									AMPKαLKO vehicle vs. AMPKαLKO aldolazin	5.202	1.365 to 9.039	Yes	**	0.0098
									Row 5
									WT vehicle vs. WT aldolazin	5.86	3.858 to 7.861	Yes	***	0.0003
									WT vehicle vs. AMPKαLKO vehicle	1.245	-2.237 to 4.727	No	ns	0.6927
									WT vehicle vs. AMPKαLKO aldolazin	5.117	2.973 to 7.260	Yes	***	0.0002
									WT aldolazin vs. AMPKαLKO vehicle	-4.614	-7.991 to -1.238	Yes	*	0.0122
									WT aldolazin vs. AMPKαLKO aldolazin	-0.7429	-2.261 to 0.7751	No	ns	0.4126
									AMPKαLKO vehicle vs. AMPKαLKO aldolazin	3.871	0.4718 to 7.271	Yes	*	0.0269
									Row 6
									WT vehicle vs. WT aldolazin	4.476	2.221 to 6.731	Yes	**	0.0021
									WT vehicle vs. AMPKαLKO vehicle	1.248	-1.184 to 3.679	No	ns	0.4366
									WT vehicle vs. AMPKαLKO aldolazin	4.1	1.804 to 6.396	Yes	**	0.002
									WT aldolazin vs. AMPKαLKO vehicle	-3.229	-4.948 to -1.509	Yes	**	0.0017
									WT aldolazin vs. AMPKαLKO aldolazin	-0.3762	-1.697 to 0.9446	No	ns	0.7884
									AMPKαLKO vehicle vs. AMPKαLKO aldolazin	2.852	0.9827 to 4.722	Yes	**	0.0039
									Test details	Mean 1	Mean 2	Mean Diff.	SE of diff.	N1	N2	q	DF
									Row 1
									WT vehicle vs. WT aldolazin	6.867	6.186	0.681	0.4686	6	7	2.055	10.57
									WT vehicle vs. AMPKαLKO vehicle	6.867	6.414	0.4524	0.5937	6	7	1.078	10.5
									WT vehicle vs. AMPKαLKO aldolazin	6.867	6.65	0.2167	0.4996	6	6	0.6133	9.994
									WT aldolazin vs. AMPKαLKO vehicle	6.186	6.414	-0.2286	0.5732	7	7	0.564	10.31
									WT aldolazin vs. AMPKαLKO aldolazin	6.186	6.65	-0.4643	0.475	7	6	1.382	10.47
									AMPKαLKO vehicle vs. AMPKαLKO aldolazin	6.414	6.65	-0.2357	0.5988	7	6	0.5567	10.59
									Row 2
									WT vehicle vs. WT aldolazin	7.483	4.471	3.012	0.3476	6	7	12.25	5.573
									WT vehicle vs. AMPKαLKO vehicle	7.483	7.514	-0.03095	0.6197	6	7	0.07064	10.01
									WT vehicle vs. AMPKαLKO aldolazin	7.483	5.283	2.2	0.4486	6	6	6.936	9.819
									WT aldolazin vs. AMPKαLKO vehicle	4.471	7.514	-3.043	0.5256	7	7	8.187	6.29
									WT aldolazin vs. AMPKαLKO aldolazin	4.471	5.283	-0.8119	0.3057	7	6	3.756	5.752
									AMPKαLKO vehicle vs. AMPKαLKO aldolazin	7.514	5.283	2.231	0.5972	7	6	5.283	9.328
									Row 3
									WT vehicle vs. WT aldolazin	26.2	16.24	9.957	2.119	6	7	6.647	5.575
									WT vehicle vs. AMPKαLKO vehicle	26.2	25.7	0.5	2.294	6	7	0.3083	7.333
									WT vehicle vs. AMPKαLKO aldolazin	26.2	17.95	8.25	2.329	6	6	5.009	7.581
									WT aldolazin vs. AMPKαLKO vehicle	16.24	25.7	-9.457	1.123	7	7	11.91	8.719
									WT aldolazin vs. AMPKαLKO aldolazin	16.24	17.95	-1.707	1.193	7	6	2.023	7.028
									AMPKαLKO vehicle vs. AMPKαLKO aldolazin	25.7	17.95	7.75	1.482	7	6	7.393	10.71
									Row 4
									WT vehicle vs. WT aldolazin	15.83	9.386	6.448	0.9207	6	7	9.904	9.65
									WT vehicle vs. AMPKαLKO vehicle	15.83	15.69	0.1476	1.315	6	7	0.1587	10.19
									WT vehicle vs. AMPKαLKO aldolazin	15.83	10.48	5.35	0.926	6	6	8.171	9.335
									WT aldolazin vs. AMPKαLKO vehicle	9.386	15.69	-6.3	1.221	7	7	7.297	8.889
									WT aldolazin vs. AMPKαLKO aldolazin	9.386	10.48	-1.098	0.7866	7	6	1.973	10.88
									AMPKαLKO vehicle vs. AMPKαLKO aldolazin	15.69	10.48	5.202	1.225	7	6	6.006	8.854
									Row 5
									WT vehicle vs. WT aldolazin	12.12	6.257	5.86	0.5724	6	7	14.48	5.816
									WT vehicle vs. AMPKαLKO vehicle	12.12	10.87	1.245	1.122	6	7	1.569	9.285
									WT vehicle vs. AMPKαLKO aldolazin	12.12	7	5.117	0.6916	6	6	10.46	9.335
									WT aldolazin vs. AMPKαLKO vehicle	6.257	10.87	-4.614	0.9906	7	7	6.588	6.31
									WT aldolazin vs. AMPKαLKO aldolazin	6.257	7	-0.7429	0.4472	7	6	2.349	6.402
									AMPKαLKO vehicle vs. AMPKαLKO aldolazin	10.87	7	3.871	1.064	7	6	5.146	8.076
									Row 6
									WT vehicle vs. WT aldolazin	9.633	5.157	4.476	0.6441	6	7	9.828	5.792
									WT vehicle vs. AMPKαLKO vehicle	9.633	8.386	1.248	0.7955	6	7	2.218	10.05
									WT vehicle vs. AMPKαLKO aldolazin	9.633	5.533	4.1	0.7185	6	6	8.07	8.067
									WT aldolazin vs. AMPKαLKO vehicle	5.157	8.386	-3.229	0.5279	7	7	8.649	7.448
									WT aldolazin vs. AMPKαLKO aldolazin	5.157	5.533	-0.3762	0.4027	7	6	1.321	7.252
									AMPKαLKO vehicle vs. AMPKαLKO aldolazin	8.386	5.533	2.852	0.6165	7	6	6.543
	WT vehicle	WT aldolazin	AMPKαLKO vehicle	AMPKαLKO aldolazin		Table Analyzed	ipGTT of AMPK-LKO mice for AUC statistics 1.0						Compare column means (main column effect)
	2033	1326	2299	1487
	2291	1481	2232	1580		Two-way ANOVA	Ordinary						Number of families	1
	2251	1437	2441	1694		Alpha	0.05						Number of comparisons per family	6
	2260	1320	2154	1691									Alpha	0.05
	2055	1314	2191	1658		Source of Variation	% of total variation	P value	P value summary	Significant?
	2455	1522	2077	1465		Row Factor	4.425	0.5887	ns	No			Tukey's multiple comparisons test	Mean Diff.	95.00% CI of diff.	Below threshold?	Summary	Adjusted P Value
		1616	1561			Column Factor	79.35	<0.0001	****	Yes
													WT vehicle vs. WT aldolazin	760.8	457.6 to 1064	Yes	****	<0.0001
						ANOVA table	SS (Type III)	DF	MS	F (DFn, DFd)	P value		WT vehicle vs. AMPKαLKO vehicle	55.21	-247.9 to 358.4	No	ns	0.9528
						Row Factor	166177	6	27696	F (6, 16) = 0.7929	P=0.5887		WT vehicle vs. AMPKαLKO aldolazin	628.3	319.6 to 937.0	Yes	***	0.0001
						Column Factor	2979645	3	993215	F (3, 16) = 28.44	P<0.0001		WT aldolazin vs. AMPKαLKO vehicle	-705.6	-991.4 to -419.8	Yes	****	<0.0001
						Residual	558851	16	34928				WT aldolazin vs. AMPKαLKO aldolazin	-132.5	-435.6 to 170.7	No	ns	0.6057
													AMPKαLKO vehicle vs. AMPKαLKO aldolazin	573.1	270.0 to 876.3	Yes	***	0.0003
						Spearman's test for heteroscedasticity
						Rs of predicted Y vs. |residual|	-0.04445
						P value (one tailed)	0.4146						Test details	Mean 1	Mean 2	Mean Diff.	SE of diff.	N1	N2	q	DF
						Passed (P > 0.05)?	Yes
													WT vehicle vs. WT aldolazin	2192	1431	760.8	106	6	7	10.15	16
						Normality of Residuals							WT vehicle vs. AMPKαLKO vehicle	2192	2136	55.21	106	6	7	0.7369	16
						Test name	Statistics	P value	Passed normality test (alpha=0.05)?	P value summary			WT vehicle vs. AMPKαLKO aldolazin	2192	1563	628.3	107.9	6	6	8.235	16
						Anderson-Darling (A2*)	0.4272	0.2902	Yes	ns			WT aldolazin vs. AMPKαLKO vehicle	1431	2136	-705.6	99.9	7	7	9.989	16
						D'Agostino-Pearson omnibus (K2)	2.74	0.2542	Yes	ns			WT aldolazin vs. AMPKαLKO aldolazin	1431	1563	-132.5	106	7	6	1.768	16
						Shapiro-Wilk (W)	0.9588	0.3694	Yes	ns			AMPKαLKO vehicle vs. AMPKαLKO aldolazin	2136	1563	573.1	106	7	6	7.649	16
						Kolmogorov-Smirnov (distance)	0.1235	0.1	Yes	ns
						Data summary
						Number of columns (Column Factor)	4
						Number of rows (Row Factor)	7
						Number of values	26

## Sheet: ED.5k
	vehicle	aldolazin		Table Analyzed	obese mice mus AMP level						vehicle	aldolazin
	0.00999	0.028842								Number of values	4	4
	0.043476	0.020186		Column B	aldolazin
	0.023486	0.031185		vs.	vs.					Minimum	0.00999	0.02019
	0.024168	0.032601		Column A	vehicle					25% Percentile	0.01336	0.02235
										Median	0.02383	0.03001
				Unpaired t test						75% Percentile	0.03865	0.03225
				P value	0.7075					Maximum	0.04348	0.0326
				P value summary	ns
				Significantly different (P < 0.05)?	No					Mean	0.02528	0.0282
				One- or two-tailed P value?	Two-tailed					Std. Deviation	0.01378	0.005565
				t, df	t=0.3935, df=6					Std. Error of Mean	0.006888	0.002783
				How big is the difference?						Lower 95% CI	0.003359	0.01935
				Mean of column A	0.02528					Upper 95% CI	0.0472	0.03706
				Mean of column B	0.0282
				Difference between means (B - A) ± SEM	0.002924 ± 0.007429
				95% confidence interval	-0.01525 to 0.02110
				R squared (eta squared)	0.02516
				F test to compare variances
				F, DFn, Dfd	6.127, 3, 3
				P value	0.1707
				P value summary	ns
				Significantly different (P < 0.05)?	No
				Normality of Residuals
				Test name	Statistics	P value	Passed normality test (alpha=0.05)?	P value summary
				Anderson-Darling (A2*)	0.2968	0.5073	Yes	ns
				D'Agostino-Pearson omnibus (K2)	1.554	0.4597	Yes	ns
				Shapiro-Wilk (W)	0.9531	0.7421	Yes	ns
				Kolmogorov-Smirnov (distance)	0.2006	0.1	Yes	ns
				Data analyzed
				Sample size, column A	4
				Sample size, column B	4
	vehicle	aldolazin		Table Analyzed	obese mice mus ADP level						vehicle	aldolazin
	0.044545	0.07484								Number of values	4	4
	0.059936	0.054243		Column B	aldolazin
	0.068141	0.041562		vs.	vs.					Minimum	0.04455	0.04156
	0.066303	0.059029		Column A	vehicle					25% Percentile	0.04839	0.04473
										Median	0.06312	0.05664
				Unpaired t test						75% Percentile	0.06768	0.07089
				P value	0.7997					Maximum	0.06814	0.07484
				P value summary	ns
				Significantly different (P < 0.05)?	No					Mean	0.05973	0.05742
				One- or two-tailed P value?	Two-tailed					Std. Deviation	0.01072	0.01376
				t, df	t=0.2653, df=6					Std. Error of Mean	0.005359	0.006878
				How big is the difference?						Lower 95% CI	0.04268	0.03553
				Mean of column A	0.05973					Upper 95% CI	0.07678	0.07931
				Mean of column B	0.05742
				Difference between means (B - A) ± SEM	-0.002313 ± 0.008719
				95% confidence interval	-0.02365 to 0.01902
				R squared (eta squared)	0.01159
				F test to compare variances
				F, DFn, Dfd	1.647, 3, 3
				P value	0.6918
				P value summary	ns
				Significantly different (P < 0.05)?	No
				Normality of Residuals
				Test name	Statistics	P value	Passed normality test (alpha=0.05)?	P value summary
				Anderson-Darling (A2*)	0.2451	0.6553	Yes	ns
				D'Agostino-Pearson omnibus (K2)	0.1138	0.9447	Yes	ns
				Shapiro-Wilk (W)	0.9466	0.6769	Yes	ns
				Kolmogorov-Smirnov (distance)	0.1583	0.1	Yes	ns
				Data analyzed
				Sample size, column A	4
				Sample size, column B	4
	vehicle	aldolazin		Table Analyzed	obese rat mus AMP level						vehicle	aldolazin
	0.043153	0.040249								Number of values	4	4
	0.045182	0.055157		Column B	aldolazin
	0.030394	0.04895		vs.	vs.					Minimum	0.03039	0.03153
	0.045692	0.031525		Column A	vehicle					25% Percentile	0.03358	0.03371
										Median	0.04417	0.0446
				Unpaired t test						75% Percentile	0.04556	0.05361
				P value	0.6649					Maximum	0.04569	0.05516
				P value summary	ns
				Significantly different (P < 0.05)?	No					Mean	0.04111	0.04397
				One- or two-tailed P value?	Two-tailed					Std. Deviation	0.007225	0.01031
				t, df	t=0.4553, df=6					Std. Error of Mean	0.003612	0.005153
				How big is the difference?						Lower 95% CI	0.02961	0.02757
				Mean of column A	0.04111					Upper 95% CI	0.0526	0.06037
				Mean of column B	0.04397
				Difference between means (B - A) ± SEM	0.002865 ± 0.006293
				95% confidence interval	-0.01253 to 0.01826
				R squared (eta squared)	0.03339
				F test to compare variances
				F, DFn, Dfd	2.035, 3, 3
				P value	0.5743
				P value summary	ns
				Significantly different (P < 0.05)?	No
				Normality of Residuals
				Test name	Statistics	P value	Passed normality test (alpha=0.05)?	P value summary
				Anderson-Darling (A2*)	0.3946	0.2831	Yes	ns
				D'Agostino-Pearson omnibus (K2)	0.7358	0.6922	Yes	ns
				Shapiro-Wilk (W)	0.9131	0.3762	Yes	ns
				Kolmogorov-Smirnov (distance)	0.2231	0.1	Yes	ns
				Data analyzed
				Sample size, column A	4
				Sample size, column B	4
	vehicle	aldolazin		Table Analyzed	obese rat mus ADP level						vehicle	aldolazin
	0.063137	0.064852								Number of values	4	4
	0.070921	0.076062		Column B	aldolazin
	0.070264	0.062572		vs.	vs.					Minimum	0.06314	0.06213
	0.065159	0.06213		Column A	vehicle					25% Percentile	0.06364	0.06224
										Median	0.06771	0.06371
				Unpaired t test						75% Percentile	0.07076	0.07326
				P value	0.8073					Maximum	0.07092	0.07606
				P value summary	ns
				Significantly different (P < 0.05)?	No					Mean	0.06737	0.0664
				One- or two-tailed P value?	Two-tailed					Std. Deviation	0.003821	0.006548
				t, df	t=0.2549, df=6					Std. Error of Mean	0.00191	0.003274
				How big is the difference?						Lower 95% CI	0.06129	0.05598
				Mean of column A	0.06737					Upper 95% CI	0.07345	0.07682
				Mean of column B	0.0664
				Difference between means (B - A) ± SEM	-0.0009662 ± 0.003791
				95% confidence interval	-0.01024 to 0.008309
				R squared (eta squared)	0.01071
				F test to compare variances
				F, DFn, Dfd	2.937, 3, 3
				P value	0.3998
				P value summary	ns
				Significantly different (P < 0.05)?	No
				Normality of Residuals
				Test name	Statistics	P value	Passed normality test (alpha=0.05)?	P value summary
				Anderson-Darling (A2*)	0.5307	0.1175	Yes	ns
				D'Agostino-Pearson omnibus (K2)	2.761	0.2515	Yes	ns
				Shapiro-Wilk (W)	0.8501	0.0954	Yes	ns
				Kolmogorov-Smirnov (distance)	0.2477	0.1	Yes	ns
				Data analyzed
				Sample size, column A	4
				Sample size, column B	4

## Sheet: ED.5l
	time/min	vehicle										2 mpk aldolazin										10 mpk aldolazin
	-120	16.284	14.352	12.834	15.042	12.972						14.628	16.008	16.56	14.904	13.11						15.87	14.214	15.87	14.352	13.386
	0	13.938	13.386	12.696	12.972	13.938						12.42	12.144	9.798	12.834	12.972						11.316	10.488	11.178	12.144	12.834
	20	17.664	18.354	19.458	19.182	18.354						15.456	15.318	15.042	16.008	18.354						15.732	16.56	15.042	14.076	14.352
	40	18.354	17.388	18.63	16.422	16.836						15.18	14.214	15.594	14.214	16.008						13.938	15.456	14.49	14.904	12.834
	60	17.388	17.664	16.008	15.87	13.938						12.144	15.318	14.076	14.076	13.248						12.282	11.454	12.972	12.696	14.076
	90	13.662	17.112	15.594	15.87	15.318						13.662	12.972	12.144	12.42	12.834						11.592	11.73	12.558	12.696	12.834
	Table Analyzed	oGTT of obese rat							Within each row, compare columns (simple effects within rows)
	Two-way RM ANOVA	Matching: Stacked							Number of families	6
	Assume sphericity?	No							Number of comparisons per family	3
	Alpha	0.05							Alpha	0.05
	Source of Variation	% of total variation	P value	P value summary	Significant?	Geisser-Greenhouse's epsilon			Tukey's multiple comparisons test	Mean Diff.	95.00% CI of diff.	Below threshold?	Summary	Adjusted P Value
	Time x Column Factor	9.233	0.0061	**	Yes
	Time	44.39	<0.0001	****	Yes	0.682			Row 1
	Column Factor	25.07	<0.0001	****	Yes				vehicle vs. 2 mpk aldolazin	-0.7452	-3.269 to 1.779	No	ns	0.6876
	Subject	1.709	0.9424	ns	No				vehicle vs. 10 mpk aldolazin	-0.4416	-2.801 to 1.918	No	ns	0.8529
									2 mpk aldolazin vs. 10 mpk aldolazin	0.3036	-1.925 to 2.533	No	ns	0.9195
	ANOVA table	SS	DF	MS	F (DFn, DFd)	P value
	Time x Column Factor	35.59	10	3.559	F (10, 60) = 2.826	P=0.0061			Row 2
	Time	171.1	5	34.22	F (3.410, 40.92) = 27.17	P<0.0001			vehicle vs. 2 mpk aldolazin	1.352	-0.6379 to 3.343	No	ns	0.1675
	Column Factor	96.62	2	48.31	F (2, 12) = 88.02	P<0.0001			vehicle vs. 10 mpk aldolazin	1.794	0.3681 to 3.220	Yes	*	0.0187
	Subject	6.587	12	0.5489	F (12, 60) = 0.4358	P=0.9424			2 mpk aldolazin vs. 10 mpk aldolazin	0.4416	-1.627 to 2.511	No	ns	0.8116
	Residual	75.56	60	1.259
									Row 3
	Data summary								vehicle vs. 2 mpk aldolazin	2.567	0.4882 to 4.645	Yes	*	0.0211
	Number of columns (Column Factor)	3							vehicle vs. 10 mpk aldolazin	3.45	1.822 to 5.078	Yes	**	0.001
	Number of rows (Time)	6							2 mpk aldolazin vs. 10 mpk aldolazin	0.8832	-1.302 to 3.069	No	ns	0.5024
	Number of subjects (Subject)	15
	Number of missing values	0							Row 4
									vehicle vs. 2 mpk aldolazin	2.484	0.8786 to 4.089	Yes	**	0.0057
									vehicle vs. 10 mpk aldolazin	3.202	1.435 to 4.968	Yes	**	0.0022
									2 mpk aldolazin vs. 10 mpk aldolazin	0.7176	-0.9443 to 2.380	No	ns	0.4633
									Row 5
									vehicle vs. 2 mpk aldolazin	2.401	-0.04354 to 4.846	No	ns	0.0538
									vehicle vs. 10 mpk aldolazin	3.478	1.136 to 5.819	Yes	**	0.0081
									2 mpk aldolazin vs. 10 mpk aldolazin	1.076	-0.8768 to 3.030	No	ns	0.3068
									Row 6
									vehicle vs. 2 mpk aldolazin	2.705	0.7936 to 4.616	Yes	*	0.012
									vehicle vs. 10 mpk aldolazin	3.229	1.318 to 5.140	Yes	**	0.0053
									2 mpk aldolazin vs. 10 mpk aldolazin	0.5244	-0.5219 to 1.571	No	ns	0.3707
									Test details	Mean 1	Mean 2	Mean Diff.	SE of diff.	N1	N2	q	DF
									Row 1
									vehicle vs. 2 mpk aldolazin	14.3	15.04	-0.7452	0.8821	5	5	1.195	7.949
									vehicle vs. 10 mpk aldolazin	14.3	14.74	-0.4416	0.8129	5	5	0.7682	7.451
									2 mpk aldolazin vs. 10 mpk aldolazin	15.04	14.74	0.3036	0.7738	5	5	0.5549	7.704
									Row 2
									vehicle vs. 2 mpk aldolazin	13.39	12.03	1.352	0.63	5	5	3.036	5.454
									vehicle vs. 10 mpk aldolazin	13.39	11.59	1.794	0.478	5	5	5.307	6.653
									2 mpk aldolazin vs. 10 mpk aldolazin	12.03	11.59	0.4416	0.7069	5	5	0.8835	7.185
									Row 3
									vehicle vs. 2 mpk aldolazin	18.6	16.04	2.567	0.6814	5	5	5.327	6.123
									vehicle vs. 10 mpk aldolazin	18.6	15.15	3.45	0.5568	5	5	8.762	7.207
									2 mpk aldolazin vs. 10 mpk aldolazin	16.04	15.15	0.8832	0.7531	5	5	1.659	7.449
					Table Analyzed	oGTT of obese rat for AUC						Number of families	1
	vehicle	2 mpk aldolazin	10 mpk aldolazin		Data sets analyzed	A-C						Number of comparisons per family	3
	3313	2868	2819									Alpha	0.05
	3211	2979	2690		ANOVA summary
	3055	2826	2838		F	26.63						Tukey's multiple comparisons test	Mean Diff.	95.00% CI of diff.	Below threshold?	Summary	Adjusted P Value
	3157	2935	2799		P value	<0.0001						vehicle vs. 2 mpk aldolazin	251.6	114.3 to 388.9	Yes	**	0.001	A-B
	3036	2906	2790		P value summary	****						vehicle vs. 10 mpk aldolazin	367.2	229.9 to 504.5	Yes	****	<0.0001	A-C
					Significant diff. among means (P < 0.05)?	Yes						2 mpk aldolazin vs. 10 mpk aldolazin	115.6	-21.66 to 252.9	No	ns	0.1032	B-C
					R squared	0.8161
												Test details	Mean 1	Mean 2	Mean Diff.	SE of diff.	n1	n2	q	DF
					Brown-Forsythe test							vehicle vs. 2 mpk aldolazin	3154	2903	251.6	51.45	5	5	6.916	12
					F (DFn, DFd)	1.686 (2, 12)						vehicle vs. 10 mpk aldolazin	3154	2787	367.2	51.45	5	5	10.09	12
					P value	0.2263						2 mpk aldolazin vs. 10 mpk aldolazin	2903	2787	115.6	51.45	5	5	3.178	12
					P value summary	ns
					Are SDs significantly different (P < 0.05)?	No
					Bartlett's test
					Bartlett's statistic (corrected)	2.362
					P value	0.3069
					P value summary	ns
					Are SDs significantly different (P < 0.05)?	No
					ANOVA table	SS	DF	MS	F (DFn, DFd)	P value
					Treatment (between columns)	352503	2	176251	F (2, 12) = 26.63	P<0.0001
					Residual (within columns)	79413	12	6618
					Total	431916	14
					Normality of Residuals
					Test name	Statistics	P value	Passed normality test (alpha=0.05)?	P value summary
					Anderson-Darling (A2*)	0.3446	0.4363	Yes	ns
					D'Agostino-Pearson omnibus (K2)	0.1239	0.9399	Yes	ns
					Shapiro-Wilk (W)	0.9527	0.5684	Yes	ns
					Kolmogorov-Smirnov (distance)	0.1804	0.1	Yes	ns
					Data summary
					Number of treatments (columns)	3
					Number of values (total)	15

## Sheet: ED.5m
time/min	vehicle								2 mpk aldolazin								10 mpk aldolazin
0	3.97515	2.98137	3.6882	3.50932	3.4646				3.50932	3.95652	2.88075	3.55404	3.4646				2.99752	3.68	2.96894	3.01367	3.16571
20	8.6457	10.4214	10.9763	8.75668	9.42258				6.86997	6.648	7.20292	8.53472	7.64685				8.20177	6.86997	8.6457	8.75668	7.75783
90	5.87112	5.59915	4.71129	5.21071	4.15637				4.62872	3.91059	3.19246	3.62004	3.91382				3.42419	4.2076	3.06513	3.39155	3.55476
	Table Analyzed	oGTT insulin of obese rat							Within each row, compare columns (simple effects within rows)
	Two-way RM ANOVA	Matching: Stacked							Number of families	3
	Assume sphericity?	No							Number of comparisons per family	3
	Alpha	0.05							Alpha	0.05
	Source of Variation	% of total variation	P value	P value summary	Significant?	Geisser-Greenhouse's epsilon			Tukey's multiple comparisons test	Mean Diff.	95.00% CI of diff.	Below threshold?	Summary	Adjusted P Value
	Time x Column Factor	2.748	0.02	*	Yes
	Time	86.01	<0.0001	****	Yes	0.642			Row 1
	Column Factor	5.632	<0.0001	****	Yes				vehicle vs. 2 mpk aldolazin	0.05068	-0.6263 to 0.7277	No	ns	0.9751
	Subject	1.001	0.9329	ns	No				vehicle vs. 10 mpk aldolazin	0.3586	-0.2469 to 0.9640	No	ns	0.263
									2 mpk aldolazin vs. 10 mpk aldolazin	0.3079	-0.3223 to 0.9380	No	ns	0.3813
	ANOVA table	SS	DF	MS	F (DFn, DFd)	P value
	Time x Column Factor	6.849	4	1.712	F (4, 24) = 3.579	P=0.0200			Row 2
	Time	214.4	2	107.2	F (1.284, 15.41) = 224.1	P<0.0001			vehicle vs. 2 mpk aldolazin	2.264	0.6094 to 3.919	Yes	*	0.0118
	Column Factor	14.04	2	7.02	F (2, 12) = 33.76	P<0.0001			vehicle vs. 10 mpk aldolazin	1.598	-0.06711 to 3.263	No	ns	0.059
	Subject	2.495	12	0.2079	F (12, 24) = 0.4345	P=0.9329			2 mpk aldolazin vs. 10 mpk aldolazin	-0.6659	-2.035 to 0.7027	No	ns	0.39
	Residual	11.48	24	0.4785
									Row 3
	Data summary								vehicle vs. 2 mpk aldolazin	1.257	0.1339 to 2.379	Yes	*	0.0308
	Number of columns (Column Factor)	3							vehicle vs. 10 mpk aldolazin	1.581	0.5034 to 2.659	Yes	**	0.0089
	Number of rows (Time)	3							2 mpk aldolazin vs. 10 mpk aldolazin	0.3245	-0.5427 to 1.192	No	ns	0.5528
	Number of subjects (Subject)	15
	Number of missing values	0
									Test details	Mean 1	Mean 2	Mean Diff.	SE of diff.	N1	N2	q	DF
									Row 1
									vehicle vs. 2 mpk aldolazin	3.524	3.473	0.05068	0.2368	5	5	0.3027	7.974
									vehicle vs. 10 mpk aldolazin	3.524	3.165	0.3586	0.2102	5	5	2.413	7.701
									2 mpk aldolazin vs. 10 mpk aldolazin	3.473	3.165	0.3079	0.2176	5	5	2.001	7.525
									Row 2
									vehicle vs. 2 mpk aldolazin	9.645	7.38	2.264	0.5676	5	5	5.641	7.31
									vehicle vs. 10 mpk aldolazin	9.645	8.046	1.598	0.573	5	5	3.944	7.407
									2 mpk aldolazin vs. 10 mpk aldolazin	7.38	8.046	-0.6659	0.4789	5	5	1.966	7.994
									Row 3
									vehicle vs. 2 mpk aldolazin	5.11	3.853	1.257	0.3871	5	5	4.591	7.47
									vehicle vs. 10 mpk aldolazin	5.11	3.529	1.581	0.3608	5	5	6.198	6.616
									2 mpk aldolazin vs. 10 mpk aldolazin	3.853	3.529	0.3245	0.3005	5	5	1.527	7.638
	vehicle	2 mpk aldolazin	10 mpk aldolazin		Table Analyzed	oGTT insulin of obese rat AUC						Number of families	1
	634.3	506.2	518.9		Data sets analyzed	A-C						Number of comparisons per family	3
	694.7	475.6	493.2									Alpha	0.05
	695.7	464.7	526		ANOVA summary
	611.5	546.3	542.9		F	28.47						Tukey's multiple comparisons test	Mean Diff.	95.00% CI of diff.	Below threshold?	Summary	Adjusted P Value
	604.1	515.7	505.2		P value	<0.0001						vehicle vs. 2 mpk aldolazin	146.4	89.52 to 203.2	Yes	****	<0.0001	A-B
					P value summary	****						vehicle vs. 10 mpk aldolazin	130.8	73.98 to 187.7	Yes	***	0.0001	A-C
					Significant diff. among means (P < 0.05)?	Yes						2 mpk aldolazin vs. 10 mpk aldolazin	-15.54	-72.38 to 41.30	No	ns	0.7513	B-C
					R squared	0.8259
												Test details	Mean 1	Mean 2	Mean Diff.	SE of diff.	n1	n2	q	DF
					Brown-Forsythe test							vehicle vs. 2 mpk aldolazin	648.1	501.7	146.4	21.31	5	5	9.714	12
					F (DFn, DFd)	1.415 (2, 12)						vehicle vs. 10 mpk aldolazin	648.1	517.2	130.8	21.31	5	5	8.683	12
					P value	0.2808						2 mpk aldolazin vs. 10 mpk aldolazin	501.7	517.2	-15.54	21.31	5	5	1.031	12
					P value summary	ns
					Are SDs significantly different (P < 0.05)?	No
					Bartlett's test
					Bartlett's statistic (corrected)	2.319
					P value	0.3136
					P value summary	ns
					Are SDs significantly different (P < 0.05)?	No
					ANOVA table	SS	DF	MS	F (DFn, DFd)	P value
					Treatment (between columns)	64628	2	32314	F (2, 12) = 28.47	P<0.0001
					Residual (within columns)	13620	12	1135
					Total	78247	14
					Normality of Residuals
					Test name	Statistics	P value	Passed normality test (alpha=0.05)?	P value summary
					Anderson-Darling (A2*)	0.3236	0.4904	Yes	ns
					D'Agostino-Pearson omnibus (K2)	1.852	0.3962	Yes	ns
					Shapiro-Wilk (W)	0.9315	0.2876	Yes	ns
					Kolmogorov-Smirnov (distance)	0.1236	0.1	Yes	ns
					Data summary
					Number of treatments (columns)	3
					Number of values (total)	15

## Sheet: ED.5n
	obese mice PK
	Subject	Formulation	N_Samples	Dose	Rsq	Rsq_adjusted	Corr_XY	No_points_lambda_z	Lambda_z	Lambda_z_intercept	Lambda_z_lower	Lambda_z_upper	HL_Lambda_z	Span	Tlag	Tmax	Cmax	Cmax_D	Tlast	Clast	Clast_pred	AUClast	AUClast_D	AUCall	AUCINF_obs	AUCINF_D_obs	AUC_%Extrap_obs	Vz_F_obs	Cl_F_obs	AUCINF_pred	AUCINF_D_pred	AUC_%Extrap_pred	Vz_F_pred	Cl_F_pred	AUMClast	AUMCINF_obs	AUMC_%Extrap_obs	AUMCINF_pred	AUMC_%Extrap_pred	MRTlast	MRTINF_obs	MRTINF_pred
				mg/kg					1/h		h	h	h		h	h	umol/L	kg*umol/L/mg	h	umol/L	umol/L	h*umol/L	h*kg*umol/L/mg	h*umol/L	h*umol/L	h*kg*umol/L/mg	%	mg/(umol/L)/kg	mg/(h*umol/L)/kg	h*umol/L	h*kg*umol/L/mg	%	mg/(umol/L)/kg	mg/(h*umol/L)/kg	h*h*umol/L	h*h*umol/L	%	h*h*umol/L	%	h	h	h
	1	Solutol	7	2	0.909865	0.879819	-0.953868	5	0.170049	2.14519	1	12	4.07617	2.69861	0	0.5	11.0083	5.50413	12	0.900129	1.11027	45.7256	22.8628	45.7256	51.0189	25.5095	10.3753	0.230529	0.0392011	52.2547	26.1274	12.4948	0.225077	0.0382741	196.702	291.35	32.4862	313.447	37.2456	4.30178	5.71063	5.99844
	2	Solutol	7	2	0.757788	0.636682	-0.87051	4	0.210118	2.2881	2	12	3.29884	3.03137	0	1	7.94377	3.97189	12	0.511698	0.791896	45.9957	22.9978	45.9957	48.431	24.2155	5.02836	0.196536	0.0412959	49.7645	24.8822	7.57329	0.19127	0.0401893	207.648	248.461	16.4265	270.81	23.3235	4.5145	5.13021	5.44183
	3	Solutol	7	2	0.967313	0.956417	-0.983521	5	0.100381	1.8579	1	12	6.90514	1.59302	0	0.5	11.3565	5.67826	12	1.89312	1.92192	46.1793	23.0896	46.1793	65.0386	32.5193	28.9971	0.306342	0.030751	65.3255	32.6627	29.3089	0.304996	0.0306159	213.244	627.431	66.0132	633.733	66.3511	4.61774	9.64707	9.70116
	4	Solutol	7	2	0.983637	0.967273	-0.991785	3	0.24411	2.59392	4	12	2.83949	2.81741	0	1	8.03481	4.0174	12	0.664908	0.715055	41.5006	20.7503	41.5006	44.2245	22.1122	6.15905	0.18526	0.0452238	44.4299	22.2149	6.59294	0.184404	0.0450147	165.432	209.276	20.9503	212.582	22.1799	3.98624	4.73212	4.78467
	5	Solutol	7	2	0.73355	0.600325	-0.856475	4	0.131225	1.94145	2	12	5.28211	1.89318	0	1	9.03179	4.51589	12	1.93904	1.44302	41.6947	20.8474	41.6947	56.4711	28.2356	26.1663	0.269889	0.0354163	52.6912	26.3456	20.8697	0.28925	0.037957	170.651	460.572	62.948	386.408	55.8365	4.09287	8.15588	7.33344
													4.48035
													1.6412
	obese rat PK
	Formulation	Subjects	N_Samples	Dose	Rsq	Rsq_adjusted	Corr_XY	No_points_lambda_z	Lambda_z	Lambda_z_intercept	Lambda_z_lower	Lambda_z_upper	HL_Lambda_z	Span	Tlag	Tmax	Cmax	Cmax_D	Tlast	Clast	Clast_pred	AUClast	AUClast_D	AUCall	AUCINF_obs	AUCINF_D_obs	AUC_%Extrap_obs	Vz_F_obs	Cl_F_obs	AUCINF_pred	AUCINF_D_pred	AUC_%Extrap_pred	Vz_F_pred	Cl_F_pred	AUMClast	AUMCINF_obs	AUMC_%Extrap_obs	AUMCINF_pred	AUMC_%Extrap_pred	MRTlast	MRTINF_obs	MRTINF_pred
				mg/kg
	Formulation	1	7	2	0.934971	0.913295	-0.966939	5	0.260129	2.49496	1	12	2.66463	4.12816	0	0.5	11.0763	5.53817	12	0.393925	0.534409	45.1921	22.596	45.1921	46.7064	23.3532	3.24226	0.164613	0.0428207	47.2465	23.6232	4.34826	0.162731	0.0423312	168.9	192.894	12.4388	201.45	16.158	3.73738	4.12992	4.26382
	Formulation	2	7	2	0.880825	0.8411	-0.938523	5	0.205527	2.20697	1	12	3.37254	3.26164	0	0.5	7.26113	3.63057	12	0.967004	0.771552	41.5418	20.7709	41.5418	46.2468	23.1234	10.1737	0.210417	0.0432462	45.2958	22.6479	8.28779	0.214834	0.0441542	150.881	230.233	34.4661	214.195	29.5589	3.63203	4.97836	4.72879
	Formulation	3	7	2	0.998808	0.997616	-0.999404	3	0.206502	2.3774	4	12	3.35661	2.38336	0	1	7.58042	3.79021	12	0.889496	0.90427	43.111	21.5555	43.111	47.4184	23.7092	9.08389	0.204248	0.0421777	47.49	23.745	9.22086	0.20394	0.0421141	171.964	244.512	29.6706	245.717	30.0155	3.98886	5.15648	5.17408
	Formulation	4	7	2	0.971028	0.961371	-0.985408	5	0.182096	2.27748	1	12	3.80649	2.8898	0	0.5	8.11362	4.05681	12	0.970008	1.09672	46.5038	23.2519	46.5038	51.8307	25.9153	10.2775	0.211906	0.0385872	52.5265	26.2633	11.4661	0.209098	0.038076	194.799	287.975	32.3556	300.146	35.0987	4.18888	5.55607	5.71419
	Formulation	5	7	2	0.95338	0.93784	-0.976412	5	0.210477	2.43802	1	12	3.29322	3.34019	0	0.5	9.35487	4.67744	12	0.735188	0.916029	50.264	25.132	50.264	53.7569	26.8785	6.4977	0.176763	0.0372045	54.6161	27.3081	7.96863	0.173982	0.0366192	204.076	262.587	22.2825	276.98	26.3209	4.06009	4.88471	5.07139
													3.2987
													0.408881
