# Supplementary material for: The aldolase inhibitor aldometanib mimics glucose starvation to activate lysosomal AMPK
Source: Nat Metab. 2022 Oct 10;4(10):1369–401. doi: 10.1038/s42255-022-00640-7 (PMC9584815; doi:10.1038/s42255-022-00640-7)
Supplement: Source Data Extended Data Fig. 6 — Statistical source data. [file 42255_2022_640_MOESM24_ESM.xlsx]

## Sheet: ExData.6a
					vehicle	aldolazin
					128.044	49.625
					95.3438	48.6875
					92.1562	35.1688
					106.125	39.7188
					101.719	48.125
					78.3438	29.75
					118.688	25.4438
					140.613	42.375
	Table Analyzed	HFD liver TG rat long-term					Table Analyzed	HFD liver TG rat long-term					vehicle	aldolazin
												Number of values	8	8
	Column B	aldolazin					Column B	aldolazin
	vs.	vs.					vs.	vs.				Minimum	78.3438	25.4438
	Column A	vehicle					Column A	vehicle				25% Percentile	92.9531	31.1047
												Median	103.922	41.0469
	How big is the difference?						Unpaired t test with Welch's correction					75% Percentile	125.705	48.5469
	Mean of column A	107.629					P value	<0.0001				Maximum	140.613	49.625
	Mean of column B	39.8617					P value summary	****
	Difference between means (B - A) ± SEM	-67.76725 ± 7.896787					Significantly different (P < 0.01)?	Yes				Mean	107.629	39.8617
	99% confidence interval	-91.27474 to -44.25976					One- or two-tailed P value?	Two-tailed				Std. Deviation	20.3966	9.10246
	R squared (eta squared)	0.840263					Welch-corrected t, df	t=8.581624, df=9.681877				Std. Error of Mean	7.21127	3.21821
	F test to compare variances						How big is the difference?					Lower 95% CI	82.3933	28.5997
	F, DFn, Dfd	5.021063, 7, 7					Mean of column A	107.629				Upper 95% CI	132.865	51.1238
	P value	0.0493					Mean of column B	39.8617
	P value summary	*					Difference between means (B - A) ± SEM	-67.76725 ± 7.896787
	Significantly different (P < 0.01)?	No					99% confidence interval	-92.97970 to -42.55480
							R squared (eta squared)	0.883807
	Model comparison	SS	DF	Probability it is correct
	Null H. Population means identical	21861.7	15	0.0001974153%			F test to compare variances
	Alternative H: Distinct population means	3492.12	14	99.9998%			F, DFn, Dfd	5.021063, 7, 7
	Ratio of probabilities			0			P value	0.0493
	Difference in AICc			26.2707			P value summary	*
							Significantly different (P < 0.01)?	No
	Normality of Residuals
	Test name	Statistics	P value	Passed normality test (alpha=0.01)?	P value summary		Model comparison	SS	DF	Probability it is correct
	Anderson-Darling (A2*)	0.175413	0.9074	Yes	ns		Null H. Population means identical	21861.7	15	0.0001974153%
	D'Agostino-Pearson omnibus (K2)	0.673366	0.7141	Yes	ns		Alternative H: Distinct population means	3492.12	14	99.9998%
	Shapiro-Wilk (W)	0.983715	0.9862	Yes	ns		Ratio of probabilities			0
	Kolmogorov-Smirnov (distance)	0.109297	0.1	Yes	ns		Difference in AICc			26.2707
	Data analyzed						Data analyzed
	Sample size, column A	8					Sample size, column A	8
	Sample size, column B	8					Sample size, column B	8

## Sheet: ExData.6c
					vehicle	aldolazin
					265.837	87.3596
					236.963	92.1126
					374.413	92.8666
					265.837	89.4236
					293.006	92.7838
					340.425	88.6717
					167.438	74.886
					292.438	61.7262
	Table Analyzed	Db liver TAG					Table Analyzed	Db liver TG						vehicle	aldolazin
													Number of values	8	8
	Column B	aldolazin					Column B	aldolazin
	vs.	vs.					vs.	vs.					Minimum	167.438	61.7262
	Column A	vehicle					Column A	vehicle					25% Percentile	244.181	78.0044
													Median	279.137	89.0476
	How big is the difference?						Unpaired t test with Welch's correction						75% Percentile	328.57	92.616
	Mean of column A	279.545					P value	<0.0001					Maximum	374.413	92.8666
	Mean of column B	84.9788					P value summary	****
	Difference between means (B - A) ± SEM	-194.5658 ± 22.62522					Significantly different (P < 0.01)?	Yes					Mean	279.545	84.9788
	99% confidence interval	-261.9175 to -127.2141					One- or two-tailed P value?	Two-tailed					Std. Deviation	63.0315	11.0559
	R squared (eta squared)	0.840821					Welch-corrected t, df	t=8.599510, df=7.430321					Std. Error of Mean	22.285	3.90886
	F test to compare variances						How big is the difference?						Lower 95% CI	201.559	71.2998
	F, DFn, Dfd	32.50309, 7, 7					Mean of column A	279.545					Upper 95% CI	357.531	98.6578
	P value	0.0002					Mean of column B	84.9788
	P value summary	***					Difference between means (B - A) ± SEM	-194.5658 ± 22.62522
	Significantly different (P < 0.01)?	Yes					99% confidence interval	-272.2045 to -116.9271
							R squared (eta squared)	0.908698
	Model comparison	SS	DF	Probability it is correct
	Null H. Population means identical	180090	15	0.0001919642%			F test to compare variances
	Alternative H: Distinct population means	28666.4	14	99.99981%			F, DFn, Dfd	32.50309, 7, 7
	Ratio of probabilities			0			P value	0.0002
	Difference in AICc			26.3267			P value summary	***
							Significantly different (P < 0.01)?	Yes
	Normality of Residuals
	Test name	Statistics	P value	Passed normality test (alpha=0.01)?	P value summary		Model comparison	SS	DF	Probability it is correct
	Anderson-Darling (A2*)	1.01621	0.0082	No	**		Null H. Population means identical	180090	15	0.0001919642%
	D'Agostino-Pearson omnibus (K2)	5.26242	0.072	Yes	ns		Alternative H: Distinct population means	28666.4	14	99.99981%
	Shapiro-Wilk (W)	0.874657	0.0321	Yes	*		Ratio of probabilities			0
	Kolmogorov-Smirnov (distance)	0.254065	0.0069	No	**		Difference in AICc			26.3267
	Data analyzed						Data analyzed
	Sample size, column A	8					Sample size, column A	8
	Sample size, column B	8					Sample size, column B	8

## Sheet: ExData.6e
	time/min	vehicle													2 mpk aldolazin
	0	12.5	18	15.5	18.3	10	10	31.5	18.8	9					12.4	11.2	10.9	13.3	12.1	10.9	12.9	9.6	12.4
	20	22.5	26	26.6	23.6	16.1	20	33.3	27.6	15.7					17.5	17.7	15.3	17	15.7	17.7	17.8	11.9	16.3
	40	19.8	26.8	29.3	20.2	20.6	25.3	33.3	31.7	17.8					21.1	17.6	19.8	20.5	19	18.6	18.3	19	17.9
	60	20.5	30	26.9	30.4	19.7	25.6	33.3	33	22.4					18.7	20.8	19	14.3	18.5	20.3	17	17.8	20.5
	90	24.4	33.3	27.6	29.3	20.1	25.5	33.3	33.3	20.2					15.7	19.3	15.2	9.7	17.7	23.8	12.2	15.3	20.9
	120	17.7	25.9	20.6	26.5	15.6	23.2	33.3	31.5	17.4					10.2	14.9	11	6.9	9	16.4	9.7	14.9	18.5
	Table Analyzed	oGTT of obese rat long-term								Compare each cell mean with the other cell mean in that row
	Two-way RM ANOVA	Matching: Stacked								Number of families	1
	Assume sphericity?	No								Number of comparisons per family	6
	Alpha	0.05								Alpha	0.05
	Source of Variation	% of total variation	P value	P value summary	Significant?	Geisser-Greenhouse's epsilon				Šídák's multiple comparisons test	Mean Diff.	95.00% CI of diff.	Below threshold?	Summary	Adjusted P Value
	Time x Column Factor	3.412	0.0002	***	Yes
	Time	20.99	<0.0001	****	Yes	0.5259				vehicle - 2 mpk aldolazin
	Column Factor	34.49	0.0007	***	Yes					Row 1	4.211	-3.843 to 12.27	No	ns	0.5048
	Subject	31.25	<0.0001	****	Yes					Row 2	7.167	0.6202 to 13.71	Yes	*	0.0301
										Row 3	5.889	-0.6369 to 12.41	No	ns	0.0828
	ANOVA table	SS	DF	MS	F (DFn, DFd)	P value				Row 4	8.322	2.321 to 14.32	Yes	**	0.0063
	Time x Column Factor	167.5	5	33.51	F (5, 80) = 5.542	P=0.0002				Row 5	10.8	3.910 to 17.69	Yes	**	0.0015
	Time	1031	5	206.2	F (2.630, 42.08) = 34.10	P<0.0001				Row 6	11.13	3.531 to 18.74	Yes	**	0.0033
	Column Factor	1694	1	1694	F (1, 16) = 17.66	P=0.0007
	Subject	1535	16	95.92	F (16, 80) = 15.86	P<0.0001
	Residual	483.7	80	6.046						Test details	Mean 1	Mean 2	Mean Diff.	SE of diff.	N1	N2	t	DF
	Difference between column means									vehicle - 2 mpk aldolazin
	Mean of vehicle	23.71								Row 1	15.96	11.74	4.211	2.363	9	9	1.782	8.452
	Mean of 2 mpk aldolazin	15.79								Row 2	23.49	16.32	7.167	1.994	9	9	3.593	9.768
	Difference between means	7.92								Row 3	24.98	19.09	5.889	1.929	9	9	3.053	8.687
	SE of difference	1.885								Row 4	26.87	18.54	8.322	1.856	9	9	4.485	10.41
	95% CI of difference	3.925 to 11.92								Row 5	27.44	16.64	10.8	2.285	9	9	4.726	15.38
										Row 6	23.52	12.39	11.13	2.467	9	9	4.513	13.36
	Data summary
	Number of columns (Column Factor)	2
	Number of rows (Time)	6
	Number of subjects (Subject)	18
	Number of missing values	0
		vehicle	2 mpk aldolazin		Table Analyzed	oGTT of obese rat long-term for AUC					Table Analyzed	oGTT of obese rat long-term for AUC			vehicle	2 mpk aldolazin
		2481	1988											Number of values	9	9
		3374	2141		Column B	2 mpk aldolazin					Column B	2 mpk aldolazin
		3083	1907		vs.	vs.					vs.	vs.		Minimum	2164	1635
		3096	1635		Column A	vehicle					Column A	vehicle		25% Percentile	2334	1815
		2164	1944											Median	3083	1944
		2759	2303		How big is the difference?						Unpaired t test with Welch's correction			75% Percentile	3523	2183
		3978	1788		Mean of column A	2977					P value	0.0013		Maximum	3978	2303
		3671	1842		Mean of column B	1975					P value summary	**
		2187	2225		Difference between means (B - A) ± SEM	-1002 ± 224.1					Significantly different (P < 0.05)?	Yes		Mean	2977	1975
					95% confidence interval	-1477 to -527.1					One- or two-tailed P value?	Two-tailed		Std. Deviation	636.9	215.5
					R squared (eta squared)	0.5555					Welch-corrected t, df	t=4.472, df=9.809		Std. Error of Mean	212.3	71.85
					F test to compare variances						How big is the difference?			Lower 95% CI	2487	1809
					F, DFn, Dfd	8.732, 8, 8					Mean of column A	2977		Upper 95% CI	3467	2140
					P value	0.006					Mean of column B	1975
					P value summary	**					Difference between means (B - A) ± SEM	-1002 ± 224.1
					Significantly different (P < 0.05)?	Yes					95% confidence interval	-1503 to -501.5
											R squared (eta squared)	0.6709
					Normality of Residuals
					Test name	Statistics	P value	Passed normality test (alpha=0.05)?	P value summary		F test to compare variances
					Anderson-Darling (A2*)	0.1995	0.8631	Yes	ns		F, DFn, Dfd	8.732, 8, 8
					D'Agostino-Pearson omnibus (K2)	0.5154	0.7728	Yes	ns		P value	0.006
					Shapiro-Wilk (W)	0.9766	0.9089	Yes	ns		P value summary	**
					Kolmogorov-Smirnov (distance)	0.09602	0.1	Yes	ns		Significantly different (P < 0.05)?	Yes
					Data analyzed						Data analyzed
					Sample size, column A	9					Sample size, column A	9
					Sample size, column B	9					Sample size, column B	9

## Sheet: ExData.6f
			time/min	vehicle													2 mpk aldolazin
			0	3.8	4	3.8	5.8	7.3	8.1	4.5	5.6	5.2					3.8	3	3.4	2.5	6	4.5	2.3	2.9
			40	14	10.5	8.8	12.9	12	14.1	12	12.7	12.4					5.9	11.3	6.8	10.5	8.4	8	9.4	8.4
			120	3.7	5.6	7.6	5.5	5.8	5	7.2	6.7	8					3.8	4.5	3.4	6	3.7	5.7	4.3	5.2
	Table Analyzed	oGTT insulin of obese rat long-term							Compare each cell mean with the other cell mean in that row
	Two-way RM ANOVA	Matching: Stacked							Number of families	1
	Assume sphericity?	No							Number of comparisons per family	3
	Alpha	0.05							Alpha	0.05
	Source of Variation	% of total variation	P value	P value summary	Significant?	Geisser-Greenhouse's epsilon			Šídák's multiple comparisons test	Mean Diff.	95.00% CI of diff.	Below threshold?	Summary	Adjusted P Value
	Time x Column Factor	1.954	0.1194	ns	No
	Time	65.56	<0.0001	****	Yes	0.9854			vehicle - 2 mpk aldolazin
	Column Factor	12.8	<0.0001	****	Yes				Row 1	1.794	-0.008044 to 3.597	No	ns	0.0512
	Subject	5.319	0.6411	ns	No				Row 2	3.568	1.295 to 5.841	Yes	**	0.0023
									Row 3	1.547	0.004837 to 3.090	Yes	*	0.0492
	ANOVA table	SS	DF	MS	F (DFn, DFd)	P value
	Time x Column Factor	10.29	2	5.146	F (2, 30) = 2.283	P=0.1194
	Time	345.3	2	172.6	F (1.971, 29.56) = 76.58	P<0.0001			Test details	Mean 1	Mean 2	Mean Diff.	SE of diff.	N1	N2	t	DF
	Column Factor	67.4	1	67.4	F (1, 15) = 36.09	P<0.0001
	Subject	28.01	15	1.868	F (15, 30) = 0.8285	P=0.6411			vehicle - 2 mpk aldolazin
	Residual	67.63	30	2.254					Row 1	5.344	3.55	1.794	0.6703	9	8	2.677	14.83
									Row 2	12.16	8.588	3.568	0.8423	9	8	4.236	14.42
	Difference between column means								Row 3	6.122	4.575	1.547	0.571	9	8	2.71	14.31
	Mean of vehicle	7.874
	Mean of 2 mpk aldolazin	5.571
	Difference between means	2.303
	SE of difference	0.3834
	95% CI of difference	1.486 to 3.120
	Data summary
	Number of columns (Column Factor)	2
	Number of rows (Time)	3
	Number of subjects (Subject)	17
	Number of missing values	0
		vehicle	2 mpk aldolazin		Table Analyzed	insulin of obese rat long-term for AUC						vehicle	2 mpk aldolazin
		1064	582								Number of values	9	8
		934	918		Column B	2 mpk aldolazin
		908	612		vs.	vs.					Minimum	908	582
		1110	920		Column A	vehicle					25% Percentile	999	651.5
		1098	772								Median	1098	777
		1208	798		Unpaired t test						75% Percentile	1155	888
		1098	782		P value	<0.0001					Maximum	1208	920
		1142	770		P value summary	****
		1168			Significantly different (P < 0.05)?	Yes					Mean	1081	769.3
					One- or two-tailed P value?	Two-tailed					Std. Deviation	100.4	122.8
					t, df	t=5.759, df=15					Std. Error of Mean	33.47	43.43
					How big is the difference?						Lower 95% CI	1004	666.5
					Mean of column A	1081					Upper 95% CI	1158	872
					Mean of column B	769.3
					Difference between means (B - A) ± SEM	-311.9 ± 54.15
					95% confidence interval	-427.3 to -196.4
					R squared (eta squared)	0.6886
					F test to compare variances
					F, DFn, Dfd	1.497, 7, 8
					P value	0.5823
					P value summary	ns
					Significantly different (P < 0.05)?	No
					Normality of Residuals
					Test name	Statistics	P value	Passed normality test (alpha=0.05)?	P value summary
					Anderson-Darling (A2*)	0.7364	0.0443	No	*
					D'Agostino-Pearson omnibus (K2)	1.191	0.5513	Yes	ns
					Shapiro-Wilk (W)	0.8975	0.0617	Yes	ns
					Kolmogorov-Smirnov (distance)	0.2087	0.0476	No	*
					Data analyzed
					Sample size, column A	9
					Sample size, column B	8

## Sheet: ExData.6g
				time/min	vehicle													2 mpk aldolazin
				0	16.5	16.3	16.7	15.5	15.8	14.2								13.2	12.7	12.3	11.4	12.3	12.7
				30	12.2	13.8	12.3	13.5	14.8	12.3								8	7.5	6.9	6.7	8.7	7.3
				60	10.8	11.2	10.7	10.2	9.2	8.2								6.4	5.5	5.5	5.2	5.1	6.1
				120	6.6	7.9	6	8.7	9.6	7.3								3.7	3.5	4.3	4.2	3.6	4.5
	Table Analyzed	ITT of obese rat long-term								Compare each cell mean with the other cell mean in that row
	Two-way RM ANOVA	Matching: Stacked								Number of families	1
	Assume sphericity?	No								Number of comparisons per family	4
	Alpha	0.05								Alpha	0.05
	Source of Variation	% of total variation	P value	P value summary	Significant?	Geisser-Greenhouse's epsilon				Šídák's multiple comparisons test	Mean Diff.	95.00% CI of diff.	Below threshold?	Summary	Adjusted P Value
	Time x Column Factor	1.221	0.0113	*	Yes
	Time	63.78	<0.0001	****	Yes	0.5072				vehicle - 2 mpk aldolazin
	Column Factor	30.58	<0.0001	****	Yes					Row 1	3.4	1.998 to 4.802	Yes	***	0.0002
	Subject	1.634	0.1126	ns	No					Row 2	5.633	3.996 to 7.271	Yes	****	<0.0001
										Row 3	4.417	2.720 to 6.113	Yes	***	0.0002
	ANOVA table	SS	DF	MS	F (DFn, DFd)	P value				Row 4	3.717	1.711 to 5.722	Yes	**	0.0026
	Time x Column Factor	8.824	3	2.941	F (3, 30) = 4.384	P=0.0113
	Time	461	3	153.7	F (1.522, 15.22) = 229.0	P<0.0001
	Column Factor	221	1	221	F (1, 10) = 187.1	P<0.0001				Test details	Mean 1	Mean 2	Mean Diff.	SE of diff.	N1	N2	t	DF
	Subject	11.81	10	1.181	F (10, 30) = 1.760	P=0.1126
	Residual	20.13	30	0.671						vehicle - 2 mpk aldolazin
										Row 1	15.83	12.43	3.4	0.4482	6	6	7.586	8.67
	Difference between column means									Row 2	13.15	7.517	5.633	0.5274	6	6	10.68	8.931
	Mean of vehicle	11.68								Row 3	10.05	5.633	4.417	0.5095	6	6	8.668	6.948
	Mean of 2 mpk aldolazin	7.388								Row 4	7.683	3.967	3.717	0.571	6	6	6.509	5.971
	Difference between means	4.292
	SE of difference	0.3137
	95% CI of difference	3.593 to 4.991
	Data summary
	Number of columns (Column Factor)	2
	Number of rows (Time)	4
	Number of subjects (Subject)	12
	Number of missing values	0
	vehicle	2 mpk aldolazin		Table Analyzed	ITT of obese rat long-term for AUC						vehicle	2 mpk aldolazin
	1298	837								Number of values	6	6
	1400	768		Column B	2 mpk aldolazin
	1281	768		vs.	vs.					Minimum	1170	732
	1358	732		Column A	vehicle					25% Percentile	1253	759
	1383	783								Median	1328	775.5
	1170	819		Unpaired t test						75% Percentile	1387	823.5
				P value	<0.0001					Maximum	1400	837
				P value summary	****
				Significantly different (P < 0.05)?	Yes					Mean	1315	784.5
				One- or two-tailed P value?	Two-tailed					Std. Deviation	85.05	38.08
				t, df	t=13.94, df=10					Std. Error of Mean	34.72	15.55
				How big is the difference?						Lower 95% CI	1226	744.5
				Mean of column A	1315					Upper 95% CI	1404	824.5
				Mean of column B	784.5
				Difference between means (B - A) ± SEM	-530.5 ± 38.04
				95% confidence interval	-615.3 to -445.7
				R squared (eta squared)	0.9511
				F test to compare variances
				F, DFn, Dfd	4.989, 5, 5
				P value	0.1024
				P value summary	ns
				Significantly different (P < 0.05)?	No
				Normality of Residuals
				Test name	Statistics	P value	Passed normality test (alpha=0.05)?	P value summary
				Anderson-Darling (A2*)	0.3494	0.4106	Yes	ns
				D'Agostino-Pearson omnibus (K2)	3.492	0.1745	Yes	ns
				Shapiro-Wilk (W)	0.9303	0.3831	Yes	ns
				Kolmogorov-Smirnov (distance)	0.1434	0.1	Yes	ns
				Data analyzed
				Sample size, column A	6
				Sample size, column B	6

## Sheet: ExData.6h
			Time/min	vehicle													aldolazin
			0	12.5	21	21.3	22	27.9									18.9	21	19.6	23.4	20.1
			20	23.2	33	33.3	28.3	30.9									30.4	27.2	28.2	30.5	28.9
			40	26.8	33.3	33.3	26.7	27.5									29.3	30	25.3	27	27.8
			60	26	33.3	33.3	27.5	24.5									27	25.4	21.1	23.1	23
			90	25	33.3	33.3	26.4	23.4									22.6	23.5	23.2	20.8	22.1
	Table Analyzed	ipGTT of db mice long term							Compare each cell mean with the other cell mean in that row
	Two-way RM ANOVA	Matching: Stacked							Number of families	1
	Assume sphericity?	Yes							Number of comparisons per family	5
	Alpha	0.05							Alpha	0.05
	Source of Variation	% of total variation	P value	P value summary	Significant?				Šídák's multiple comparisons test	Mean Diff.	95.00% CI of diff.	Below threshold?	Summary	Adjusted P Value
	Time x Column Factor	5.995	0.0579	ns	No
	Time	43.28	<0.0001	****	Yes				vehicle - aldolazin
	Column Factor	8.481	0.1274	ns	No				Row 1	0.34	-5.413 to 6.093	No	ns	>0.9999
	Subject	23.46	0.0004	***	Yes				Row 2	0.7	-5.053 to 6.453	No	ns	0.9989
									Row 3	1.64	-4.113 to 7.393	No	ns	0.9481
	ANOVA table	SS	DF	MS	F (DFn, DFd)	P value			Row 4	5	-0.7532 to 10.75	No	ns	0.1151
	Time x Column Factor	64.61	4	16.15	F (4, 32) = 2.553	P=0.0579			Row 5	5.84	0.08681 to 11.59	Yes	*	0.0452
	Time	466.4	4	116.6	F (4, 32) = 18.43	P<0.0001
	Column Factor	91.4	1	91.4	F (1, 8) = 2.892	P=0.1274
	Subject	252.8	8	31.6	F (8, 32) = 4.996	P=0.0004			Test details	Mean 1	Mean 2	Mean Diff.	SE of diff.	N1	N2	t	DF
	Residual	202.4	32	6.326
									vehicle - aldolazin
	Difference between column means								Row 1	20.94	20.6	0.34	2.134	5	5	0.1594	40
	Mean of vehicle	27.48							Row 2	29.74	29.04	0.7	2.134	5	5	0.3281	40
	Mean of aldolazin	24.78							Row 3	29.52	27.88	1.64	2.134	5	5	0.7686	40
	Difference between means	2.704							Row 4	28.92	23.92	5	2.134	5	5	2.343	40
	SE of difference	1.59							Row 5	28.28	22.44	5.84	2.134	5	5	2.737	40
	95% CI of difference	-0.9627 to 6.371
	Data summary
	Number of columns (Column Factor)	2
	Number of rows (Time)	5
	Number of subjects (Subject)	10
	Number of missing values	0
	vehicle	2 mpk aldolazin		Table Analyzed	ipGTT of db mice long term for AUC					Table Analyzed	ipGTT of db mice long term for AUC statistics			vehicle	2 mpk aldolazin
	2150	2397											Number of values	5	5
	2868	2342		Column B	2 mpk aldolazin					Column B	2 mpk aldolazin
	2877	2142		vs.	vs.					vs.	vs.		Minimum	2150	2142
	2404	2274		Column A	vehicle					Column A	vehicle		25% Percentile	2277	2192
	2411	2242											Median	2411	2274
				How big is the difference?						Unpaired t test with Welch's correction			75% Percentile	2873	2370
				Mean of column A	2542					P value	0.1424		Maximum	2877	2397
				Mean of column B	2279					P value summary	ns
				Difference between means (B - A) ± SEM	-262.6 ± 149.4					Significantly different (P < 0.05)?	No		Mean	2542	2279
				95% confidence interval	-607.1 to 81.92					One- or two-tailed P value?	Two-tailed		Std. Deviation	319.5	97.54
				R squared (eta squared)	0.2786					Welch-corrected t, df	t=1.758, df=4.739		Std. Error of Mean	142.9	43.62
				F test to compare variances						How big is the difference?			Lower 95% CI	2145	2158
				F, DFn, Dfd	10.73, 4, 4					Mean of column A	2542		Upper 95% CI	2939	2401
				P value	0.0411					Mean of column B	2279
				P value summary	*					Difference between means (B - A) ± SEM	-262.6 ± 149.4
				Significantly different (P < 0.05)?	Yes					95% confidence interval	-653.1 to 127.9
										R squared (eta squared)	0.3946
				Normality of Residuals
				Test name	Statistics	P value	Passed normality test (alpha=0.05)?	P value summary		F test to compare variances
				Anderson-Darling (A2*)	0.2956	0.5241	Yes	ns		F, DFn, Dfd	10.73, 4, 4
				D'Agostino-Pearson omnibus (K2)	0.04917	0.9757	Yes	ns		P value	0.0411
				Shapiro-Wilk (W)	0.9448	0.6075	Yes	ns		P value summary	*
				Kolmogorov-Smirnov (distance)	0.1678	0.1	Yes	ns		Significantly different (P < 0.05)?	Yes
				Data analyzed						Data analyzed
				Sample size, column A	5					Sample size, column A	5
				Sample size, column B	5					Sample size, column B	5

## Sheet: ExData.6i
							Time/min	WT vehicle						WT aldolazin
							0	3.3	4.1	4.6	5.3			1.4	0.9	1.1	1.2
							20	5.5	5.6	4.8	5			3.4	2.7	2.1	1.9
							90	5.6	5	4.5	5.3			2.7	2.2	1.8	1.4
		Table Analyzed	insulin of db mice							Compare each cell mean with the other cell mean in that row
		Two-way RM ANOVA	Matching: Stacked							Number of families	1
		Assume sphericity?	No							Number of comparisons per family	3
		Alpha	0.05							Alpha	0.05
		Source of Variation	% of total variation	P value	P value summary	Significant?	Geisser-Greenhouse's epsilon			Šídák's multiple comparisons test	Mean Diff.	95.00% CI of diff.	Below threshold?	Summary	Adjusted P Value
		Time x Column Factor	0.3869	0.6542	ns	No
		Time	8.522	0.0149	*	Yes	0.5862			WT vehicle - WT aldolazin
		Column Factor	82.36	<0.0001	****	Yes				Row 1	3.175	1.262 to 5.088	Yes	*	0.0106
		Subject	3.45	0.3256	ns	No				Row 2	2.7	1.303 to 4.097	Yes	**	0.0034
										Row 3	3.075	1.872 to 4.278	Yes	***	0.0005
		ANOVA table	SS	DF	MS	F (DFn, DFd)	P value
		Time x Column Factor	0.2508	2	0.1254	F (2, 12) = 0.4396	P=0.6542
		Time	5.526	2	2.763	F (1.172, 7.034) = 9.685	P=0.0149			Test details	Mean 1	Mean 2	Mean Diff.	SE of diff.	N1	N2	t	DF
		Column Factor	53.4	1	53.4	F (1, 6) = 143.3	P<0.0001
		Subject	2.237	6	0.3728	F (6, 12) = 1.307	P=0.3256			WT vehicle - WT aldolazin
		Residual	3.423	12	0.2853					Row 1	4.325	1.15	3.175	0.4337	4	4	7.32	3.365
										Row 2	5.225	2.525	2.7	0.3889	4	4	6.943	4.774
		Difference between column means								Row 3	5.1	2.025	3.075	0.3637	4	4	8.454	5.834
		Mean of WT vehicle	4.883
		Mean of WT aldolazin	1.9
		Difference between means	2.983
		SE of difference	0.2493
		95% CI of difference	2.373 to 3.593
		Data summary
		Number of columns (Column Factor)	2
		Number of rows (Time)	3
		Number of subjects (Subject)	8
		Number of missing values	0
		vehicle	2 mpk aldolazin		Table Analyzed	insulin of db mice for AUC						vehicle	2 mpk aldolazin
		476.5	261.5								Number of values	4	4
		468	207.5		Column B	2 mpk aldolazin
		419.5	168.5		vs.	vs.					Minimum	419.5	146.5
		463.5	146.5		Column A	vehicle					25% Percentile	430.5	152
											Median	465.8	188
					Unpaired t test						75% Percentile	474.4	248
					P value	<0.0001					Maximum	476.5	261.5
					P value summary	****
					Significantly different (P < 0.05)?	Yes					Mean	456.9	196
					One- or two-tailed P value?	Two-tailed					Std. Deviation	25.49	50.43
					t, df	t=9.234, df=6					Std. Error of Mean	12.75	25.21
					How big is the difference?						Lower 95% CI	416.3	115.8
					Mean of column A	456.9					Upper 95% CI	497.4	276.2
					Mean of column B	196
					Difference between means (B - A) ± SEM	-260.9 ± 28.25
					95% confidence interval	-330.0 to -191.7
					R squared (eta squared)	0.9343
					F test to compare variances
					F, DFn, Dfd	3.913, 3, 3
					P value	0.292
					P value summary	ns
					Significantly different (P < 0.05)?	No
					Normality of Residuals
					Test name	Statistics	P value	Passed normality test (alpha=0.05)?	P value summary
					Anderson-Darling (A2*)	0.3263	0.4292	Yes	ns
					D'Agostino-Pearson omnibus (K2)	0.2927	0.8639	Yes	ns
					Shapiro-Wilk (W)	0.9362	0.5736	Yes	ns
					Kolmogorov-Smirnov (distance)	0.1961	0.1	Yes	ns
					Data analyzed
					Sample size, column A	4
					Sample size, column B	4

## Sheet: ExData.6j
					Time/min	vehicle													aldolazin
					0	25.3	29.4	19.2	23	24.2	24.9								28.4	17.9	17.2	20	20.9	18.1
					15	25.7	28.8	23.4	18.7	24.1	24.6								19.6	17.2	20.4	24.1	20.3	17.1
					30	23.4	20.6	20.3	18.6	19.7	21.2								15.2	16.1	16.6	19.7	17.7	14.8
					60	19.1	21.2	16.2	19.2	17.2	19.8								13.7	16.7	14	15.5	16.2	14.2
		Table Analyzed	ITT of db mice							Compare each cell mean with the other cell mean in that row
		Two-way RM ANOVA	Matching: Stacked							Number of families	1
		Assume sphericity?	No							Number of comparisons per family	4
		Alpha	0.05							Alpha	0.05
		Source of Variation	% of total variation	P value	P value summary	Significant?	Geisser-Greenhouse's epsilon			Šídák's multiple comparisons test	Mean Diff.	95.00% CI of diff.	Below threshold?	Summary	Adjusted P Value
		Time x Column Factor	0.1105	0.9838	ns	No
		Time	34.55	<0.0001	****	Yes	0.652			vehicle - aldolazin
		Column Factor	26.5	0.0032	**	Yes				Row 1	3.917	-2.719 to 10.55	No	ns	0.3517
		Subject	17.83	0.0233	*	Yes				Row 2	4.433	-0.8057 to 9.672	No	ns	0.1073
										Row 3	3.95	0.9502 to 6.950	Yes	*	0.0103
		ANOVA table	SS	DF	MS	F (DFn, DFd)	P value			Row 4	3.733	0.9426 to 6.524	Yes	*	0.01
		Time x Column Factor	0.8042	3	0.2681	F (3, 30) = 0.05264	P=0.9838
		Time	251.4	3	83.79	F (1.956, 19.56) = 16.45	P<0.0001
		Column Factor	192.8	1	192.8	F (1, 10) = 14.87	P=0.0032			Test details	Mean 1	Mean 2	Mean Diff.	SE of diff.	N1	N2	t	DF
		Subject	129.7	10	12.97	F (10, 30) = 2.547	P=0.0233
		Residual	152.8	30	5.092					vehicle - aldolazin
										Row 1	24.33	20.42	3.917	2.17	6	6	1.805	9.537
		Difference between column means								Row 2	24.22	19.78	4.433	1.709	6	6	2.594	9.443
		Mean of vehicle	21.99							Row 3	20.63	16.68	3.95	0.9886	6	6	3.995	9.887
		Mean of aldolazin	17.98							Row 4	18.78	15.05	3.733	0.8986	6	6	4.155	8.919
		Difference between means	4.008
		SE of difference	1.04
		95% CI of difference	1.692 to 6.325
		Data summary
		Number of columns (Column Factor)	2
		Number of rows (Time)	4
		Number of subjects (Subject)	12
		Number of missing values	0
	vehicle	2 mpk aldolazin		Table Analyzed	ITT of db mice for AUC						vehicle	2 mpk aldolazin
	1388	1055								Number of values	6	6
	1434	1005		Column B	2 mpk aldolazin
	1195	1019		vs.	vs.					Minimum	1160	938.3
	1160	1187		Column A	vehicle					25% Percentile	1186	988.3
	1244	1103								Median	1287	1037
	1330	938.3		Unpaired t test						75% Percentile	1400	1124
				P value	0.0017					Maximum	1434	1187
				P value summary	**
				Significantly different (P < 0.05)?	Yes					Mean	1292	1051
				One- or two-tailed P value?	Two-tailed					Std. Deviation	109.5	86.09
				t, df	t=4.231, df=10					Std. Error of Mean	44.71	35.15
				How big is the difference?						Lower 95% CI	1177	960.9
				Mean of column A	1292					Upper 95% CI	1407	1142
				Mean of column B	1051
				Difference between means (B - A) ± SEM	-240.6 ± 56.87
				95% confidence interval	-367.3 to -113.9
				R squared (eta squared)	0.6416
				F test to compare variances
				F, DFn, Dfd	1.618, 5, 5
				P value	0.6103
				P value summary	ns
				Significantly different (P < 0.05)?	No
				Normality of Residuals
				Test name	Statistics	P value	Passed normality test (alpha=0.05)?	P value summary
				Anderson-Darling (A2*)	0.2407	0.713	Yes	ns
				D'Agostino-Pearson omnibus (K2)	1.373	0.5033	Yes	ns
				Shapiro-Wilk (W)	0.9444	0.5569	Yes	ns
				Kolmogorov-Smirnov (distance)	0.1342	0.1	Yes	ns
				Data analyzed
				Sample size, column A	6
				Sample size, column B	6

## Sheet: ExData.6l
						vehicle	2 mpk aldolazin
						0.029593	0.030994
						0.079362	0.018103
						0.025444	0.029334
						0.029378	0.031843
	Table Analyzed	HFD mice liver AMP level						Table Analyzed	HFD mice liver AMP level					vehicle	2 mpk aldolazin
													Number of values	4	4
	Column B	2 mpk aldolazin						Column B	2 mpk aldolazin
	vs.	vs.						vs.	vs.				Minimum	0.025444	0.018103
	Column A	vehicle						Column A	vehicle				25% Percentile	0.0264275	0.0209107
													Median	0.0294855	0.030164
	How big is the difference?							Unpaired t test with Welch's correction					75% Percentile	0.0669198	0.0316307
	Mean of column A	0.0409443						P value	0.3791				Maximum	0.079362	0.031843
	Mean of column B	0.0275685						P value summary	ns
	Difference between means (B - A) ± SEM	-0.01337575 ± 0.01323357						Significantly different (P < 0.01)?	No				Mean	0.0409443	0.0275685
	99% confidence interval	-0.06243826 to 0.03568676						One- or two-tailed P value?	Two-tailed				Std. Deviation	0.0256828	0.00639578
	R squared (eta squared)	0.145494						Welch-corrected t, df	t=1.010744, df=3.370671				Std. Error of Mean	0.0128414	0.00319789
	F test to compare variances							How big is the difference?					Lower 95% CI	-0.034061	0.00888991
	F, DFn, Dfd	16.12485, 3, 3						Mean of column A	0.0409443				Upper 95% CI	0.115949	0.0462471
	P value	0.0471						Mean of column B	0.0275685
	P value summary	*						Difference between means (B - A) ± SEM	-0.01337575 ± 0.01323357
	Significantly different (P < 0.01)?	No						99% confidence interval	-0.08281755 to 0.05606605
								R squared (eta squared)	0.232591
	Model comparison	SS	DF	Probability it is correct
	Null H. Population means identical	0.00245935	7	89.76215%				F test to compare variances
	Alternative H: Distinct population means	0.00210153	6	10.23785%				F, DFn, Dfd	16.12485, 3, 3
	Ratio of probabilities			8.76767				P value	0.0471
	Difference in AICc			-4.34214				P value summary	*
								Significantly different (P < 0.01)?	No
	Normality of Residuals
	Test name	Statistics	P value	Passed normality test (alpha=0.01)?	P value summary			Model comparison	SS	DF	Probability it is correct
	Anderson-Darling (A2*)	0.715819	0.0366	Yes	*			Null H. Population means identical	0.00245935	7	89.76215%
	D'Agostino-Pearson omnibus (K2)	9.74168	0.0077	No	**			Alternative H: Distinct population means	0.00210153	6	10.23785%
	Shapiro-Wilk (W)	0.794288	0.0249	Yes	*			Ratio of probabilities			8.76767
	Kolmogorov-Smirnov (distance)	0.277571	0.0698	Yes	ns			Difference in AICc			-4.34214
	Data analyzed							Data analyzed
	Sample size, column A	4						Sample size, column A	4
	Sample size, column B	4						Sample size, column B	4
						vehicle	2 mpk aldolazin
						0.094322	0.09341
						0.134601	0.098156
						0.095397	0.105056
						0.099261	0.116137
	Table Analyzed	HFD mice liver ADP level							vehicle	2 mpk aldolazin
								Number of values	4	4
	Column B	2 mpk aldolazin
	vs.	vs.						Minimum	0.094322	0.09341
	Column A	vehicle						25% Percentile	0.0945908	0.0945965
								Median	0.097329	0.101606
	Unpaired t test							75% Percentile	0.125766	0.113367
	P value	0.8109						Maximum	0.134601	0.116137
	P value summary	ns
	Significantly different (P < 0.01)?	No						Mean	0.105895	0.10319
	One- or two-tailed P value?	Two-tailed						Std. Deviation	0.0192543	0.00986739
	t, df	t=0.2500984, df=6						Std. Error of Mean	0.00962716	0.0049337
	How big is the difference?							Lower 95% CI	0.0496639	0.0743725
	Mean of column A	0.105895						Upper 95% CI	0.162127	0.132007
	Mean of column B	0.10319
	Difference between means (B - A) ± SEM	-0.002705500 ± 0.01081774
	99% confidence interval	-0.04281151 to 0.03740051
	R squared (eta squared)	0.0103173
	F test to compare variances
	F, DFn, Dfd	3.807603, 3, 3
	P value	0.3012
	P value summary	ns
	Significantly different (P < 0.01)?	No
	Model comparison	SS	DF	Probability it is correct
	Null H. Population means identical	0.00141892	7	94.03925%
	Alternative H: Distinct population means	0.00140428	6	5.960747%
	Ratio of probabilities			15.7764
	Difference in AICc			-5.51703
	Normality of Residuals
	Test name	Statistics	P value	Passed normality test (alpha=0.01)?	P value summary
	Anderson-Darling (A2*)	0.646915	0.0569	Yes	ns
	D'Agostino-Pearson omnibus (K2)	4.86798	0.0877	Yes	ns
	Shapiro-Wilk (W)	0.819175	0.0457	Yes	*
	Kolmogorov-Smirnov (distance)	0.263854	0.1	Yes	ns
	Data analyzed
	Sample size, column A	4
	Sample size, column B	4
						vehicle	2 mpk aldolazin
						0.025813	0.031239
						0.034579	0.0291
						0.048443	0.045508
						0.054079	0.054975
	Table Analyzed	HFD rat liver AMP level							vehicle	2 mpk aldolazin
								Number of values	4	4
	Column B	2 mpk aldolazin
	vs.	vs.						Minimum	0.025813	0.0291
	Column A	vehicle						25% Percentile	0.0280045	0.0296348
								Median	0.041511	0.0383735
	Unpaired t test							75% Percentile	0.05267	0.0526083
	P value	0.955						Maximum	0.054079	0.054975
	P value summary	ns
	Significantly different (P < 0.01)?	No						Mean	0.0407285	0.0402055
	One- or two-tailed P value?	Two-tailed						Std. Deviation	0.0128846	0.0122472
	t, df	t=0.05884139, df=6						Std. Error of Mean	0.00644229	0.00612362
	How big is the difference?							Lower 95% CI	0.00309964	0.00443798
	Mean of column A	0.0407285						Upper 95% CI	0.0783574	0.075973
	Mean of column B	0.0402055
	Difference between means (B - A) ± SEM	-0.0005230000 ± 0.008888301
	99% confidence interval	-0.03347574 to 0.03242974
	R squared (eta squared)	0.000576719
	F test to compare variances
	F, DFn, Dfd	1.106788, 3, 3
	P value	0.9355
	P value summary	ns
	Significantly different (P < 0.01)?	No
	Model comparison	SS	DF	Probability it is correct
	Null H. Population means identical	0.00094857	7	94.2551%
	Alternative H: Distinct population means	0.000948023	6	5.7449%
	Ratio of probabilities			16.4067
	Difference in AICc			-5.59539
	Normality of Residuals
	Test name	Statistics	P value	Passed normality test (alpha=0.01)?	P value summary
	Anderson-Darling (A2*)	0.365833	0.3379	Yes	ns
	D'Agostino-Pearson omnibus (K2)	2.87779	0.2372	Yes	ns
	Shapiro-Wilk (W)	0.903371	0.3097	Yes	ns
	Kolmogorov-Smirnov (distance)	0.201396	0.1	Yes	ns
	Data analyzed
	Sample size, column A	4
	Sample size, column B	4
						vehicle	aldolazin
						0.067751	0.06838
						0.071622	0.075406
						0.080274	0.107023
						0.096075	0.112306
	Table Analyzed	HFD rat liver ADP level							vehicle	aldolazin
								Number of values	4	4
	Column B	aldolazin
	vs.	vs.						Minimum	0.067751	0.06838
	Column A	vehicle						25% Percentile	0.0687187	0.0701365
								Median	0.075948	0.0912145
	Unpaired t test							75% Percentile	0.0921248	0.110985
	P value	0.3873						Maximum	0.096075	0.112306
	P value summary	ns
	Significantly different (P < 0.01)?	No						Mean	0.0789305	0.0907788
	One- or two-tailed P value?	Two-tailed						Std. Deviation	0.0125716	0.0221007
	t, df	t=0.9319758, df=6						Std. Error of Mean	0.00628579	0.0110504
	How big is the difference?							Lower 95% CI	0.0422158	0.0262346
	Mean of column A	0.0789305						Upper 95% CI	0.115645	0.155323
	Mean of column B	0.0907788
	Difference between means (B - A) ± SEM	0.01184825 ± 0.01271304
	99% confidence interval	-0.03528445 to 0.05898095
	R squared (eta squared)	0.126457
	F test to compare variances
	F, DFn, Dfd	3.090525, 3, 3
	P value	0.3788
	P value summary	ns
	Significantly different (P < 0.01)?	No
	Model comparison	SS	DF	Probability it is correct
	Null H. Population means identical	0.00222022	7	90.54419%
	Alternative H: Distinct population means	0.00193946	6	9.455808%
	Ratio of probabilities			9.57551
	Difference in AICc			-4.51842
	Normality of Residuals
	Test name	Statistics	P value	Passed normality test (alpha=0.01)?	P value summary
	Anderson-Darling (A2*)	0.332515	0.4135	Yes	ns
	D'Agostino-Pearson omnibus (K2)	2.14885	0.3415	Yes	ns
	Shapiro-Wilk (W)	0.916218	0.3999	Yes	ns
	Kolmogorov-Smirnov (distance)	0.210445	0.1	Yes	ns
	Data analyzed
	Sample size, column A	4
	Sample size, column B	4
						vehicle	aldolazin
						0.041421	0.042456
						0.029412	0.03248
						0.049972	0.022818
						0.02754	0.031776
			Table Analyzed	db mice liver AMP level						vehicle	aldolazin
									Number of values	4	4
			Column B	aldolazin
			vs.	vs.					Minimum	0.02754	0.02282
			Column A	vehicle					25% Percentile	0.02801	0.02506
									Median	0.03542	0.03213
			Unpaired t test						75% Percentile	0.04783	0.03996
			P value	0.5049					Maximum	0.04997	0.04246
			P value summary	ns
			Significantly different (P < 0.05)?	No					Mean	0.03709	0.03238
			One- or two-tailed P value?	Two-tailed					Std. Deviation	0.01056	0.008028
			t, df	t=0.7090, df=6					Std. Error of Mean	0.005282	0.004014
			How big is the difference?						Lower 95% CI	0.02027	0.01961
			Mean of column A	0.03709					Upper 95% CI	0.0539	0.04516
			Mean of column B	0.03238
			Difference between means (B - A) ± SEM	-0.004704 ± 0.006634
			95% confidence interval	-0.02094 to 0.01153
			R squared (eta squared)	0.0773
			F test to compare variances
			F, DFn, Dfd	1.732, 3, 3
			P value	0.663
			P value summary	ns
			Significantly different (P < 0.05)?	No
			Normality of Residuals
			Test name	Statistics	P value	Passed normality test (alpha=0.05)?	P value summary
			Anderson-Darling (A2*)	0.3078	0.4791	Yes	ns
			D'Agostino-Pearson omnibus (K2)	1.191	0.5514	Yes	ns
			Shapiro-Wilk (W)	0.9107	0.359	Yes	ns
			Kolmogorov-Smirnov (distance)	0.1865	0.1	Yes	ns
			Data analyzed
			Sample size, column A	4
			Sample size, column B	4
						vehicle	aldolazin
						0.074127	0.063463
						0.063267	0.052086
						0.070031	0.06138
						0.064027	0.062194
			Table Analyzed	db mice liver ADP level						vehicle	aldolazin
									Number of values	4	4
			Column B	aldolazin
			vs.	vs.					Minimum	0.06327	0.05209
			Column A	vehicle					25% Percentile	0.06346	0.05441
									Median	0.06703	0.06179
			Unpaired t test						75% Percentile	0.0731	0.06315
			P value	0.0694					Maximum	0.07413	0.06346
			P value summary	ns
			Significantly different (P < 0.05)?	No					Mean	0.06786	0.05978
			One- or two-tailed P value?	Two-tailed					Std. Deviation	0.005157	0.005201
			t, df	t=2.207, df=6					Std. Error of Mean	0.002578	0.0026
			How big is the difference?						Lower 95% CI	0.05966	0.0515
			Mean of column A	0.06786					Upper 95% CI	0.07607	0.06806
			Mean of column B	0.05978
			Difference between means (B - A) ± SEM	-0.008082 ± 0.003662
			95% confidence interval	-0.01704 to 0.0008784
			R squared (eta squared)	0.4481
			F test to compare variances
			F, DFn, Dfd	1.017, 3, 3
			P value	0.9891
			P value summary	ns
			Significantly different (P < 0.05)?	No
			Normality of Residuals
			Test name	Statistics	P value	Passed normality test (alpha=0.05)?	P value summary
			Anderson-Darling (A2*)	0.3788	0.312	Yes	ns
			D'Agostino-Pearson omnibus (K2)	0.8876	0.6416	Yes	ns
			Shapiro-Wilk (W)	0.9235	0.4589	Yes	ns
			Kolmogorov-Smirnov (distance)	0.2556	0.1	Yes	ns
			Data analyzed
			Sample size, column A	4
			Sample size, column B	4

## Sheet: ExData.6m
	food intake
	day	vehicle												2mpk												4mpk												10mpk
	0	3.2	2.4	3.2	3.3	3.3	3.8	2.4	2.9	3.9	2.1			3	2.3	2.6	2.7	2.4	3.3	2.4	3.4	3.5	2.8			2.6	3.3	1.8	2.3	2.1	3.3	2	3.9	2.3	1.4	3		2.4	2.9	2	3.2	2.9	3.5	2.5	2.8	3	2.3	2.8	2.7
	1	3.3	2.5	2.7	2.8	3.8	2.6	1.8	2.5	3.3	2.1			2.8	2.7	2.8	3	2.4	3	2.2	3.7	4	1.8			2.2	3.1	1.6	2.5	2.9	3	3.1	3.5	2.6	2.1	3.4		3	3.4	2.3	2.6	2.4	2.6	3.2	2.9	0.8	3.1	2.7	2.6
	2	3.1	3.1	1.9	3.6	3.2	3.5	2.4	3.1	3.6	2.7			2.1	2.3	2.5	2.5	2.3	2.5	2.6	2.6	3.5	3			2.6	2.6	1.4	2.4	2.2	2.2	2.4	2.9	2	2.7	1.6		2.8	2.3	1	2.7	2.7	1.9	2.1	2.1	1.1	1.5	2.1	1.9
	3	2.7	3	2.6	3.1	3.7	2.9	2.6	3.2	3.8	3.6			1.9	2.5	2.8	2.1	1.9	2.9	1.4	3.3	3.5	2.9			1.8	2.1	1.2	1.8	1.6	1.6	1.5	2.3	2.6	6.1	0.9		0.9	1.4	1.4	2.6	2.2	0.8	1.2	2.1	0.6	1.9	1.6	1.4
	4	2.4	2.7	3.3	3.3	3.9	3	3.7	3	3.7	2.9			2.2	2.6	2.1	2.2	1.9	2.2	1	2.9	2.6	4.2			1.5	1.7	1.6	1.3	2.6	2.8	1.5	2.5	1.2	3.7	1.9		0.7	2	1.5	0.7	0.6	1.3	0.5	1.7	0.4	1.9	1.1	0.9
	5	2.5	2.1	2.7	3.4	3.1	3.3	2.6	2.9	4.3	2.6			2.2	2.5	2	2.7	2.3	2.5	2.4	2.8	2.6	3.4			2.2	1.9	1.9	2.1	3.2	2.8	2.3	3.3	3	4.5	2.1		0.5	2.3	2	0.9	0.8	0.4	0.6	1.7	1.4	2.2	1.3	1.2
	6	3.9	3.3	2.9	3.4	3.6	4.5	2.8	4.6	4	3.3			2.9	3.4	3	1.8	2.5	3.8	4	3.8	3.1	2.5			3.2	1.3	2	2.2	1.1	3.4	3.2	4.3	2.3	5.8	3		0.9	3.7	3	2.9	1.1	0.5	0.3	1.6	1.6	1.8	1.8	1.6
	7	3.4	2.9	3.4	3.3	3.8	4.5	2.9	4.2	2.5	2.9			3	3	3.4	3.1	2.8	4	3.7	3.1	3	2.8			3.7	3.4	2.6	3	1.3	2	2.6	4.8	1.7	5.3	4.2		0.6	3.2	2.7	3	0.9	1.4	2.7	1.9	2.6	2.1	2.2	2
	8	3.2	2.8	3.1	3.8	4.1	6.4	2.8	4.5	4	3			3.3	3.1	3.4	2.8	3.4	3.7	3.6	3.7	3.3	3.3			4.2	3.1	2.6	3.4	1.7	3.2	2.6	4.6	2.2	4.8	4.5		1.5	2.3	3.8	2.9	1.2	1.6	2.3	2.6	2.5	2.5	2.4	2.2
	9	3.5	2.1	3.6	2.9	3.4	1.5	2.7	3	4.4	2.7			3.3	2.6	3	3.3	2.8	3.7	3	4.3	3.8	5.8			3.7	3.5	2.4	2.4	1.4	3.9	2.2	3.6	3.1	4.3	3.7		0.7	2.2	4.4	3.7	2.4	0.8	2.4	3	2.1	2.4	2.5	2.3
	10	2.6	3.4	2.8	3.8	3.8	1.6	2.8	4	3.6	2.7			2.4	4.1	2.9	2.8	3.6	4.3	4.2	1	3.8	2.4			3.7	3.2	2.3	2.3	2.2	3.4	2.8	3.5	3.5	3.3	5.1		0.9	3.3	4.2	3.5	3.1	1.9	2.8	2.4	1	2.4	2.6	2.4
	11	3.1	4.2	3.3	4.2	3.6	2.8	2.7	4.3	3	3.1			2.5	3.8	3.4	3	3.3	3.4	4.1	3.2	4.4	3			2.5	3.8	3.1	2.2	2.1	4	2.5	3.6	2.4	4.4	5		1	2.1	3.7	2.7	3.5	1.5	3.9	1.2	0.6	2.4	2.3	2.1
	12	1.8	3.4	4.2	3.5	3.9	4.8	2.9	3.8	3	3.4			3.1	3.2	3.8	3.5	3.2	3.3	3.7	2.7	4	3.6			3	4.2	3.2	3.3	2.5	3.2	2.1	3.1	1.8	4.5	4.8		2.6	3.7	3.1	2.6	3	1.7	1.6	1.8	0.5	2.4	2.4	2.2
	13	3	3.4	3.2	3.5	3.6	4.8	3	4.2	5.5	3.1			3.1	3.8	3	2.5	2.4	3.8	3.6	3.4	4.8	3.8			2.7	3.9	3.5	3.2	1.9	4.1	2.7	3.8	2.2	5.4	3.3		1.4	1.8	2.8	3.7	2.7	2.3	5.6	1.5	1.1	2.5	2.6	2.4
	14	3.1	3.1	3.7	2.8	3.6	2.7	3.3	4.2	2.7	3.3			3	3.3	3.1	2.7	3.6	3.1	3.6	4.5	4.3	2.2			2.8	4.8	2.4	2.4	2	4.9	3.1	3.3	3.2	3.9	2.3		0.9	2	3.3	1.4	3	2.2	3.8	2.4	2.3	2.4	2.4	2.2
	15	2.6	2.8	3.1	3	3.4	4	2.6	4.5	4	2.9			2.6	3.4	3.1	2.7	3.5	2.9	2.8	2.8	4.8	3.2			2.7	3.8	2	1.5	2.3	4.4	3.6	4	1.6	4.5	2.9		2.6	2.3	2.6	1.3	3.1	2.7	2.2	2.1	2	2.3	2.4	2.2
	16	3.4	3	3.3	3.1	3.8	4.3	3	4.8	4.5	3			3.4	4	3.6	2.7	4.4	2.8	3	3.6	4.2	3.5			3.3	4.2	3.4	2.4	1.5	4.3	3.5	5	1.6	4.4	3.1		3.3	1	2.7	0	2.5	2.8	2.6	3.1	2.6	2.3	2.3	2.1
	17	3.6	3	1.9	2.8	3.5	4.3	1.7	4.6	4.8	2.4			3	2.6	2.2	2.4	1.9	3	3.4	5.2	4.1	3			2.6	3.5	3.6	1.6	1.8	4.3	2.8	4.7	2.4	3.6	2.9		3.7	1.5	3.3	0.6	2.9	3.1	2.6	1.4	2.3	2.4	2.4	2.2
	18	3.5	3.7	2	3.5	4.3	4.5	2.3	3.4	5.5	3			2.9	2.9	2.9	2.5	2.9	3	3.2	4.3	3.5	3.4			3.1	3.3	3.4	2.6	1.3	4.2	3.1	4.4	3.3	2.7	3.1		3.5	1.9	3.4	0.8	3.4	2.8	3.6	2.5	1.5	2.5	2.6	2.4
	19	3.2	2.3	2.4	2.5	4	6.2	2.5	5.3	4.1	3.2			2.6	2.1	2.9	2.1	2.9	4	4.4	5	4.3	3.6			1.8	2	4	2.8	1	2.4	2.9	3.1	6.5	2.3	1.5		3.6	1.5	3.8	0.4	4	2.5	1	1.8	2	2.3	2.3	2.1
	20	4	3.5	3.5	2	3.8	2	2.9	2.9	3.5	3.4			3.6	3	3.6	3.3	3.6	3.1	3.5	2.6	4	3.4			2.6	2	2.7	2.5	1.5	1.8	3.2	2.5	3.7	3.9	1.7		4.6	0.8	2.9	1.9	2.1	0.8	2.4	2.5	2.6	2.3	2.4	2.2
	21	4.5	4	3.9	3.7	4.2	4.6	4.1	3.1	4.1	3.6			3.6	3.2	3.5	2.6	4.4	3.7	4.5	2.9	4.6	4.8			2	2.4	2.7	3.2	2	2	3.6	3.4	3.5	3.3	2.3		4.8	1.4	2.9	1.6	6.3	0.6	2	2.9	2.2	2.5	2.8	2.6
	22	3.2	1.6	1.8	2.3	2.9	4.2	2.8	4.2	3.2	3.4			3.2	2.5	3.2	3	2.6	3.5	3.6	2.5	2.7	2			2.2	1.9	2.2	1.7	2.4	2	2.6	1.8	3.6	4	1.4		3.1	1	2.4	1.1	4.2	2.6	2.7	2.7	1.7	2.3	2.4	2.2
	23	4	2.6	0.2	3.3	4.6	4.3	2.1	4.2	4.1	3.3			2.5	1.9	2.9	1.9	2.4	3.9	3.1	4.2	2.9	3.8			2.7	2	2.4	2.1	2.2	2	1.9	2.9	3.3	3.2	2.6		2.9	2.4	1.6	1.4	3.6	0.8	2.4	1.8	1.4	2.1	2.1	1.9
	24	2.8	2.3	3	3.5	2.5	3.8	1.7	3.3	3.6	2.4			2.3	2.6	2.1	2.1	2.2	3.1	3	2.6	3.5	2.3			2.3	2.5	2.1	3.2	3.4	2.8	2.3	1.7	3.1	2.5	2.9		3.6	2	1.4	1.3	3.3	1.7	2.9	1.3	1.9	2.2	2.2	2
	25	3.4	1.9	2.6	3	3.2	3.2	2.5	3.4	3.3	2.9			2	2.5	2	2.4	2.6	2.9	2.7	2.2	4	2.9			2.6	2.3	2.6	1.6	3.3	3.1	2.9	2.1	2.6	2.8	4		4.6	2.5	2.1	1.2	3	1.3	3.3	1.1	1.6	2.3	2.4	2.2
	26	3.8	1.9	2.9	3.8	3.1	4.3	2.2	3.7	2	3.4			2.7	3.1	2.2	2.2	2.2	3.5	3.1	3.5	3.9	3			2.3	2.4	2.5	2	3.5	3.6	2.9	2.6	2.1	2	3.2		3.9	1.3	1.5	1.6	3.9	1.3	3	2	2.3	2.3	2.4	2.2
	27	2.6	3.1	3.9	3.8	3.7	4.6	3.3	2.4	4.3	2.7			1.3	2.9	2.6	2.1	2.4	3.1	3.5	2.6	4.2	3.9			2.4	1.8	3.2	2.6	3	4.3	2.1	2.8	2.3	2.5	2.9		1.6	2.3	2.4	2.1	3.9	2.1	2.8	2.6	2.5	2.4	2.5	2.3
	28	2.2	3	3.8	4.2	2.3	2.3	3.2	2.7	3.9	2.8			2.2	2.8	2.7	2.2	3.2	2.3	2.7	3.3	4	3.6			2.4	1.2	3.4	2.3	3.7	4.1	2.9	2.3	2	2.4	2.4		1.2	2.7	2.9	1.1	3.6	2.3	1.8	2.9	2.9	2.3	2.4	2.2
	29	3.2	3.1	4.2	3.3	3.3	2.8	3.5	2.5	3.5	2.8			1	3.2	2.2	3	3.3	2.6	2.4	2.9	4.2	3			2.6	2.9	3.3	2.6	0.6	2.2	3.3	2.7	2.7	2.8	1.3		2.4	3	2.5	1.2	2.7	1.8	1.7	3	3.1	2.3	2.4	2.3
	30	4	2.8	3.1	3.5	2.1	3.9	4.6	3.2	4	2.9			1.8	2.9	2.7	2.8	3	2.9	2.5	3.5	4.5	3.3			3.3	1.6	3.3	3.3	1.7	3	3.8	2.9	2	4.6	1		1.8	2.8	2.6	1.7	2.3	2.4	2.6	3.3	2.8	2.4	2.5	2.3
	31	3.4	2.6	2.5	3.2	3	3.1	1.9	2.8	2.6	2.1			2.1	1.8	2	2.1	2.1	2.7	2.5	2.4	3.4	2.8			2.7	3.6	2.3	2.8	2.5	3.3	2.9	4.1	3	1.6	3.6		2.6	2.4	1.7	2.7	3.3	3.4	3.5	2.3	2.4	2.4	2.5	2.7
	32
body weight 2mpk
Day	2mpk												2mpkpair													Table Analyzed	pair-fed mice BW 2mpk							Compare each cell mean with the other cell mean in that row
-2	48.2	54.7	47.2	54.6	52.7	59.2	58.7	58.4	53.7	53.8			60.3	50	57.6	53.4	51.9	51.9	54.9	52.5	45.8	58.4
0	49.7	53.8	47.1	55.7	52.6	59.6	58.2	57.5	53.3	53.8			61	50.2	56.1	54.1	51.7	53.1	54.9	53.4	47	54.5				Two-way RM ANOVA	Matching: Stacked							Number of families	1
1	49.3	53.8	46.4	57.8	52.5	58.9	57.7	57.5	53	53.3			59.8	49.1	56.2	52.7	51.4	51.6	54.1	53.5	48.1	57.9				Assume sphericity?	No							Number of comparisons per family	33
2	50.3	54.8	46.9	54.9	52.4	59.4	58	55.5	52.6	53.5			57.5	48.9	54.1	50.2	49.6	50.3	52.1	51.5	46.3	56.7				Alpha	0.05							Alpha	0.05
3	49.2	53.2	45.4	53.2	51.4	57.8	56.7	54.1	52.1	52.6			57.7	48.5	53.9	48.9	49.4	49.2	51.5	50.8	46.4	55.5
4	48.7	53.1	45.1	52.7	50.7	57.2	56.4	53.3	51.7	51.7			56.4	47.4	53.7	49	48.1	49.7	51.8	50.8	45.2	54.8				Source of Variation	% of total variation	P value	P value summary	Significant?	Geisser-Greenhouse's epsilon			Šídák's multiple comparisons test	Mean Diff.	95.00% CI of diff.	Below threshold?	Summary	Adjusted P Value
5	48	53	45.7	52.6	49.8	55.5	56.6	51.8	50.4	50.5			56.3	47.3	53.7	48.5	48.9	49.7	51.7	50.8	45	54.8				Time x Column Factor	7.389	<0.0001	****	Yes
6	47.1	52.7	45.6	51.2	49.6	53.5	56	49.9	48.8	48.8			57.2	44.7	54.6	47.8	47.5	42	50.8	50.9	48.1	45.5				Time	22.83	<0.0001	****	Yes	0.07449			2mpk - 2mpkpair
7	46.4	51.6	47.7	50.5	49.4	52.6	56.9	49.5	50	46.7			55	44.9	51.4	46.2	46	47.5	49.2	49.9	43.9	55				Column Factor	6.689	0.0997	ns	No				Row 1	0.45	-6.545 to 7.445	No	ns	>0.9999
8	46.5	49.9	48.1	45	49.8	51.2	56.1	49.6	50.1	44.3			54.7	46.8	51.9	46.5	46.6	49	50.7	48.3	45.1	54.8				Subject	39.97	<0.0001	****	Yes				Row 2	0.53	-5.745 to 6.805	No	ns	>0.9999
9	46.4	48.6	49.8	47.8	50.2	50.9	57.3	50.6	48.5	45.9			53.5	47.4	52.5	46.8	46.7	49	51.5	49	45.8	54.5												Row 3	0.58	-5.901 to 7.061	No	ns	>0.9999
10	46.3	46.9	51	46.3	49	48.5	57.2	50.7	46.5	45			53.4	48	52.9	47.2	46.6	49.9	51.8	49.4	47.4	55.2				ANOVA table	SS	DF	MS	F (DFn, DFd)	P value			Row 4	2.11	-3.814 to 8.034	No	ns	0.9994
11	45.1	47.8	51.5	44.7	47.4	46.7	56.9	51.2	47	44.2			53.8	48.6	53.3	46.6	46.2	50.1	52.1	49.6	48.1	55.5				Time x Column Factor	1222	32	38.19	F (32, 576) = 5.753	P<0.0001			Row 5	1.39	-4.473 to 7.253	No	ns	>0.9999
12	43.3	49.8	52.2	43.6	47.4	44.9	56.5	50.8	47.2	43.1			53.2	48.3	52.8	46.4	46.8	50.2	52.2	51	48	54.1				Time	3777	32	118	F (2.384, 42.91) = 17.78	P<0.0001			Row 6	1.37	-4.471 to 7.211	No	ns	>0.9999
13	41.5	49.1	51.9	42.6	47.2	43.5	56.7	50	47.4	39.5			52.8	47.7	52.5	45.3	46.2	49.3	50.7	50	48.2	53.3				Column Factor	1106	1	1106	F (1, 18) = 3.012	P=0.0997			Row 7	0.72	-4.943 to 6.383	No	ns	>0.9999
14	39.4	48.5	51.9	41.7	46.9	44.4	56	48.4	46.9	42			52.5	47.4	53.7	44.6	44.3	50.3	50.2	50.9	48.8	53				Subject	6611	18	367.3	F (18, 576) = 55.33	P<0.0001			Row 8	1.41	-5.275 to 8.095	No	ns	>0.9999
15	38.5	48.6	51.8	41.3	47.6	45	56.2	47	46.8	40.9			50.5	45.2	53.6	42.1	44	50.1	50.8	50.7	48.2	53.4				Residual	3823	576	6.638					Row 9	1.23	-4.744 to 7.204	No	ns	>0.9999
16	37.5	49.8	53.6	41.1	47.9	45.4	55.7	45.9	47.8	39.8			49.8	44.6	49.1	41.7	47.3	50.3	53.6	53.8	48.8	55.1												Row 10	-0.38	-6.088 to 5.328	No	ns	>0.9999
17	35.8	49.9	53.1	39.9	48.2	45.9	55.5	45.7	47.2	36.9			51.4	45.6	50.8	42.9	48.5	51.2	54.4	54.9	49.8	55.4				Difference between column means								Row 11	-0.07	-5.325 to 5.185	No	ns	>0.9999
18	34.3	49.8	52.7	39.8	48.5	45.9	54.6	45.2	47.6	38.1			52	45.8	51.1	43.5	48.6	50.4	54.4	53.6	49.7	55.5				Mean of 2mpk	47.48							Row 12	-1.44	-6.957 to 4.077	No	ns	>0.9999
19	33.5	49.5	53.4	39.8	47.9	45	53.6	43.9	47.1	35.5			52.6	46.3	51.9	43.7	49.7	50.5	54.2	53.3	50.2	56.5				Mean of 2mpkpair	50.07							Row 13	-2.14	-8.114 to 3.834	No	ns	0.9993
20	34.4	47.1	55.3	40.5	45.3	47.8	54.3	43.5	46.7	36.7			52.2	45.6	51.8	43.8	48.7	50.4	53.7	52	48.6	54.9				Difference between means	-2.589							Row 14	-2.42	-8.793 to 3.953	No	ns	0.9973
21	34.2	46.8	55	40.4	43.6	47.5	53.7	43.8	45.1	43.7			52.1	45.3	52	43.4	48.8	50.2	53.9	51	49.2	56				SE of difference	1.492							Row 15	-2.66	-10.08 to 4.759	No	ns	0.9986
22	34.6	46.2	54.6	40.4	42.7	48.3	53.1	42.7	46.1	44.3			52.1	45.5	51.2	43	48.3	50.7	53.8	50.5	49.4	55.1				95% CI of difference	-5.724 to 0.5452							Row 16	-2.96	-10.21 to 4.291	No	ns	0.9927
23	34.9	45.9	53.9	40.4	42.3	48.8	52.3	43.5	45.6	44.5			51.3	45.4	50.6	43	48	50.7	52.9	50.1	49.1	54.9												Row 17	-2.49	-10.36 to 5.382	No	ns	>0.9999
24	35.2	45.3	53.6	40.3	41.3	48.9	51.8	42.5	45.4	44.9			51.7	45.7	49.9	42.7	47.7	50.8	53.4	49.7	50	55.3				Data summary								Row 18	-2.96	-11.57 to 5.646	No	ns	0.9996
25	34.8	44.6	53	40.1	40.7	48.3	51.5	40.8	45.3	45.1			50.6	46	49.9	42.7	47.6	51	53.1	49.4	49.1	54.1				Number of columns (Column Factor)	2							Row 19	-4.68	-14.06 to 4.703	No	ns	0.9195
26	34.9	44.6	50.4	39.5	40.8	48.4	51.4	40.1	44.9	44.2			49.4	46.1	49.4	42.4	46.9	50.6	51.8	49	50.1	54.1				Number of rows (Time)	33							Row 20	-4.81	-14.04 to 4.419	No	ns	0.8773
27	35.2	44.4	48.2	39.1	40.5	48.1	51	40.5	44.6	42.8			48.8	46.7	49.2	48.7	42.7	47.5	50.1	51	48.5	50.8				Number of subjects (Subject)	20							Row 21	-5.97	-15.71 to 3.771	No	ns	0.6435
28	35.1	44.3	46.9	39.2	40.3	47.8	50.6	40.7	44.5	41.6			48.1	46.4	48	43	47.4	49.8	51.1	48.2	47.7	51				Number of missing values	0							Row 22	-5.01	-14.52 to 4.499	No	ns	0.8564
29	35.3	44.1	45.1	39.1	40	47.6	50.8	40	43.7	40.9			47.9	47.1	46.9	44.9	47.8	50	51.1	47	48.7	50.8												Row 23	-4.81	-13.46 to 3.844	No	ns	0.8099
30	34.8	43.7	43.4	39	40.1	48.1	50.1	40.2	43.6	40.8			49.8	47.7	47.1	46.6	49	50.3	51.7	47.2	49.7	50.9												Row 24	-4.66	-13.09 to 3.769	No	ns	0.8159
31	34.9	43.4	41.3	39.1	40.2	47.7	50.5	39.7	43.7	40.5			49.4	47.3	45.8	46.3	48	49.8	52.4	46.4	50.3	50.5												Row 25	-4.39	-12.40 to 3.622	No	ns	0.8274
																																		Row 26	-4.77	-12.76 to 3.224	No	ns	0.7105
																																		Row 27	-4.93	-12.87 to 3.005	No	ns	0.6312
																																		Row 28	-5.06	-12.54 to 2.421	No	ns	0.4829
																																		Row 29	-4.96	-11.71 to 1.790	No	ns	0.3255
																																		Row 30	-4.97	-11.45 to 1.506	No	ns	0.2646
																																		Row 31	-5.56	-11.86 to 0.7420	No	ns	0.1159
																																		Row 32	-6.62	-12.81 to -0.4295	Yes	*	0.0307
																																		Row 33	-6.52	-12.78 to -0.2609	Yes	*	0.0368
																																		Test details	Mean 1	Mean 2	Mean Diff.	SE of diff.	N1	N2	t	DF
																																		2mpk - 2mpkpair
																																		Row 1	54.12	53.67	0.45	1.878	10	10	0.2397	17.96
																																		Row 2	54.13	53.6	0.53	1.685	10	10	0.3146	17.97
																																		Row 3	54.02	53.44	0.58	1.738	10	10	0.3337	17.86
																																		Row 4	53.83	51.72	2.11	1.59	10	10	1.327	17.98
																																		Row 5	52.57	51.18	1.39	1.574	10	10	0.883	18
																																		Row 6	52.06	50.69	1.37	1.569	10	10	0.8734	18
																																		Row 7	51.39	50.67	0.72	1.519	10	10	0.4739	17.91
																																		Row 8	50.32	48.91	1.41	1.752	10	10	0.8046	15.81
																																		Row 9	50.13	48.9	1.23	1.589	10	10	0.7742	17.05
																																		Row 10	49.06	49.44	-0.38	1.533	10	10	0.2479	17.99
																																		Row 11	49.6	49.67	-0.07	1.411	10	10	0.04961	17.99
																																		Row 12	48.74	50.18	-1.44	1.473	10	10	0.9773	17.46
																																		Row 13	48.25	50.39	-2.14	1.592	10	10	1.344	17.25
																																		Row 14	47.88	50.3	-2.42	1.656	10	10	1.461	15.16
																																		Row 15	46.94	49.6	-2.66	1.883	10	10	1.412	13.64
																																		Row 16	46.61	49.57	-2.96	1.895	10	10	1.562	15.58
																																		Row 17	46.37	48.86	-2.49	2.082	10	10	1.196	16.56
																																		Row 18	46.45	49.41	-2.96	2.27	10	10	1.304	16.33
																																		Row 19	45.81	50.49	-4.68	2.432	10	10	1.925	14.96
																																		Row 20	45.65	50.46	-4.81	2.374	10	10	2.027	14.45
																																		Row 21	44.92	50.89	-5.97	2.484	10	10	2.404	13.91
																																		Row 22	45.16	50.17	-5.01	2.409	10	10	2.079	13.53
																																		Row 23	45.38	50.19	-4.81	2.248	10	10	2.14	15.12
																																		Row 24	45.3	49.96	-4.66	2.187	10	10	2.131	15.03
																																		Row 25	45.21	49.6	-4.39	2.079	10	10	2.112	15.05
																																		Row 26	44.92	49.69	-4.77	2.09	10	10	2.282	15.6
																																		Row 27	44.42	49.35	-4.93	2.049	10	10	2.406	14.72
																																		Row 28	43.92	48.98	-5.06	1.941	10	10	2.607	15.04
																																		Row 29	43.44	48.4	-4.96	1.702	10	10	2.914	13.27
																																		Row 30	43.1	48.07	-4.97	1.637	10	10	3.037	13.39
																																		Row 31	42.66	48.22	-5.56	1.556	10	10	3.572	12.23
																																		Row 32	42.38	49	-6.62	1.513	10	10	4.376	11.77
																																		Row 33	42.1	48.62	-6.52	1.573	10	10	4.146	13.08
body weight 10mpk
Day	10mpk												10mpkpair													Table Analyzed	pair-fed mice BW 10mpk							Compare each cell mean with the other cell mean in that row
-2	45.8	50.2	64.3	48.2	49.8	49.1	57.5	48.2	53.3	50.7			50.8	58.2	48.2	46.9	56.3	57.3	54	50.7	62.3	58.2
0	46.1	50.3	64.6	49	49.3	47.7	57	47.7	54.4	50.6			49	58.2	47.8	46.2	55.9	56	53.1	48.9	61.9	57.7				Two-way RM ANOVA	Matching: Stacked							Number of families	1
1	45.4	49.8	63.9	48.5	49.9	47.5	56.4	47.1	53.3	49.8			48.4	58.1	45.9	45.9	55.7	55.4	50.7	46.9	60.7	58.2				Assume sphericity?	No							Number of comparisons per family	33
2	45.1	49.4	63.8	48.6	49.8	47.1	56.4	46.8	53.9	49.4			47.7	58.1	44	46.7	55.2	54.5	49.4	45.2	61.1	57.3				Alpha	0.05							Alpha	0.05
3	45.3	48.5	63.5	48.6	48.6	46.7	54.5	46.8	53.7	49.2			47.9	57.2	43	45.8	53.3	54.8	48.1	44	59.9	56.6
4	44.8	47.2	63.3	47.1	47.7	45.3	53.7	45.7	52.1	48.5			46.5	56.3	41.8	44.8	52.6	53.1	48	46.4	59.5	55.7				Source of Variation	% of total variation	P value	P value summary	Significant?	Geisser-Greenhouse's epsilon			Šídák's multiple comparisons test	Mean Diff.	95.00% CI of diff.	Below threshold?	Summary	Adjusted P Value
5	44.1	46.3	61.1	46.8	46.3	43.5	51.4	44.6	50.5	46.8			45.2	56.5	40.8	44.2	51.8	51.7	46.8	45.3	56.9	55.2				Time x Column Factor	4.547	<0.0001	****	Yes
6	42.7	44.6	59.3	45.6	44.5	42.5	48.6	43.6	48	45			44.3	57.5	42	43.7	50.5	50.5	47.9	45.5	54.2	53.4				Time	40.1	<0.0001	****	Yes	0.09309			10 mpk - 10 mpkpair
7	41	43.1	57.1	43.3	42.3	40.7	47.5	42.1	47.3	42.9			43.7	58.4	45.4	43.2	49.4	49	47.9	47.6	54.8	50.8				Column Factor	19.8	0.0012	**	Yes				Row 1	-2.58	-11.30 to 6.144	No	ns	>0.9999
8	38.7	40.8	53.8	41.3	39.4	38.8	45.6	39.5	46.2	40.6			44.9	58.7	44.5	43.2	49.2	48.6	47.7	46.1	54.2	48.4				Subject	24	<0.0001	****	Yes				Row 2	-1.8	-10.85 to 7.251	No	ns	>0.9999
9	37.8	38.9	33.5	42.4	30.7	39.6	43.1	38	45.3	42.6			45	59.1	44.4	42.2	48.3	47.5	46.7	45.5	52.7	46												Row 3	-1.43	-10.70 to 7.844	No	ns	>0.9999
10	33.7	38.2	35	43.1	28.9	37	41.2	35.7	43.3	40.3			44.9	58.7	44.9	41.9	47.7	48.5	46.7	44	52.1	44.1				ANOVA table	SS	DF	MS	F (DFn, DFd)	P value			Row 4	-0.89	-10.59 to 8.811	No	ns	>0.9999
11	37.6	37.2	32.2	41.8	27.2	34.8	39.9	33.4	42	41.1			44.4	58.2	45.3	41.5	47.9	48.1	45.6	42.8	50.8	43.4				Time x Column Factor	1917	32	59.91	F (32, 576) = 7.086	P<0.0001			Row 5	-0.52	-10.07 to 9.035	No	ns	>0.9999
12	38	35.1	34.5	40.8	24.1	33.1	39.9	32.6	41.3	39.3			44.9	57.5	45.4	40.7	47.2	48.1	45.4	42.1	50.9	43.2				Time	16908	32	528.4	F (2.979, 53.62) = 62.49	P<0.0001			Row 6	-0.93	-10.42 to 8.561	No	ns	>0.9999
13	34.2	36.4	48.7	36.7	35.3	34.3	40.5	31.6	41.5	36.3			44.4	56.9	44.5	40.6	46.3	46.9	43.9	40.8	49.4	43.7				Column Factor	8349	1	8349	F (1, 18) = 14.85	P=0.0012			Row 7	-1.3	-10.42 to 7.822	No	ns	>0.9999
14	38	34	36.2	40.3	25.5	32.9	41	31.7	39.6	38.2			45.7	57	46.5	39.6	49.8	49.7	45.1	41	49.7	41				Subject	10117	18	562	F (18, 576) = 66.47	P<0.0001			Row 8	-2.51	-10.89 to 5.872	No	ns	>0.9999
15	37.7	32.6	38.3	40.3	27	32.3	39.7	31.2	39.1	35.9			43.1	53.8	42.6	39.4	46.1	45.4	41	37.4	48.7	37.8				Residual	4870	576	8.455					Row 9	-4.29	-12.35 to 3.772	No	ns	0.883
16	37.9	32.3	40.1	40	28.7	31.6	39.8	29.3	39.3	34			43.9	55.9	42.6	39	47.8	47.9	45.3	43.1	48.1	38.4												Row 10	-6.08	-13.99 to 1.831	No	ns	0.2908
17	35.5	32	41.8	39	30.5	30.6	41.4	28.6	38.3	31.1			43.6	56.4	41.3	38.1	48	48.8	45.3	41.9	48.8	38.9				Difference between column means								Row 11	-8.55	-16.36 to -0.7394	Yes	*	0.0231
18	32.7	34.7	47	35.1	33.8	30	42	28.1	38.7	35.2			42.6	56	40.4	37.8	46.7	48.5	44.3	40.6	47.8	42.3				Mean of 10 mpk	39.19							Row 12	-9.71	-17.59 to -1.834	Yes	**	0.0075
19	34.7	32.2	44.1	36.1	31.8	29.5	41.4	29.6	38.2	32.5			42.4	56	40.1	37.2	45.7	49.4	45	39.9	47.6	39.7				Mean of 10 mpkpair	46.3							Row 13	-10.08	-18.16 to -1.999	Yes	**	0.0066
20	33.2	32.9	46.5	32.9	33.2	29	41.4	33.8	38	34.2			42.1	55.4	39.5	36.6	44.5	48.6	43.5	39.8	47.1	40.9				Difference between means	-7.113							Row 14	-10.67	-19.08 to -2.262	Yes	**	0.0056
21	30	34.7	34.9	38.8	27.6	29.8	40.1	31.2	37.9	39.3			41.8	54.8	39.6	37.9	43.5	50	43.5	40.1	46.3	41.1				SE of difference	1.846							Row 15	-8.19	-16.20 to -0.1841	Yes	*	0.0415
22	31.8	36.6	36	38.3	27	30.6	39.5	32.4	37.7	40.1			40.7	53.4	39.3	39.8	42.7	48.7	42.7	40	44.2	41.3				95% CI of difference	-10.99 to -3.236							Row 16	-10.77	-19.20 to -2.343	Yes	**	0.0052
23	30.7	36.9	36.9	37.6	27.7	29.3	38.9	29.3	37.5	38.9			40.7	52.6	38.7	40.9	42	48.7	42.1	39.1	44.5	41.3												Row 17	-8.12	-16.13 to -0.1117	Yes	*	0.0447
24	30.4	36.4	37.9	36	27.6	29.9	39.4	28.7	37.6	39			39.9	51.9	38.3	42.7	41.3	48.4	42.1	38.3	44.3	41.9				Data summary								Row 18	-9.9	-18.02 to -1.778	Yes	**	0.0084
25	29.3	34.6	38.7	35.1	25.9	29.5	39.2	28.3	37.5	39.1			39.3	50.8	38.1	44.2	41.2	47.6	41.4	37.5	44.7	41.4				Number of columns (Column Factor)	2							Row 19	-10.23	-19.00 to -1.459	Yes	*	0.0129
26	28.5	35.2	38.6	34.8	25.4	29.4	39.4	29	37.2	38.4			38.5	50.2	37.5	46.2	40.7	46.9	40.8	37.1	44.8	42				Number of rows (Time)	33							Row 20	-8.97	-18.01 to 0.07132	No	ns	0.0533
27	27.9	34.1	37.9	32.8	25.6	29.5	40	28.8	37	38.1			37.7	48.6	37.5	48.3	40.3	46.3	40.6	36.6	44.5	42.1				Number of subjects (Subject)	20							Row 21	-9.29	-18.16 to -0.4184	Yes	*	0.0341
28	28	34.4	37.8	31.6	25.2	28.9	39.6	28.9	36.9	37.2			38.8	48	37.4	50.6	40	47.5	40.7	36.5	44.4	41.7				Number of missing values	0							Row 22	-8.29	-17.07 to 0.4919	No	ns	0.0783
29	28	36	40.3	30.4	30.9	28.9	39.7	28.8	36.5	37.2			37.4	47.3	36.9	50.6	40.3	46.5	39.8	35.6	44.2	41.2												Row 23	-9.43	-17.58 to -1.277	Yes	*	0.014
30	28	35.3	38.4	29.8	30.1	29	39.5	29	36.5	36.1			38.7	47.9	38.9	52.4	42.3	46.7	40.4	38.2	44	40.7												Row 24	-8.28	-15.64 to -0.9239	Yes	*	0.0179
31	28.6	35.7	37.4	28.7	29	28.8	38.9	28.8	36.4	36.8			38.3	47.3	38.4	55.3	41	45.8	39.7	38	43.5	40.7												Row 25	-8.69	-16.12 to -1.258	Yes	*	0.0125
																																		Row 26	-8.62	-16.06 to -1.179	Yes	*	0.0137
																																		Row 27	-8.9	-16.69 to -1.109	Yes	*	0.0158
																																		Row 28	-8.88	-16.81 to -0.9549	Yes	*	0.0188
																																		Row 29	-9.08	-17.02 to -1.145	Yes	*	0.0155
																																		Row 30	-9.71	-17.88 to -1.542	Yes	*	0.0107
																																		Row 31	-8.31	-16.42 to -0.1967	Yes	*	0.0411
																																		Row 32	-9.85	-17.43 to -2.275	Yes	**	0.0043
																																		Row 33	-9.89	-18.21 to -1.575	Yes	*	0.0108
																																		Test details	Mean 1	Mean 2	Mean Diff.	SE of diff.	N1	N2	t	DF
																																		10 mpk - 10 mpkpair
																																		Row 1	51.71	54.29	-2.58	2.339	10	10	1.103	17.86
																																		Row 2	51.67	53.47	-1.8	2.429	10	10	0.741	17.94
																																		Row 3	51.16	52.59	-1.43	2.49	10	10	0.5743	17.98
																																		Row 4	51.03	51.92	-0.89	2.602	10	10	0.342	17.89
																																		Row 5	50.54	51.06	-0.52	2.561	10	10	0.2031	17.79
																																		Row 6	49.54	50.47	-0.93	2.548	10	10	0.365	17.99
																																		Row 7	48.14	49.44	-1.3	2.446	10	10	0.5315	17.85
																																		Row 8	46.44	48.95	-2.51	2.25	10	10	1.115	17.98
																																		Row 9	44.73	49.02	-4.29	2.164	10	10	1.982	17.98
																																		Row 10	42.47	48.55	-6.08	2.124	10	10	2.862	18
																																		Row 11	39.19	47.74	-8.55	2.095	10	10	4.081	17.9
																																		Row 12	37.64	47.35	-9.71	2.113	10	10	4.596	17.89
																																		Row 13	36.72	46.8	-10.08	2.17	10	10	4.646	18
																																		Row 14	35.87	46.54	-10.67	2.256	10	10	4.73	17.9
																																		Row 15	37.55	45.74	-8.19	2.149	10	10	3.81	17.98
																																		Row 16	35.74	46.51	-10.77	2.259	10	10	4.767	17.83
																																		Row 17	35.41	43.53	-8.12	2.142	10	10	3.791	17.61
																																		Row 18	35.3	45.2	-9.9	2.177	10	10	4.547	17.82
																																		Row 19	34.88	45.11	-10.23	2.35	10	10	4.354	17.75
																																		Row 20	35.73	44.7	-8.97	2.426	10	10	3.697	17.94
																																		Row 21	35.01	44.3	-9.29	2.375	10	10	3.912	17.67
																																		Row 22	35.51	43.8	-8.29	2.356	10	10	3.518	17.92
																																		Row 23	34.43	43.86	-9.43	2.183	10	10	4.321	17.68
																																		Row 24	35	43.28	-8.28	1.975	10	10	4.193	17.97
																																		Row 25	34.37	43.06	-8.69	1.996	10	10	4.355	17.99
																																		Row 26	34.29	42.91	-8.62	1.997	10	10	4.317	17.94
																																		Row 27	33.72	42.62	-8.9	2.081	10	10	4.276	17.48
																																		Row 28	33.59	42.47	-8.88	2.121	10	10	4.187	17.66
																																		Row 29	33.17	42.25	-9.08	2.126	10	10	4.271	17.77
																																		Row 30	32.85	42.56	-9.71	2.193	10	10	4.428	17.99
																																		Row 31	33.67	41.98	-8.31	2.178	10	10	3.816	17.96
																																		Row 32	33.17	43.02	-9.85	2.033	10	10	4.846	17.93
																																		Row 33	32.91	42.8	-9.89	2.217	10	10	4.461	17.29
