# Supplementary material for: The aldolase inhibitor aldometanib mimics glucose starvation to activate lysosomal AMPK
Source: Nat Metab. 2022 Oct 10;4(10):1369–401. doi: 10.1038/s42255-022-00640-7 (PMC9584815; doi:10.1038/s42255-022-00640-7)
Supplement: Source Data Extended Data Fig. 7 — Statistical source data. [file 42255_2022_640_MOESM26_ESM.xlsx]

## Sheet: ED.7a
	time/min	vehicle(mg/dl)								2mpk
	0	209.6	225.4	206.4	228.6	314.2	286.4			344.8	309.2	346	312.6	299.6	301.4
	60	573.8	205.6	564.8	526.2	190.4	537			426.8	591.2	421.6	441.6	601.2	435.2
	120	711	994	724.6	1028.4	1040.4	1023.2			886.6	206	460	874.2	194.6	467
	240	1682.2	1166.6	1636.6	1141.8	1435.7	1295.9			1636.2	1349	486.6	1624.6	1450.4	470.6
	400	1082.6	1241.8	1538.6	1077	1346.6	1739.2			1114.6	715	473.2	1041	746.8	497.8
	Table Analyzed	serum TAG one-week HFD mice							Compare each cell mean with the other cell mean in that row
	Two-way RM ANOVA	Matching: Stacked							Number of families	1
	Assume sphericity?	No							Number of comparisons per family	5
	Alpha	0.05							Alpha	0.05
	Source of Variation	% of total variation	P value	P value summary	Significant?	Geisser-Greenhouse's epsilon			Šídák's multiple comparisons test	Mean Diff.	95.00% CI of diff.	Below threshold?	Summary	Adjusted P Value
	Time x Column Factor	7.354	0.0047	**	Yes
	Time	62.26	<0.0001	****	Yes	0.5759			vehicle(mg/dl) - 2mpk
	Column Factor	5.312	0.031	*	Yes				Row 1	-73.83	-143.4 to -4.250	Yes	*	0.0377
	Subject	8.448	0.0552	ns	No				Row 2	-53.3	-339.3 to 232.7	No	ns	0.979
									Row 3	405.5	-74.85 to 885.9	No	ns	0.1055
	ANOVA table	SS	DF	MS	F (DFn, DFd)	P value			Row 4	223.6	-631.2 to 1078	No	ns	0.914
	Time x Column Factor	959635	4	239909	F (4, 40) = 4.424	P=0.0047			Row 5	572.9	90.01 to 1056	Yes	*	0.0189
	Time	8125010	4	2031252	F (2.304, 23.04) = 37.45	P<0.0001
	Column Factor	693203	1	693203	F (1, 10) = 6.288	P=0.0310
	Subject	1102466	10	110247	F (10, 40) = 2.033	P=0.0552			Test details	Mean 1	Mean 2	Mean Diff.	SE of diff.	N1	N2	t	DF
	Residual	2169369	40	54234
									vehicle(mg/dl) - 2mpk
	Difference between column means								Row 1	245.1	318.9	-73.83	20.1	6	6	3.674	7.133
	Mean of vehicle(mg/dl)	865.8							Row 2	433	486.3	-53.3	82.42	6	6	0.6467	7.085
	Mean of 2mpk	650.8							Row 3	920.3	514.7	405.5	140.8	6	6	2.88	7.468
	Difference between means	215							Row 4	1393	1170	223.6	242.2	6	6	0.9232	6.745
	SE of difference	85.73							Row 5	1338	764.7	572.9	152.9	6	6	3.746	9.996
	95% CI of difference	23.95 to 406.0
	Data summary
	Number of columns (Column Factor)	2
	Number of rows (Time)	5
	Number of subjects (Subject)	12
	Number of missing values	0

## Sheet: ED.7b
				Table Analyzed	feces TAG one-week HFD mice
	feces TAG one-week HFD mice
	Veh	2 mpk		Column B	2 mpk
	225	206.2		vs.	vs.
	445.8	334		Column A	Veh
	339.4	242.2
	499	265.4		Unpaired t test
	214.8	280.2		P value	0.3276
	186.8	209.4		P value summary	ns
	190	223.6		Significantly different (P < 0.05)?	No
	236.6			One- or two-tailed P value?	Two-tailed
	351.6			t, df	t=1.014, df=14
				How big is the difference?
				Mean of column A	298.8
				Mean of column B	251.6
				Difference between means (B - A) ± SEM	-47.21 ± 46.54
				95% confidence interval	-147.0 to 52.61
				R squared (eta squared)	0.06846
				F test to compare variances
				F, DFn, Dfd	6.406, 8, 6
				P value	0.0361
				P value summary	*
				Significantly different (P < 0.05)?	Yes
				Model comparison	SS	DF	Probability it is correct
				Null H. Population means identical	128165	15	72.53%
				Alternative H: Distinct population means	119390	14	27.47%
				Ratio of probabilities			2.641
				Difference in AICc			-1.942
				Normality of Residuals
				Test name	Statistics	P value	Passed normality test (alpha=0.05)?	P value summary
				Anderson-Darling (A2*)	0.3331	0.4687	Yes	ns
				D'Agostino-Pearson omnibus (K2)	2.549	0.2795	Yes	ns
				Shapiro-Wilk (W)	0.9374	0.3183	Yes	ns
				Kolmogorov-Smirnov (distance)	0.1231	0.1	Yes	ns
				Data analyzed
				Sample size, column A	9
				Sample size, column B	7

## Sheet: ED.7c
	C14:0	C14:0 aldo	C15:0(13methyl)	C15:0(13methyl) aldo	C15:0(12methyl)	C15:0(12methyl) aldo	C15:0	C15:0 aldo	C16:0	C16:0 aldo	C16:1	C16:1 aldo	C17:0	C17:0 aldo	C18:0	C18:0 aldo	C18:1N9C	C18:1N9C aldo	C18:1N9t	C18:1N9t nor	C18:2n6	C18:2n6 aldo	C20:0	C20:0 aldo	C20:1n9c	C20:1n9c aldo	C20:1n9t	C20:1n9t aldo	C20:2	C20:2 aldo	C20:3n6	C20:3n6 aldo	C20:4n6	C20:4n6 aldo	C22:0	C22:0 aldo	C22:1	C22:1 aldo	C24:0	C24:0 aldo	C22:6n3	C22:6n3 aldo	C24:1	C24:1 aldo
	0.131	0.106	0.061	0.058	0.062	0.049	0.048	0.042	4.454	3.918	0.029	0.018	0.066	0.068	6.055	6.457	1.446	0.976	0.273	0.186	0.237	0.169	0.151	0.17	0.124	0.104	0.024	0.026	0.026	0.022	0.009	0.008	0.042	0.036	0.057	0.059	0.037	0.03	0.029	0.03	0.009	0.008	0.007	0.006
	0.112	0.138	0.051	0.101	0.041	0.086	0.039	0.072	4.261	4.344	0.02	0.026	0.077	0.074	7.788	6.873	1.013	1.29	0.16	0.272	0.182	0.192	0.196	0.189	0.093	0.139	0.024	0.033	0.017	0.03	0.005	0.01	0.021	0.034	0.064	0.072	0.024	0.035	0.03	0.036	0.006	0.008	0.006	0.012
	0.115	0.076	0.073	0.03	0.064	0.017	0.048	0.02	4.215	2.708	0.018	0.012	0.075	0.042	6.745	4.03	1	0.712	0.194	0.133	0.149	0.131	0.154	0.095	0.103	0.074	0.025	0.018	0.02	0.014	0.008	0.006	0.031	0.03	0.048	0.034	0.03	0.022	0.024	0.016	0.006	0.007	0.006	0.004
	0.099	0.114	0.065	0.075	0.046	0.087	0.041	0.059	3.867	4.116	0.016	0.024	0.069	0.07	6.925	6.446	0.97	1.2	0.139	0.227	0.153	0.23	0.173	0.199	0.085	0.157	0.019	0.04	0.018	0.03	0.007	0.015	0.029	0.078	0.058	0.064	0.021	0.044	0.029	0.039	0.005	0.017	0.005	0.012
	0.072	0.094	0.036	0.043	0.026	0.033	0.026	0.038	2.996	3.575	0.011	0.016	0.052	0.062	5.212	6.094	0.622	0.84	0.088	0.162	0.092	0.15	0.109	0.162	0.053	0.081	0.009	0.025	0.01	0.018	0.003	0.007	0.011	0.027	0.033	0.05	0.012	0.026	0.014	0.025	0.004	0.007	0.003	0.006
	0.122	0.111	0.066	0.053	0.057	0.038	0.051	0.036	4.64	4.137	0.019	0.024	0.081	0.071	7.752	6.835	1.14	1.167	0.257	0.204	0.199	0.269	0.218	0.244	0.143	0.148	0.026	0.044	0.024	0.026	0.011	0.013	0.044	0.073	0.077	0.094	0.037	0.055	0.039	0.051	0.009	0.017	0.009	0.012
	0.08		0.044		0.033		0.034		3.475		0.013		0.067		7.165		0.651		0.13		0.109		0.183		0.065		0.015		0.012		0.007		0.02		0.058		0.019		0.028		0.007		0.004
	Table Analyzed	feces LCFA
	Column B	C14:0 aldo
	vs.	vs.
	Column A	C14:0
	Unpaired t test
	P value	0.8648
	P value summary	ns
	Significantly different (P < 0.05)?	No
	One- or two-tailed P value?	Two-tailed
	t, df	t=0.1743, df=11
	How big is the difference?
	Mean of column A	0.1044
	Mean of column B	0.1065
	Difference between means (B - A) ± SEM	0.002071 ± 0.01188
	95% confidence interval	-0.02408 to 0.02822
	R squared (eta squared)	0.002755
	F test to compare variances
	F, DFn, Dfd	1.106, 6, 5
	P value	0.9314
	P value summary	ns
	Significantly different (P < 0.05)?	No
	Model comparison	SS	DF	Probability it is correct
	Null H. Population means identical	0.005031	12	84.75%
	Alternative H: Distinct population means	0.005017	11	15.25%
	Ratio of probabilities			5.559
	Difference in AICc			-3.431
	Normality of Residuals
	Test name	Statistics	P value	Passed normality test (alpha=0.05)?	P value summary
	Anderson-Darling (A2*)	0.2454	0.7018	Yes	ns
	D'Agostino-Pearson omnibus (K2)	0.6124	0.7362	Yes	ns
	Shapiro-Wilk (W)	0.9533	0.6497	Yes	ns
	Kolmogorov-Smirnov (distance)	0.1256	0.1	Yes	ns
	Data analyzed
	Sample size, column A	7
	Sample size, column B	6
	Table Analyzed	feces LCFA
	Column D	C15:0(13methyl) aldo
	vs.	vs.
	Column C	C15:0(13methyl)
	Unpaired t test
	P value	0.7586
	P value summary	ns
	Significantly different (P < 0.05)?	No
	One- or two-tailed P value?	Two-tailed
	t, df	t=0.3150, df=11
	How big is the difference?
	Mean of column C	0.05657
	Mean of column D	0.06
	Difference between means (D - C) ± SEM	0.003429 ± 0.01088
	95% confidence interval	-0.02053 to 0.02738
	R squared (eta squared)	0.008941
	F test to compare variances
	F, DFn, Dfd	3.558, 5, 6
	P value	0.1539
	P value summary	ns
	Significantly different (P < 0.05)?	No
	Model comparison	SS	DF	Probability it is correct
	Null H. Population means identical	0.004248	12	84.22%
	Alternative H: Distinct population means	0.00421	11	15.78%
	Ratio of probabilities			5.339
	Difference in AICc			-3.35
	Normality of Residuals
	Test name	Statistics	P value	Passed normality test (alpha=0.05)?	P value summary
	Anderson-Darling (A2*)	0.1699	0.9128	Yes	ns
	D'Agostino-Pearson omnibus (K2)	1.312	0.5188	Yes	ns
	Shapiro-Wilk (W)	0.9747	0.9433	Yes	ns
	Kolmogorov-Smirnov (distance)	0.1133	0.1	Yes	ns
	Data analyzed
	Sample size, column C	7
	Sample size, column D	6
	Table Analyzed	feces LCFA
	Column F	C15:0(12methyl) aldo
	vs.	vs.
	Column E	C15:0(12methyl)
	Unpaired t test
	P value	0.7137
	P value summary	ns
	Significantly different (P < 0.05)?	No
	One- or two-tailed P value?	Two-tailed
	t, df	t=0.3765, df=11
	How big is the difference?
	Mean of column E	0.047
	Mean of column F	0.05167
	Difference between means (F - E) ± SEM	0.004667 ± 0.01239
	95% confidence interval	-0.02261 to 0.03195
	R squared (eta squared)	0.01272
	F test to compare variances
	F, DFn, Dfd	3.886, 5, 6
	P value	0.1288
	P value summary	ns
	Significantly different (P < 0.05)?	No
	Model comparison	SS	DF	Probability it is correct
	Null H. Population means identical	0.00553	12	83.89%
	Alternative H: Distinct population means	0.005459	11	16.11%
	Ratio of probabilities			5.207
	Difference in AICc			-3.3
	Normality of Residuals
	Test name	Statistics	P value	Passed normality test (alpha=0.05)?	P value summary
	Anderson-Darling (A2*)	0.2417	0.7154	Yes	ns
	D'Agostino-Pearson omnibus (K2)	0.4873	0.7838	Yes	ns
	Shapiro-Wilk (W)	0.9584	0.7294	Yes	ns
	Kolmogorov-Smirnov (distance)	0.1341	0.1	Yes	ns
	Data analyzed
	Sample size, column E	7
	Sample size, column F	6
	Table Analyzed	feces LCFA
	Column H	C15:0 aldo
	vs.	vs.
	Column G	C15:0
	Unpaired t test
	P value	0.6624
	P value summary	ns
	Significantly different (P < 0.05)?	No
	One- or two-tailed P value?	Two-tailed
	t, df	t=0.4486, df=11
	How big is the difference?
	Mean of column G	0.041
	Mean of column H	0.0445
	Difference between means (H - G) ± SEM	0.003500 ± 0.007802
	95% confidence interval	-0.01367 to 0.02067
	R squared (eta squared)	0.01796
	F test to compare variances
	F, DFn, Dfd	4.254, 5, 6
	P value	0.1068
	P value summary	ns
	Significantly different (P < 0.05)?	No
	Model comparison	SS	DF	Probability it is correct
	Null H. Population means identical	0.002203	12	83.42%
	Alternative H: Distinct population means	0.002164	11	16.58%
	Ratio of probabilities			5.03
	Difference in AICc			-3.231
	Normality of Residuals
	Test name	Statistics	P value	Passed normality test (alpha=0.05)?	P value summary
	Anderson-Darling (A2*)	0.1812	0.893	Yes	ns
	D'Agostino-Pearson omnibus (K2)	0.6146	0.7354	Yes	ns
	Shapiro-Wilk (W)	0.9842	0.9939	Yes	ns
	Kolmogorov-Smirnov (distance)	0.1154	0.1	Yes	ns
	Data analyzed
	Sample size, column G	7
	Sample size, column H	6
	Table Analyzed	feces LCFA
	Column J	C16:0 aldo
	vs.	vs.
	Column I	C16:0
	Unpaired t test
	P value	0.5784
	P value summary	ns
	Significantly different (P < 0.05)?	No
	One- or two-tailed P value?	Two-tailed
	t, df	t=0.5727, df=11
	How big is the difference?
	Mean of column I	3.987
	Mean of column J	3.8
	Difference between means (J - I) ± SEM	-0.1872 ± 0.3268
	95% confidence interval	-0.9066 to 0.5322
	R squared (eta squared)	0.02895
	F test to compare variances
	F, DFn, Dfd	1.044, 5, 6
	P value	0.9405
	P value summary	ns
	Significantly different (P < 0.05)?	No
	Model comparison	SS	DF	Probability it is correct
	Null H. Population means identical	3.91	12	82.38%
	Alternative H: Distinct population means	3.797	11	17.62%
	Ratio of probabilities			4.676
	Difference in AICc			-3.085
	Normality of Residuals
	Test name	Statistics	P value	Passed normality test (alpha=0.05)?	P value summary
	Anderson-Darling (A2*)	0.6054	0.0907	Yes	ns
	D'Agostino-Pearson omnibus (K2)	2.608	0.2714	Yes	ns
	Shapiro-Wilk (W)	0.8858	0.0855	Yes	ns
	Kolmogorov-Smirnov (distance)	0.1987	0.1	Yes	ns
	Data analyzed
	Sample size, column I	7
	Sample size, column J	6
	Table Analyzed	feces LCFA
	Column L	C16:1 aldo
	vs.	vs.
	Column K	C16:1
	Unpaired t test
	P value	0.5404
	P value summary	ns
	Significantly different (P < 0.05)?	No
	One- or two-tailed P value?	Two-tailed
	t, df	t=0.6319, df=11
	How big is the difference?
	Mean of column K	0.018
	Mean of column L	0.02
	Difference between means (L - K) ± SEM	0.002000 ± 0.003165
	95% confidence interval	-0.004966 to 0.008966
	R squared (eta squared)	0.03503
	F test to compare variances
	F, DFn, Dfd	1.118, 6, 5
	P value	0.9218
	P value summary	ns
	Significantly different (P < 0.05)?	No
	Model comparison	SS	DF	Probability it is correct
	Null H. Population means identical	0.0003689	12	81.78%
	Alternative H: Distinct population means	0.000356	11	18.22%
	Ratio of probabilities			4.489
	Difference in AICc			-3.003
	Normality of Residuals
	Test name	Statistics	P value	Passed normality test (alpha=0.05)?	P value summary
	Anderson-Darling (A2*)	0.1437	0.9579	Yes	ns
	D'Agostino-Pearson omnibus (K2)	0.4179	0.8114	Yes	ns
	Shapiro-Wilk (W)	0.9762	0.9557	Yes	ns
	Kolmogorov-Smirnov (distance)	0.1048	0.1	Yes	ns
	Data analyzed
	Sample size, column K	7
	Sample size, column L	6
	Table Analyzed	feces LCFA
	Column N	C17:0 aldo
	vs.	vs.
	Column M	C17:0
	Unpaired t test
	P value	0.4073
	P value summary	ns
	Significantly different (P < 0.05)?	No
	One- or two-tailed P value?	Two-tailed
	t, df	t=0.8616, df=11
	How big is the difference?
	Mean of column M	0.06957
	Mean of column N	0.0645
	Difference between means (N - M) ± SEM	-0.005071 ± 0.005886
	95% confidence interval	-0.01803 to 0.007883
	R squared (eta squared)	0.06322
	F test to compare variances
	F, DFn, Dfd	1.517, 5, 6
	P value	0.622
	P value summary	ns
	Significantly different (P < 0.05)?	No
	Model comparison	SS	DF	Probability it is correct
	Null H. Population means identical	0.001314	12	78.73%
	Alternative H: Distinct population means	0.001231	11	21.27%
	Ratio of probabilities			3.702
	Difference in AICc			-2.618
	Normality of Residuals
	Test name	Statistics	P value	Passed normality test (alpha=0.05)?	P value summary
	Anderson-Darling (A2*)	0.7229	0.0444	No	*
	D'Agostino-Pearson omnibus (K2)	5.242	0.0727	Yes	ns
	Shapiro-Wilk (W)	0.8626	0.0417	No	*
	Kolmogorov-Smirnov (distance)	0.2084	0.1	Yes	ns
	Data analyzed
	Sample size, column M	7
	Sample size, column N	6
	Table Analyzed	feces LCFA
	Column P	C18:0 aldo
	vs.	vs.
	Column O	C18:0
	Unpaired t test
	P value	0.2404
	P value summary	ns
	Significantly different (P < 0.05)?	No
	One- or two-tailed P value?	Two-tailed
	t, df	t=1.241, df=11
	How big is the difference?
	Mean of column O	6.806
	Mean of column P	6.123
	Difference between means (P - O) ± SEM	-0.6835 ± 0.5507
	95% confidence interval	-1.896 to 0.5286
	R squared (eta squared)	0.1228
	F test to compare variances
	F, DFn, Dfd	1.331, 5, 6
	P value	0.7293
	P value summary	ns
	Significantly different (P < 0.05)?	No
	Model comparison	SS	DF	Probability it is correct
	Null H. Population means identical	12.29	12	70.71%
	Alternative H: Distinct population means	10.78	11	29.29%
	Ratio of probabilities			2.414
	Difference in AICc			-1.763
	Normality of Residuals
	Test name	Statistics	P value	Passed normality test (alpha=0.05)?	P value summary
	Anderson-Darling (A2*)	0.7481	0.0381	No	*
	D'Agostino-Pearson omnibus (K2)	4.928	0.0851	Yes	ns
	Shapiro-Wilk (W)	0.8577	0.0359	No	*
	Kolmogorov-Smirnov (distance)	0.2436	0.0337	No	*
	Data analyzed
	Sample size, column O	7
	Sample size, column P	6
	Table Analyzed	feces LCFA
	Column R	C18:1N9C aldo
	vs.	vs.
	Column Q	C18:1N9C
	Unpaired t test
	P value	0.7176
	P value summary	ns
	Significantly different (P < 0.05)?	No
	One- or two-tailed P value?	Two-tailed
	t, df	t=0.3711, df=11
	How big is the difference?
	Mean of column Q	0.9774
	Mean of column R	1.031
	Difference between means (R - Q) ± SEM	0.05340 ± 0.1439
	95% confidence interval	-0.2634 to 0.3702
	R squared (eta squared)	0.01236
	F test to compare variances
	F, DFn, Dfd	1.568, 6, 5
	P value	0.638
	P value summary	ns
	Significantly different (P < 0.05)?	No
	Model comparison	SS	DF	Probability it is correct
	Null H. Population means identical	0.7453	12	83.92%
	Alternative H: Distinct population means	0.7361	11	16.08%
	Ratio of probabilities			5.22
	Difference in AICc			-3.305
	Normality of Residuals
	Test name	Statistics	P value	Passed normality test (alpha=0.05)?	P value summary
	Anderson-Darling (A2*)	0.2693	0.6173	Yes	ns
	D'Agostino-Pearson omnibus (K2)	0.09943	0.9515	Yes	ns
	Shapiro-Wilk (W)	0.9531	0.6452	Yes	ns
	Kolmogorov-Smirnov (distance)	0.1318	0.1	Yes	ns
	Data analyzed
	Sample size, column Q	7
	Sample size, column R	6
	Table Analyzed	feces LCFA
	Column T	C18:1N9t nor
	vs.	vs.
	Column S	C18:1N9t
	Unpaired t test
	P value	0.5612
	P value summary	ns
	Significantly different (P < 0.05)?	No
	One- or two-tailed P value?	Two-tailed
	t, df	t=0.5992, df=11
	How big is the difference?
	Mean of column S	0.1773
	Mean of column T	0.1973
	Difference between means (T - S) ± SEM	0.02005 ± 0.03346
	95% confidence interval	-0.05359 to 0.09369
	R squared (eta squared)	0.03161
	F test to compare variances
	F, DFn, Dfd	1.926, 6, 5
	P value	0.4889
	P value summary	ns
	Significantly different (P < 0.05)?	No
	Model comparison	SS	DF	Probability it is correct
	Null H. Population means identical	0.04108	12	82.12%
	Alternative H: Distinct population means	0.03978	11	17.88%
	Ratio of probabilities			4.593
	Difference in AICc			-3.049
	Normality of Residuals
	Test name	Statistics	P value	Passed normality test (alpha=0.05)?	P value summary
	Anderson-Darling (A2*)	0.2498	0.686	Yes	ns
	D'Agostino-Pearson omnibus (K2)	0.8067	0.6681	Yes	ns
	Shapiro-Wilk (W)	0.9563	0.6962	Yes	ns
	Kolmogorov-Smirnov (distance)	0.1334	0.1	Yes	ns
	Data analyzed
	Sample size, column S	7
	Sample size, column T	6
	Table Analyzed	feces LCFA
	Column V	C18:2n6 aldo
	vs.	vs.
	Column U	C18:2n6
	Unpaired t test
	P value	0.3134
	P value summary	ns
	Significantly different (P < 0.05)?	No
	One- or two-tailed P value?	Two-tailed
	t, df	t=1.057, df=11
	How big is the difference?
	Mean of column U	0.1601
	Mean of column V	0.1902
	Difference between means (V - U) ± SEM	0.03002 ± 0.02842
	95% confidence interval	-0.03252 to 0.09257
	R squared (eta squared)	0.09214
	F test to compare variances
	F, DFn, Dfd	1.046, 5, 6
	P value	0.9385
	P value summary	ns
	Significantly different (P < 0.05)?	No
	Model comparison	SS	DF	Probability it is correct
	Null H. Population means identical	0.03161	12	75.12%
	Alternative H: Distinct population means	0.0287	11	24.88%
	Ratio of probabilities			3.019
	Difference in AICc			-2.21
	Normality of Residuals
	Test name	Statistics	P value	Passed normality test (alpha=0.05)?	P value summary
	Anderson-Darling (A2*)	0.2341	0.7423	Yes	ns
	D'Agostino-Pearson omnibus (K2)	1.041	0.5942	Yes	ns
	Shapiro-Wilk (W)	0.9471	0.5546	Yes	ns
	Kolmogorov-Smirnov (distance)	0.102	0.1	Yes	ns
	Data analyzed
	Sample size, column U	7
	Sample size, column V	6
	Table Analyzed	feces LCFA
	Column X	C20:0 aldo
	vs.	vs.
	Column W	C20:0
	Unpaired t test
	P value	0.76
	P value summary	ns
	Significantly different (P < 0.05)?	No
	One- or two-tailed P value?	Two-tailed
	t, df	t=0.3132, df=11
	How big is the difference?
	Mean of column W	0.1691
	Mean of column X	0.1765
	Difference between means (X - W) ± SEM	0.007357 ± 0.02349
	95% confidence interval	-0.04434 to 0.05905
	R squared (eta squared)	0.008841
	F test to compare variances
	F, DFn, Dfd	1.941, 5, 6
	P value	0.443
	P value summary	ns
	Significantly different (P < 0.05)?	No
	Model comparison	SS	DF	Probability it is correct
	Null H. Population means identical	0.01978	12	84.23%
	Alternative H: Distinct population means	0.0196	11	15.77%
	Ratio of probabilities			5.342
	Difference in AICc			-3.351
	Normality of Residuals
	Test name	Statistics	P value	Passed normality test (alpha=0.05)?	P value summary
	Anderson-Darling (A2*)	0.2669	0.6255	Yes	ns
	D'Agostino-Pearson omnibus (K2)	0.9704	0.6156	Yes	ns
	Shapiro-Wilk (W)	0.9646	0.8225	Yes	ns
	Kolmogorov-Smirnov (distance)	0.1729	0.1	Yes	ns
	Data analyzed
	Sample size, column W	7
	Sample size, column X	6
	Table Analyzed	feces LCFA
	Column Z	C20:1n9c aldo
	vs.	vs.
	Column Y	C20:1n9c
	Unpaired t test
	P value	0.2621
	P value summary	ns
	Significantly different (P < 0.05)?	No
	One- or two-tailed P value?	Two-tailed
	t, df	t=1.182, df=11
	How big is the difference?
	Mean of column Y	0.09514
	Mean of column Z	0.1172
	Difference between means (Z - Y) ± SEM	0.02202 ± 0.01863
	95% confidence interval	-0.01898 to 0.06303
	R squared (eta squared)	0.1127
	F test to compare variances
	F, DFn, Dfd	1.277, 5, 6
	P value	0.7644
	P value summary	ns
	Significantly different (P < 0.05)?	No
	Model comparison	SS	DF	Probability it is correct
	Null H. Population means identical	0.0139	12	72.23%
	Alternative H: Distinct population means	0.01234	11	27.77%
	Ratio of probabilities			2.601
	Difference in AICc			-1.912
	Normality of Residuals
	Test name	Statistics	P value	Passed normality test (alpha=0.05)?	P value summary
	Anderson-Darling (A2*)	0.3204	0.4901	Yes	ns
	D'Agostino-Pearson omnibus (K2)	2.903	0.2342	Yes	ns
	Shapiro-Wilk (W)	0.9296	0.337	Yes	ns
	Kolmogorov-Smirnov (distance)	0.1367	0.1	Yes	ns
	Data analyzed
	Sample size, column Y	7
	Sample size, column Z	6
	Table Analyzed	feces LCFA
	Column AB	C20:1n9t aldo
	vs.	vs.
	Column AA	C20:1n9t
	Unpaired t test
	P value	0.0368
	P value summary	*
	Significantly different (P < 0.05)?	Yes
	One- or two-tailed P value?	Two-tailed
	t, df	t=2.375, df=11
	How big is the difference?
	Mean of column AA	0.02029
	Mean of column AB	0.031
	Difference between means (AB - AA) ± SEM	0.01071 ± 0.004512
	95% confidence interval	0.0007839 to 0.02064
	R squared (eta squared)	0.3389
	F test to compare variances
	F, DFn, Dfd	2.426, 5, 6
	P value	0.311
	P value summary	ns
	Significantly different (P < 0.05)?	No
	Model comparison	SS	DF	Probability it is correct
	Null H. Population means identical	0.001094	12	27.75%
	Alternative H: Distinct population means	0.0007234	11	72.25%
	Ratio of probabilities			2.603
	Difference in AICc			1.914
	Normality of Residuals
	Test name	Statistics	P value	Passed normality test (alpha=0.05)?	P value summary
	Anderson-Darling (A2*)	0.2384	0.7272	Yes	ns
	D'Agostino-Pearson omnibus (K2)	0.3742	0.8294	Yes	ns
	Shapiro-Wilk (W)	0.9663	0.846	Yes	ns
	Kolmogorov-Smirnov (distance)	0.1453	0.1	Yes	ns
	Data analyzed
	Sample size, column AA	7
	Sample size, column AB	6
	Table Analyzed	feces LCFA
	Column AD	C20:2 aldo
	vs.	vs.
	Column AC	C20:2
	Unpaired t test
	P value	0.1584
	P value summary	ns
	Significantly different (P < 0.05)?	No
	One- or two-tailed P value?	Two-tailed
	t, df	t=1.513, df=11
	How big is the difference?
	Mean of column AC	0.01814
	Mean of column AD	0.02333
	Difference between means (AD - AC) ± SEM	0.005190 ± 0.003430
	95% confidence interval	-0.002360 to 0.01274
	R squared (eta squared)	0.1723
	F test to compare variances
	F, DFn, Dfd	1.250, 5, 6
	P value	0.7827
	P value summary	ns
	Significantly different (P < 0.05)?	No
	Model comparison	SS	DF	Probability it is correct
	Null H. Population means identical	0.0005052	12	62.35%
	Alternative H: Distinct population means	0.0004182	11	37.65%
	Ratio of probabilities			1.656
	Difference in AICc			-1.009
	Normality of Residuals
	Test name	Statistics	P value	Passed normality test (alpha=0.05)?	P value summary
	Anderson-Darling (A2*)	0.3197	0.492	Yes	ns
	D'Agostino-Pearson omnibus (K2)	2.004	0.3672	Yes	ns
	Shapiro-Wilk (W)	0.9315	0.3569	Yes	ns
	Kolmogorov-Smirnov (distance)	0.1471	0.1	Yes	ns
	Data analyzed
	Sample size, column AC	7
	Sample size, column AD	6
	Table Analyzed	feces LCFA
	Column AF	C20:3n6 aldo
	vs.	vs.
	Column AE	C20:3n6
	Unpaired t test
	P value	0.1435
	P value summary	ns
	Significantly different (P < 0.05)?	No
	One- or two-tailed P value?	Two-tailed
	t, df	t=1.575, df=11
	How big is the difference?
	Mean of column AE	0.007143
	Mean of column AF	0.009833
	Difference between means (AF - AE) ± SEM	0.002690 ± 0.001708
	95% confidence interval	-0.001069 to 0.006450
	R squared (eta squared)	0.184
	F test to compare variances
	F, DFn, Dfd	1.845, 5, 6
	P value	0.4768
	P value summary	ns
	Significantly different (P < 0.05)?	No
	Model comparison	SS	DF	Probability it is correct
	Null H. Population means identical	0.0001271	12	60.14%
	Alternative H: Distinct population means	0.0001037	11	39.86%
	Ratio of probabilities			1.509
	Difference in AICc			-0.8227
	Normality of Residuals
	Test name	Statistics	P value	Passed normality test (alpha=0.05)?	P value summary
	Anderson-Darling (A2*)	0.1946	0.865	Yes	ns
	D'Agostino-Pearson omnibus (K2)	0.7463	0.6886	Yes	ns
	Shapiro-Wilk (W)	0.9621	0.7856	Yes	ns
	Kolmogorov-Smirnov (distance)	0.1182	0.1	Yes	ns
	Data analyzed
	Sample size, column AE	7
	Sample size, column AF	6
	Table Analyzed	feces LCFA
	Column AH	C20:4n6 aldo
	vs.	vs.
	Column AG	C20:4n6
	Unpaired t test
	P value	0.0953
	P value summary	ns
	Significantly different (P < 0.05)?	No
	One- or two-tailed P value?	Two-tailed
	t, df	t=1.825, df=11
	How big is the difference?
	Mean of column AG	0.02829
	Mean of column AH	0.04633
	Difference between means (AH - AG) ± SEM	0.01805 ± 0.009891
	95% confidence interval	-0.003722 to 0.03982
	R squared (eta squared)	0.2323
	F test to compare variances
	F, DFn, Dfd	3.632, 5, 6
	P value	0.1478
	P value summary	ns
	Significantly different (P < 0.05)?	No
	Model comparison	SS	DF	Probability it is correct
	Null H. Population means identical	0.004529	12	50.37%
	Alternative H: Distinct population means	0.003477	11	49.63%
	Ratio of probabilities			1.015
	Difference in AICc			-0.02925
	Normality of Residuals
	Test name	Statistics	P value	Passed normality test (alpha=0.05)?	P value summary
	Anderson-Darling (A2*)	0.4947	0.1761	Yes	ns
	D'Agostino-Pearson omnibus (K2)	1.776	0.4115	Yes	ns
	Shapiro-Wilk (W)	0.9033	0.1483	Yes	ns
	Kolmogorov-Smirnov (distance)	0.2041	0.1	Yes	ns
	Data analyzed
	Sample size, column AG	7
	Sample size, column AH	6
	Table Analyzed	feces LCFA
	Column AJ	C22:0 aldo
	vs.	vs.
	Column AI	C22:0
	Unpaired t test
	P value	0.5558
	P value summary	ns
	Significantly different (P < 0.05)?	No
	One- or two-tailed P value?	Two-tailed
	t, df	t=0.6075, df=11
	How big is the difference?
	Mean of column AI	0.05643
	Mean of column AJ	0.06217
	Difference between means (AJ - AI) ± SEM	0.005738 ± 0.009445
	95% confidence interval	-0.01505 to 0.02653
	R squared (eta squared)	0.03246
	F test to compare variances
	F, DFn, Dfd	2.241, 5, 6
	P value	0.3544
	P value summary	ns
	Significantly different (P < 0.05)?	No
	Model comparison	SS	DF	Probability it is correct
	Null H. Population means identical	0.003277	12	82.04%
	Alternative H: Distinct population means	0.003171	11	17.96%
	Ratio of probabilities			4.567
	Difference in AICc			-3.038
	Normality of Residuals
	Test name	Statistics	P value	Passed normality test (alpha=0.05)?	P value summary
	Anderson-Darling (A2*)	0.2696	0.6163	Yes	ns
	D'Agostino-Pearson omnibus (K2)	0.3182	0.8529	Yes	ns
	Shapiro-Wilk (W)	0.9688	0.8797	Yes	ns
	Kolmogorov-Smirnov (distance)	0.1474	0.1	Yes	ns
	Data analyzed
	Sample size, column AI	7
	Sample size, column AJ	6
	Table Analyzed	feces LCFA
	Column AL	C22:1 aldo
	vs.	vs.
	Column AK	C22:1
	Unpaired t test
	P value	0.1382
	P value summary	ns
	Significantly different (P < 0.05)?	No
	One- or two-tailed P value?	Two-tailed
	t, df	t=1.599, df=11
	How big is the difference?
	Mean of column AK	0.02571
	Mean of column AL	0.03533
	Difference between means (AL - AK) ± SEM	0.009619 ± 0.006017
	95% confidence interval	-0.003625 to 0.02286
	R squared (eta squared)	0.1885
	F test to compare variances
	F, DFn, Dfd	1.706, 5, 6
	P value	0.5328
	P value summary	ns
	Significantly different (P < 0.05)?	No
	Model comparison	SS	DF	Probability it is correct
	Null H. Population means identical	0.001586	12	59.28%
	Alternative H: Distinct population means	0.001287	11	40.72%
	Ratio of probabilities			1.456
	Difference in AICc			-0.7511
	Normality of Residuals
	Test name	Statistics	P value	Passed normality test (alpha=0.05)?	P value summary
	Anderson-Darling (A2*)	0.268	0.622	Yes	ns
	D'Agostino-Pearson omnibus (K2)	0.8566	0.6516	Yes	ns
	Shapiro-Wilk (W)	0.9501	0.6004	Yes	ns
	Kolmogorov-Smirnov (distance)	0.1371	0.1	Yes	ns
	Data analyzed
	Sample size, column AK	7
	Sample size, column AL	6
	Table Analyzed	feces LCFA
	Column AN	C24:0 aldo
	vs.	vs.
	Column AM	C24:0
	Unpaired t test
	P value	0.3579
	P value summary	ns
	Significantly different (P < 0.05)?	No
	One- or two-tailed P value?	Two-tailed
	t, df	t=0.9596, df=11
	How big is the difference?
	Mean of column AM	0.02757
	Mean of column AN	0.03283
	Difference between means (AN - AM) ± SEM	0.005262 ± 0.005483
	95% confidence interval	-0.006807 to 0.01733
	R squared (eta squared)	0.07725
	F test to compare variances
	F, DFn, Dfd	2.597, 5, 6
	P value	0.2768
	P value summary	ns
	Significantly different (P < 0.05)?	No
	Model comparison	SS	DF	Probability it is correct
	Null H. Population means identical	0.001158	12	77.04%
	Alternative H: Distinct population means	0.001069	11	22.96%
	Ratio of probabilities			3.356
	Difference in AICc			-2.422
	Normality of Residuals
	Test name	Statistics	P value	Passed normality test (alpha=0.05)?	P value summary
	Anderson-Darling (A2*)	0.2561	0.6635	Yes	ns
	D'Agostino-Pearson omnibus (K2)	0.2635	0.8766	Yes	ns
	Shapiro-Wilk (W)	0.9719	0.916	Yes	ns
	Kolmogorov-Smirnov (distance)	0.1378	0.1	Yes	ns
	Data analyzed
	Sample size, column AM	7
	Sample size, column AN	6
	Table Analyzed	feces LCFA
	Column AP	C22:6n3 aldo
	vs.	vs.
	Column AO	C22:6n3
	Unpaired t test
	P value	0.066
	P value summary	ns
	Significantly different (P < 0.05)?	No
	One- or two-tailed P value?	Two-tailed
	t, df	t=2.041, df=11
	How big is the difference?
	Mean of column AO	0.006571
	Mean of column AP	0.01067
	Difference between means (AP - AO) ± SEM	0.004095 ± 0.002006
	95% confidence interval	-0.0003205 to 0.008511
	R squared (eta squared)	0.2747
	F test to compare variances
	F, DFn, Dfd	6.705, 5, 6
	P value	0.0383
	P value summary	*
	Significantly different (P < 0.05)?	Yes
	Model comparison	SS	DF	Probability it is correct
	Null H. Population means identical	0.0001972	12	41.23%
	Alternative H: Distinct population means	0.000143	11	58.77%
	Ratio of probabilities			1.425
	Difference in AICc			0.7089
	Normality of Residuals
	Test name	Statistics	P value	Passed normality test (alpha=0.05)?	P value summary
	Anderson-Darling (A2*)	0.6165	0.0848	Yes	ns
	D'Agostino-Pearson omnibus (K2)	2.227	0.3283	Yes	ns
	Shapiro-Wilk (W)	0.8717	0.0552	Yes	ns
	Kolmogorov-Smirnov (distance)	0.1811	0.1	Yes	ns
	Data analyzed
	Sample size, column AO	7
	Sample size, column AP	6
	Table Analyzed	feces LCFA
	Column AR	C24:1 aldo
	vs.	vs.
	Column AQ	C24:1
	Unpaired t test
	P value	0.0949
	P value summary	ns
	Significantly different (P < 0.05)?	No
	One- or two-tailed P value?	Two-tailed
	t, df	t=1.827, df=11
	How big is the difference?
	Mean of column AQ	0.005714
	Mean of column AR	0.008667
	Difference between means (AR - AQ) ± SEM	0.002952 ± 0.001616
	95% confidence interval	-0.0006035 to 0.006508
	R squared (eta squared)	0.2329
	F test to compare variances
	F, DFn, Dfd	3.551, 5, 6
	P value	0.1545
	P value summary	ns
	Significantly different (P < 0.05)?	No
	Model comparison	SS	DF	Probability it is correct
	Null H. Population means identical	0.0001209	12	50.25%
	Alternative H: Distinct population means	9.276e-05	11	49.75%
	Ratio of probabilities			1.01
	Difference in AICc			-0.02013
	Normality of Residuals
	Test name	Statistics	P value	Passed normality test (alpha=0.05)?	P value summary
	Anderson-Darling (A2*)	0.4889	0.1825	Yes	ns
	D'Agostino-Pearson omnibus (K2)	2.054	0.3581	Yes	ns
	Shapiro-Wilk (W)	0.9015	0.1404	Yes	ns
	Kolmogorov-Smirnov (distance)	0.189	0.1	Yes	ns
	Data analyzed
	Sample size, column AQ	7
	Sample size, column AR	6

## Sheet: ED.7d
	0									2									10										Table Analyzed	1month mice pedmeters sta						Compare column means (main column effect)
light	6.03385	3.1865	3.38856	6.30511	5.71249	8.67057	9.8322	16.0713		5.91482	6.60733	6.03465	3.81872	4.12507	8.12466	2.54975	7.15025		8.46961	6.38218	0.772818	9.79627	0.764144	12.002	2.33935	6.15787
dark	53.1754	14.0987	27.233	25.0837	23.7693	25.4693	47.5615	39.7135		53.6613	23.2276	41.9109	18.9316	22.1218	32.849	11.5279	33.2577		89.4388	22.9517	5.94563	31.7114	6.75137	50.3991	9.34617	27.6244			Two-way ANOVA	Ordinary						Number of families	1
																													Alpha	0.05						Number of comparisons per family	15
																																				Alpha	0.05
																													Source of Variation	% of total variation	P value	P value summary	Significant?
																													Row Factor	18.57	0.0262	*	Yes			Tukey's multiple comparisons test	Mean Diff.	95.00% CI of diff.	Below threshold?	Summary	Adjusted P Value
																													Column Factor	46.36	<0.0001	****	Yes
																																				light 0 vs. dark 0	-24.61	-43.45 to -5.780	Yes	**	0.0046
																													ANOVA table	SS (Type III)	DF	MS	F (DFn, DFd)	P value		light 0 vs. light 2	1.859	-16.97 to 20.69	No	ns	0.9997
																													Row Factor	2897	7	413.8	F (7, 35) = 2.648	P=0.0262		light 0 vs. dark 2	-22.29	-41.12 to -3.453	Yes	*	0.0126
																													Column Factor	7230	5	1446	F (5, 35) = 9.255	P<0.0001		light 0 vs. light 10	1.565	-17.27 to 20.40	No	ns	0.9999
																													Residual	5469	35	156.2				light 0 vs. dark 10	-23.12	-41.95 to -4.288	Yes	**	0.0089
																																				dark 0 vs. light 2	26.47	7.640 to 45.31	Yes	**	0.002
																													Spearman's test for heteroscedasticity							dark 0 vs. dark 2	2.327	-16.51 to 21.16	No	ns	0.999
																													Rs of predicted Y vs. |residual|	0.264						dark 0 vs. light 10	26.18	7.345 to 45.01	Yes	**	0.0023
																													P value (one tailed)	0.0349						dark 0 vs. dark 10	1.492	-17.34 to 20.32	No	ns	0.9999
																													Passed (P > 0.05)?	No						light 2 vs. dark 2	-24.15	-42.98 to -5.312	Yes	**	0.0057
																																				light 2 vs. light 10	-0.2949	-19.13 to 18.54	No	ns	>0.9999
																													Normality of Residuals							light 2 vs. dark 10	-24.98	-43.81 to -6.148	Yes	**	0.0039
																													Test name	Statistics	P value	Passed normality test (alpha=0.05)?	P value summary			dark 2 vs. light 10	23.85	5.018 to 42.68	Yes	**	0.0065
																													Anderson-Darling (A2*)	1.383	0.0012	No	**			dark 2 vs. dark 10	-0.8351	-19.67 to 18.00	No	ns	>0.9999
																													D'Agostino-Pearson omnibus (K2)	15.19	0.0005	No	***			light 10 vs. dark 10	-24.69	-43.52 to -5.853	Yes	**	0.0045
																													Shapiro-Wilk (W)	0.9025	0.0008	No	***
																													Kolmogorov-Smirnov (distance)	0.1727	0.001	No	**
																																				Test details	Mean 1	Mean 2	Mean Diff.	SE of diff.	N1	N2	q	DF
																													Data summary
																													Number of columns (Column Factor)	6						light 0 vs. dark 0	7.4	32.01	-24.61	6.25	8	8	5.569	35
																													Number of rows (Row Factor)	8						light 0 vs. light 2	7.4	5.541	1.859	6.25	8	8	0.4207	35
																													Number of values	48						light 0 vs. dark 2	7.4	29.69	-22.29	6.25	8	8	5.043	35
																																				light 0 vs. light 10	7.4	5.836	1.565	6.25	8	8	0.354	35
																																				light 0 vs. dark 10	7.4	30.52	-23.12	6.25	8	8	5.232	35
																																				dark 0 vs. light 2	32.01	5.541	26.47	6.25	8	8	5.99	35
																																				dark 0 vs. dark 2	32.01	29.69	2.327	6.25	8	8	0.5266	35
																																				dark 0 vs. light 10	32.01	5.836	26.18	6.25	8	8	5.923	35
																																				dark 0 vs. dark 10	32.01	30.52	1.492	6.25	8	8	0.3376	35
																																				light 2 vs. dark 2	5.541	29.69	-24.15	6.25	8	8	5.463	35
																																				light 2 vs. light 10	5.541	5.836	-0.2949	6.25	8	8	0.06672	35
																																				light 2 vs. dark 10	5.541	30.52	-24.98	6.25	8	8	5.652	35
																																				dark 2 vs. light 10	29.69	5.836	23.85	6.25	8	8	5.397	35
																																				dark 2 vs. dark 10	29.69	30.52	-0.8351	6.25	8	8	0.189	35
																																				light 10 vs. dark 10	5.836	30.52	-24.69	6.25	8	8	5.586	35
	0									2									10										Table Analyzed	1month mice xbreaks sta						Compare column means (main column effect)
light	7731	13159	8771	7515	7928	10294	11022	15254		6970	8878	11770	9476	7641	9586	10650	8942		12045	8657	8756	10677	9174	11879	10229	8459
dark	22182	17260	17857	17329	14781	11537	14947	13888		20983	13203	20573	14330	14941	17913	13223	14104		21813	13776	16725	18301	15590	20823	14174	17262			Two-way ANOVA	Ordinary						Number of families	1
																													Alpha	0.05						Number of comparisons per family	15
																																				Alpha	0.05
																													Source of Variation	% of total variation	P value	P value summary	Significant?
																													Row Factor	6.35	0.3608	ns	No			Tukey's multiple comparisons test	Mean Diff.	95.00% CI of diff.	Below threshold?	Summary	Adjusted P Value
																													Column Factor	65.82	<0.0001	****	Yes
																																				light 0 vs. dark 0	-6013	-9924 to -2102	Yes	***	0.0006
																													ANOVA table	SS (Type III)	DF	MS	F (DFn, DFd)	P value		light 0 vs. light 2	970.1	-2941 to 4881	No	ns	0.9743
																													Row Factor	53822358	7	7688908	F (7, 35) = 1.141	P=0.3608		light 0 vs. dark 2	-5950	-9861 to -2038	Yes	***	0.0007
																													Column Factor	557901412	5	111580282	F (5, 35) = 16.56	P<0.0001		light 0 vs. light 10	224.8	-3686 to 4136	No	ns	>0.9999
																													Residual	235857016	35	6738772				light 0 vs. dark 10	-7099	-11010 to -3188	Yes	****	<0.0001
																																				dark 0 vs. light 2	6984	3072 to 10895	Yes	****	<0.0001
																													Spearman's test for heteroscedasticity							dark 0 vs. dark 2	63.88	-3847 to 3975	No	ns	>0.9999
																													Rs of predicted Y vs. |residual|	0.3511						dark 0 vs. light 10	6238	2327 to 10149	Yes	***	0.0004
																													P value (one tailed)	0.0072						dark 0 vs. dark 10	-1085	-4996 to 2826	No	ns	0.9586
																													Passed (P > 0.05)?	No						light 2 vs. dark 2	-6920	-10831 to -3009	Yes	****	<0.0001
																																				light 2 vs. light 10	-745.4	-4656 to 3166	No	ns	0.9921
																													Normality of Residuals							light 2 vs. dark 10	-8069	-11980 to -4158	Yes	****	<0.0001
																													Test name	Statistics	P value	Passed normality test (alpha=0.05)?	P value summary			dark 2 vs. light 10	6174	2263 to 10085	Yes	***	0.0004
																													Anderson-Darling (A2*)	0.223	0.8166	Yes	ns			dark 2 vs. dark 10	-1149	-5060 to 2762	No	ns	0.9475
																													D'Agostino-Pearson omnibus (K2)	0.1199	0.9418	Yes	ns			light 10 vs. dark 10	-7324	-11235 to -3412	Yes	****	<0.0001
																													Shapiro-Wilk (W)	0.9883	0.9108	Yes	ns
																													Kolmogorov-Smirnov (distance)	0.06739	0.1	Yes	ns
																																				Test details	Mean 1	Mean 2	Mean Diff.	SE of diff.	N1	N2	q	DF
																													Data summary
																													Number of columns (Column Factor)	6						light 0 vs. dark 0	10209	16223	-6013	1298	8	8	6.552	35
																													Number of rows (Row Factor)	8						light 0 vs. light 2	10209	9239	970.1	1298	8	8	1.057	35
																													Number of values	48						light 0 vs. dark 2	10209	16159	-5950	1298	8	8	6.482	35
																																				light 0 vs. light 10	10209	9985	224.8	1298	8	8	0.2449	35
																																				light 0 vs. dark 10	10209	17308	-7099	1298	8	8	7.735	35
																																				dark 0 vs. light 2	16223	9239	6984	1298	8	8	7.609	35
																																				dark 0 vs. dark 2	16223	16159	63.88	1298	8	8	0.0696	35
																																				dark 0 vs. light 10	16223	9985	6238	1298	8	8	6.797	35
																																				dark 0 vs. dark 10	16223	17308	-1085	1298	8	8	1.183	35
																																				light 2 vs. dark 2	9239	16159	-6920	1298	8	8	7.539	35
																																				light 2 vs. light 10	9239	9985	-745.4	1298	8	8	0.8121	35
																																				light 2 vs. dark 10	9239	17308	-8069	1298	8	8	8.792	35
																																				dark 2 vs. light 10	16159	9985	6174	1298	8	8	6.727	35
																																				dark 2 vs. dark 10	16159	17308	-1149	1298	8	8	1.252	35
																																				light 10 vs. dark 10	9985	17308	-7324	1298	8	8	7.979	35
	0									2									10										Table Analyzed	1month mice ybreaks sta						Compare column means (main column effect)
light	8622	13704	10001	8889	8548	12740	11898	16020		7835	12235	12876	13103	6304	12567	15169	10768		19579	11780	12045	12343	11449	14519	8629	9977
dark	25246	15857	18400	19147	13885	13341	14328	16291		22337	13082	19201	14953	13947	19777	15214	15006		23768	13588	16337	20414	17576	22293	11825	17977			Two-way ANOVA	Ordinary						Number of families	1
																													Alpha	0.05						Number of comparisons per family	15
																																				Alpha	0.05
																													Source of Variation	% of total variation	P value	P value summary	Significant?
																													Row Factor	16.65	0.0707	ns	No			Tukey's multiple comparisons test	Mean Diff.	95.00% CI of diff.	Below threshold?	Summary	Adjusted P Value
																													Column Factor	43.53	<0.0001	****	Yes
																																				light 0 vs. dark 0	-5759	-10500 to -1018	Yes	**	0.0098
																													ANOVA table	SS (Type III)	DF	MS	F (DFn, DFd)	P value		light 0 vs. light 2	-54.38	-4795 to 4687	No	ns	>0.9999
																													Row Factor	144901419	7	20700203	F (7, 35) = 2.091	P=0.0707		light 0 vs. dark 2	-5387	-10128 to -646.0	Yes	*	0.0183
																													Column Factor	378835144	5	75767029	F (5, 35) = 7.652	P<0.0001		light 0 vs. light 10	-1237	-5978 to 3504	No	ns	0.968
																													Residual	346555317	35	9901580				light 0 vs. dark 10	-6670	-11410 to -1929	Yes	**	0.002
																																				dark 0 vs. light 2	5705	963.9 to 10446	Yes	*	0.0108
																													Spearman's test for heteroscedasticity							dark 0 vs. dark 2	372.3	-4369 to 5113	No	ns	0.9999
																													Rs of predicted Y vs. |residual|	0.1049						dark 0 vs. light 10	4522	-219.1 to 9263	No	ns	0.0688
																													P value (one tailed)	0.2391						dark 0 vs. dark 10	-910.4	-5651 to 3831	No	ns	0.9918
																													Passed (P > 0.05)?	Yes						light 2 vs. dark 2	-5333	-10073 to -591.6	Yes	*	0.0199
																																				light 2 vs. light 10	-1183	-5924 to 3558	No	ns	0.9736
																													Normality of Residuals							light 2 vs. dark 10	-6615	-11356 to -1874	Yes	**	0.0022
																													Test name	Statistics	P value	Passed normality test (alpha=0.05)?	P value summary			dark 2 vs. light 10	4150	-591.4 to 8890	No	ns	0.1149
																													Anderson-Darling (A2*)	0.2834	0.6184	Yes	ns			dark 2 vs. dark 10	-1283	-6024 to 3458	No	ns	0.9628
																													D'Agostino-Pearson omnibus (K2)	1.488	0.4751	Yes	ns			light 10 vs. dark 10	-5432	-10173 to -691.2	Yes	*	0.017
																													Shapiro-Wilk (W)	0.9813	0.6344	Yes	ns
																													Kolmogorov-Smirnov (distance)	0.07335	0.1	Yes	ns
																																				Test details	Mean 1	Mean 2	Mean Diff.	SE of diff.	N1	N2	q	DF
																													Data summary
																													Number of columns (Column Factor)	6						light 0 vs. dark 0	11303	17062	-5759	1573	8	8	5.177	35
																													Number of rows (Row Factor)	8						light 0 vs. light 2	11303	11357	-54.38	1573	8	8	0.04888	35
																													Number of values	48						light 0 vs. dark 2	11303	16690	-5387	1573	8	8	4.842	35
																																				light 0 vs. light 10	11303	12540	-1237	1573	8	8	1.112	35
																																				light 0 vs. dark 10	11303	17972	-6670	1573	8	8	5.995	35
																																				dark 0 vs. light 2	17062	11357	5705	1573	8	8	5.128	35
																																				dark 0 vs. dark 2	17062	16690	372.3	1573	8	8	0.3346	35
																																				dark 0 vs. light 10	17062	12540	4522	1573	8	8	4.064	35
																																				dark 0 vs. dark 10	17062	17972	-910.4	1573	8	8	0.8183	35
																																				light 2 vs. dark 2	11357	16690	-5333	1573	8	8	4.793	35
																																				light 2 vs. light 10	11357	12540	-1183	1573	8	8	1.063	35
																																				light 2 vs. dark 10	11357	17972	-6615	1573	8	8	5.946	35
																																				dark 2 vs. light 10	16690	12540	4150	1573	8	8	3.73	35
																																				dark 2 vs. dark 10	16690	17972	-1283	1573	8	8	1.153	35
																																				light 10 vs. dark 10	12540	17972	-5432	1573	8	8	4.883	35
	0									2									10										Table Analyzed	1month mice zbreaks sta						Compare column means (main column effect)
light	357	1068	588	687	260	1346	1621	1249		279	395	4103	264	699	262	1128	584		2802	1322	3817	918	3884	2595	214	2357
dark	13441	1880	4774	5116	1954	1916	2845	2973		6989	1409	6397	778	1844	2509	1758	1794		2681	2408	8344	5397	9312	3931	1502	4433			Two-way ANOVA	Ordinary						Number of families	1
																													Alpha	0.05						Number of comparisons per family	15
																																				Alpha	0.05
																													Source of Variation	% of total variation	P value	P value summary	Significant?
																													Row Factor	19.5	0.0795	ns	No			Tukey's multiple comparisons test	Mean Diff.	95.00% CI of diff.	Below threshold?	Summary	Adjusted P Value
																													Column Factor	32.34	0.0022	**	Yes
																																				light 0 vs. dark 0	-3465	-6695 to -235.7	Yes	*	0.0295
																													ANOVA table	SS (Type III)	DF	MS	F (DFn, DFd)	P value		light 0 vs. light 2	-67.25	-3297 to 3162	No	ns	>0.9999
																													Row Factor	65127339	7	9303906	F (7, 35) = 2.025	P=0.0795		light 0 vs. dark 2	-2038	-5267 to 1192	No	ns	0.4183
																													Column Factor	108010020	5	21602004	F (5, 35) = 4.701	P=0.0022		light 0 vs. light 10	-1342	-4571 to 1888	No	ns	0.8083
																													Residual	160832681	35	4595219				light 0 vs. dark 10	-3854	-7084 to -624.3	Yes	*	0.0117
																																				dark 0 vs. light 2	3398	168.4 to 6628	Yes	*	0.0344
																													Spearman's test for heteroscedasticity							dark 0 vs. dark 2	1428	-1802 to 4657	No	ns	0.7655
																													Rs of predicted Y vs. |residual|	0.4567						dark 0 vs. light 10	2124	-1106 to 5353	No	ns	0.3729
																													P value (one tailed)	0.0006						dark 0 vs. dark 10	-388.6	-3618 to 2841	No	ns	0.9991
																													Passed (P > 0.05)?	No						light 2 vs. dark 2	-1971	-5200 to 1259	No	ns	0.4555
																																				light 2 vs. light 10	-1274	-4504 to 1955	No	ns	0.8391
																													Normality of Residuals							light 2 vs. dark 10	-3787	-7016 to -557.1	Yes	*	0.0138
																													Test name	Statistics	P value	Passed normality test (alpha=0.05)?	P value summary			dark 2 vs. light 10	696.1	-2534 to 3926	No	ns	0.9862
																													Anderson-Darling (A2*)	0.7055	0.0613	Yes	ns			dark 2 vs. dark 10	-1816	-5046 to 1413	No	ns	0.5443
																													D'Agostino-Pearson omnibus (K2)	21.76	<0.0001	No	****			light 10 vs. dark 10	-2512	-5742 to 717.3	No	ns	0.2042
																													Shapiro-Wilk (W)	0.9162	0.0022	No	**
																													Kolmogorov-Smirnov (distance)	0.1082	0.1	Yes	ns
																																				Test details	Mean 1	Mean 2	Mean Diff.	SE of diff.	N1	N2	q	DF
																													Data summary
																													Number of columns (Column Factor)	6						light 0 vs. dark 0	897	4362	-3465	1072	8	8	4.572	35
																													Number of rows (Row Factor)	8						light 0 vs. light 2	897	964.3	-67.25	1072	8	8	0.08873	35
																													Number of values	48						light 0 vs. dark 2	897	2935	-2038	1072	8	8	2.689	35
																																				light 0 vs. light 10	897	2239	-1342	1072	8	8	1.77	35
																																				light 0 vs. dark 10	897	4751	-3854	1072	8	8	5.085	35
																																				dark 0 vs. light 2	4362	964.3	3398	1072	8	8	4.484	35
																																				dark 0 vs. dark 2	4362	2935	1428	1072	8	8	1.884	35
																																				dark 0 vs. light 10	4362	2239	2124	1072	8	8	2.802	35
																																				dark 0 vs. dark 10	4362	4751	-388.6	1072	8	8	0.5128	35

## Sheet: ED.7g
						WT vehicle	WT aldolazin	AMPKαLKO vehicle	AMPKαLKO aldolazin
						21.0561	15.281	19.5527	24.3
						24.5338	11.7294	20.693	29.0323
						17.8973	19.275	23.0469	21.05
						19.6897	13.1267	17.7994	13.8001
						19.225	19.5938	20.8687	18.7937
						24.4688	22.5188	20.725	22.574
						27.8188	18.675	19.0813	18.4329
						18.7437	22.5618	24.1562	25.7875
	Table Analyzed	NASH mice ast								Compare column means (main column effect)
	Two-way ANOVA	Ordinary								Number of families	1
	Alpha	0.05								Number of comparisons per family	6
										Alpha	0.05
	Source of Variation	% of total variation	P value	P value summary	Significant?
	Row Factor	26.42	0.2576	ns	No					Tukey's multiple comparisons test	Mean Diff.	95.00% CI of diff.	Below threshold?	Summary	Adjusted P Value
	Column Factor	16.9	0.1324	ns	No
										WT vehicle vs. WT aldolazin	3.834	-1.144 to 8.812	No	ns	0.1712
	ANOVA table	SS (Type III)	DF	MS	F (DFn, DFd)	P value				WT vehicle vs. AMPKαLKO vehicle	0.9387	-4.039 to 5.917	No	ns	0.9519
	Row Factor	124.9	7	17.84	F (7, 21) = 1.398	P=0.2576				WT vehicle vs. AMPKαLKO aldolazin	-0.04215	-5.020 to 4.936	No	ns	>0.9999
	Column Factor	79.9	3	26.63	F (3, 21) = 2.088	P=0.1324				WT aldolazin vs. AMPKαLKO vehicle	-2.895	-7.873 to 2.083	No	ns	0.3888
	Residual	267.9	21	12.76						WT aldolazin vs. AMPKαLKO aldolazin	-3.876	-8.854 to 1.102	No	ns	0.1642
										AMPKαLKO vehicle vs. AMPKαLKO aldolazin	-0.9809	-5.959 to 3.997	No	ns	0.9457
	Spearman's test for heteroscedasticity
	Rs of predicted Y vs. |residual|	0.06122
	P value (one tailed)	0.3696								Test details	Mean 1	Mean 2	Mean Diff.	SE of diff.	N1	N2	q	DF
	Passed (P > 0.05)?	Yes
										WT vehicle vs. WT aldolazin	21.68	17.85	3.834	1.786	8	8	3.036	21
	Normality of Residuals									WT vehicle vs. AMPKαLKO vehicle	21.68	20.74	0.9387	1.786	8	8	0.7434	21
	Test name	Statistics	P value	Passed normality test (alpha=0.05)?	P value summary					WT vehicle vs. AMPKαLKO aldolazin	21.68	21.72	-0.04215	1.786	8	8	0.03338	21
	Anderson-Darling (A2*)	0.2628	0.6792	Yes	ns					WT aldolazin vs. AMPKαLKO vehicle	17.85	20.74	-2.895	1.786	8	8	2.293	21
	D'Agostino-Pearson omnibus (K2)	0.5573	0.7568	Yes	ns					WT aldolazin vs. AMPKαLKO aldolazin	17.85	21.72	-3.876	1.786	8	8	3.069	21
	Shapiro-Wilk (W)	0.9816	0.8438	Yes	ns					AMPKαLKO vehicle vs. AMPKαLKO aldolazin	20.74	21.72	-0.9809	1.786	8	8	0.7768	21
	Kolmogorov-Smirnov (distance)	0.09222	0.1	Yes	ns
	Data summary
	Number of columns (Column Factor)	4
	Number of rows (Row Factor)	8
	Number of values	32
								WT vehicle	WT aldolazin	AMPKαLKO vehicle	AMPKαLKO aldolazin
								33.9688	26.6875	22.2996	29.8125
								28.8281	26.7344	22.0972	31.5625
								30.875	22.4531	28.084	24.0625
								27.5312	27.7969	31.7798	27.375
								30.3281	27.25	31.9462	24.5156
								32.2812	20.6562	33.1127	32.2656
								28.1094	23.9062	28.9146	30.6562
								31.6094	22.2969	26.4365	29.625
	Table Analyzed	NASH mice alp										Compare column means (main column effect)
	Two-way ANOVA	Ordinary										Number of families	1
	Alpha	0.05										Number of comparisons per family	6
												Alpha	0.05
	Source of Variation	% of total variation	P value	P value summary	Significant?
	Row Factor	6.303	0.9406	ns	No							Tukey's multiple comparisons test	Mean Diff.	95.00% CI of diff.	Below threshold?	Summary	Adjusted P Value
	Column Factor	33.01	0.0253	*	Yes
												WT vehicle vs. WT aldolazin	5.719	0.8748 to 10.56	Yes	*	0.0169
	ANOVA table	SS (Type III)	DF	MS	F (DFn, DFd)	P value						WT vehicle vs. AMPKαLKO vehicle	2.358	-2.486 to 7.202	No	ns	0.539
	Row Factor	26.35	7	3.764	F (7, 21) = 0.3116	P=0.9406						WT vehicle vs. AMPKαLKO aldolazin	1.707	-3.137 to 6.551	No	ns	0.7609
	Column Factor	138	3	45.99	F (3, 21) = 3.807	P=0.0253						WT aldolazin vs. AMPKαLKO vehicle	-3.361	-8.205 to 1.483	No	ns	0.2445
	Residual	253.7	21	12.08								WT aldolazin vs. AMPKαLKO aldolazin	-4.012	-8.856 to 0.8323	No	ns	0.128
												AMPKαLKO vehicle vs. AMPKαLKO aldolazin	-0.6506	-5.495 to 4.193	No	ns	0.9816
	Spearman's test for heteroscedasticity
	Rs of predicted Y vs. |residual|	0.009531
	P value (one tailed)	0.4794										Test details	Mean 1	Mean 2	Mean Diff.	SE of diff.	N1	N2	q	DF
	Passed (P > 0.05)?	Yes
												WT vehicle vs. WT aldolazin	30.44	24.72	5.719	1.738	8	8	4.654	21
	Normality of Residuals											WT vehicle vs. AMPKαLKO vehicle	30.44	28.08	2.358	1.738	8	8	1.919	21
	Test name	Statistics	P value	Passed normality test (alpha=0.05)?	P value summary							WT vehicle vs. AMPKαLKO aldolazin	30.44	28.73	1.707	1.738	8	8	1.389	21
	Anderson-Darling (A2*)	0.894	0.0197	No	*							WT aldolazin vs. AMPKαLKO vehicle	24.72	28.08	-3.361	1.738	8	8	2.735	21
	D'Agostino-Pearson omnibus (K2)	3.36	0.1863	Yes	ns							WT aldolazin vs. AMPKαLKO aldolazin	24.72	28.73	-4.012	1.738	8	8	3.265	21
	Shapiro-Wilk (W)	0.9124	0.013	No	*							AMPKαLKO vehicle vs. AMPKαLKO aldolazin	28.08	28.73	-0.6506	1.738	8	8	0.5294	21
	Kolmogorov-Smirnov (distance)	0.1558	0.0468	No	*
	Data summary
	Number of columns (Column Factor)	4
	Number of rows (Row Factor)	8
	Number of values	32
								WT vehicle	WT aldolazin	AMPKαLKO vehicle	AMPKαLKO aldolazin
								36.6881	19.6934	44.2188	46
								38.6409	29.4724	37.2506	48.6562
								36.5406	21.8961	47.5312	40.5625
								39.8758	31.0907	37.625	34.9688
								34.0404	27.7223	39.1562	33.5312
								47.5174	23.5898	41.25	37.625
								48.3339	20.2549	40.8438	40.0625
								45.7188	23.1893	43.3125	38.2812
	Table Analyzed	NASH mice alt										Compare column means (main column effect)
	Two-way ANOVA	Ordinary										Number of families	1
	Alpha	0.05										Number of comparisons per family	6
												Alpha	0.05
	Source of Variation	% of total variation	P value	P value summary	Significant?
	Row Factor	2.815	0.9292	ns	No							Tukey's multiple comparisons test	Mean Diff.	95.00% CI of diff.	Below threshold?	Summary	Adjusted P Value
	Column Factor	71.92	<0.0001	****	Yes
												WT vehicle vs. WT aldolazin	16.31	9.157 to 23.45	Yes	****	<0.0001
	ANOVA table	SS (Type III)	DF	MS	F (DFn, DFd)	P value						WT vehicle vs. AMPKαLKO vehicle	-0.479	-7.628 to 6.670	No	ns	0.9976
	Row Factor	61.57	7	8.796	F (7, 21) = 0.3343	P=0.9292						WT vehicle vs. AMPKαLKO aldolazin	0.9586	-6.190 to 8.107	No	ns	0.9817
	Column Factor	1573	3	524.2	F (3, 21) = 19.92	P<0.0001						WT aldolazin vs. AMPKαLKO vehicle	-16.78	-23.93 to -9.636	Yes	****	<0.0001
	Residual	552.6	21	26.31								WT aldolazin vs. AMPKαLKO aldolazin	-15.35	-22.50 to -8.198	Yes	****	<0.0001
												AMPKαLKO vehicle vs. AMPKαLKO aldolazin	1.438	-5.711 to 8.586	No	ns	0.9426
	Spearman's test for heteroscedasticity
	Rs of predicted Y vs. |residual|	-0.02823
	P value (one tailed)	0.4391										Test details	Mean 1	Mean 2	Mean Diff.	SE of diff.	N1	N2	q	DF
	Passed (P > 0.05)?	Yes
												WT vehicle vs. WT aldolazin	40.92	24.61	16.31	2.565	8	8	8.991	21
	Normality of Residuals											WT vehicle vs. AMPKαLKO vehicle	40.92	41.4	-0.479	2.565	8	8	0.2641	21
	Test name	Statistics	P value	Passed normality test (alpha=0.05)?	P value summary							WT vehicle vs. AMPKαLKO aldolazin	40.92	39.96	0.9586	2.565	8	8	0.5285	21
	Anderson-Darling (A2*)	1.16	0.0042	No	**							WT aldolazin vs. AMPKαLKO vehicle	24.61	41.4	-16.78	2.565	8	8	9.255	21
	D'Agostino-Pearson omnibus (K2)	6.977	0.0305	No	*							WT aldolazin vs. AMPKαLKO aldolazin	24.61	39.96	-15.35	2.565	8	8	8.462	21
	Shapiro-Wilk (W)	0.8981	0.0055	No	**							AMPKαLKO vehicle vs. AMPKαLKO aldolazin	41.4	39.96	1.438	2.565	8	8	0.7927	21
	Kolmogorov-Smirnov (distance)	0.1467	0.0777	Yes	ns
	Data summary
	Number of columns (Column Factor)	4
	Number of rows (Row Factor)	8
	Number of values	32

## Sheet: ED.7h
			Time/min	WT vehicle						WT aldolazin						AMPKαLKO vehicle						AMPKαLKO aldolazin
			0	1.9	2.1	1.7	1.2			1.1	1.3	1.4	1.6			1.5	2.6	1.4	1.2			1.5	1.6	1.8	1.3
			20	4	4.5	3.8	5			3.8	3.5	2.4	3.1			4.1	4.4	5.2	4.6			3.8	3.5	4	3.5
			90	1.6	2	1.8	2.2			1.5	1.2	1.7	1.3			1.7	1.6	1.9	1.2			1.7	1.3	1.5	1.8
	Table Analyzed	insulin during iPGTT of NASH							Within each row, compare columns (simple effects within rows)
	Two-way RM ANOVA	Matching: Stacked							Number of families	3
	Assume sphericity?	No							Number of comparisons per family	6
	Alpha	0.05							Alpha	0.05
	Source of Variation	% of total variation	P value	P value summary	Significant?	Geisser-Greenhouse's epsilon			Tukey's multiple comparisons test	Mean Diff.	95.00% CI of diff.	Below threshold?	Summary	Adjusted P Value
	Time x Column Factor	2.789	0.1189	ns	No
	Time	84.41	<0.0001	****	Yes	0.7952			Row 1
	Column Factor	4.997	0.0013	**	Yes				WT vehicle vs. WT aldolazin	0.375	-0.4618 to 1.212	No	ns	0.4133
	Subject	1.984	0.7518	ns	No				WT vehicle vs. AMPKαLKO vehicle	0.05	-1.314 to 1.414	No	ns	0.999
									WT vehicle vs. AMPKαLKO aldolazin	0.175	-0.6618 to 1.012	No	ns	0.8529
	ANOVA table	SS	DF	MS	F (DFn, DFd)	P value			WT aldolazin vs. AMPKαLKO vehicle	-0.325	-1.741 to 1.091	No	ns	0.7688
	Time x Column Factor	1.947	6	0.3244	F (6, 24) = 1.918	P=0.1189			WT aldolazin vs. AMPKαLKO aldolazin	-0.2	-0.7096 to 0.3096	No	ns	0.5639
	Time	58.93	2	29.46	F (1.590, 19.09) = 174.2	P<0.0001			AMPKαLKO vehicle vs. AMPKαLKO aldolazin	0.125	-1.291 to 1.541	No	ns	0.9791
	Column Factor	3.488	3	1.163	F (3, 12) = 10.07	P=0.0013
	Subject	1.385	12	0.1154	F (12, 24) = 0.6823	P=0.7518			Row 2
	Residual	4.06	24	0.1692					WT vehicle vs. WT aldolazin	1.125	-0.2829 to 2.533	No	ns	0.1134
									WT vehicle vs. AMPKαLKO vehicle	-0.25	-1.488 to 0.9882	No	ns	0.8921
	Data summary								WT vehicle vs. AMPKαLKO aldolazin	0.625	-0.5505 to 1.800	No	ns	0.2829
	Number of columns (Column Factor)	4							WT aldolazin vs. AMPKαLKO vehicle	-1.375	-2.724 to -0.02561	Yes	*	0.0465
	Number of rows (Time)	3							WT aldolazin vs. AMPKαLKO aldolazin	-0.5	-1.837 to 0.8369	No	ns	0.4999
	Number of subjects (Subject)	16							AMPKαLKO vehicle vs. AMPKαLKO aldolazin	0.875	-0.1322 to 1.882	No	ns	0.08
	Number of missing values	0
									Row 3
									WT vehicle vs. WT aldolazin	0.475	-0.1184 to 1.068	No	ns	0.1124
									WT vehicle vs. AMPKαLKO vehicle	0.3	-0.3814 to 0.9814	No	ns	0.477
									WT vehicle vs. AMPKαLKO aldolazin	0.325	-0.2684 to 0.9184	No	ns	0.3178
									WT aldolazin vs. AMPKαLKO vehicle	-0.175	-0.8285 to 0.4785	No	ns	0.7814
									WT aldolazin vs. AMPKαLKO aldolazin	-0.15	-0.6928 to 0.3928	No	ns	0.7776
									AMPKαLKO vehicle vs. AMPKαLKO aldolazin	0.025	-0.6285 to 0.6785	No	ns	0.999
	WT vehicle	WT aldolazin	AMPKαLKO vehicle	AMPKαLKO aldolazin			Table Analyzed	insulin of NASH for AUC						Compare column means (main column effect)
	255	234.5	259	245.5
	293.5	212.5	280	219			Two-way ANOVA	Ordinary						Number of families	1
	251	181.5	314.5	250.5			Alpha	0.05						Number of comparisons per family	6
	314	201	261	233.5										Alpha	0.05
							Source of Variation	% of total variation	P value	P value summary	Significant?
							Row Factor	0.1746	0.9969	ns	No			Tukey's multiple comparisons test	Mean Diff.	95.00% CI of diff.	Below threshold?	Summary	Adjusted P Value
							Column Factor	67.83	0.0133	*	Yes
														WT vehicle vs. WT aldolazin	71	10.30 to 131.7	Yes	*	0.0226
							ANOVA table	SS (Type III)	DF	MS	F (DFn, DFd)	P value		WT vehicle vs. AMPKαLKO vehicle	-0.25	-60.95 to 60.45	No	ns	>0.9999
							Row Factor	37.13	3	12.38	F (3, 9) = 0.01637	P=0.9969		WT vehicle vs. AMPKαLKO aldolazin	41.25	-19.45 to 101.9	No	ns	0.2174
							Column Factor	14427	3	4809	F (3, 9) = 6.361	P=0.0133		WT aldolazin vs. AMPKαLKO vehicle	-71.25	-131.9 to -10.55	Yes	*	0.0222
							Residual	6804	9	756				WT aldolazin vs. AMPKαLKO aldolazin	-29.75	-90.45 to 30.95	No	ns	0.4602
														AMPKαLKO vehicle vs. AMPKαLKO aldolazin	41.5	-19.20 to 102.2	No	ns	0.2135
							Spearman's test for heteroscedasticity
							Rs of predicted Y vs. |residual|	0.1441
							P value (one tailed)	0.2972						Test details	Mean 1	Mean 2	Mean Diff.	SE of diff.	N1	N2	q	DF
							Passed (P > 0.05)?	Yes
														WT vehicle vs. WT aldolazin	278.4	207.4	71	19.44	4	4	5.164	9
							Normality of Residuals							WT vehicle vs. AMPKαLKO vehicle	278.4	278.6	-0.25	19.44	4	4	0.01818	9
							Test name	Statistics	P value	Passed normality test (alpha=0.05)?	P value summary			WT vehicle vs. AMPKαLKO aldolazin	278.4	237.1	41.25	19.44	4	4	3	9
							Anderson-Darling (A2*)	0.4426	0.2509	Yes	ns			WT aldolazin vs. AMPKαLKO vehicle	207.4	278.6	-71.25	19.44	4	4	5.183	9
							D'Agostino-Pearson omnibus (K2)	2.186	0.3352	Yes	ns			WT aldolazin vs. AMPKαLKO aldolazin	207.4	237.1	-29.75	19.44	4	4	2.164	9
							Shapiro-Wilk (W)	0.9183	0.1585	Yes	ns			AMPKαLKO vehicle vs. AMPKαLKO aldolazin	278.6	237.1	41.5	19.44	4	4	3.019	9
							Kolmogorov-Smirnov (distance)	0.1727	0.1	Yes	ns
							Data summary
							Number of columns (Column Factor)	4
							Number of rows (Row Factor)	4
							Number of values	16
				Time/min	WT vehicle						WT aldolazin						AMPKαLKO vehicle						AMPKαLKO aldolazin
				0	8.9	10.9	11.8	9.7	11.4			9.79	7.92	7.48	7.7	9.24		9.9	10.9	10.6	12.6	10.8		8.9	9.7	10.6	10.4	9.1
				15	8.4	8.6	9.3	8.1	8			4.6	4.9	4.2	6	6.2		8.4	10.1	7.7	7.4	8.3		7	7	6.1	7	6.8
				30	6.72	5.936	7.168	5.376	5.936			3.7	3.4	3.3	3.5	2.6		5.3	5.7	5.5	6.2	5		5.2	4.5	4.3	5.5	4.7
				45	4.48	4.144	4.592	4.928	4.48			3.1	2.5	2.9	2.5	2.3		5.2	3.5	4.3	4.2	4		3.2	3.1	3.4	3.9	3.3
				60	4.032	4.256	5.6	4.928	6.16			2.7	2.9	2.8	3.1	2.6		3.6	4.8	5.5	3.8	4.4		4	4.4	3.5	3.3	4.2
				90	7	6.3	5.7	5.2	5.1			3.5	3.5	2.7	2.9	2.8		5.3	5.3	5.8	6.2	6		5.3	5.6	3.9	3.5	4.3
	Table Analyzed	ITT of NASH							Within each row, compare columns (simple effects within rows)
	Two-way RM ANOVA	Matching: Stacked							Number of families	6
	Assume sphericity?	No							Number of comparisons per family	6
	Alpha	0.05							Alpha	0.05
	Source of Variation	% of total variation	P value	P value summary	Significant?	Geisser-Greenhouse's epsilon			Tukey's multiple comparisons test	Mean Diff.	95.00% CI of diff.	Below threshold?	Summary	Adjusted P Value
	Time x Column Factor	1.037	0.4458	ns	No
	Time	76.43	<0.0001	****	Yes	0.7772			Row 1
	Column Factor	16.25	<0.0001	****	Yes				WT vehicle vs. WT aldolazin	2.114	-0.1706 to 4.399	No	ns	0.0698
	Subject	0.8528	0.698	ns	No				WT vehicle vs. AMPKαLKO vehicle	-0.42	-2.683 to 1.843	No	ns	0.9294
									WT vehicle vs. AMPKαLKO aldolazin	0.8	-1.336 to 2.936	No	ns	0.6171
	ANOVA table	SS	DF	MS	F (DFn, DFd)	P value			WT aldolazin vs. AMPKαLKO vehicle	-2.534	-4.582 to -0.4865	Yes	*	0.0175
	Time x Column Factor	7.641	15	0.5094	F (15, 80) = 1.018	P=0.4458			WT aldolazin vs. AMPKαLKO aldolazin	-1.314	-3.175 to 0.5475	No	ns	0.1817
	Time	562.9	5	112.6	F (3.886, 62.18) = 225.0	P<0.0001			AMPKαLKO vehicle vs. AMPKαLKO aldolazin	1.22	-0.6022 to 3.042	No	ns	0.2133
	Column Factor	119.7	3	39.89	F (3, 16) = 101.6	P<0.0001
	Subject	6.281	16	0.3926	F (16, 80) = 0.7847	P=0.6980			Row 2
	Residual	40.02	80	0.5003					WT vehicle vs. WT aldolazin	3.3	1.758 to 4.842	Yes	**	0.0011
									WT vehicle vs. AMPKαLKO vehicle	0.1	-1.724 to 1.924	No	ns	0.9972
	Data summary								WT vehicle vs. AMPKαLKO aldolazin	1.7	0.7567 to 2.643	Yes	**	0.0022
	Number of columns (Column Factor)	4							WT aldolazin vs. AMPKαLKO vehicle	-3.2	-5.172 to -1.228	Yes	**	0.0038
	Number of rows (Time)	6							WT aldolazin vs. AMPKαLKO aldolazin	-1.6	-3.130 to -0.06989	Yes	*	0.042
	Number of subjects (Subject)	20							AMPKαLKO vehicle vs. AMPKαLKO aldolazin	1.6	-0.2320 to 3.432	No	ns	0.0807
	Number of missing values	0
									Row 3
									WT vehicle vs. WT aldolazin	2.927	1.679 to 4.175	Yes	***	0.0006
									WT vehicle vs. AMPKαLKO vehicle	0.6872	-0.5704 to 1.945	No	ns	0.3395
									WT vehicle vs. AMPKαLKO aldolazin	1.387	0.1099 to 2.664	Yes	*	0.0346
									WT aldolazin vs. AMPKαLKO vehicle	-2.24	-3.122 to -1.358	Yes	***	0.0002
									WT aldolazin vs. AMPKαLKO aldolazin	-1.54	-2.478 to -0.6021	Yes	**	0.0035
									AMPKαLKO vehicle vs. AMPKαLKO aldolazin	0.7	-0.2640 to 1.664	No	ns	0.1705
									Row 4
									WT vehicle vs. WT aldolazin	1.865	1.242 to 2.488	Yes	****	<0.0001
									WT vehicle vs. AMPKαLKO vehicle	0.2848	-0.7927 to 1.362	No	ns	0.7878
									WT vehicle vs. AMPKαLKO aldolazin	1.145	0.5425 to 1.747	Yes	**	0.0014
									WT aldolazin vs. AMPKαLKO vehicle	-1.58	-2.660 to -0.5002	Yes	**	0.009
									WT aldolazin vs. AMPKαLKO aldolazin	-0.72	-1.369 to -0.07114	Yes	*	0.0306
									AMPKαLKO vehicle vs. AMPKαLKO aldolazin	0.86	-0.2181 to 1.938	No	ns	0.114
									Row 5
									WT vehicle vs. WT aldolazin	2.175	0.5776 to 3.773	Yes	*	0.0165
									WT vehicle vs. AMPKαLKO vehicle	0.5752	-1.123 to 2.274	No	ns	0.7052
									WT vehicle vs. AMPKαLKO aldolazin	1.115	-0.4446 to 2.675	No	ns	0.1622
									WT aldolazin vs. AMPKαLKO vehicle	-1.6	-2.967 to -0.2331	Yes	*	0.0285
									WT aldolazin vs. AMPKαLKO aldolazin	-1.06	-1.872 to -0.2477	Yes	*	0.017
									AMPKαLKO vehicle vs. AMPKαLKO aldolazin	0.54	-0.8141 to 1.894	No	ns	0.5696
									Row 6
									WT vehicle vs. WT aldolazin	2.78	1.395 to 4.165	Yes	**	0.0019
									WT vehicle vs. AMPKαLKO vehicle	0.14	-1.247 to 1.527	No	ns	0.9839
									WT vehicle vs. AMPKαLKO aldolazin	1.34	-0.3876 to 3.068	No	ns	0.1369
									WT aldolazin vs. AMPKαLKO vehicle	-2.64	-3.449 to -1.831	Yes	****	<0.0001
									WT aldolazin vs. AMPKαLKO aldolazin	-1.44	-3.010 to 0.1298	No	ns	0.0689
									AMPKαLKO vehicle vs. AMPKαLKO aldolazin	1.2	-0.3689 to 2.769	No	ns	0.1281
									Test details	Mean 1	Mean 2	Mean Diff.	SE of diff.	N1	N2	q	DF
									Row 1
									WT vehicle vs. WT aldolazin	10.54	8.426	2.114	0.709	5	5	4.217	7.79
									WT vehicle vs. AMPKαLKO vehicle	10.54	10.96	-0.42	0.7009	5	5	0.8475	7.717
									WT vehicle vs. AMPKαLKO aldolazin	10.54	9.74	0.8	0.6381	5	5	1.773	6.717
									WT aldolazin vs. AMPKαLKO vehicle	8.426	10.96	-2.534	0.6393	5	5	5.606	7.994
									WT aldolazin vs. AMPKαLKO aldolazin	8.426	9.74	-1.314	0.5698	5	5	3.261	7.363
									AMPKαLKO vehicle vs. AMPKαLKO aldolazin	10.96	9.74	1.22	0.5596	5	5	3.083	7.463
									Row 2
									WT vehicle vs. WT aldolazin	8.48	5.18	3.3	0.4559	5	5	10.24	6.471
									WT vehicle vs. AMPKαLKO vehicle	8.48	8.38	0.1	0.5223	5	5	0.2708	5.838
									WT vehicle vs. AMPKαLKO aldolazin	8.48	6.78	1.7	0.2895	5	5	8.305	7.44
									WT aldolazin vs. AMPKαLKO vehicle	5.18	8.38	-3.2	0.6114	5	5	7.402	7.765
									WT aldolazin vs. AMPKαLKO aldolazin	5.18	6.78	-1.6	0.4299	5	5	5.264	5.516
									AMPKαLKO vehicle vs. AMPKαLKO aldolazin	8.38	6.78	1.6	0.4998	5	5	4.527	5.088
									Row 3
									WT vehicle vs. WT aldolazin	6.227	3.3	2.927	0.3689	5	5	11.22	6.473
									WT vehicle vs. AMPKαLKO vehicle	6.227	5.54	0.6872	0.3764	5	5	2.582	6.766
									WT vehicle vs. AMPKαLKO aldolazin	6.227	4.84	1.387	0.3882	5	5	5.053	7.163
									WT aldolazin vs. AMPKαLKO vehicle	3.3	5.54	-2.24	0.275	5	5	11.52	7.956
									WT aldolazin vs. AMPKαLKO aldolazin	3.3	4.84	-1.54	0.2909	5	5	7.488	7.769
									AMPKαLKO vehicle vs. AMPKαLKO aldolazin	5.54	4.84	0.7	0.3003	5	5	3.296	7.921
									Row 4
									WT vehicle vs. WT aldolazin	4.525	2.66	1.865	0.1934	5	5	13.64	7.813
									WT vehicle vs. AMPKαLKO vehicle	4.525	4.24	0.2848	0.304	5	5	1.325	5.583
									WT vehicle vs. AMPKαLKO aldolazin	4.525	3.38	1.145	0.1876	5	5	8.629	7.917
									WT aldolazin vs. AMPKαLKO vehicle	2.66	4.24	-1.58	0.3134	5	5	7.13	6.09
									WT aldolazin vs. AMPKαLKO aldolazin	2.66	3.38	-0.72	0.2025	5	5	5.029	7.977
									AMPKαLKO vehicle vs. AMPKαLKO aldolazin	4.24	3.38	0.86	0.3098	5	5	3.925	5.904
									Row 5
									WT vehicle vs. WT aldolazin	4.995	2.82	2.175	0.4092	5	5	7.517	4.369
									WT vehicle vs. AMPKαLKO vehicle	4.995	4.42	0.5752	0.5277	5	5	1.542	7.825
									WT vehicle vs. AMPKαLKO aldolazin	4.995	3.88	1.115	0.4511	5	5	3.496	6.021
									WT aldolazin vs. AMPKαLKO vehicle	2.82	4.42	-1.6	0.3547	5	5	6.38	4.498
									WT aldolazin vs. AMPKαLKO aldolazin	2.82	3.88	-1.06	0.2254	5	5	6.651	5.326
									AMPKαLKO vehicle vs. AMPKαLKO aldolazin	4.42	3.88	0.54	0.4022	5	5	1.899	6.585
									Row 6
									WT vehicle vs. WT aldolazin	5.86	3.08	2.78	0.3962	5	5	9.922	5.816
									WT vehicle vs. AMPKαLKO vehicle	5.86	5.72	0.14	0.4	5	5	0.495	5.973
									WT vehicle vs. AMPKαLKO aldolazin	5.86	4.52	1.34	0.5376	5	5	3.525	7.879
									WT aldolazin vs. AMPKαLKO vehicle	3.08	5.72	-2.64	0.2526	5	5	14.78	7.982
									WT aldolazin vs. AMPKαLKO aldolazin	3.08	4.52	-1.44	0.4391	5	5	4.638	5.447
									AMPKαLKO vehicle vs. AMPKαLKO aldolazin	5.72	4.52	1.2	0.4425	5	5	3.835
	WT vehicle	WT aldolazin	AMPKαLKO vehicle	AMPKαLKO aldolazin		Table Analyzed	ITT of NASH for AUC						Compare column means (main column effect)
	556.4	357.7	518.3	467.3
	552.3	339.2	558.8	474.8		Two-way ANOVA	Ordinary						Number of families	1
	615.9	315.6	552.8	423.8		Alpha	0.05						Number of comparisons per family	6
	537.8	351	540	450.8									Alpha	0.05
	576.9	336.3	529.5	449.3		Source of Variation	% of total variation	P value	P value summary	Significant?
						Row Factor	0.1775	0.9709	ns	No			Tukey's multiple comparisons test	Mean Diff.	95.00% CI of diff.	Below threshold?	Summary	Adjusted P Value
						Column Factor	95.54	<0.0001	****	Yes
													WT vehicle vs. WT aldolazin	227.9	182.3 to 273.5	Yes	****	<0.0001
						ANOVA table	SS (Type III)	DF	MS	F (DFn, DFd)	P value		WT vehicle vs. AMPKαLKO vehicle	27.98	-17.59 to 73.55	No	ns	0.3099
						Row Factor	293	4	73.24	F (4, 12) = 0.1244	P=0.9709		WT vehicle vs. AMPKαLKO aldolazin	114.7	69.09 to 160.2	Yes	****	<0.0001
						Column Factor	157716	3	52572	F (3, 12) = 89.27	P<0.0001		WT aldolazin vs. AMPKαLKO vehicle	-199.9	-245.5 to -154.4	Yes	****	<0.0001
						Residual	7067	12	588.9				WT aldolazin vs. AMPKαLKO aldolazin	-113.2	-158.8 to -67.67	Yes	****	<0.0001
													AMPKαLKO vehicle vs. AMPKαLKO aldolazin	86.68	41.11 to 132.2	Yes	***	0.0005
						Spearman's test for heteroscedasticity
						Rs of predicted Y vs. |residual|	0.2827
						P value (one tailed)	0.1136						Test details	Mean 1	Mean 2	Mean Diff.	SE of diff.	N1	N2	q	DF
						Passed (P > 0.05)?	Yes
													WT vehicle vs. WT aldolazin	567.9	340	227.9	15.35	5	5	21	12
						Normality of Residuals							WT vehicle vs. AMPKαLKO vehicle	567.9	539.9	27.98	15.35	5	5	2.578	12
						Test name	Statistics	P value	Passed normality test (alpha=0.05)?	P value summary			WT vehicle vs. AMPKαLKO aldolazin	567.9	453.2	114.7	15.35	5	5	10.57	12
						Anderson-Darling (A2*)	0.3702	0.3904	Yes	ns			WT aldolazin vs. AMPKαLKO vehicle	340	539.9	-199.9	15.35	5	5	18.42	12
						D'Agostino-Pearson omnibus (K2)	0.5466	0.7608	Yes	ns			WT aldolazin vs. AMPKαLKO aldolazin	340	453.2	-113.2	15.35	5	5	10.43	12
						Shapiro-Wilk (W)	0.9507	0.3779	Yes	ns			AMPKαLKO vehicle vs. AMPKαLKO aldolazin	539.9	453.2	86.68	15.35	5	5	7.987	12
						Kolmogorov-Smirnov (distance)	0.1248	0.1	Yes	ns
						Data summary
						Number of columns (Column Factor)	4
						Number of rows (Row Factor)	5
						Number of values	20
