# Supplementary material for: The aldolase inhibitor aldometanib mimics glucose starvation to activate lysosomal AMPK
Source: Nat Metab. 2022 Oct 10;4(10):1369–401. doi: 10.1038/s42255-022-00640-7 (PMC9584815; doi:10.1038/s42255-022-00640-7)
Supplement: Source Data Extended Data Fig. 8 — Statistical source data. [file 42255_2022_640_MOESM28_ESM.xlsx]

## Sheet: ExData.8c
	N2	N2+0.01 mM aldolazin	N2+0.0125 mM aldolazin	aak-2	aak-2+0.01 mM aldolazin	aak-2+0.0125 mM aldolazin
	39.3333	52.3333	51.6667	47.3333	41	41
	43	45.6667	44.3333	36.3333	49	43.6667
	45	47.6667	46	44.6667	42.6667	43.6667
	46.6667	52.6667	48.3333	42.6667	46.3333	45
	44.6667	44	55.6667	45	38.6667	42.3333
	39.6667	45.6667	51	33	47	46.3333
	43	48	46.3333	45.3333	45.3333	46.3333
	45.3333	54.6667	48.6667	41.6667	43.3333	38.6667
	47	49.3333	50.3333	42.3333	46.6667	45
	42.3333	48.6667		41.6667	43	49
		Table Analyzed	Pharyngeal pumping rate						Compare column means (main column effect)
		Two-way ANOVA	Ordinary						Number of families	1
		Alpha	0.05						Number of comparisons per family	15
									Alpha	0.05
		Source of Variation	% of total variation	P value	P value summary	Significant?
		Row Factor	6.086	0.8178	ns	No			Tukey's multiple comparisons test	Mean Diff.	95.00% CI of diff.	Below threshold?	Summary	Adjusted P Value
		Column Factor	41.29	<0.0001	****	Yes
									N2 vs. N2+0.01 mM aldolazin	-5.267	-9.929 to -0.6042	Yes	*	0.0186
		ANOVA table	SS (Type III)	DF	MS	F (DFn, DFd)	P value		N2 vs. N2+0.0125 mM aldolazin	-5.588	-10.40 to -0.7728	Yes	*	0.0145
		Row Factor	62.32	9	6.924	F (9, 44) = 0.5653	P=0.8178		N2 vs. aak-2	1.6	-3.062 to 6.262	No	ns	0.908
		Column Factor	422.7	5	84.55	F (5, 44) = 6.903	P<0.0001		N2 vs. aak-2+0.01 mM aldolazin	-0.7	-5.362 to 3.962	No	ns	0.9976
		Residual	538.9	44	12.25				N2 vs. aak-2+0.0125 mM aldolazin	-0.5	-5.162 to 4.162	No	ns	0.9995
									N2+0.01 mM aldolazin vs. N2+0.0125 mM aldolazin	-0.3215	-5.137 to 4.494	No	ns	>0.9999
		Spearman's test for heteroscedasticity							N2+0.01 mM aldolazin vs. aak-2	6.867	2.204 to 11.53	Yes	***	0.0009
		Rs of predicted Y vs. |residual|	-0.1443						N2+0.01 mM aldolazin vs. aak-2+0.01 mM aldolazin	4.567	-0.09578 to 9.229	No	ns	0.0579
		P value (one tailed)	0.1378						N2+0.01 mM aldolazin vs. aak-2+0.0125 mM aldolazin	4.767	0.1042 to 9.429	Yes	*	0.0425
		Passed (P > 0.05)?	Yes						N2+0.0125 mM aldolazin vs. aak-2	7.188	2.373 to 12.00	Yes	***	0.0008
									N2+0.0125 mM aldolazin vs. aak-2+0.01 mM aldolazin	4.888	0.07279 to 9.704	Yes	*	0.0448
		Normality of Residuals							N2+0.0125 mM aldolazin vs. aak-2+0.0125 mM aldolazin	5.088	0.2728 to 9.904	Yes	*	0.0329
		Test name	Statistics	P value	Passed normality test (alpha=0.05)?	P value summary			aak-2 vs. aak-2+0.01 mM aldolazin	-2.3	-6.962 to 2.362	No	ns	0.6849
		Anderson-Darling (A2*)	0.2987	0.575	Yes	ns			aak-2 vs. aak-2+0.0125 mM aldolazin	-2.1	-6.762 to 2.562	No	ns	0.7604
		D'Agostino-Pearson omnibus (K2)	0.121	0.9413	Yes	ns			aak-2+0.01 mM aldolazin vs. aak-2+0.0125 mM aldolazin	0.2	-4.462 to 4.862	No	ns	>0.9999
		Shapiro-Wilk (W)	0.9887	0.8603	Yes	ns
		Kolmogorov-Smirnov (distance)	0.09724	0.1	Yes	ns
									Test details	Mean 1	Mean 2	Mean Diff.	SE of diff.	N1	N2	q	DF
		Data summary
		Number of columns (Column Factor)	6						N2 vs. N2+0.01 mM aldolazin	43.6	48.87	-5.267	1.565	10	10	4.759	44
		Number of rows (Row Factor)	10						N2 vs. N2+0.0125 mM aldolazin	43.6	49.19	-5.588	1.616	10	9	4.889	44
		Number of values	59						N2 vs. aak-2	43.6	42	1.6	1.565	10	10	1.446	44
									N2 vs. aak-2+0.01 mM aldolazin	43.6	44.3	-0.7	1.565	10	10	0.6325	44
									N2 vs. aak-2+0.0125 mM aldolazin	43.6	44.1	-0.5	1.565	10	10	0.4518	44
									N2+0.01 mM aldolazin vs. N2+0.0125 mM aldolazin	48.87	49.19	-0.3215	1.616	10	9	0.2813	44
									N2+0.01 mM aldolazin vs. aak-2	48.87	42	6.867	1.565	10	10	6.204	44
									N2+0.01 mM aldolazin vs. aak-2+0.01 mM aldolazin	48.87	44.3	4.567	1.565	10	10	4.126	44
									N2+0.01 mM aldolazin vs. aak-2+0.0125 mM aldolazin	48.87	44.1	4.767	1.565	10	10	4.307	44
									N2+0.0125 mM aldolazin vs. aak-2	49.19	42	7.188	1.616	9	10	6.289	44
									N2+0.0125 mM aldolazin vs. aak-2+0.01 mM aldolazin	49.19	44.3	4.888	1.616	9	10	4.277	44
									N2+0.0125 mM aldolazin vs. aak-2+0.0125 mM aldolazin	49.19	44.1	5.088	1.616	9	10	4.451	44
									aak-2 vs. aak-2+0.01 mM aldolazin	42	44.3	-2.3	1.565	10	10	2.078	44
									aak-2 vs. aak-2+0.0125 mM aldolazin	42	44.1	-2.1	1.565	10	10	1.897	44
									aak-2+0.01 mM aldolazin vs. aak-2+0.0125 mM aldolazin	44.3	44.1	0.2	1.565	10	10	0.1807	44

## Sheet: ExData.8d
		N2	N2+0.01mM aldolazin	N2+0.0125mM aldolazin	aak-2	aak-2+0.01mM aldolazin	aak-2+0.0125mM aldolazin
		278	280	272	204	168	193
		245	298	304	181	155	195
		270	257	275	192	168	211
		233	267	260	246	184	195
		227	260	311	171	190	181
		282	261	262	193	136	214
		295	248	241	185	198	136
		255	293	235	197	205	147
		245	301	281	170	209	107
		267	257	274	161	227	191
		225	320	259	135	220	165
		293	287	285		144	167
		207	258	276		216	155
		260	292	287
		226	307	334
		237	264	273
		247	241	265
		220	238	281
		240	281	253
		227	281	256
		276	284	255
		263	270	263
		263	282	262
	Table Analyzed	Brood size						Compare column means (main column effect)
	Two-way ANOVA	Ordinary						Number of families	1
	Alpha	0.05						Number of comparisons per family	15
								Alpha	0.05
	Source of Variation	% of total variation	P value	P value summary	Significant?
	Row Factor	2.935	0.9814	ns	No			Tukey's multiple comparisons test	Mean Diff.	95.00% CI of diff.	Below threshold?	Summary	Adjusted P Value
	Column Factor	61.12	<0.0001	****	Yes
								N2 vs. N2+0.01mM aldolazin	-23.74	-47.03 to -0.4517	Yes	*	0.0431
	ANOVA table	SS (Type III)	DF	MS	F (DFn, DFd)	P value		N2 vs. N2+0.0125mM aldolazin	-21	-44.29 to 2.287	No	ns	0.1011
	Row Factor	7238	22	329	F (22, 78) = 0.4503	P=0.9814		N2 vs. aak-2	68.58	38.16 to 98.99	Yes	****	<0.0001
	Column Factor	150750	5	30150	F (5, 78) = 41.27	P<0.0001		N2 vs. aak-2+0.01mM aldolazin	66.73	38.09 to 95.37	Yes	****	<0.0001
	Residual	56983	78	730.6				N2 vs. aak-2+0.0125mM aldolazin	79.27	50.62 to 107.9	Yes	****	<0.0001
								N2+0.01mM aldolazin vs. N2+0.0125mM aldolazin	2.739	-20.55 to 26.03	No	ns	0.9993
	Spearman's test for heteroscedasticity							N2+0.01mM aldolazin vs. aak-2	92.32	61.90 to 122.7	Yes	****	<0.0001
	Rs of predicted Y vs. |residual|	-0.1869						N2+0.01mM aldolazin vs. aak-2+0.01mM aldolazin	90.47	61.82 to 119.1	Yes	****	<0.0001
	P value (one tailed)	0.0275						N2+0.01mM aldolazin vs. aak-2+0.0125mM aldolazin	103	74.36 to 131.6	Yes	****	<0.0001
	Passed (P > 0.05)?	No						N2+0.0125mM aldolazin vs. aak-2	89.58	59.16 to 120.0	Yes	****	<0.0001
								N2+0.0125mM aldolazin vs. aak-2+0.01mM aldolazin	87.73	59.09 to 116.4	Yes	****	<0.0001
	Normality of Residuals							N2+0.0125mM aldolazin vs. aak-2+0.0125mM aldolazin	100.3	71.62 to 128.9	Yes	****	<0.0001
	Test name	Statistics	P value	Passed normality test (alpha=0.05)?	P value summary			aak-2 vs. aak-2+0.01mM aldolazin	-1.85	-34.47 to 30.77	No	ns	>0.9999
	Anderson-Darling (A2*)	0.289	0.609	Yes	ns			aak-2 vs. aak-2+0.0125mM aldolazin	10.69	-21.93 to 43.31	No	ns	0.9298
	D'Agostino-Pearson omnibus (K2)	0.01872	0.9907	Yes	ns			aak-2+0.01mM aldolazin vs. aak-2+0.0125mM aldolazin	12.54	-18.44 to 43.51	No	ns	0.8438
	Shapiro-Wilk (W)	0.9923	0.8133	Yes	ns
	Kolmogorov-Smirnov (distance)	0.05581	0.1	Yes	ns
								Test details	Mean 1	Mean 2	Mean Diff.	SE of diff.	N1	N2	q	DF
	Data summary
	Number of columns (Column Factor)	6						N2 vs. N2+0.01mM aldolazin	251.3	275.1	-23.74	7.97	23	23	4.212	78
	Number of rows (Row Factor)	23						N2 vs. N2+0.0125mM aldolazin	251.3	272.3	-21	7.97	23	23	3.726	78
	Number of values	106						N2 vs. aak-2	251.3	182.8	68.58	10.41	23	11	9.317	78
								N2 vs. aak-2+0.01mM aldolazin	251.3	184.6	66.73	9.803	23	13	9.626	78
								N2 vs. aak-2+0.0125mM aldolazin	251.3	172.1	79.27	9.803	23	13	11.43	78
								N2+0.01mM aldolazin vs. N2+0.0125mM aldolazin	275.1	272.3	2.739	7.97	23	23	0.486	78
								N2+0.01mM aldolazin vs. aak-2	275.1	182.8	92.32	10.41	23	11	12.54	78
								N2+0.01mM aldolazin vs. aak-2+0.01mM aldolazin	275.1	184.6	90.47	9.803	23	13	13.05	78
								N2+0.01mM aldolazin vs. aak-2+0.0125mM aldolazin	275.1	172.1	103	9.803	23	13	14.86	78
								N2+0.0125mM aldolazin vs. aak-2	272.3	182.8	89.58	10.41	23	11	12.17	78
								N2+0.0125mM aldolazin vs. aak-2+0.01mM aldolazin	272.3	184.6	87.73	9.803	23	13	12.66	78
								N2+0.0125mM aldolazin vs. aak-2+0.0125mM aldolazin	272.3	172.1	100.3	9.803	23	13	14.46	78
								aak-2 vs. aak-2+0.01mM aldolazin	182.8	184.6	-1.85	11.16	11	13	0.2344	78
								aak-2 vs. aak-2+0.0125mM aldolazin	182.8	172.1	10.69	11.16	11	13	1.354	78
								aak-2+0.01mM aldolazin vs. aak-2+0.0125mM aldolazin	184.6	172.1	12.54	10.6	13	13	1.673	78

## Sheet: ExData.8e
		nuo-6 n2 vehicle	nuo-6 n2 aldolazin	nuo-6 aak-2 vehicle	nuo-6 aak-2 aldolazin	nuaf-1 n2 vehicle	nuaf-1 n2 aldolazin	nuaf-1 aak-2 vehicle	nuaf-1 aak-2 aldolazin	sdha-1 n2 vehicle	sdha-1 n2 aldolazin	sdha-1 aak-2 vehicle	sdha-1 aak-2 aldolazin	sdhb-1 n2 vehicle	sdhb-1 n2 aldolazin	sdhb-1 aak-2 vehicle	sdhb-1 aak-2 aldolazin	isp-1 n2 vehicle	isp-1 n2 aldolazin	isp-1 aak-2 vehicle	isp-1 aak-2 aldolazin	cyc-2.1 n2 vehicle	cyc-2.1 n2 aldolazin	cyc-2.1 aak-2 vehicle	cyc-2.1 aak-2 aldolazin	cco-1 N2 vehicle	cco-1 N2 aldolazin	cco-1 aak-2 vehicle	cco-1 aak-2 aldolazin	cco-2 N2 vehicle	cco-2 N2 aldolazin	cco-2 aak-2 vehicle	cco-2 aak-2 aldolazin	atp-3 n2 vehicle	atp-3 n2 aldolazin	atp-3 aak-2 vehicle	atp-3 aak-2 aldolazin	nduo-1 n2 vehicle	nduo-1 n2 aldolazin	nduo-1 aak-2 vehicle	nduo-1 aak-2 aldolazin	nduo-2 n2 vehicle	nduo-2 n2 aldolazin	nduo-2 aak-2 vehicle	nduo-2 aak-2 aldolazin	nduo-4 n2 vehicle	nduo-4 n2 aldolazin	nduo-4 aak-2 vehicle	nduo-4 aak-2 aldolazin
		0.832519	2.93269	0.898478	0.965193	0.90264	3.38437	0.857904	0.54799	0.865203	2.79164	0.986233	0.668964	0.856584	3.01049	0.959264	0.66281	0.831238	3.41843	0.925875	0.542949	1.17736	2.28504	0.877957	0.566006	0.985474	2.49474	0.788825	0.706018	1.2378	1.57401	0.943148	0.954106	1.05377	2.38759	0.756109	0.619854	0.993093	3.04547	0.715323	0.713672	0.913832	4.24765	0.751465	0.624646	0.857904	1.94381	0.842193	0.584614
		1.18555	3.03611	1.0562	0.629475	1.07095	4.70944	1.09345	1.00386	1.12333	2.74051	1.05458	0.948246	1.11471	3.18215	1.01866	0.952638	1.17555	4.05584	1.06601	0.832519	1.06848	1.6961	1.1294	0.682494	1.05133	2.58869	1.35452	0.783377	1.08506	1.95131	1.0611	0.708197	0.958526	2.53542	1.33793	0.795536	0.997692	2.9897	1.28046	0.876606	1.08173	3.18951	1.24929	0.683546	0.921606	3.33008	1.13201	0.867873
		1.01318	2.05464	1.05377	0.987753	1.03447	2.82625	1.06601	0.701682	1.02891	2.19027	0.961483	0.92445	1.04729	2.33486	1.02337	0.730353	1.02337	2.69447	1.01318	0.656207	0.794924	2.20211	1.00851	0.429945	0.965193	2.97362	0.935912	0.835731	0.744552	1.97399	0.99923	1.00154	0.990038	2.90571	0.988514	0.817902	1.00928	3.20428	1.09177	0.779165	1.01162	2.57874	1.06519	0.822323	1.26478	2.5179	1.04891	0.437965
	Table Analyzed	mito genes in C elegans						Compare column means (main column effect)
	Two-way ANOVA	Ordinary						Number of families	1
	Alpha	0.05						Number of comparisons per family	6
								Alpha	0.05
	Source of Variation	% of total variation	P value	P value summary	Significant?
	Row Factor	1.107	0.7033	ns	No			Tukey's multiple comparisons test	Mean Diff.	95.00% CI of diff.	Below threshold?	Summary	Adjusted P Value
	Column Factor	90.01	0.0015	**	Yes
								nuo-6 n2 vehicle vs. nuo-6 n2 aldolazin	-1.664	-2.601 to -0.7275	Yes	**	0.0034
	ANOVA table	SS (Type III)	DF	MS	F (DFn, DFd)	P value		nuo-6 n2 vehicle vs. nuo-6 aak-2 vehicle	0.007599	-0.9290 to 0.9442	No	ns	>0.9999
	Row Factor	0.08202	2	0.04101	F (2, 6) = 0.3735	P=0.7033		nuo-6 n2 vehicle vs. nuo-6 aak-2 aldolazin	0.1496	-0.7870 to 1.086	No	ns	0.9424
	Column Factor	6.672	3	2.224	F (3, 6) = 20.25	P=0.0015		nuo-6 n2 aldolazin vs. nuo-6 aak-2 vehicle	1.672	0.7351 to 2.608	Yes	**	0.0034
	Residual	0.6588	6	0.1098				nuo-6 n2 aldolazin vs. nuo-6 aak-2 aldolazin	1.814	0.8771 to 2.750	Yes	**	0.0022
								nuo-6 aak-2 vehicle vs. nuo-6 aak-2 aldolazin	0.142	-0.7946 to 1.079	No	ns	0.9499
	Spearman's test for heteroscedasticity
	Rs of predicted Y vs. |residual|	0.3287
	P value (one tailed)	0.1485						Test details	Mean 1	Mean 2	Mean Diff.	SE of diff.	N1	N2	q	DF
	Passed (P > 0.05)?	Yes
								nuo-6 n2 vehicle vs. nuo-6 n2 aldolazin	1.01	2.674	-1.664	0.2706	3	3	8.698	6
	Normality of Residuals							nuo-6 n2 vehicle vs. nuo-6 aak-2 vehicle	1.01	1.003	0.007599	0.2706	3	3	0.03972	6
	Test name	Statistics	P value	Passed normality test (alpha=0.05)?	P value summary			nuo-6 n2 vehicle vs. nuo-6 aak-2 aldolazin	1.01	0.8608	0.1496	0.2706	3	3	0.782	6
	Anderson-Darling (A2*)	0.4216	0.2692	Yes	ns			nuo-6 n2 aldolazin vs. nuo-6 aak-2 vehicle	2.674	1.003	1.672	0.2706	3	3	8.738	6
	D'Agostino-Pearson omnibus (K2)	2.151	0.3412	Yes	ns			nuo-6 n2 aldolazin vs. nuo-6 aak-2 aldolazin	2.674	0.8608	1.814	0.2706	3	3	9.48	6
	Shapiro-Wilk (W)	0.9119	0.2257	Yes	ns			nuo-6 aak-2 vehicle vs. nuo-6 aak-2 aldolazin	1.003	0.8608	0.142	0.2706	3	3	0.7423	6
	Kolmogorov-Smirnov (distance)	0.2181	0.1	Yes	ns
	Data summary
	Number of columns (Column Factor)	4
	Number of rows (Row Factor)	3
	Number of values	12
	Table Analyzed	mito genes in C elegans						Compare column means (main column effect)
	Two-way ANOVA	Ordinary						Number of families	1
	Alpha	0.05						Number of comparisons per family	6
								Alpha	0.05
	Source of Variation	% of total variation	P value	P value summary	Significant?
	Row Factor	4.359	0.2114	ns	No			Tukey's multiple comparisons test	Mean Diff.	95.00% CI of diff.	Below threshold?	Summary	Adjusted P Value
	Column Factor	89.22	0.0006	***	Yes
								nuaf-1 n2 vehicle vs. nuaf-1 n2 aldolazin	-2.637	-3.906 to -1.369	Yes	**	0.0015
	ANOVA table	SS (Type III)	DF	MS	F (DFn, DFd)	P value		nuaf-1 n2 vehicle vs. nuaf-1 aak-2 vehicle	-0.003104	-1.271 to 1.265	No	ns	>0.9999
	Row Factor	0.8197	2	0.4099	F (2, 6) = 2.036	P=0.2114		nuaf-1 n2 vehicle vs. nuaf-1 aak-2 aldolazin	0.2515	-1.017 to 1.520	No	ns	0.8986
	Column Factor	16.78	3	5.592	F (3, 6) = 27.78	P=0.0006		nuaf-1 n2 aldolazin vs. nuaf-1 aak-2 vehicle	2.634	1.366 to 3.902	Yes	**	0.0015
	Residual	1.208	6	0.2013				nuaf-1 n2 aldolazin vs. nuaf-1 aak-2 aldolazin	2.889	1.621 to 4.157	Yes	***	0.0009
								nuaf-1 aak-2 vehicle vs. nuaf-1 aak-2 aldolazin	0.2546	-1.014 to 1.523	No	ns	0.8954
	Spearman's test for heteroscedasticity
	Rs of predicted Y vs. |residual|	0.5245
	P value (one tailed)	0.04						Test details	Mean 1	Mean 2	Mean Diff.	SE of diff.	N1	N2	q	DF
	Passed (P > 0.05)?	No
								nuaf-1 n2 vehicle vs. nuaf-1 n2 aldolazin	1.003	3.64	-2.637	0.3664	3	3	10.18	6
	Normality of Residuals							nuaf-1 n2 vehicle vs. nuaf-1 aak-2 vehicle	1.003	1.006	-0.003104	0.3664	3	3	0.01198	6
	Test name	Statistics	P value	Passed normality test (alpha=0.05)?	P value summary			nuaf-1 n2 vehicle vs. nuaf-1 aak-2 aldolazin	1.003	0.7512	0.2515	0.3664	3	3	0.9709	6
	Anderson-Darling (A2*)	0.2307	0.7487	Yes	ns			nuaf-1 n2 aldolazin vs. nuaf-1 aak-2 vehicle	3.64	1.006	2.634	0.3664	3	3	10.17	6
	D'Agostino-Pearson omnibus (K2)	1.494	0.4739	Yes	ns			nuaf-1 n2 aldolazin vs. nuaf-1 aak-2 aldolazin	3.64	0.7512	2.889	0.3664	3	3	11.15	6
	Shapiro-Wilk (W)	0.972	0.931	Yes	ns			nuaf-1 aak-2 vehicle vs. nuaf-1 aak-2 aldolazin	1.006	0.7512	0.2546	0.3664	3	3	0.9829	6
	Kolmogorov-Smirnov (distance)	0.1392	0.1	Yes	ns
	Data summary
	Number of columns (Column Factor)	4
	Number of rows (Row Factor)	3
	Number of values	12
	Table Analyzed	mito genes in C elegans						Compare column means (main column effect)
	Two-way ANOVA	Ordinary						Number of families	1
	Alpha	0.05						Number of comparisons per family	6
								Alpha	0.05
	Source of Variation	% of total variation	P value	P value summary	Significant?
	Row Factor	1.234	0.4204	ns	No			Tukey's multiple comparisons test	Mean Diff.	95.00% CI of diff.	Below threshold?	Summary	Adjusted P Value
	Column Factor	95.08	0.0001	***	Yes
								sdha-1 n2 vehicle vs. sdha-1 n2 aldolazin	-1.568	-2.124 to -1.013	Yes	***	0.0003
	ANOVA table	SS (Type III)	DF	MS	F (DFn, DFd)	P value		sdha-1 n2 vehicle vs. sdha-1 aak-2 vehicle	0.005047	-0.5502 to 0.5603	No	ns	>0.9999
	Row Factor	0.07753	2	0.03877	F (2, 6) = 1.005	P=0.4204		sdha-1 n2 vehicle vs. sdha-1 aak-2 aldolazin	0.1586	-0.3966 to 0.7138	No	ns	0.7612
	Column Factor	5.975	3	1.992	F (3, 6) = 51.61	P=0.0001		sdha-1 n2 aldolazin vs. sdha-1 aak-2 vehicle	1.573	1.018 to 2.129	Yes	***	0.0003
	Residual	0.2315	6	0.03859				sdha-1 n2 aldolazin vs. sdha-1 aak-2 aldolazin	1.727	1.172 to 2.282	Yes	***	0.0002
								sdha-1 aak-2 vehicle vs. sdha-1 aak-2 aldolazin	0.1535	-0.4017 to 0.7088	No	ns	0.7773
	Spearman's test for heteroscedasticity
	Rs of predicted Y vs. |residual|	0.04895
	P value (one tailed)	0.44						Test details	Mean 1	Mean 2	Mean Diff.	SE of diff.	N1	N2	q	DF
	Passed (P > 0.05)?	Yes
								sdha-1 n2 vehicle vs. sdha-1 n2 aldolazin	1.006	2.574	-1.568	0.1604	3	3	13.83	6
	Normality of Residuals							sdha-1 n2 vehicle vs. sdha-1 aak-2 vehicle	1.006	1.001	0.005047	0.1604	3	3	0.0445	6
	Test name	Statistics	P value	Passed normality test (alpha=0.05)?	P value summary			sdha-1 n2 vehicle vs. sdha-1 aak-2 aldolazin	1.006	0.8472	0.1586	0.1604	3	3	1.398	6
	Anderson-Darling (A2*)	0.19	0.8733	Yes	ns			sdha-1 n2 aldolazin vs. sdha-1 aak-2 vehicle	2.574	1.001	1.573	0.1604	3	3	13.87	6
	D'Agostino-Pearson omnibus (K2)	1.193	0.5507	Yes	ns			sdha-1 n2 aldolazin vs. sdha-1 aak-2 aldolazin	2.574	0.8472	1.727	0.1604	3	3	15.23	6
	Shapiro-Wilk (W)	0.9799	0.9832	Yes	ns			sdha-1 aak-2 vehicle vs. sdha-1 aak-2 aldolazin	1.001	0.8472	0.1535	0.1604	3	3	1.354	6
	Kolmogorov-Smirnov (distance)	0.1429	0.1	Yes	ns
	Data summary
	Number of columns (Column Factor)	4
	Number of rows (Row Factor)	3
	Number of values	12
	Table Analyzed	mito genes in C elegans						Compare column means (main column effect)
	Two-way ANOVA	Ordinary						Number of families	1
	Alpha	0.05						Number of comparisons per family	6
								Alpha	0.05
	Source of Variation	% of total variation	P value	P value summary	Significant?
	Row Factor	1.903	0.2804	ns	No			Tukey's multiple comparisons test	Mean Diff.	95.00% CI of diff.	Below threshold?	Summary	Adjusted P Value
	Column Factor	94.49	0.0001	***	Yes
								sdhb-1 n2 vehicle vs. sdhb-1 n2 aldolazin	-1.836	-2.487 to -1.186	Yes	***	0.0003
	ANOVA table	SS (Type III)	DF	MS	F (DFn, DFd)	P value		sdhb-1 n2 vehicle vs. sdhb-1 aak-2 vehicle	0.005764	-0.6448 to 0.6563	No	ns	>0.9999
	Row Factor	0.1678	2	0.0839	F (2, 6) = 1.584	P=0.2804		sdhb-1 n2 vehicle vs. sdhb-1 aak-2 aldolazin	0.2243	-0.4263 to 0.8748	No	ns	0.6523
	Column Factor	8.332	3	2.777	F (3, 6) = 52.42	P=0.0001		sdhb-1 n2 aldolazin vs. sdhb-1 aak-2 vehicle	1.842	1.191 to 2.493	Yes	***	0.0003
	Residual	0.3179	6	0.05298				sdhb-1 n2 aldolazin vs. sdhb-1 aak-2 aldolazin	2.061	1.410 to 2.711	Yes	***	0.0001
								sdhb-1 aak-2 vehicle vs. sdhb-1 aak-2 aldolazin	0.2185	-0.4321 to 0.8691	No	ns	0.6689
	Spearman's test for heteroscedasticity
	Rs of predicted Y vs. |residual|	0.4825
	P value (one tailed)	0.0561						Test details	Mean 1	Mean 2	Mean Diff.	SE of diff.	N1	N2	q	DF
	Passed (P > 0.05)?	Yes
								sdhb-1 n2 vehicle vs. sdhb-1 n2 aldolazin	1.006	2.842	-1.836	0.1879	3	3	13.82	6
	Normality of Residuals							sdhb-1 n2 vehicle vs. sdhb-1 aak-2 vehicle	1.006	1	0.005764	0.1879	3	3	0.04338	6
	Test name	Statistics	P value	Passed normality test (alpha=0.05)?	P value summary			sdhb-1 n2 vehicle vs. sdhb-1 aak-2 aldolazin	1.006	0.7819	0.2243	0.1879	3	3	1.688	6
	Anderson-Darling (A2*)	0.3165	0.495	Yes	ns			sdhb-1 n2 aldolazin vs. sdhb-1 aak-2 vehicle	2.842	1	1.842	0.1879	3	3	13.86	6
	D'Agostino-Pearson omnibus (K2)	2.77	0.2503	Yes	ns			sdhb-1 n2 aldolazin vs. sdhb-1 aak-2 aldolazin	2.842	0.7819	2.061	0.1879	3	3	15.51	6
	Shapiro-Wilk (W)	0.9253	0.3333	Yes	ns			sdhb-1 aak-2 vehicle vs. sdhb-1 aak-2 aldolazin	1	0.7819	0.2185	0.1879	3	3	1.644	6
	Kolmogorov-Smirnov (distance)	0.1393	0.1	Yes	ns
	Data summary
	Number of columns (Column Factor)	4
	Number of rows (Row Factor)	3
	Number of values	12
	Table Analyzed	mito genes in C elegans						Compare column means (main column effect)
	Two-way ANOVA	Ordinary						Number of families	1
	Alpha	0.05						Number of comparisons per family	6
								Alpha	0.05
	Source of Variation	% of total variation	P value	P value summary	Significant?
	Row Factor	2.809	0.2036	ns	No			Tukey's multiple comparisons test	Mean Diff.	95.00% CI of diff.	Below threshold?	Summary	Adjusted P Value
	Column Factor	93.18	0.0002	***	Yes
								isp-1 n2 vehicle vs. isp-1 n2 aldolazin	-2.38	-3.282 to -1.477	Yes	***	0.0004
	ANOVA table	SS (Type III)	DF	MS	F (DFn, DFd)	P value		isp-1 n2 vehicle vs. isp-1 aak-2 vehicle	0.008365	-0.8942 to 0.9109	No	ns	>0.9999
	Row Factor	0.4282	2	0.2141	F (2, 6) = 2.100	P=0.2036		isp-1 n2 vehicle vs. isp-1 aak-2 aldolazin	0.3328	-0.5697 to 1.235	No	ns	0.6075
	Column Factor	14.2	3	4.734	F (3, 6) = 46.43	P=0.0002		isp-1 n2 aldolazin vs. isp-1 aak-2 vehicle	2.388	1.485 to 3.290	Yes	***	0.0004
	Residual	0.6118	6	0.102				isp-1 n2 aldolazin vs. isp-1 aak-2 aldolazin	2.712	1.810 to 3.615	Yes	***	0.0002
								isp-1 aak-2 vehicle vs. isp-1 aak-2 aldolazin	0.3245	-0.5781 to 1.227	No	ns	0.6247
	Spearman's test for heteroscedasticity
	Rs of predicted Y vs. |residual|	0.3916
	P value (one tailed)	0.104						Test details	Mean 1	Mean 2	Mean Diff.	SE of diff.	N1	N2	q	DF
	Passed (P > 0.05)?	Yes
								isp-1 n2 vehicle vs. isp-1 n2 aldolazin	1.01	3.39	-2.38	0.2607	3	3	12.91	6
	Normality of Residuals							isp-1 n2 vehicle vs. isp-1 aak-2 vehicle	1.01	1.002	0.008365	0.2607	3	3	0.04537	6
	Test name	Statistics	P value	Passed normality test (alpha=0.05)?	P value summary			isp-1 n2 vehicle vs. isp-1 aak-2 aldolazin	1.01	0.6772	0.3328	0.2607	3	3	1.805	6
	Anderson-Darling (A2*)	0.3099	0.5084	Yes	ns			isp-1 n2 aldolazin vs. isp-1 aak-2 vehicle	3.39	1.002	2.388	0.2607	3	3	12.95	6
	D'Agostino-Pearson omnibus (K2)	2.248	0.325	Yes	ns			isp-1 n2 aldolazin vs. isp-1 aak-2 aldolazin	3.39	0.6772	2.712	0.2607	3	3	14.71	6
	Shapiro-Wilk (W)	0.9533	0.685	Yes	ns			isp-1 aak-2 vehicle vs. isp-1 aak-2 aldolazin	1.002	0.6772	0.3245	0.2607	3	3	1.76	6
	Kolmogorov-Smirnov (distance)	0.1575	0.1	Yes	ns
	Data summary
	Number of columns (Column Factor)	4
	Number of rows (Row Factor)	3
	Number of values	12
	Table Analyzed	mito genes in C elegans						Compare column means (main column effect)
	Two-way ANOVA	Ordinary						Number of families	1
	Alpha	0.05						Number of comparisons per family	6
								Alpha	0.05
	Source of Variation	% of total variation	P value	P value summary	Significant?
	Row Factor	0.7304	0.7666	ns	No			Tukey's multiple comparisons test	Mean Diff.	95.00% CI of diff.	Below threshold?	Summary	Adjusted P Value
	Column Factor	91.38	0.0011	**	Yes
								cyc-2.1 n2 vehicle vs. cyc-2.1 n2 aldolazin	-1.047	-1.695 to -0.3996	Yes	**	0.0056
	ANOVA table	SS (Type III)	DF	MS	F (DFn, DFd)	P value		cyc-2.1 n2 vehicle vs. cyc-2.1 aak-2 vehicle	0.008299	-0.6396 to 0.6562	No	ns	>0.9999
	Row Factor	0.0292	2	0.0146	F (2, 6) = 0.2779	P=0.7666		cyc-2.1 n2 vehicle vs. cyc-2.1 aak-2 aldolazin	0.4541	-0.1938 to 1.102	No	ns	0.1718
	Column Factor	3.654	3	1.218	F (3, 6) = 23.18	P=0.0011		cyc-2.1 n2 aldolazin vs. cyc-2.1 aak-2 vehicle	1.056	0.4079 to 1.704	Yes	**	0.0054
	Residual	0.3153	6	0.05255				cyc-2.1 n2 aldolazin vs. cyc-2.1 aak-2 aldolazin	1.502	0.8537 to 2.150	Yes	***	0.0008
								cyc-2.1 aak-2 vehicle vs. cyc-2.1 aak-2 aldolazin	0.4458	-0.2021 to 1.094	No	ns	0.1812
	Spearman's test for heteroscedasticity
	Rs of predicted Y vs. |residual|	0.6154
	P value (one tailed)	0.0166						Test details	Mean 1	Mean 2	Mean Diff.	SE of diff.	N1	N2	q	DF
	Passed (P > 0.05)?	No
								cyc-2.1 n2 vehicle vs. cyc-2.1 n2 aldolazin	1.014	2.061	-1.047	0.1872	3	3	7.915	6
	Normality of Residuals							cyc-2.1 n2 vehicle vs. cyc-2.1 aak-2 vehicle	1.014	1.005	0.008299	0.1872	3	3	0.06271	6
	Test name	Statistics	P value	Passed normality test (alpha=0.05)?	P value summary			cyc-2.1 n2 vehicle vs. cyc-2.1 aak-2 aldolazin	1.014	0.5595	0.4541	0.1872	3	3	3.431	6
	Anderson-Darling (A2*)	0.4706	0.2002	Yes	ns			cyc-2.1 n2 aldolazin vs. cyc-2.1 aak-2 vehicle	2.061	1.005	1.056	0.1872	3	3	7.977	6
	D'Agostino-Pearson omnibus (K2)	1.822	0.4021	Yes	ns			cyc-2.1 n2 aldolazin vs. cyc-2.1 aak-2 aldolazin	2.061	0.5595	1.502	0.1872	3	3	11.35	6
	Shapiro-Wilk (W)	0.9072	0.1963	Yes	ns			cyc-2.1 aak-2 vehicle vs. cyc-2.1 aak-2 aldolazin	1.005	0.5595	0.4458	0.1872	3	3	3.368	6
	Kolmogorov-Smirnov (distance)	0.2089	0.1	Yes	ns
	Data summary
	Number of columns (Column Factor)	4
	Number of rows (Row Factor)	3
	Number of values	12
	Table Analyzed	mito genes in C elegans						Compare column means (main column effect)
	Two-way ANOVA	Ordinary						Number of families	1
	Alpha	0.05						Number of comparisons per family	6
								Alpha	0.05
	Source of Variation	% of total variation	P value	P value summary	Significant?
	Row Factor	1.352	0.3198	ns	No			Tukey's multiple comparisons test	Mean Diff.	95.00% CI of diff.	Below threshold?	Summary	Adjusted P Value
	Column Factor	95.72	<0.0001	****	Yes
								cco-1 N2 vehicle vs. cco-1 N2 aldolazin	-1.685	-2.219 to -1.151	Yes	***	0.0001
	ANOVA table	SS (Type III)	DF	MS	F (DFn, DFd)	P value		cco-1 N2 vehicle vs. cco-1 aak-2 vehicle	-0.02575	-0.5601 to 0.5086	No	ns	0.9982
	Row Factor	0.09916	2	0.04958	F (2, 6) = 1.387	P=0.3198		cco-1 N2 vehicle vs. cco-1 aak-2 aldolazin	0.2256	-0.3088 to 0.7600	No	ns	0.511
	Column Factor	7.018	3	2.339	F (3, 6) = 65.45	P<0.0001		cco-1 N2 aldolazin vs. cco-1 aak-2 vehicle	1.659	1.125 to 2.194	Yes	***	0.0002
	Residual	0.2145	6	0.03575				cco-1 N2 aldolazin vs. cco-1 aak-2 aldolazin	1.911	1.376 to 2.445	Yes	****	<0.0001
								cco-1 aak-2 vehicle vs. cco-1 aak-2 aldolazin	0.2514	-0.2830 to 0.7858	No	ns	0.431
	Spearman's test for heteroscedasticity
	Rs of predicted Y vs. |residual|	0.6364
	P value (one tailed)	0.013						Test details	Mean 1	Mean 2	Mean Diff.	SE of diff.	N1	N2	q	DF
	Passed (P > 0.05)?	No
								cco-1 N2 vehicle vs. cco-1 N2 aldolazin	1.001	2.686	-1.685	0.1544	3	3	15.44	6
	Normality of Residuals							cco-1 N2 vehicle vs. cco-1 aak-2 vehicle	1.001	1.026	-0.02575	0.1544	3	3	0.2359	6
	Test name	Statistics	P value	Passed normality test (alpha=0.05)?	P value summary			cco-1 N2 vehicle vs. cco-1 aak-2 aldolazin	1.001	0.775	0.2256	0.1544	3	3	2.067	6
	Anderson-Darling (A2*)	0.4235	0.2662	Yes	ns			cco-1 N2 aldolazin vs. cco-1 aak-2 vehicle	2.686	1.026	1.659	0.1544	3	3	15.2	6
	D'Agostino-Pearson omnibus (K2)	1.711	0.425	Yes	ns			cco-1 N2 aldolazin vs. cco-1 aak-2 aldolazin	2.686	0.775	1.911	0.1544	3	3	17.5	6
	Shapiro-Wilk (W)	0.9119	0.2257	Yes	ns			cco-1 aak-2 vehicle vs. cco-1 aak-2 aldolazin	1.026	0.775	0.2514	0.1544	3	3	2.303	6
	Kolmogorov-Smirnov (distance)	0.1734	0.1	Yes	ns
	Data summary
	Number of columns (Column Factor)	4
	Number of rows (Row Factor)	3
	Number of values	12
	Table Analyzed	mito genes in C elegans						Compare column means (main column effect)
	Two-way ANOVA	Ordinary						Number of families	1
	Alpha	0.05						Number of comparisons per family	6
								Alpha	0.05
	Source of Variation	% of total variation	P value	P value summary	Significant?
	Row Factor	0.07073	0.9853	ns	No			Tukey's multiple comparisons test	Mean Diff.	95.00% CI of diff.	Below threshold?	Summary	Adjusted P Value
	Column Factor	85.68	0.006	**	Yes
								cco-2 N2 vehicle vs. cco-2 N2 aldolazin	-0.8106	-1.425 to -0.1961	Yes	*	0.015
	ANOVA table	SS (Type III)	DF	MS	F (DFn, DFd)	P value		cco-2 N2 vehicle vs. cco-2 aak-2 vehicle	0.02131	-0.5932 to 0.6358	No	ns	0.9993
	Row Factor	0.001408	2	0.000704	F (2, 6) = 0.01489	P=0.9853		cco-2 N2 vehicle vs. cco-2 aak-2 aldolazin	0.1345	-0.4800 to 0.7490	No	ns	0.8704
	Column Factor	1.705	3	0.5685	F (3, 6) = 12.03	P=0.0060		cco-2 N2 aldolazin vs. cco-2 aak-2 vehicle	0.8319	0.2174 to 1.446	Yes	*	0.0133
	Residual	0.2836	6	0.04727				cco-2 N2 aldolazin vs. cco-2 aak-2 aldolazin	0.9452	0.3306 to 1.560	Yes	**	0.0072
								cco-2 aak-2 vehicle vs. cco-2 aak-2 aldolazin	0.1132	-0.5013 to 0.7277	No	ns	0.9161
	Spearman's test for heteroscedasticity
	Rs of predicted Y vs. |residual|	0.1189
	P value (one tailed)	0.3564						Test details	Mean 1	Mean 2	Mean Diff.	SE of diff.	N1	N2	q	DF
	Passed (P > 0.05)?	Yes
								cco-2 N2 vehicle vs. cco-2 N2 aldolazin	1.022	1.833	-0.8106	0.1775	3	3	6.458	6
	Normality of Residuals							cco-2 N2 vehicle vs. cco-2 aak-2 vehicle	1.022	1.001	0.02131	0.1775	3	3	0.1698	6
	Test name	Statistics	P value	Passed normality test (alpha=0.05)?	P value summary			cco-2 N2 vehicle vs. cco-2 aak-2 aldolazin	1.022	0.8879	0.1345	0.1775	3	3	1.072	6
	Anderson-Darling (A2*)	0.4949	0.1724	Yes	ns			cco-2 N2 aldolazin vs. cco-2 aak-2 vehicle	1.833	1.001	0.8319	0.1775	3	3	6.628	6
	D'Agostino-Pearson omnibus (K2)	1.374	0.5031	Yes	ns			cco-2 N2 aldolazin vs. cco-2 aak-2 aldolazin	1.833	0.8879	0.9452	0.1775	3	3	7.53	6
	Shapiro-Wilk (W)	0.9107	0.2179	Yes	ns			cco-2 aak-2 vehicle vs. cco-2 aak-2 aldolazin	1.001	0.8879	0.1132	0.1775	3	3	0.9019	6
	Kolmogorov-Smirnov (distance)	0.193	0.1	Yes	ns
	Data summary
	Number of columns (Column Factor)	4
	Number of rows (Row Factor)	3
	Number of values	12
	Table Analyzed	mito genes in C elegans						Compare column means (main column effect)
	Two-way ANOVA	Ordinary						Number of families	1
	Alpha	0.05						Number of comparisons per family	6
								Alpha	0.05
	Source of Variation	% of total variation	P value	P value summary	Significant?
	Row Factor	1.75	0.2724	ns	No			Tukey's multiple comparisons test	Mean Diff.	95.00% CI of diff.	Below threshold?	Summary	Adjusted P Value
	Column Factor	95.03	<0.0001	****	Yes
								atp-3 n2 vehicle vs. atp-3 n2 aldolazin	-1.609	-2.152 to -1.065	Yes	***	0.0002
	ANOVA table	SS (Type III)	DF	MS	F (DFn, DFd)	P value		atp-3 n2 vehicle vs. atp-3 aak-2 vehicle	-0.02674	-0.5702 to 0.5168	No	ns	0.998
	Row Factor	0.1204	2	0.0602	F (2, 6) = 1.628	P=0.2724		atp-3 n2 vehicle vs. atp-3 aak-2 aldolazin	0.2563	-0.2872 to 0.7998	No	ns	0.429
	Column Factor	6.537	3	2.179	F (3, 6) = 58.93	P<0.0001		atp-3 n2 aldolazin vs. atp-3 aak-2 vehicle	1.582	1.039 to 2.126	Yes	***	0.0002
	Residual	0.2218	6	0.03697				atp-3 n2 aldolazin vs. atp-3 aak-2 aldolazin	1.865	1.322 to 2.409	Yes	****	<0.0001
								atp-3 aak-2 vehicle vs. atp-3 aak-2 aldolazin	0.2831	-0.2604 to 0.8266	No	ns	0.3565
	Spearman's test for heteroscedasticity
	Rs of predicted Y vs. |residual|	0.5874
	P value (one tailed)	0.0223						Test details	Mean 1	Mean 2	Mean Diff.	SE of diff.	N1	N2	q	DF
	Passed (P > 0.05)?	No
								atp-3 n2 vehicle vs. atp-3 n2 aldolazin	1.001	2.61	-1.609	0.157	3	3	14.49	6
	Normality of Residuals							atp-3 n2 vehicle vs. atp-3 aak-2 vehicle	1.001	1.028	-0.02674	0.157	3	3	0.2409	6
	Test name	Statistics	P value	Passed normality test (alpha=0.05)?	P value summary			atp-3 n2 vehicle vs. atp-3 aak-2 aldolazin	1.001	0.7444	0.2563	0.157	3	3	2.309	6
	Anderson-Darling (A2*)	0.8664	0.0179	No	*			atp-3 n2 aldolazin vs. atp-3 aak-2 vehicle	2.61	1.028	1.582	0.157	3	3	14.25	6
	D'Agostino-Pearson omnibus (K2)	2.425	0.2975	Yes	ns			atp-3 n2 aldolazin vs. atp-3 aak-2 aldolazin	2.61	0.7444	1.865	0.157	3	3	16.8	6
	Shapiro-Wilk (W)	0.8264	0.019	No	*			atp-3 aak-2 vehicle vs. atp-3 aak-2 aldolazin	1.028	0.7444	0.2831	0.157	3	3	2.55	6
	Kolmogorov-Smirnov (distance)	0.2152	0.1	Yes	ns
	Data summary
	Number of columns (Column Factor)	4
	Number of rows (Row Factor)	3
	Number of values	12
	Table Analyzed	mito genes in C elegans						Compare column means (main column effect)
	Two-way ANOVA	Ordinary						Number of families	1
	Alpha	0.05						Number of comparisons per family	6
								Alpha	0.05
	Source of Variation	% of total variation	P value	P value summary	Significant?
	Row Factor	0.6615	0.282	ns	No			Tukey's multiple comparisons test	Mean Diff.	95.00% CI of diff.	Below threshold?	Summary	Adjusted P Value
	Column Factor	98.08	<0.0001	****	Yes
								nduo-1 n2 vehicle vs. nduo-1 n2 aldolazin	-2.08	-2.502 to -1.658	Yes	****	<0.0001
	ANOVA table	SS (Type III)	DF	MS	F (DFn, DFd)	P value		nduo-1 n2 vehicle vs. nduo-1 aak-2 vehicle	-0.02916	-0.4512 to 0.3928	No	ns	0.9947
	Row Factor	0.0702	2	0.0351	F (2, 6) = 1.575	P=0.2820		nduo-1 n2 vehicle vs. nduo-1 aak-2 aldolazin	0.2102	-0.2118 to 0.6322	No	ns	0.3888
	Column Factor	10.41	3	3.469	F (3, 6) = 155.6	P<0.0001		nduo-1 n2 aldolazin vs. nduo-1 aak-2 vehicle	2.051	1.629 to 2.473	Yes	****	<0.0001
	Residual	0.1337	6	0.02229				nduo-1 n2 aldolazin vs. nduo-1 aak-2 aldolazin	2.29	1.868 to 2.712	Yes	****	<0.0001
								nduo-1 aak-2 vehicle vs. nduo-1 aak-2 aldolazin	0.2394	-0.1826 to 0.6614	No	ns	0.2972
	Spearman's test for heteroscedasticity
	Rs of predicted Y vs. |residual|	0.4126
	P value (one tailed)	0.0913						Test details	Mean 1	Mean 2	Mean Diff.	SE of diff.	N1	N2	q	DF
	Passed (P > 0.05)?	Yes
								nduo-1 n2 vehicle vs. nduo-1 n2 aldolazin	1	3.08	-2.08	0.1219	3	3	24.13	6
	Normality of Residuals							nduo-1 n2 vehicle vs. nduo-1 aak-2 vehicle	1	1.029	-0.02916	0.1219	3	3	0.3383	6
	Test name	Statistics	P value	Passed normality test (alpha=0.05)?	P value summary			nduo-1 n2 vehicle vs. nduo-1 aak-2 aldolazin	1	0.7898	0.2102	0.1219	3	3	2.439	6
	Anderson-Darling (A2*)	0.204	0.8355	Yes	ns			nduo-1 n2 aldolazin vs. nduo-1 aak-2 vehicle	3.08	1.029	2.051	0.1219	3	3	23.79	6
	D'Agostino-Pearson omnibus (K2)	0.3398	0.8438	Yes	ns			nduo-1 n2 aldolazin vs. nduo-1 aak-2 aldolazin	3.08	0.7898	2.29	0.1219	3	3	26.57	6
	Shapiro-Wilk (W)	0.9761	0.9634	Yes	ns			nduo-1 aak-2 vehicle vs. nduo-1 aak-2 aldolazin	1.029	0.7898	0.2394	0.1219	3	3	2.777	6
	Kolmogorov-Smirnov (distance)	0.1416	0.1	Yes	ns
	Data summary
	Number of columns (Column Factor)	4
	Number of rows (Row Factor)	3
	Number of values	12
	Table Analyzed	mito genes in C elegans						Compare column means (main column effect)
	Two-way ANOVA	Ordinary						Number of families	1
	Alpha	0.05						Number of comparisons per family	6
								Alpha	0.05
	Source of Variation	% of total variation	P value	P value summary	Significant?
	Row Factor	0.977	0.7474	ns	No			Tukey's multiple comparisons test	Mean Diff.	95.00% CI of diff.	Below threshold?	Summary	Adjusted P Value
	Column Factor	89.43	0.0019	**	Yes
								nduo-2 n2 vehicle vs. nduo-2 n2 aldolazin	-2.336	-3.721 to -0.9512	Yes	**	0.0045
	ANOVA table	SS (Type III)	DF	MS	F (DFn, DFd)	P value		nduo-2 n2 vehicle vs. nduo-2 aak-2 vehicle	-0.01959	-1.405 to 1.365	No	ns	>0.9999
	Row Factor	0.1468	2	0.0734	F (2, 6) = 0.3057	P=0.7474		nduo-2 n2 vehicle vs. nduo-2 aak-2 aldolazin	0.2922	-1.093 to 1.677	No	ns	0.8816
	Column Factor	13.44	3	4.479	F (3, 6) = 18.65	P=0.0019		nduo-2 n2 aldolazin vs. nduo-2 aak-2 vehicle	2.317	0.9316 to 3.702	Yes	**	0.0047
	Residual	1.441	6	0.2401				nduo-2 n2 aldolazin vs. nduo-2 aak-2 aldolazin	2.628	1.243 to 4.013	Yes	**	0.0024
								nduo-2 aak-2 vehicle vs. nduo-2 aak-2 aldolazin	0.3118	-1.073 to 1.697	No	ns	0.8613
	Spearman's test for heteroscedasticity
	Rs of predicted Y vs. |residual|	0.4476
	P value (one tailed)	0.0723						Test details	Mean 1	Mean 2	Mean Diff.	SE of diff.	N1	N2	q	DF
	Passed (P > 0.05)?	Yes
								nduo-2 n2 vehicle vs. nduo-2 n2 aldolazin	1.002	3.339	-2.336	0.4001	3	3	8.258	6
	Normality of Residuals							nduo-2 n2 vehicle vs. nduo-2 aak-2 vehicle	1.002	1.022	-0.01959	0.4001	3	3	0.06925	6
	Test name	Statistics	P value	Passed normality test (alpha=0.05)?	P value summary			nduo-2 n2 vehicle vs. nduo-2 aak-2 aldolazin	1.002	0.7102	0.2922	0.4001	3	3	1.033	6
	Anderson-Darling (A2*)	0.2848	0.5632	Yes	ns			nduo-2 n2 aldolazin vs. nduo-2 aak-2 vehicle	3.339	1.022	2.317	0.4001	3	3	8.189	6
	D'Agostino-Pearson omnibus (K2)	1.872	0.3922	Yes	ns			nduo-2 n2 aldolazin vs. nduo-2 aak-2 aldolazin	3.339	0.7102	2.628	0.4001	3	3	9.291	6
	Shapiro-Wilk (W)	0.9579	0.7536	Yes	ns			nduo-2 aak-2 vehicle vs. nduo-2 aak-2 aldolazin	1.022	0.7102	0.3118	0.4001	3	3	1.102	6
	Kolmogorov-Smirnov (distance)	0.1521	0.1	Yes	ns
	Data summary
	Number of columns (Column Factor)	4
	Number of rows (Row Factor)	3
	Number of values	12
	Table Analyzed	mito genes in C elegans						Compare column means (main column effect)
	Two-way ANOVA	Ordinary						Number of families	1
	Alpha	0.05						Number of comparisons per family	6
								Alpha	0.05
	Source of Variation	% of total variation	P value	P value summary	Significant?
	Row Factor	6.318	0.1908	ns	No			Tukey's multiple comparisons test	Mean Diff.	95.00% CI of diff.	Below threshold?	Summary	Adjusted P Value
	Column Factor	85.11	0.0016	**	Yes
								nduo-4 n2 vehicle vs. nduo-4 n2 aldolazin	-1.582	-2.544 to -0.6209	Yes	**	0.0051
	ANOVA table	SS (Type III)	DF	MS	F (DFn, DFd)	P value		nduo-4 n2 vehicle vs. nduo-4 aak-2 vehicle	0.00706	-0.9545 to 0.9686	No	ns	>0.9999
	Row Factor	0.5117	2	0.2559	F (2, 6) = 2.211	P=0.1908		nduo-4 n2 vehicle vs. nduo-4 aak-2 aldolazin	0.3846	-0.5770 to 1.346	No	ns	0.5504
	Column Factor	6.893	3	2.298	F (3, 6) = 19.85	P=0.0016		nduo-4 n2 aldolazin vs. nduo-4 aak-2 vehicle	1.59	0.6280 to 2.551	Yes	**	0.005
	Residual	0.6944	6	0.1157				nduo-4 n2 aldolazin vs. nduo-4 aak-2 aldolazin	1.967	1.006 to 2.929	Yes	**	0.0016
								nduo-4 aak-2 vehicle vs. nduo-4 aak-2 aldolazin	0.3776	-0.5840 to 1.339	No	ns	0.5636
	Spearman's test for heteroscedasticity
	Rs of predicted Y vs. |residual|	0.3636
	P value (one tailed)	0.1226						Test details	Mean 1	Mean 2	Mean Diff.	SE of diff.	N1	N2	q	DF
	Passed (P > 0.05)?	Yes
								nduo-4 n2 vehicle vs. nduo-4 n2 aldolazin	1.015	2.597	-1.582	0.2778	3	3	8.057	6
	Normality of Residuals							nduo-4 n2 vehicle vs. nduo-4 aak-2 vehicle	1.015	1.008	0.00706	0.2778	3	3	0.03594	6
	Test name	Statistics	P value	Passed normality test (alpha=0.05)?	P value summary			nduo-4 n2 vehicle vs. nduo-4 aak-2 aldolazin	1.015	0.6302	0.3846	0.2778	3	3	1.958	6
	Anderson-Darling (A2*)	0.1272	0.977	Yes	ns			nduo-4 n2 aldolazin vs. nduo-4 aak-2 vehicle	2.597	1.008	1.59	0.2778	3	3	8.093	6
	D'Agostino-Pearson omnibus (K2)	0.1025	0.95	Yes	ns			nduo-4 n2 aldolazin vs. nduo-4 aak-2 aldolazin	2.597	0.6302	1.967	0.2778	3	3	10.01	6
	Shapiro-Wilk (W)	0.9837	0.9943	Yes	ns			nduo-4 aak-2 vehicle vs. nduo-4 aak-2 aldolazin	1.008	0.6302	0.3776	0.2778	3	3	1.922	6
	Kolmogorov-Smirnov (distance)	0.09755	0.1	Yes	ns
	Data summary
	Number of columns (Column Factor)	4
	Number of rows (Row Factor)	3
	Number of values	12
	Table Analyzed	mito genes in C elegans						Compare column means (main column effect)
	Two-way ANOVA	Ordinary						Number of families	1
	Alpha	0.05						Number of comparisons per family	6
								Alpha	0.05
	Source of Variation	% of total variation	P value	P value summary	Significant?
	Row Factor	1.849	0.1063	ns	No			Tukey's multiple comparisons test	Mean Diff.	95.00% CI of diff.	Below threshold?	Summary	Adjusted P Value
	Column Factor	96.49	<0.0001	****	Yes
								nduo-5 n2 vehicle vs. nduo-5 n2 aldolazin	-2.272	-2.806 to -1.739	Yes	****	<0.0001
	ANOVA table	SS (Type III)	DF	MS	F (DFn, DFd)	P value		nduo-5 n2 vehicle vs. nduo-5 aak-2 vehicle	-0.008047	-0.5412 to 0.5251	No	ns	>0.9999
	Row Factor	0.2371	2	0.1186	F (2, 6) = 3.333	P=0.1063		nduo-5 n2 vehicle vs. nduo-5 aak-2 aldolazin	0.2029	-0.3303 to 0.7360	No	ns	0.5857
	Column Factor	12.38	3	4.126	F (3, 6) = 116.0	P<0.0001		nduo-5 n2 aldolazin vs. nduo-5 aak-2 vehicle	2.264	1.731 to 2.797	Yes	****	<0.0001
	Residual	0.2135	6	0.03558				nduo-5 n2 aldolazin vs. nduo-5 aak-2 aldolazin	2.475	1.942 to 3.008	Yes	****	<0.0001
								nduo-5 aak-2 vehicle vs. nduo-5 aak-2 aldolazin	0.2109	-0.3222 to 0.7441	No	ns	0.5582
	Spearman's test for heteroscedasticity
	Rs of predicted Y vs. |residual|	0.7972
	P value (one tailed)	0.001						Test details	Mean 1	Mean 2	Mean Diff.	SE of diff.	N1	N2	q	DF
	Passed (P > 0.05)?	No
								nduo-5 n2 vehicle vs. nduo-5 n2 aldolazin	1.002	3.274	-2.272	0.154	3	3	20.87	6
	Normality of Residuals							nduo-5 n2 vehicle vs. nduo-5 aak-2 vehicle	1.002	1.01	-0.008047	0.154	3	3	0.07389	6
	Test name	Statistics	P value	Passed normality test (alpha=0.05)?	P value summary			nduo-5 n2 vehicle vs. nduo-5 aak-2 aldolazin	1.002	0.7991	0.2029	0.154	3	3	1.863	6
	Anderson-Darling (A2*)	0.3308	0.4566	Yes	ns			nduo-5 n2 aldolazin vs. nduo-5 aak-2 vehicle	3.274	1.01	2.264	0.154	3	3	20.79	6
	D'Agostino-Pearson omnibus (K2)	2.309	0.3153	Yes	ns			nduo-5 n2 aldolazin vs. nduo-5 aak-2 aldolazin	3.274	0.7991	2.475	0.154	3	3	22.73	6
	Shapiro-Wilk (W)	0.9442	0.5548	Yes	ns			nduo-5 aak-2 vehicle vs. nduo-5 aak-2 aldolazin	1.01	0.7991	0.2109	0.154	3	3	1.937	6
	Kolmogorov-Smirnov (distance)	0.1442	0.1	Yes	ns
	Data summary
	Number of columns (Column Factor)	4
	Number of rows (Row Factor)	3
	Number of values	12
	Table Analyzed	mito genes in C elegans						Compare column means (main column effect)
	Two-way ANOVA	Ordinary						Number of families	1
	Alpha	0.05						Number of comparisons per family	6
								Alpha	0.05
	Source of Variation	% of total variation	P value	P value summary	Significant?
	Row Factor	1.003	0.6229	ns	No			Tukey's multiple comparisons test	Mean Diff.	95.00% CI of diff.	Below threshold?	Summary	Adjusted P Value
	Column Factor	93.13	0.0004	***	Yes
								ctb-1 n2 vehicle vs. ctb-1 n2 aldolazin	-1.799	-2.623 to -0.9748	Yes	**	0.0012
	ANOVA table	SS (Type III)	DF	MS	F (DFn, DFd)	P value		ctb-1 n2 vehicle vs. ctb-1 aak-2 vehicle	0.01264	-0.8114 to 0.8367	No	ns	>0.9999
	Row Factor	0.08715	2	0.04358	F (2, 6) = 0.5127	P=0.6229		ctb-1 n2 vehicle vs. ctb-1 aak-2 aldolazin	0.2413	-0.5827 to 1.065	No	ns	0.7482
	Column Factor	8.092	3	2.697	F (3, 6) = 31.74	P=0.0004		ctb-1 n2 aldolazin vs. ctb-1 aak-2 vehicle	1.811	0.9874 to 2.635	Yes	**	0.0011
	Residual	0.51	6	0.08499				ctb-1 n2 aldolazin vs. ctb-1 aak-2 aldolazin	2.04	1.216 to 2.864	Yes	***	0.0006
								ctb-1 aak-2 vehicle vs. ctb-1 aak-2 aldolazin	0.2287	-0.5953 to 1.053	No	ns	0.7755
	Spearman's test for heteroscedasticity
	Rs of predicted Y vs. |residual|	0.5175
	P value (one tailed)	0.0424						Test details	Mean 1	Mean 2	Mean Diff.	SE of diff.	N1	N2	q	DF
	Passed (P > 0.05)?	No
								ctb-1 n2 vehicle vs. ctb-1 n2 aldolazin	1.014	2.813	-1.799	0.238	3	3	10.69	6
	Normality of Residuals							ctb-1 n2 vehicle vs. ctb-1 aak-2 vehicle	1.014	1.002	0.01264	0.238	3	3	0.07512	6
	Test name	Statistics	P value	Passed normality test (alpha=0.05)?	P value summary			ctb-1 n2 vehicle vs. ctb-1 aak-2 aldolazin	1.014	0.7729	0.2413	0.238	3	3	1.434	6
	Anderson-Darling (A2*)	0.2826	0.5697	Yes	ns			ctb-1 n2 aldolazin vs. ctb-1 aak-2 vehicle	2.813	1.002	1.811	0.238	3	3	10.76	6
	D'Agostino-Pearson omnibus (K2)	1.895	0.3877	Yes	ns			ctb-1 n2 aldolazin vs. ctb-1 aak-2 aldolazin	2.813	0.7729	2.04	0.238	3	3	12.12	6
	Shapiro-Wilk (W)	0.9455	0.5721	Yes	ns			ctb-1 aak-2 vehicle vs. ctb-1 aak-2 aldolazin	1.002	0.7729	0.2287	0.238	3	3	1.359	6
	Kolmogorov-Smirnov (distance)	0.1449	0.1	Yes	ns
	Data summary
	Number of columns (Column Factor)	4
	Number of rows (Row Factor)	3
	Number of values	12
	Table Analyzed	mito genes in C elegans						Compare column means (main column effect)
	Two-way ANOVA	Ordinary						Number of families	1
	Alpha	0.05						Number of comparisons per family	6
								Alpha	0.05
	Source of Variation	% of total variation	P value	P value summary	Significant?
	Row Factor	5.848	0.1907	ns	No			Tukey's multiple comparisons test	Mean Diff.	95.00% CI of diff.	Below threshold?	Summary	Adjusted P Value
	Column Factor	86.22	0.0013	**	Yes
								ctc-1 n2 vehicle vs. ctc-1 n2 aldolazin	-1.468	-2.274 to -0.6621	Yes	**	0.003
	ANOVA table	SS (Type III)	DF	MS	F (DFn, DFd)	P value		ctc-1 n2 vehicle vs. ctc-1 aak-2 vehicle	-0.002295	-0.8082 to 0.8036	No	ns	>0.9999
	Row Factor	0.3596	2	0.1798	F (2, 6) = 2.212	P=0.1907		ctc-1 n2 vehicle vs. ctc-1 aak-2 aldolazin	0.1762	-0.6297 to 0.9821	No	ns	0.8708
	Column Factor	5.302	3	1.767	F (3, 6) = 21.74	P=0.0013		ctc-1 n2 aldolazin vs. ctc-1 aak-2 vehicle	1.466	0.6598 to 2.272	Yes	**	0.003
	Residual	0.4878	6	0.08129				ctc-1 n2 aldolazin vs. ctc-1 aak-2 aldolazin	1.644	0.8383 to 2.450	Yes	**	0.0017
								ctc-1 aak-2 vehicle vs. ctc-1 aak-2 aldolazin	0.1785	-0.6274 to 0.9843	No	ns	0.8667
	Spearman's test for heteroscedasticity
	Rs of predicted Y vs. |residual|	0.7832
	P value (one tailed)	0.0013						Test details	Mean 1	Mean 2	Mean Diff.	SE of diff.	N1	N2	q	DF
	Passed (P > 0.05)?	No
								ctc-1 n2 vehicle vs. ctc-1 n2 aldolazin	1.002	2.47	-1.468	0.2328	3	3	8.918	6
	Normality of Residuals							ctc-1 n2 vehicle vs. ctc-1 aak-2 vehicle	1.002	1.005	-0.002295	0.2328	3	3	0.01394	6
	Test name	Statistics	P value	Passed normality test (alpha=0.05)?	P value summary			ctc-1 n2 vehicle vs. ctc-1 aak-2 aldolazin	1.002	0.8261	0.1762	0.2328	3	3	1.07	6
	Anderson-Darling (A2*)	0.4094	0.2895	Yes	ns			ctc-1 n2 aldolazin vs. ctc-1 aak-2 vehicle	2.47	1.005	1.466	0.2328	3	3	8.904	6
	D'Agostino-Pearson omnibus (K2)	3.149	0.2071	Yes	ns			ctc-1 n2 aldolazin vs. ctc-1 aak-2 aldolazin	2.47	0.8261	1.644	0.2328	3	3	9.988	6
	Shapiro-Wilk (W)	0.9053	0.1858	Yes	ns			ctc-1 aak-2 vehicle vs. ctc-1 aak-2 aldolazin	1.005	0.8261	0.1785	0.2328	3	3	1.084	6
	Kolmogorov-Smirnov (distance)	0.1746	0.1	Yes	ns
	Data summary
	Number of columns (Column Factor)	4
	Number of rows (Row Factor)	3
	Number of values	12
	Table Analyzed	mito genes in C elegans						Compare column means (main column effect)
	Two-way ANOVA	Ordinary						Number of families	1
	Alpha	0.05						Number of comparisons per family	6
								Alpha	0.05
	Source of Variation	% of total variation	P value	P value summary	Significant?
	Row Factor	10.69	0.055	ns	No			Tukey's multiple comparisons test	Mean Diff.	95.00% CI of diff.	Below threshold?	Summary	Adjusted P Value
	Column Factor	82.75	0.0008	***	Yes
								ctc-2 n2 vehicle vs. ctc-2 n2 aldolazin	-1.432	-2.148 to -0.7160	Yes	**	0.0018
	ANOVA table	SS (Type III)	DF	MS	F (DFn, DFd)	P value		ctc-2 n2 vehicle vs. ctc-2 aak-2 vehicle	0.02009	-0.6957 to 0.7359	No	ns	0.9996
	Row Factor	0.627	2	0.3135	F (2, 6) = 4.888	P=0.0550		ctc-2 n2 vehicle vs. ctc-2 aak-2 aldolazin	0.08565	-0.6302 to 0.8015	No	ns	0.974
	Column Factor	4.855	3	1.618	F (3, 6) = 25.23	P=0.0008		ctc-2 n2 aldolazin vs. ctc-2 aak-2 vehicle	1.452	0.7361 to 2.168	Yes	**	0.0017
	Residual	0.3848	6	0.06414				ctc-2 n2 aldolazin vs. ctc-2 aak-2 aldolazin	1.518	0.8017 to 2.233	Yes	**	0.0013
								ctc-2 aak-2 vehicle vs. ctc-2 aak-2 aldolazin	0.06556	-0.6503 to 0.7814	No	ns	0.9879
	Spearman's test for heteroscedasticity
	Rs of predicted Y vs. |residual|	0.5664
	P value (one tailed)	0.0274						Test details	Mean 1	Mean 2	Mean Diff.	SE of diff.	N1	N2	q	DF
	Passed (P > 0.05)?	No
								ctc-2 n2 vehicle vs. ctc-2 n2 aldolazin	1.03	2.462	-1.432	0.2068	3	3	9.793	6
	Normality of Residuals							ctc-2 n2 vehicle vs. ctc-2 aak-2 vehicle	1.03	1.01	0.02009	0.2068	3	3	0.1374	6
	Test name	Statistics	P value	Passed normality test (alpha=0.05)?	P value summary			ctc-2 n2 vehicle vs. ctc-2 aak-2 aldolazin	1.03	0.9448	0.08565	0.2068	3	3	0.5858	6
	Anderson-Darling (A2*)	0.2826	0.5694	Yes	ns			ctc-2 n2 aldolazin vs. ctc-2 aak-2 vehicle	2.462	1.01	1.452	0.2068	3	3	9.93	6
	D'Agostino-Pearson omnibus (K2)	0.15	0.9278	Yes	ns			ctc-2 n2 aldolazin vs. ctc-2 aak-2 aldolazin	2.462	0.9448	1.518	0.2068	3	3	10.38	6
	Shapiro-Wilk (W)	0.9696	0.9063	Yes	ns			ctc-2 aak-2 vehicle vs. ctc-2 aak-2 aldolazin	1.01	0.9448	0.06556	0.2068	3	3	0.4484	6
	Kolmogorov-Smirnov (distance)	0.1779	0.1	Yes	ns
	Data summary
	Number of columns (Column Factor)	4
	Number of rows (Row Factor)	3
	Number of values	12
	Table Analyzed	mito genes in C elegans						Compare column means (main column effect)
	Two-way ANOVA	Ordinary						Number of families	1
	Alpha	0.05						Number of comparisons per family	6
								Alpha	0.05
	Source of Variation	% of total variation	P value	P value summary	Significant?
	Row Factor	0.8796	0.4096	ns	No			Tukey's multiple comparisons test	Mean Diff.	95.00% CI of diff.	Below threshold?	Summary	Adjusted P Value
	Column Factor	96.58	<0.0001	****	Yes
								atp-6 n2 vehicle vs. atp-6 n2 aldolazin	-1.489	-1.943 to -1.034	Yes	***	0.0001
	ANOVA table	SS (Type III)	DF	MS	F (DFn, DFd)	P value		atp-6 n2 vehicle vs. atp-6 aak-2 vehicle	-0.01485	-0.4696 to 0.4399	No	ns	0.9994
	Row Factor	0.05382	2	0.02691	F (2, 6) = 1.039	P=0.4096		atp-6 n2 vehicle vs. atp-6 aak-2 aldolazin	0.3209	-0.1339 to 0.7757	No	ns	0.1684
	Column Factor	5.909	3	1.97	F (3, 6) = 76.09	P<0.0001		atp-6 n2 aldolazin vs. atp-6 aak-2 vehicle	1.474	1.019 to 1.929	Yes	***	0.0001
	Residual	0.1553	6	0.02589				atp-6 n2 aldolazin vs. atp-6 aak-2 aldolazin	1.81	1.355 to 2.264	Yes	****	<0.0001
								atp-6 aak-2 vehicle vs. atp-6 aak-2 aldolazin	0.3358	-0.1190 to 0.7905	No	ns	0.1469
	Spearman's test for heteroscedasticity
	Rs of predicted Y vs. |residual|	0.2378
	P value (one tailed)	0.2284						Test details	Mean 1	Mean 2	Mean Diff.	SE of diff.	N1	N2	q	DF
	Passed (P > 0.05)?	Yes
								atp-6 n2 vehicle vs. atp-6 n2 aldolazin	1.008	2.497	-1.489	0.1314	3	3	16.03	6
	Normality of Residuals							atp-6 n2 vehicle vs. atp-6 aak-2 vehicle	1.008	1.023	-0.01485	0.1314	3	3	0.1599	6
	Test name	Statistics	P value	Passed normality test (alpha=0.05)?	P value summary			atp-6 n2 vehicle vs. atp-6 aak-2 aldolazin	1.008	0.6871	0.3209	0.1314	3	3	3.455	6
	Anderson-Darling (A2*)	0.3966	0.3121	Yes	ns			atp-6 n2 aldolazin vs. atp-6 aak-2 vehicle	2.497	1.023	1.474	0.1314	3	3	15.87	6
	D'Agostino-Pearson omnibus (K2)	1.774	0.4118	Yes	ns			atp-6 n2 aldolazin vs. atp-6 aak-2 aldolazin	2.497	0.6871	1.81	0.1314	3	3	19.48	6
	Shapiro-Wilk (W)	0.9119	0.2258	Yes	ns			atp-6 aak-2 vehicle vs. atp-6 aak-2 aldolazin	1.023	0.6871	0.3358	0.1314	3	3	3.615	6
	Kolmogorov-Smirnov (distance)	0.1858	0.1	Yes	ns
	Data summary
	Number of columns (Column Factor)	4
	Number of rows (Row Factor)	3
	Number of values	12
[truncated: 20 more columns]

## Sheet: ExData.8f
		c.e. mitoUPR
		vehicle	aldolazin		Table Analyzed	c.e. mitoUPR					Table Analyzed	vehicle aldolazin						vehicle	aldolazin
		17.208	29.5158														Number of values	30	30
		26.7491	19.8062		Column B	aldolazin					Column B	aldolazin
		27.07	20.3981		vs.	vs.					vs.	vs.					Minimum	17.21	17.59
		19.7351	31.642		Column A	vehicle					Column A	vehicle					25% Percentile	21.11	21.22
		30.9301	21.492														Median	25.1	24.13
		31.4862	19.4746		Unpaired t test						Unpaired t test with Welch's correction						75% Percentile	28.06	29.57
		29.5604	20.224		P value	0.5652					P value	0.5654					Maximum	32.22	44.23
		22.8841	23.2927		P value summary	ns					P value summary	ns
		21.3136	29.747		Significantly different (P < 0.05)?	No					Significantly different (P < 0.05)?	No					Mean	24.9	25.65
		25.4273	17.5884		One- or two-tailed P value?	Two-tailed					One- or two-tailed P value?	Two-tailed					Std. Deviation	4.329	5.575
		20.2121	27.7252		t, df	t=0.5784, df=58					Welch-corrected t, df	t=0.5784, df=54.64					Std. Error of Mean	0.7903	1.018
		22.9836	22.6354
		27.5622	25.514		How big is the difference?						How big is the difference?						Lower 95% CI	23.28	23.56
		25.0629	28.8453		Mean of column A	24.9					Mean of column A	24.9					Upper 95% CI	26.52	27.73
		29.6648	24.6446		Mean of column B	25.65					Mean of column B	25.65
		22.398	23.5443		Difference between means (B - A) ± SEM	0.7454 ± 1.289					Difference between means (B - A) ± SEM	0.7454 ± 1.289
		25.5314	22.0157		95% confidence interval	-1.834 to 3.325					95% confidence interval	-1.838 to 3.328
		24.0068	24.7049		R squared (eta squared)	0.005735					R squared (eta squared)	0.006085
		19.6059	23.6056
		21.7308	20.3629		F test to compare variances						F test to compare variances
		19.0368	44.2275		F, DFn, Dfd	1.659, 29, 29					F, DFn, Dfd	1.659, 29, 29
		25.1439	29.0032		P value	0.1788					P value	0.1788
		19.7862	19.7862		P value summary	ns					P value summary	ns
		32.2244	23.5078		Significantly different (P < 0.05)?	No					Significantly different (P < 0.05)?	No
		26.6015	32.6635
		30.9884	30.4396		Model comparison	SS	DF	Probability it is correct			Model comparison	SS	DF	Probability it is correct
		20.5035	31.9327		Null H. Population means identical	1453	59	71.84%			Null H. Population means identical	1453	59	71.84%
		27.5434	23.027		Alternative H: Distinct population means	1445	58	28.16%			Alternative H: Distinct population means	1445	58	28.16%
		22.5405	30.6071		Ratio of probabilities			2.551			Ratio of probabilities			2.551
		31.5059	27.3851		Difference in AICc			-1.873			Difference in AICc			-1.873
					Normality of Residuals						Data analyzed
					Test name	Statistics	P value	Passed normality test (alpha=0.05)?	P value summary		Sample size, column A	30
					Anderson-Darling (A2*)	0.7609	0.0452	No	*		Sample size, column B	30
					D'Agostino-Pearson omnibus (K2)	11.87	0.0026	No	**
					Shapiro-Wilk (W)	0.9342	0.003	No	**
					Kolmogorov-Smirnov (distance)	0.1174	0.0389	No	*
					Data analyzed
					Sample size, column A	30
					Sample size, column B	30
