# Supplementary material for: The aldolase inhibitor aldometanib mimics glucose starvation to activate lysosomal AMPK
Source: Nat Metab. 2022 Oct 10;4(10):1369–401. doi: 10.1038/s42255-022-00640-7 (PMC9584815; doi:10.1038/s42255-022-00640-7)
Supplement: Source Data Extended Data Fig. 9 — Statistical source data. [file 42255_2022_640_MOESM30_ESM.xlsx]

## Sheet: Extended Data Fig.9b
				Table Analyzed	aged mice mus AMP level						vehicle	aldolazin
	AMP:ATP									Number of values	4	4
	vehicle	aldolazin		Column B	aldolazin
	0.042378	0.041572		vs.	vs.					Minimum	0.04213	0.02596
	0.046946	0.025961		Column A	vehicle					25% Percentile	0.04219	0.02986
	0.061934	0.047034								Median	0.04466	0.0443
	0.042132	0.060998		Unpaired t test						75% Percentile	0.05819	0.05751
				P value	0.6234					Maximum	0.06193	0.061
				P value summary	ns
				Significantly different (P < 0.05)?	No					Mean	0.04835	0.04389
				One- or two-tailed P value?	Two-tailed					Std. Deviation	0.009324	0.01448
				t, df	t=0.5174, df=6					Std. Error of Mean	0.004662	0.007242
				How big is the difference?						Lower 95% CI	0.03351	0.02084
				Mean of column A	0.04835					Upper 95% CI	0.06318	0.06694
				Mean of column B	0.04389
				Difference between means (B - A) ± SEM	-0.004456 ± 0.008613
				95% confidence interval	-0.02553 to 0.01662
				R squared (eta squared)	0.04271
				F test to compare variances
				F, DFn, Dfd	2.413, 3, 3
				P value	0.4883
				P value summary	ns
				Significantly different (P < 0.05)?	No
				Normality of Residuals
				Test name	Statistics	P value	Passed normality test (alpha=0.05)?	P value summary
				Anderson-Darling (A2*)	0.2728	0.5608	Yes	ns
				D'Agostino-Pearson omnibus (K2)	0.06433	0.9683	Yes	ns
				Shapiro-Wilk (W)	0.9519	0.7306	Yes	ns
				Kolmogorov-Smirnov (distance)	0.1745	0.1	Yes	ns
				Data analyzed
				Sample size, column A	4
				Sample size, column B	4
				Table Analyzed	aged mice mus ADP level						vehicle	aldolazin
										Number of values	4	4
	ADP:ATP			Column B	aldolazin
	vehicle	aldolazin		vs.	vs.					Minimum	0.06408	0.07321
	0.069661	0.074662		Column A	vehicle					25% Percentile	0.06443	0.07357
	0.064079	0.073208								Median	0.06757	0.07676
	0.096267	0.078867		Unpaired t test						75% Percentile	0.08962	0.1026
	0.06547	0.110494		P value	0.4032					Maximum	0.09627	0.1105
				P value summary	ns
				Significantly different (P < 0.05)?	No					Mean	0.07387	0.08431
				One- or two-tailed P value?	Two-tailed					Std. Deviation	0.01512	0.01762
				t, df	t=0.8991, df=6					Std. Error of Mean	0.00756	0.008811
				How big is the difference?						Lower 95% CI	0.04981	0.05627
				Mean of column A	0.07387					Upper 95% CI	0.09793	0.1123
				Mean of column B	0.08431
				Difference between means (B - A) ± SEM	0.01044 ± 0.01161
				95% confidence interval	-0.01797 to 0.03885
				R squared (eta squared)	0.1187
				F test to compare variances
				F, DFn, Dfd	1.358, 3, 3
				P value	0.8072
				P value summary	ns
				Significantly different (P < 0.05)?	No
				Normality of Residuals
				Test name	Statistics	P value	Passed normality test (alpha=0.05)?	P value summary
				Anderson-Darling (A2*)	1.127	0.0026	No	**
				D'Agostino-Pearson omnibus (K2)	3.31	0.1911	Yes	ns
				Shapiro-Wilk (W)	0.7089	0.0028	No	**
				Kolmogorov-Smirnov (distance)	0.3591	0.0031	No	**
				Data analyzed
				Sample size, column A	4
				Sample size, column B	4

## Sheet: Extended Data Fig.9c
	serum PK in mice free water	10:00am									10:00pm
		11.2118	3.49331	7.96791	9.3597	7.64984	15.3232				14.7016	15.4749	2.55864	7.88879	2.42775	15.8856
	Table Analyzed	serum PK in mice free water						10:00am	10:00pm
							Number of values	6	6
	Column B	10:00pm
	vs.	vs.					Minimum	3.493	2.428
	Column A	10:00am					25% Percentile	6.611	2.526
							Median	8.664	11.3
	Unpaired t test						75% Percentile	12.24	15.58
	P value	0.835					Maximum	15.32	15.89
	P value summary	ns
	Significantly different (P < 0.05)?	No					Mean	9.168	9.823
	One- or two-tailed P value?	Two-tailed					Std. Deviation	3.951	6.383
	t, df	t=0.2138, df=10					Std. Error of Mean	1.613	2.606
	How big is the difference?						Lower 95% CI	5.021	3.125
	Mean of column A	9.168					Upper 95% CI	13.31	16.52
	Mean of column B	9.823
	Difference between means (B - A) ± SEM	0.6553 ± 3.065
	95% confidence interval	-6.173 to 7.484
	R squared (eta squared)	0.004551
	F test to compare variances
	F, DFn, Dfd	2.610, 5, 5
	P value	0.3159
	P value summary	ns
	Significantly different (P < 0.05)?	No
	Model comparison	SS	DF	Probability it is correct
	Null H. Population means identical	283	11	85.89%
	Alternative H: Distinct population means	281.7	10	14.11%
	Ratio of probabilities			6.086
	Difference in AICc			-3.612
	Normality of Residuals
	Test name	Statistics	P value	Passed normality test (alpha=0.05)?	P value summary
	Anderson-Darling (A2*)	0.3957	0.3139	Yes	ns
	D'Agostino-Pearson omnibus (K2)	1.937	0.3797	Yes	ns
	Shapiro-Wilk (W)	0.9041	0.1794	Yes	ns
	Kolmogorov-Smirnov (distance)	0.1658	0.1	Yes	ns
	Data analyzed
	Sample size, column A	6
	Sample size, column B	6

## Sheet: Extended Data Fig.9d
	mtDNA-nd1 vehicle	ntDNA-nd1 aldolazin
	0.994479	1.68414
	1.15563	1.39992
	0.849889	1.43596
	Table Analyzed	Mice mRNA mitoDNA						mtDNA-nd1 vehicle	ntDNA-nd1 aldolazin
							Number of values	3	3
	Column B	ntDNA-nd1 aldolazin
	vs.	vs.					Minimum	0.8499	1.4
	Column A	mtDNA-nd1 vehicle					25% Percentile	0.8499	1.4
							Median	0.9945	1.436
	Unpaired t test						75% Percentile	1.156	1.684
	P value	0.0157					Maximum	1.156	1.684
	P value summary	*
	Significantly different (P < 0.05)?	Yes					Mean	1	1.507
	One- or two-tailed P value?	Two-tailed					Std. Deviation	0.1529	0.1547
	t, df	t=4.034, df=4					Std. Error of Mean	0.0883	0.08934
	How big is the difference?						Lower 95% CI	0.6201	1.122
	Mean of column A	1					Upper 95% CI	1.38	1.891
	Mean of column B	1.507
	Difference between means (B - A) ± SEM	0.5067 ± 0.1256
	95% confidence interval	0.1579 to 0.8554
	R squared (eta squared)	0.8027
	F test to compare variances
	F, DFn, Dfd	1.024, 2, 2
	P value	0.9883
	P value summary	ns
	Significantly different (P < 0.05)?	No
	Normality of Residuals
	Test name	Statistics	P value	Passed normality test (alpha=0.05)?	P value summary
	Anderson-Darling (A2*)	N too small
	D'Agostino-Pearson omnibus (K2)	N too small
	Shapiro-Wilk (W)	0.8885	0.3103	Yes	ns
	Kolmogorov-Smirnov (distance)	0.2043	0.1	Yes	ns
	Data analyzed
	Sample size, column A	3
	Sample size, column B	3
	mtDNA-nd2 vehicle	mtDNA-nd2 aldolazin
	1.04254	1.52636
	0.893021	1.45072
	1.06444	1.4915
	Table Analyzed	Mice mRNA mitoDNA						mtDNA-nd2 vehicle	mtDNA-nd2 aldolazin
							Number of values	3	3
	Column D	mtDNA-nd2 aldolazin
	vs.	vs.					Minimum	0.893	1.451
	Column C	mtDNA-nd2 vehicle					25% Percentile	0.893	1.451
							Median	1.043	1.492
	Unpaired t test						75% Percentile	1.064	1.526
	P value	0.0011					Maximum	1.064	1.526
	P value summary	**
	Significantly different (P < 0.05)?	Yes					Mean	1	1.49
	One- or two-tailed P value?	Two-tailed					Std. Deviation	0.09329	0.03786
	t, df	t=8.421, df=4					Std. Error of Mean	0.05386	0.02186
	How big is the difference?						Lower 95% CI	0.7682	1.395
	Mean of column C	1					Upper 95% CI	1.232	1.584
	Mean of column D	1.49
	Difference between means (D - C) ± SEM	0.4895 ± 0.05813
	95% confidence interval	0.3281 to 0.6509
	R squared (eta squared)	0.9466
	F test to compare variances
	F, DFn, Dfd	6.071, 2, 2
	P value	0.2828
	P value summary	ns
	Significantly different (P < 0.05)?	No
	Normality of Residuals
	Test name	Statistics	P value	Passed normality test (alpha=0.05)?	P value summary
	Anderson-Darling (A2*)	N too small
	D'Agostino-Pearson omnibus (K2)	N too small
	Shapiro-Wilk (W)	0.9141	0.4637	Yes	ns
	Kolmogorov-Smirnov (distance)	0.2185	0.1	Yes	ns
	Data analyzed
	Sample size, column C	3
	Sample size, column D	3
	mtDNA-nd3 vehicle	mtDNA-nd3 aldolazin
	1.07025	1.48585
	0.912536	1.45527
	1.01721	1.51707
	Table Analyzed	Mice mRNA mitoDNA						mtDNA-nd3 vehicle	mtDNA-nd3 aldolazin
							Number of values	3	3
	Column F	mtDNA-nd3 aldolazin
	vs.	vs.					Minimum	0.9125	1.455
	Column E	mtDNA-nd3 vehicle					25% Percentile	0.9125	1.455
							Median	1.017	1.486
	Unpaired t test						75% Percentile	1.07	1.517
	P value	0.0006					Maximum	1.07	1.517
	P value summary	***
	Significantly different (P < 0.05)?	Yes					Mean	1	1.486
	One- or two-tailed P value?	Two-tailed					Std. Deviation	0.08025	0.0309
	t, df	t=9.790, df=4					Std. Error of Mean	0.04634	0.01784
	How big is the difference?						Lower 95% CI	0.8006	1.409
	Mean of column E	1					Upper 95% CI	1.199	1.563
	Mean of column F	1.486
	Difference between means (F - E) ± SEM	0.4861 ± 0.04965
	95% confidence interval	0.3482 to 0.6239
	R squared (eta squared)	0.9599
	F test to compare variances
	F, DFn, Dfd	6.746, 2, 2
	P value	0.2582
	P value summary	ns
	Significantly different (P < 0.05)?	No
	Normality of Residuals
	Test name	Statistics	P value	Passed normality test (alpha=0.05)?	P value summary
	Anderson-Darling (A2*)	N too small
	D'Agostino-Pearson omnibus (K2)	N too small
	Shapiro-Wilk (W)	0.9783	0.9428	Yes	ns
	Kolmogorov-Smirnov (distance)	0.1651	0.1	Yes	ns
	Data analyzed
	Sample size, column E	3
	Sample size, column F	3
	mtDNA-nd4 vehicle	mtDNA-nd4 aldolazin
	1.06141	1.56842
	0.939073	1.59031
	0.999521	1.56119
	Table Analyzed	Mice mRNA mitoDNA						mtDNA-nd4 vehicle	mtDNA-nd4 aldolazin
							Number of values	3	3
	Column H	mtDNA-nd4 aldolazin
	vs.	vs.					Minimum	0.9391	1.561
	Column G	mtDNA-nd4 vehicle					25% Percentile	0.9391	1.561
							Median	0.9995	1.568
	Unpaired t test						75% Percentile	1.061	1.59
	P value	<0.0001					Maximum	1.061	1.59
	P value summary	****
	Significantly different (P < 0.05)?	Yes					Mean	1	1.573
	One- or two-tailed P value?	Two-tailed					Std. Deviation	0.06117	0.01517
	t, df	t=15.76, df=4					Std. Error of Mean	0.03532	0.008756
	How big is the difference?						Lower 95% CI	0.8481	1.536
	Mean of column G	1					Upper 95% CI	1.152	1.611
	Mean of column H	1.573
	Difference between means (H - G) ± SEM	0.5733 ± 0.03638
	95% confidence interval	0.4723 to 0.6743
	R squared (eta squared)	0.9841
	F test to compare variances
	F, DFn, Dfd	16.27, 2, 2
	P value	0.1158
	P value summary	ns
	Significantly different (P < 0.05)?	No
	Normality of Residuals
	Test name	Statistics	P value	Passed normality test (alpha=0.05)?	P value summary
	Anderson-Darling (A2*)	N too small
	D'Agostino-Pearson omnibus (K2)	N too small
	Shapiro-Wilk (W)	0.9578	0.8024	Yes	ns
	Kolmogorov-Smirnov (distance)	0.2139	0.1	Yes	ns
	Data analyzed
	Sample size, column G	3
	Sample size, column H	3
	mtDNA-nd5 vehicle	mtDNA-nd5 aldolazin
	1.08066	1.44584
	0.908721	1.47622
	1.01062	1.37101
	Table Analyzed	Mice mRNA mitoDNA
	Column J	mtDNA-nd5 aldolazin						mtDNA-nd5 vehicle	mtDNA-nd5 aldolazin
	vs.	vs.					Number of values	3	3
	Column I	mtDNA-nd5 vehicle
							Minimum	0.9087	1.371
	Unpaired t test						25% Percentile	0.9087	1.371
	P value	0.0019					Median	1.011	1.446
	P value summary	**					75% Percentile	1.081	1.476
	Significantly different (P < 0.05)?	Yes					Maximum	1.081	1.476
	One- or two-tailed P value?	Two-tailed
	t, df	t=7.318, df=4					Mean	1	1.431
							Std. Deviation	0.08646	0.05415
	How big is the difference?						Std. Error of Mean	0.04992	0.03126
	Mean of column I	1
	Mean of column J	1.431					Lower 95% CI	0.7852	1.297
	Difference between means (J - I) ± SEM	0.4310 ± 0.05890					Upper 95% CI	1.215	1.566
	95% confidence interval	0.2675 to 0.5946
	R squared (eta squared)	0.9305
	F test to compare variances
	F, DFn, Dfd	2.550, 2, 2
	P value	0.5634
	P value summary	ns
	Significantly different (P < 0.05)?	No
	Normality of Residuals
	Test name	Statistics	P value	Passed normality test (alpha=0.05)?	P value summary
	Anderson-Darling (A2*)	N too small
	D'Agostino-Pearson omnibus (K2)	N too small
	Shapiro-Wilk (W)	0.9478	0.7223	Yes	ns
	Kolmogorov-Smirnov (distance)	0.232	0.1	Yes	ns
	Data analyzed
	Sample size, column I	3
	Sample size, column J	3
	mtDNA-nd6 vehicle	mtDNA-nd6 aldolazin
	1.1242	1.51457
	0.857914	1.41641
	1.01788	1.50758
	Table Analyzed	Mice mRNA mitoDNA
	Column L	mtDNA-nd6 aldolazin
	vs.	vs.
	Column K	mtDNA-nd6 vehicle
	Unpaired t test							mtDNA-nd6 vehicle	mtDNA-nd6 aldolazin
	P value	0.0046					Number of values	3	3
	P value summary	**
	Significantly different (P < 0.05)?	Yes					Minimum	0.8579	1.416
	One- or two-tailed P value?	Two-tailed					25% Percentile	0.8579	1.416
	t, df	t=5.736, df=4					Median	1.018	1.508
							75% Percentile	1.124	1.515
	How big is the difference?						Maximum	1.124	1.515
	Mean of column K	1
	Mean of column L	1.48					Mean	1	1.48
	Difference between means (L - K) ± SEM	0.4795 ± 0.08360					Std. Deviation	0.134	0.05477
	95% confidence interval	0.2474 to 0.7116					Std. Error of Mean	0.07739	0.03162
	R squared (eta squared)	0.8916
							Lower 95% CI	0.667	1.343
	F test to compare variances						Upper 95% CI	1.333	1.616
	F, DFn, Dfd	5.990, 2, 2
	P value	0.2861
	P value summary	ns
	Significantly different (P < 0.05)?	No
	Normality of Residuals
	Test name	Statistics	P value	Passed normality test (alpha=0.05)?	P value summary
	Anderson-Darling (A2*)	N too small
	D'Agostino-Pearson omnibus (K2)	N too small
	Shapiro-Wilk (W)	0.9507	0.7462	Yes	ns
	Kolmogorov-Smirnov (distance)	0.2441	0.1	Yes	ns
	Data analyzed
	Sample size, column K	3
	Sample size, column L	3
	mtDNA-nd4l vehicle	mtDNA-nd4l aldolazin
	1.1399	1.60093
	0.842207	1.57525
	1.01789	1.69613
	Table Analyzed	Mice mRNA mitoDNA
	Column N	mtDNA-nd4l aldolazin
	vs.	vs.
	Column M	mtDNA-nd4l vehicle
	Unpaired t test							mtDNA-nd4l vehicle	mtDNA-nd4l aldolazin
	P value	0.0027					Number of values	3	3
	P value summary	**
	Significantly different (P < 0.05)?	Yes					Minimum	0.8422	1.575
	One- or two-tailed P value?	Two-tailed					25% Percentile	0.8422	1.575
	t, df	t=6.646, df=4					Median	1.018	1.601
							75% Percentile	1.14	1.696
	How big is the difference?						Maximum	1.14	1.696
	Mean of column M	1
	Mean of column N	1.624					Mean	1	1.624
	Difference between means (N - M) ± SEM	0.6241 ± 0.09390					Std. Deviation	0.1497	0.06368
	95% confidence interval	0.3634 to 0.8848					Std. Error of Mean	0.0864	0.03677
	R squared (eta squared)	0.917
							Lower 95% CI	0.6282	1.466
	F test to compare variances						Upper 95% CI	1.372	1.782
	F, DFn, Dfd	5.522, 2, 2
	P value	0.3066
	P value summary	ns
	Significantly different (P < 0.05)?	No
	Normality of Residuals
	Test name	Statistics	P value	Passed normality test (alpha=0.05)?	P value summary
	Anderson-Darling (A2*)	N too small
	D'Agostino-Pearson omnibus (K2)	N too small
	Shapiro-Wilk (W)	0.991	0.9914	Yes	ns
	Kolmogorov-Smirnov (distance)	0.1507	0.1	Yes	ns
	Data analyzed
	Sample size, column M	3
	Sample size, column N	3
	nDNA-ndufs8 vehicle	nDNA-ndufs8 aldolazin
	0.948639	1.29888
	0.94645	1.03092
	1.10491	1.07968
	Table Analyzed	Mice mRNA nDNA
	Column B	nDNA-ndufs8 aldolazin
	vs.	vs.
	Column A	nDNA-ndufs8 vehicle
	Unpaired t test							nDNA-ndufs8 vehicle	nDNA-ndufs8 aldolazin
	P value	0.2349					Number of values	3	3
	P value summary	ns
	Significantly different (P < 0.05)?	No					Minimum	0.9464	1.031
	One- or two-tailed P value?	Two-tailed					25% Percentile	0.9464	1.031
	t, df	t=1.397, df=4					Median	0.9486	1.08
							75% Percentile	1.105	1.299
	How big is the difference?						Maximum	1.105	1.299
	Mean of column A	1
	Mean of column B	1.136					Mean	1	1.136
	Difference between means (B - A) ± SEM	0.1365 ± 0.09769					Std. Deviation	0.09086	0.1427
	95% confidence interval	-0.1347 to 0.4077					Std. Error of Mean	0.05246	0.0824
	R squared (eta squared)	0.328
							Lower 95% CI	0.7743	0.7819
	F test to compare variances						Upper 95% CI	1.226	1.491
	F, DFn, Dfd	2.467, 2, 2
	P value	0.5768
	P value summary	ns
	Significantly different (P < 0.05)?	No
	Normality of Residuals
	Test name	Statistics	P value	Passed normality test (alpha=0.05)?	P value summary
	Anderson-Darling (A2*)	N too small
	D'Agostino-Pearson omnibus (K2)	N too small
	Shapiro-Wilk (W)	0.8291	0.1057	Yes	ns
	Kolmogorov-Smirnov (distance)	0.351	0.0199	No	*
	Data analyzed
	Sample size, column A	3
	Sample size, column B	3
	nDNA-ndufab1 vehicle	nDNA-ndifab1 aldolazin
	0.990038	0.945329
	1.0562	0.877957
	0.956314	0.91524
	Table Analyzed	mice complex1 nDNA-ndufab1
	Column B	nDNA-ndifab1 aldolazin
	vs.	vs.
	Column A	nDNA-ndufab1 vehicle
	Unpaired t test							nDNA-ndufab1 vehicle	nDNA-ndifab1 aldolazin
	P value	0.0668					Number of values	3	3
	P value summary	ns
	Significantly different (P < 0.05)?	No					Minimum	0.9563	0.878
	One- or two-tailed P value?	Two-tailed					25% Percentile	0.9563	0.878
	t, df	t=2.499, df=4					Median	0.99	0.9152
							75% Percentile	1.056	0.9453
	How big is the difference?						Maximum	1.056	0.9453
	Mean of column A	1.001
	Mean of column B	0.9128					Mean	1.001	0.9128
	Difference between means (B - A) ± SEM	-0.08801 ± 0.03522					Std. Deviation	0.05082	0.03375
	95% confidence interval	-0.1858 to 0.009775					Std. Error of Mean	0.02934	0.01949
	R squared (eta squared)	0.6095
							Lower 95% CI	0.8746	0.829
	F test to compare variances						Upper 95% CI	1.127	0.9967
	F, DFn, Dfd	2.267, 2, 2
	P value	0.6122
	P value summary	ns
	Significantly different (P < 0.05)?	No
	Normality of Residuals
	Test name	Statistics	P value	Passed normality test (alpha=0.05)?	P value summary
	Anderson-Darling (A2*)	N too small
	D'Agostino-Pearson omnibus (K2)	N too small
	Shapiro-Wilk (W)	0.955	0.7801	Yes	ns
	Kolmogorov-Smirnov (distance)	0.1504	0.1	Yes	ns
	Data analyzed
	Sample size, column A	3
	Sample size, column B	3
	nDNA-ndufb10 vehicle	nDNA-ndufb10 aldolazin
	0.824543	0.942786
	1.04126	0.90021
	1.13419	0.925519
	Table Analyzed	Mice mRNA nDNA						nDNA-ndufa10 vehicle	nDNA-ndufa10 aldolazin
							Number of values	3	3
	Column P	nDNA-ndufa10 aldolazin
	vs.	vs.					Minimum	0.9047	0.9607
	Column O	nDNA-ndufa10 vehicle					25% Percentile	0.9047	0.9607
							Median	1.049	0.9992
	Unpaired t test						75% Percentile	1.054	1.02
	P value	0.8698					Maximum	1.054	1.02
	P value summary	ns
	Significantly different (P < 0.05)?	No					Mean	1.002	0.9934
	One- or two-tailed P value?	Two-tailed					Std. Deviation	0.08468	0.03017
	t, df	t=0.1747, df=4					Std. Error of Mean	0.04889	0.01742
	How big is the difference?						Lower 95% CI	0.7921	0.9185
	Mean of column O	1.002					Upper 95% CI	1.213	1.068
	Mean of column P	0.9934
	Difference between means (P - O) ± SEM	-0.009068 ± 0.05190
	95% confidence interval	-0.1532 to 0.1350
	R squared (eta squared)	0.007574
	F test to compare variances
	F, DFn, Dfd	7.879, 2, 2
	P value	0.2252
	P value summary	ns
	Significantly different (P < 0.05)?	No
	Normality of Residuals
	Test name	Statistics	P value	Passed normality test (alpha=0.05)?	P value summary
	Anderson-Darling (A2*)	N too small
	D'Agostino-Pearson omnibus (K2)	N too small
	Shapiro-Wilk (W)	0.8893	0.3145	Yes	ns
	Kolmogorov-Smirnov (distance)	0.2075	0.1	Yes	ns
	Data analyzed
	Sample size, column O	3
	Sample size, column P	3
	nDNA-ndufv3 vehicle	nDNA-ndufv3 aldolazin
	0.917812	1.11698
	1.05673	0.930625
	1.02546	0.926334
	Table Analyzed	Mice mRNA nDNA
	Column H	nDNA-ndufv3 aldolazin
	vs.	vs.
	Column G	nDNA-ndufv3 vehicle
	Unpaired t test
	P value	0.9141
	P value summary	ns
	Significantly different (P < 0.05)?	No
	One- or two-tailed P value?	Two-tailed
	t, df	t=0.1149, df=4
	How big is the difference?							nDNA-ndufv3 vehicle	nDNA-ndufv3 aldolazin
	Mean of column G	1					Number of values	3	3
	Mean of column H	0.9913
	Difference between means (H - G) ± SEM	-0.008687 ± 0.07563					Minimum	0.9178	0.9263
	95% confidence interval	-0.2187 to 0.2013					25% Percentile	0.9178	0.9263
	R squared (eta squared)	0.003287					Median	1.025	0.9306
							75% Percentile	1.057	1.117
	F test to compare variances						Maximum	1.057	1.117
	F, DFn, Dfd	2.231, 2, 2
	P value	0.619					Mean	1	0.9913
	P value summary	ns					Std. Deviation	0.07287	0.1089
	Significantly different (P < 0.05)?	No					Std. Error of Mean	0.04207	0.06285
	Normality of Residuals						Lower 95% CI	0.819	0.7209
	Test name	Statistics	P value	Passed normality test (alpha=0.05)?	P value summary		Upper 95% CI	1.181	1.262
	Anderson-Darling (A2*)	N too small
	D'Agostino-Pearson omnibus (K2)	N too small
	Shapiro-Wilk (W)	0.8966	0.3541	Yes	ns
	Kolmogorov-Smirnov (distance)	0.2681	0.1	Yes	ns
	Data analyzed
	Sample size, column G	3
	Sample size, column H	3
	nDNA-ndufa8 vehicle	nDNA-ndufa8 aldolazin
	0.968171	1.20025
	0.986233	0.882703
	1.04729	1
	Table Analyzed	mice complex1 nDNA-ndufa8
	Column B	nDNA-ndufa8 aldolazin
	vs.	vs.
	Column A	nDNA-ndufa8 vehicle
	Unpaired t test
	P value	0.7913
	P value summary	ns
	Significantly different (P < 0.05)?	No
	One- or two-tailed P value?	Two-tailed
	t, df	t=0.2829, df=4
	How big is the difference?							nDNA-ndufa8 vehicle	nDNA-ndufa8 aldolazin
	Mean of column A	1.001					Number of values	3	3
	Mean of column B	1.028
	Difference between means (B - A) ± SEM	0.02708 ± 0.09575					Minimum	0.9682	0.8827
	95% confidence interval	-0.2387 to 0.2929					25% Percentile	0.9682	0.8827
	R squared (eta squared)	0.01961					Median	0.9862	1
							75% Percentile	1.047	1.2
	F test to compare variances						Maximum	1.047	1.2
	F, DFn, Dfd	15.00, 2, 2
	P value	0.125					Mean	1.001	1.028
	P value summary	ns					Std. Deviation	0.04146	0.1606
	Significantly different (P < 0.05)?	No					Std. Error of Mean	0.02394	0.0927
	Normality of Residuals						Lower 95% CI	0.8976	0.6288
	Test name	Statistics	P value	Passed normality test (alpha=0.05)?	P value summary		Upper 95% CI	1.104	1.427
	Anderson-Darling (A2*)	N too small
	D'Agostino-Pearson omnibus (K2)	N too small
	Shapiro-Wilk (W)	0.9415	0.671	Yes	ns
	Kolmogorov-Smirnov (distance)	0.221	0.1	Yes	ns
	Data analyzed
	Sample size, column A	3
	Sample size, column B	3
	nDNA-ndufs3 vehicle	nDNA-ndufs3 aldolazin
	1.06848	0.904728
	0.967425	0.965193
	0.967425	0.925875
	Table Analyzed	mice complex1 nDNA-ndufs3
	Column B	nDNA-ndufs3 aldolazin
	vs.	vs.
	Column A	nDNA-ndufs3 vehicle
	Unpaired t test							nDNA-ndufs3 vehicle	nDNA-ndufs3 aldolazin
	P value	0.1433					Number of values	3	3
	P value summary	ns
	Significantly different (P < 0.05)?	No					Minimum	0.9674	0.9047
	One- or two-tailed P value?	Two-tailed					25% Percentile	0.9674	0.9047
	t, df	t=1.818, df=4					Median	0.9674	0.9259
							75% Percentile	1.068	0.9652
	How big is the difference?						Maximum	1.068	0.9652
	Mean of column A	1.001
	Mean of column B	0.9319					Mean	1.001	0.9319
	Difference between means (B - A) ± SEM	-0.06918 ± 0.03806					Std. Deviation	0.05834	0.03068
	95% confidence interval	-0.1748 to 0.03649					Std. Error of Mean	0.03368	0.01772
	R squared (eta squared)	0.4523
							Lower 95% CI	0.8562	0.8557
	F test to compare variances						Upper 95% CI	1.146	1.008
	F, DFn, Dfd	3.615, 2, 2
	P value	0.4333
	P value summary	ns
	Significantly different (P < 0.05)?	No
	Normality of Residuals
	Test name	Statistics	P value	Passed normality test (alpha=0.05)?	P value summary
	Anderson-Darling (A2*)	N too small
	D'Agostino-Pearson omnibus (K2)	N too small
	Shapiro-Wilk (W)	0.8438	0.14	Yes	ns
	Kolmogorov-Smirnov (distance)	0.243	0.1	Yes	ns
	Data analyzed
	Sample size, column A	3
	Sample size, column B	3
	nDNA-ndufa9 vehicle	nDNA-ndufa9 aldolazin
	1.02891	1.06273
	0.968917	1.06028
	1.00309	1.0481
	Table Analyzed	mice complex1 nDNA-ndufa9
	Column B	nDNA-ndufa9 aldolazin
	vs.	vs.
	Column A	nDNA-ndufa9 vehicle
	Unpaired t test
	P value	0.0342
	P value summary	*
	Significantly different (P < 0.05)?	Yes
	One- or two-tailed P value?	Two-tailed
	t, df	t=3.160, df=4
	How big is the difference?							nDNA-ndufa9 vehicle	nDNA-ndufa9 aldolazin
	Mean of column A	1					Number of values	3	3
	Mean of column B	1.057
	Difference between means (B - A) ± SEM	0.05673 ± 0.01795					Minimum	0.9689	1.048
	95% confidence interval	0.006890 to 0.1066					25% Percentile	0.9689	1.048
	R squared (eta squared)	0.714					Median	1.003	1.06
							75% Percentile	1.029	1.063
	F test to compare variances						Maximum	1.029	1.063
	F, DFn, Dfd	14.75, 2, 2
	P value	0.127					Mean	1	1.057
	P value summary	ns					Std. Deviation	0.03009	0.007836
	Significantly different (P < 0.05)?	No					Std. Error of Mean	0.01737	0.004524
	Normality of Residuals						Lower 95% CI	0.9256	1.038
	Test name	Statistics	P value	Passed normality test (alpha=0.05)?	P value summary		Upper 95% CI	1.075	1.077
	Anderson-Darling (A2*)	N too small
	D'Agostino-Pearson omnibus (K2)	N too small
	Shapiro-Wilk (W)	0.9437	0.6892	Yes	ns
	Kolmogorov-Smirnov (distance)	0.2229	0.1	Yes	ns
	Data analyzed
	Sample size, column A	3
	Sample size, column B	3
	nDNA-ndufa10 vehicle	nDNA-ndufa10 aldolazin
	1.05377	1.02023
	1.04891	0.99923
	0.904728	0.960743
	Table Analyzed	mice complex1 nDNA-ndufa10
	Column B	nDNA-ndufa10 aldolazin
	vs.	vs.
	Column A	nDNA-ndufa10 vehicle
	Unpaired t test							nDNA-ndufa10 vehicle	nDNA-ndufa10 aldolazin
	P value	0.8698					Number of values	3	3
	P value summary	ns
	Significantly different (P < 0.05)?	No					Minimum	0.9047	0.9607
	One- or two-tailed P value?	Two-tailed					25% Percentile	0.9047	0.9607
	t, df	t=0.1747, df=4					Median	1.049	0.9992
							75% Percentile	1.054	1.02
	How big is the difference?						Maximum	1.054	1.02
	Mean of column A	1.002
	Mean of column B	0.9934					Mean	1.002	0.9934
	Difference between means (B - A) ± SEM	-0.009068 ± 0.05190					Std. Deviation	0.08468	0.03017
	95% confidence interval	-0.1532 to 0.1350					Std. Error of Mean	0.04889	0.01742
	R squared (eta squared)	0.007574
							Lower 95% CI	0.7921	0.9185
	F test to compare variances						Upper 95% CI	1.213	1.068
	F, DFn, Dfd	7.879, 2, 2
	P value	0.2252
	P value summary	ns
	Significantly different (P < 0.05)?	No
	Normality of Residuals
	Test name	Statistics	P value	Passed normality test (alpha=0.05)?	P value summary
	Anderson-Darling (A2*)	N too small
	D'Agostino-Pearson omnibus (K2)	N too small
	Shapiro-Wilk (W)	0.8893	0.3145	Yes	ns
	Kolmogorov-Smirnov (distance)	0.2075	0.1	Yes	ns
	Data analyzed
	Sample size, column A	3
	Sample size, column B	3
	n-DNA sdha vehicle	n-DNA sdha aldolazin
	1.06273	1.07508
	1.00309	1.0218
	0.938077	0.871221
	Table Analyzed	mice complex2 nDNA-sdha
	Column B	n-DNA sdha aldolazin
	vs.	vs.
	Column A	n-DNA sdha vehicle
	Unpaired t test
	P value	0.8745
	P value summary	ns
	Significantly different (P < 0.05)?	No
	One- or two-tailed P value?	Two-tailed
	t, df	t=0.1684, df=4
	How big is the difference?							n-DNA sdha vehicle	n-DNA sdha aldolazin
	Mean of column A	1.001					Number of values	3	3
	Mean of column B	0.9894
	Difference between means (B - A) ± SEM	-0.01193 ± 0.07087					Minimum	0.9381	0.8712
	95% confidence interval	-0.2087 to 0.1848					25% Percentile	0.9381	0.8712
	R squared (eta squared)	0.007037					Median	1.003	1.022
							75% Percentile	1.063	1.075
	F test to compare variances						Maximum	1.063	1.075
	F, DFn, Dfd	2.876, 2, 2
	P value	0.516					Mean	1.001	0.9894
	P value summary	ns					Std. Deviation	0.06235	0.1057
	Significantly different (P < 0.05)?	No					Std. Error of Mean	0.036	0.06104
	Normality of Residuals						Lower 95% CI	0.8464	0.7267
	Test name	Statistics	P value	Passed normality test (alpha=0.05)?	P value summary		Upper 95% CI	1.156	1.252
	Anderson-Darling (A2*)	N too small
	D'Agostino-Pearson omnibus (K2)	N too small
	Shapiro-Wilk (W)	0.9453	0.7024	Yes	ns
	Kolmogorov-Smirnov (distance)	0.1759	0.1	Yes	ns
	Data analyzed
	Sample size, column A	3
	Sample size, column B	3
	n-DNA sdhb vehicle	n-DNA sdhb aldolazin
	0.984525	1.08006
	0.97942	0.942422
	1.03706	1.15758
	Table Analyzed	mice complex2 nDNA-sdhb
	Column B	n-DNA sdhb aldolazin
	vs.	vs.
	Column A	n-DNA sdhb vehicle
	Unpaired t test							n-DNA sdhb vehicle	n-DNA sdhb aldolazin
	P value	0.4141					Number of values	3	3
	P value summary	ns
	Significantly different (P < 0.05)?	No					Minimum	0.9794	0.9424
	One- or two-tailed P value?	Two-tailed					25% Percentile	0.9794	0.9424
	t, df	t=0.9105, df=4					Median	0.9845	1.08
							75% Percentile	1.037	1.158
	How big is the difference?						Maximum	1.037	1.158
	Mean of column A	1
	Mean of column B	1.06					Mean	1	1.06
	Difference between means (B - A) ± SEM	0.05968 ± 0.06556					Std. Deviation	0.03191	0.109
	95% confidence interval	-0.1223 to 0.2417					Std. Error of Mean	0.01842	0.06291
	R squared (eta squared)	0.1717
							Lower 95% CI	0.9211	0.7893
	F test to compare variances						Upper 95% CI	1.08	1.331
	F, DFn, Dfd	11.66, 2, 2
	P value	0.1579
	P value summary	ns
	Significantly different (P < 0.05)?	No
	Normality of Residuals
	Test name	Statistics	P value	Passed normality test (alpha=0.05)?	P value summary
	Anderson-Darling (A2*)	N too small
	D'Agostino-Pearson omnibus (K2)	N too small
	Shapiro-Wilk (W)	0.9643	0.8522	Yes	ns
	Kolmogorov-Smirnov (distance)	0.2188	0.1	Yes	ns
	Data analyzed
	Sample size, column A	3
	Sample size, column B	3
	n-DNA sdhc vehicle	n-DNA sdhc aldolazin
	0.925162	1.17374
	1.1053	1.04327
	0.977913	0.916651
	Table Analyzed	mice complex2 nDNA-sdhc
	Column B	n-DNA sdhc aldolazin
	vs.	vs.
	Column A	n-DNA sdhc vehicle
	Unpaired t test
	P value	0.6717
	P value summary	ns
	Significantly different (P < 0.05)?	No
	One- or two-tailed P value?	Two-tailed
	t, df	t=0.4565, df=4
	How big is the difference?							n-DNA sdhc vehicle	n-DNA sdhc aldolazin
	Mean of column A	1.003					Number of values	3	3
	Mean of column B	1.045
	Difference between means (B - A) ± SEM	0.04176 ± 0.09147					Minimum	0.9252	0.9167
	95% confidence interval	-0.2122 to 0.2957					25% Percentile	0.9252	0.9167
	R squared (eta squared)	0.04952					Median	0.9779	1.043
							75% Percentile	1.105	1.174
	F test to compare variances						Maximum	1.105	1.174
	F, DFn, Dfd	1.927, 2, 2
	P value	0.6834					Mean	1.003	1.045
	P value summary	ns					Std. Deviation	0.09261	0.1285
	Significantly different (P < 0.05)?	No					Std. Error of Mean	0.05347	0.07422
	Normality of Residuals						Lower 95% CI	0.7727	0.7252
	Test name	Statistics	P value	Passed normality test (alpha=0.05)?	P value summary		Upper 95% CI	1.233	1.364
	Anderson-Darling (A2*)	N too small
	D'Agostino-Pearson omnibus (K2)	N too small
	Shapiro-Wilk (W)	0.9462	0.7094	Yes	ns
	Kolmogorov-Smirnov (distance)	0.1802	0.1	Yes	ns
	Data analyzed
	Sample size, column A	3
	Sample size, column B	3
	n-DNA sdhd vehicle	n-DNA sdhd aldolazin
	1.01318	0.971906
	1.02732	0.949708
	0.960743	0.996924
	Table Analyzed	mice complex2 nDNA-sdhd
	Column B	n-DNA sdhd aldolazin
	vs.	vs.
	Column A	n-DNA sdhd vehicle
	Unpaired t test
	P value	0.322
	P value summary	ns
	Significantly different (P < 0.05)?	No
	One- or two-tailed P value?	Two-tailed
	t, df	t=1.129, df=4
	How big is the difference?							n-DNA sdhd vehicle	n-DNA sdhd aldolazin
	Mean of column A	1					Number of values	3	3
	Mean of column B	0.9728
	Difference between means (B - A) ± SEM	-0.02757 ± 0.02442					Minimum	0.9607	0.9497
	95% confidence interval	-0.09536 to 0.04022					25% Percentile	0.9607	0.9497
	R squared (eta squared)	0.2417					Median	1.013	0.9719
							75% Percentile	1.027	0.9969
	F test to compare variances						Maximum	1.027	0.9969
	F, DFn, Dfd	2.205, 2, 2
	P value	0.624					Mean	1	0.9728
	P value summary	ns					Std. Deviation	0.03508	0.02362
	Significantly different (P < 0.05)?	No					Std. Error of Mean	0.02025	0.01364
	Normality of Residuals						Lower 95% CI	0.9133	0.9142
	Test name	Statistics	P value	Passed normality test (alpha=0.05)?	P value summary		Upper 95% CI	1.088	1.032
	Anderson-Darling (A2*)	N too small
	D'Agostino-Pearson omnibus (K2)	N too small
	Shapiro-Wilk (W)	0.917	0.4844	Yes	ns
	Kolmogorov-Smirnov (distance)	0.1834	0.1	Yes	ns
	Data analyzed
	Sample size, column A	3
	Sample size, column B	3
	mt-DNA cytb vehicle	mt-DNA cytb aldolazin
	1.0859	1.51105
	0.886109	1.40013
	1.03926	1.33073
	Table Analyzed	mice complex3 mtDNA-cytb
	Column B	mt-DNA cytb aldolazin
	vs.	vs.
	Column A	mt-DNA cytb vehicle
	Unpaired t test
	P value	0.0068
	P value summary	**
	Significantly different (P < 0.05)?	Yes
	One- or two-tailed P value?	Two-tailed
	t, df	t=5.128, df=4
	How big is the difference?							mt-DNA cytb vehicle	mt-DNA cytb aldolazin
	Mean of column A	1.004					Number of values	3	3
	Mean of column B	1.414
	Difference between means (B - A) ± SEM	0.4102 ± 0.07999					Minimum	0.8861	1.331
	95% confidence interval	0.1881 to 0.6323					25% Percentile	0.8861	1.331
	R squared (eta squared)	0.868					Median	1.039	1.4
							75% Percentile	1.086	1.511
	F test to compare variances						Maximum	1.086	1.511
	F, DFn, Dfd	1.321, 2, 2
	P value	0.8619					Mean	1.004	1.414
	P value summary	ns					Std. Deviation	0.1045	0.09095
	Significantly different (P < 0.05)?	No					Std. Error of Mean	0.06034	0.05251
	Normality of Residuals						Lower 95% CI	0.7441	1.188
	Test name	Statistics	P value	Passed normality test (alpha=0.05)?	P value summary		Upper 95% CI	1.263	1.64
	Anderson-Darling (A2*)	N too small
	D'Agostino-Pearson omnibus (K2)	N too small
	Shapiro-Wilk (W)	0.9289	0.5713	Yes	ns
	Kolmogorov-Smirnov (distance)	0.1622	0.1	Yes	ns
	Data analyzed
	Sample size, column A	3
	Sample size, column B	3
	n-DNA uqcrc1 vehicle	n-DNA uqcrc1 aldolazin
	0.95705	1.07674
	1.04972	1.09177
	0.99539	1.12506
	Table Analyzed	mice complex3 nDNA-uqcrc1
	Column B	n-DNA uqcrc1 aldolazin
	vs.	vs.
	Column A	n-DNA uqcrc1 vehicle
	Unpaired t test							n-DNA uqcrc1 vehicle	n-DNA uqcrc1 aldolazin
	P value	0.0332					Number of values	3	3
	P value summary	*
	Significantly different (P < 0.05)?	Yes					Minimum	0.9571	1.077
	One- or two-tailed P value?	Two-tailed					25% Percentile	0.9571	1.077
	t, df	t=3.191, df=4					Median	0.9954	1.092
							75% Percentile	1.05	1.125
	How big is the difference?						Maximum	1.05	1.125
	Mean of column A	1.001
	Mean of column B	1.098					Mean	1.001	1.098
	Difference between means (B - A) ± SEM	0.09714 ± 0.03044					Std. Deviation	0.04656	0.02473
	95% confidence interval	0.01262 to 0.1816					Std. Error of Mean	0.02688	0.01428
	R squared (eta squared)	0.718
							Lower 95% CI	0.8851	1.036
	F test to compare variances						Upper 95% CI	1.116	1.159
	F, DFn, Dfd	3.545, 2, 2
	P value	0.44
	P value summary	ns
	Significantly different (P < 0.05)?	No
	Normality of Residuals
	Test name	Statistics	P value	Passed normality test (alpha=0.05)?	P value summary
	Anderson-Darling (A2*)	N too small
	D'Agostino-Pearson omnibus (K2)	N too small
	Shapiro-Wilk (W)	0.9642	0.8514	Yes	ns
	Kolmogorov-Smirnov (distance)	0.2302	0.1	Yes	ns
	Data analyzed
	Sample size, column A	3
	Sample size, column B	3
	n-DNA uqcrc2 vehicle	n-DNA uqcrc2 aldolazin
	0.925875	1.03208
	1.10106	0.994623
	0.98093	1.08841
	Table Analyzed	mice complex3 nDNA-uqcrc2
	Column B	n-DNA uqcrc2 aldolazin
	vs.	vs.
	Column A	n-DNA uqcrc2 vehicle
	Unpaired t test							n-DNA uqcrc2 vehicle	n-DNA uqcrc2 aldolazin
	P value	0.5739					Number of values	3	3
	P value summary	ns
	Significantly different (P < 0.05)?	No					Minimum	0.9259	0.9946
	One- or two-tailed P value?	Two-tailed					25% Percentile	0.9259	0.9946
	t, df	t=0.6115, df=4					Median	0.9809	1.032
							75% Percentile	1.101	1.088
	How big is the difference?						Maximum	1.101	1.088
	Mean of column A	1.003
	Mean of column B	1.038					Mean	1.003	1.038
	Difference between means (B - A) ± SEM	0.03575 ± 0.05846					Std. Deviation	0.08958	0.04721
	95% confidence interval	-0.1266 to 0.1981					Std. Error of Mean	0.05172	0.02726
	R squared (eta squared)	0.08549
							Lower 95% CI	0.7801	0.9211
	F test to compare variances						Upper 95% CI	1.225	1.156
	F, DFn, Dfd	3.601, 2, 2
	P value	0.4347
	P value summary	ns
	Significantly different (P < 0.05)?	No
	Normality of Residuals
	Test name	Statistics	P value	Passed normality test (alpha=0.05)?	P value summary
	Anderson-Darling (A2*)	N too small
	D'Agostino-Pearson omnibus (K2)	N too small
	Shapiro-Wilk (W)	0.9602	0.821	Yes	ns
	Kolmogorov-Smirnov (distance)	0.2058	0.1	Yes	ns
	Data analyzed
	Sample size, column A	3
	Sample size, column B	3
	n-DNA uqcrh vehicle	n-DNA uqcrh aldolazin
	1.00231	1.04247
	0.965936	0.97716
	1.03288	0.950439
	Table Analyzed	mice complex3 nDNA-uqcrh
	Column B	n-DNA uqcrh aldolazin
	vs.	vs.
	Column A	n-DNA uqcrh vehicle
	Unpaired t test
	P value	0.7726
	P value summary	ns
	Significantly different (P < 0.05)?	No
	One- or two-tailed P value?	Two-tailed
	t, df	t=0.3092, df=4
	How big is the difference?							n-DNA uqcrh vehicle	n-DNA uqcrh aldolazin
	Mean of column A	1					Number of values	3	3
	Mean of column B	0.99
	Difference between means (B - A) ± SEM	-0.01035 ± 0.03349					Minimum	0.9659	0.9504
	95% confidence interval	-0.1033 to 0.08262					25% Percentile	0.9659	0.9504
	R squared (eta squared)	0.02334					Median	1.002	0.9772
							75% Percentile	1.033	1.042
	F test to compare variances						Maximum	1.033	1.042
	F, DFn, Dfd	1.996, 2, 2
	P value	0.6676					Mean	1	0.99
	P value summary	ns					Std. Deviation	0.03351	0.04734
	Significantly different (P < 0.05)?	No					Std. Error of Mean	0.01935	0.02733
	Normality of Residuals						Lower 95% CI	0.9171	0.8724
	Test name	Statistics	P value	Passed normality test (alpha=0.05)?	P value summary		Upper 95% CI	1.084	1.108
	Anderson-Darling (A2*)	N too small
	D'Agostino-Pearson omnibus (K2)	N too small
	Shapiro-Wilk (W)	0.9338	0.6098	Yes	ns
	Kolmogorov-Smirnov (distance)	0.1594	0.1	Yes	ns
	Data analyzed
	Sample size, column A	3
	Sample size, column B	3
	mt-DNA cox1 vehicle	mt-DNA cox1 aldolazin
	1.10616	1.55354
	0.86988	1.66889
	1.03926	1.55354
	Table Analyzed	mice complex4 mtDNA-cox1
	Column B	mt-DNA cox1 aldolazin
	vs.	vs.
	Column A	mt-DNA cox1 vehicle
	Unpaired t test
	P value	0.0019
	P value summary	**
	Significantly different (P < 0.05)?	Yes
	One- or two-tailed P value?	Two-tailed
	t, df	t=7.323, df=4
	How big is the difference?							mt-DNA cox1 vehicle	mt-DNA cox1 aldolazin
	Mean of column A	1.005					Number of values	3	3
	Mean of column B	1.592
	Difference between means (B - A) ± SEM	0.5869 ± 0.08014					Minimum	0.8699	1.554
	95% confidence interval	0.3644 to 0.8094					25% Percentile	0.8699	1.554
	R squared (eta squared)	0.9306					Median	1.039	1.554
							75% Percentile	1.106	1.669
	F test to compare variances						Maximum	1.106	1.669
	F, DFn, Dfd	3.344, 2, 2
	P value	0.4604					Mean	1.005	1.592
	P value summary	ns					Std. Deviation	0.1218	0.0666
	Significantly different (P < 0.05)?	No					Std. Error of Mean	0.07031	0.03845
	Normality of Residuals						Lower 95% CI	0.7026	1.427
	Test name	Statistics	P value	Passed normality test (alpha=0.05)?	P value summary		Upper 95% CI	1.308	1.757
	Anderson-Darling (A2*)	N too small
	D'Agostino-Pearson omnibus (K2)	N too small
	Shapiro-Wilk (W)	0.9438	0.6901	Yes	ns
	Kolmogorov-Smirnov (distance)	0.1693	0.1	Yes	ns
	Data analyzed
	Sample size, column A	3
	Sample size, column B	3
	mt-DNA cox2 vehicle	mt-DNA cox2 aldolazin
	1.04166	1.36184
	0.919479	1.35556
	1.04407	1.46973
	Table Analyzed	mice complex4 mtDNA-cox2
	Column B	mt-DNA cox2 aldolazin
	vs.	vs.
	Column A	mt-DNA cox2 vehicle
	Unpaired t test
	P value	0.0021
	P value summary	**
	Significantly different (P < 0.05)?	Yes
	One- or two-tailed P value?	Two-tailed
	t, df	t=7.116, df=4
	How big is the difference?							mt-DNA cox2 vehicle	mt-DNA cox2 aldolazin
	Mean of column A	1.002					Number of values	3	3
	Mean of column B	1.396
	Difference between means (B - A) ± SEM	0.3940 ± 0.05536					Minimum	0.9195	1.356
	95% confidence interval	0.2403 to 0.5477					25% Percentile	0.9195	1.356
	R squared (eta squared)	0.9268					Median	1.042	1.362
							75% Percentile	1.044	1.47
	F test to compare variances						Maximum	1.044	1.47
	F, DFn, Dfd	1.232, 2, 2
	P value	0.8959					Mean	1.002	1.396
	P value summary	ns					Std. Deviation	0.07125	0.06418
	Significantly different (P < 0.05)?	No					Std. Error of Mean	0.04114	0.03706
	Normality of Residuals						Lower 95% CI	0.8247	1.236
	Test name	Statistics	P value	Passed normality test (alpha=0.05)?	P value summary		Upper 95% CI	1.179	1.555
	Anderson-Darling (A2*)	N too small
	D'Agostino-Pearson omnibus (K2)	N too small
	Shapiro-Wilk (W)	0.9211	0.513	Yes	ns
	Kolmogorov-Smirnov (distance)	0.2448	0.1	Yes	ns
	Data analyzed
	Sample size, column A	3
	Sample size, column B	3
	mt-DNA cox3 vehicle	mt-DNA cox3 aldolazin
	1.0562	1.52861
	0.91524	1.46973
	1.03447	1.56073
	Table Analyzed	mice complex4 mtDNA-cox3
	Column B	mt-DNA cox3 aldolazin
	vs.	vs.
	Column A	mt-DNA cox3 vehicle
	Unpaired t test
	P value	0.0005
	P value summary	***
	Significantly different (P < 0.05)?	Yes
	One- or two-tailed P value?	Two-tailed
	t, df	t=10.10, df=4
	How big is the difference?							mt-DNA cox3 vehicle	mt-DNA cox3 aldolazin
	Mean of column A	1.002					Number of values	3	3
	Mean of column B	1.52
	Difference between means (B - A) ± SEM	0.5177 ± 0.05128					Minimum	0.9152	1.47
	95% confidence interval	0.3753 to 0.6601					25% Percentile	0.9152	1.47
	R squared (eta squared)	0.9622					Median	1.034	1.529
							75% Percentile	1.056	1.561
	F test to compare variances						Maximum	1.056	1.561
	F, DFn, Dfd	2.704, 2, 2
	P value	0.5399					Mean	1.002	1.52
	P value summary	ns					Std. Deviation	0.07589	0.04615
	Significantly different (P < 0.05)?	No					Std. Error of Mean	0.04382	0.02664
	Normality of Residuals						Lower 95% CI	0.8134	1.405
	Test name	Statistics	P value	Passed normality test (alpha=0.05)?	P value summary		Upper 95% CI	1.19	1.634
	Anderson-Darling (A2*)	N too small
	D'Agostino-Pearson omnibus (K2)	N too small
	Shapiro-Wilk (W)	0.8863	0.2994	Yes	ns
	Kolmogorov-Smirnov (distance)	0.2297	0.1	Yes	ns
	Data analyzed
	Sample size, column A	3
	Sample size, column B	3
	nDNA-cox5b vehicle	nDNA-cox5b aldolazin
	0.974154	0.951905
	1.00851	0.938799
	1.01787	0.888158
	Table Analyzed	mice complex4 nDNA-cox5b
	Column B	nDNA-cox5b aldolazin
	vs.	vs.
	Column A	nDNA-cox5b vehicle
	Unpaired t test
	P value	0.0349
	P value summary	*
	Significantly different (P < 0.05)?	Yes
	One- or two-tailed P value?	Two-tailed
	t, df	t=3.138, df=4
	How big is the difference?							nDNA-cox5b vehicle	nDNA-cox5b aldolazin
	Mean of column A	1					Number of values	3	3
	Mean of column B	0.9263
	Difference between means (B - A) ± SEM	-0.07389 ± 0.02355					Minimum	0.9742	0.8882
	95% confidence interval	-0.1393 to -0.008518					25% Percentile	0.9742	0.8882
	R squared (eta squared)	0.7112					Median	1.009	0.9388
							75% Percentile	1.018	0.9519
	F test to compare variances						Maximum	1.018	0.9519
	F, DFn, Dfd	2.139, 2, 2
	P value	0.6372					Mean	1	0.9263
	P value summary	ns					Std. Deviation	0.02302	0.03366
	Significantly different (P < 0.05)?	No					Std. Error of Mean	0.01329	0.01944
	Normality of Residuals						Lower 95% CI	0.943	0.8427
	Test name	Statistics	P value	Passed normality test (alpha=0.05)?	P value summary		Upper 95% CI	1.057	1.01
	Anderson-Darling (A2*)	N too small
	D'Agostino-Pearson omnibus (K2)	N too small
	Shapiro-Wilk (W)	0.8646	0.2056	Yes	ns
	Kolmogorov-Smirnov (distance)	0.2933	0.1	Yes	ns
	Data analyzed
	Sample size, column A	3
	Sample size, column B	3
	nDNA-cox6a1 vehicle	nDNA-cox6a1 aldolazin
	0.941696	0.926588
	0.911722	0.850667
	1.16473	0.808508
	Table Analyzed	mice complex4 nDNA-cox6a1
	Column B	nDNA-cox6a1 aldolazin
	vs.	vs.
	Column A	nDNA-cox6a1 vehicle
	Unpaired t test
	P value	0.1728
	P value summary	ns
	Significantly different (P < 0.05)?	No
	One- or two-tailed P value?	Two-tailed
	t, df	t=1.657, df=4
	How big is the difference?							nDNA-cox6a1 vehicle	nDNA-cox6a1 aldolazin
	Mean of column A	1.006					Number of values	3	3
	Mean of column B	0.8619
	Difference between means (B - A) ± SEM	-0.1441 ± 0.08697					Minimum	0.9117	0.8085
	95% confidence interval	-0.3856 to 0.09733					25% Percentile	0.9117	0.8085
	R squared (eta squared)	0.4071					Median	0.9417	0.8507
							75% Percentile	1.165	0.9266
	F test to compare variances						Maximum	1.165	0.9266
	F, DFn, Dfd	5.337, 2, 2
	P value	0.3156					Mean	1.006	0.8619
	P value summary	ns					Std. Deviation	0.1382	0.05984
	Significantly different (P < 0.05)?	No					Std. Error of Mean	0.07981	0.03455
	Normality of Residuals						Lower 95% CI	0.6626	0.7133
	Test name	Statistics	P value	Passed normality test (alpha=0.05)?	P value summary		Upper 95% CI	1.349	1.011
	Anderson-Darling (A2*)	N too small
	D'Agostino-Pearson omnibus (K2)	N too small
	Shapiro-Wilk (W)	0.9046	0.4021	Yes	ns
	Kolmogorov-Smirnov (distance)	0.2137	0.1	Yes	ns
	Data analyzed
	Sample size, column A	3
	Sample size, column B	3
	mt-DNA atp6 vehicle	mt-DNA atp6 aldolazin
	1.11342	1.43396
	0.897095	1.48968
	1.00116	1.53687
	Table Analyzed	mice complex5 mtDNA-atp6
	Column B	mt-DNA atp6 aldolazin
	vs.	vs.
	Column A	mt-DNA atp6 vehicle
	Unpaired t test
	P value	0.0022
	P value summary	**
	Significantly different (P < 0.05)?	Yes
	One- or two-tailed P value?	Two-tailed
	t, df	t=6.981, df=4
	How big is the difference?							mt-DNA atp6 vehicle	mt-DNA atp6 aldolazin
	Mean of column A	1.004					Number of values	3	3
	Mean of column B	1.487
	Difference between means (B - A) ± SEM	0.4829 ± 0.06918					Minimum	0.8971	1.434
	95% confidence interval	0.2909 to 0.6750					25% Percentile	0.8971	1.434
	R squared (eta squared)	0.9241					Median	1.001	1.49
							75% Percentile	1.113	1.537
	F test to compare variances						Maximum	1.113	1.537
	F, DFn, Dfd	4.410, 2, 2
	P value	0.3697					Mean	1.004	1.487
	P value summary	ns					Std. Deviation	0.1082	0.05152
	Significantly different (P < 0.05)?	No					Std. Error of Mean	0.06246	0.02974
	Normality of Residuals						Lower 95% CI	0.7351	1.359
	Test name	Statistics	P value	Passed normality test (alpha=0.05)?	P value summary		Upper 95% CI	1.273	1.615
	Anderson-Darling (A2*)	N too small
	D'Agostino-Pearson omnibus (K2)	N too small
	Shapiro-Wilk (W)	0.9884	0.9848	Yes	ns
	Kolmogorov-Smirnov (distance)	0.1523	0.1	Yes	ns
	Data analyzed
	Sample size, column A	3
	Sample size, column B	3
	mt-DNA atp8 vehicle	mt-DNA atp8 aldolazin
	1.04972	1.61702
	0.915945	1.46409
	1.04006	1.45062
	Table Analyzed	mice complex5 mtDNA-atp8
	Column B	mt-DNA atp8 aldolazin
	vs.	vs.
	Column A	mt-DNA atp8 vehicle
	Unpaired t test
	P value	0.0018
	P value summary	**
	Significantly different (P < 0.05)?	Yes
	One- or two-tailed P value?	Two-tailed
	t, df	t=7.417, df=4
	How big is the difference?							mt-DNA atp8 vehicle	mt-DNA atp8 aldolazin
	Mean of column A	1.002					Number of values	3	3
	Mean of column B	1.511
	Difference between means (B - A) ± SEM	0.5087 ± 0.06858					Minimum	0.9159	1.451
	95% confidence interval	0.3183 to 0.6991					25% Percentile	0.9159	1.451
	R squared (eta squared)	0.9322					Median	1.04	1.464
							75% Percentile	1.05	1.617
	F test to compare variances						Maximum	1.05	1.617
	F, DFn, Dfd	1.535, 2, 2
	P value	0.789					Mean	1.002	1.511
	P value summary	ns					Std. Deviation	0.0746	0.09243
	Significantly different (P < 0.05)?	No					Std. Error of Mean	0.04307	0.05336
	Normality of Residuals						Lower 95% CI	0.8166	1.281
	Test name	Statistics	P value	Passed normality test (alpha=0.05)?	P value summary		Upper 95% CI	1.187	1.74
	Anderson-Darling (A2*)	N too small
	D'Agostino-Pearson omnibus (K2)	N too small
	Shapiro-Wilk (W)	0.9236	0.5315	Yes	ns
	Kolmogorov-Smirnov (distance)	0.232	0.1	Yes	ns
	Data analyzed
	Sample size, column A	3
	Sample size, column B	3
	n-DNA ATP5f1a vehicle	n-DNA ATP5f1a aldolazin
	0.941696	1.11214
	1.05214	1.03526
	1.00928	1.07674
	Table Analyzed	Mice mitochondria gene mRNA summary
	Column BJ	n-DNA ATP5f1a aldolazin
	vs.	vs.
	Column BI	n-DNA ATP5f1a vehicle
	Unpaired t test
	P value	0.8029
	P value summary	ns
	Significantly different (P < 0.05)?	No
	One- or two-tailed P value?	Two-tailed
	t, df	t=0.2667, df=4
	How big is the difference?							n-DNA ATP5f1a vehicle	n-DNA ATP5f1a aldolazin
	Mean of column BI	1.001					Number of values	3	3
	Mean of column BJ	1.011
	Difference between means (BJ - BI) ± SEM	0.01058 ± 0.03965					Minimum	0.9417	1.035
	95% confidence interval	-0.09952 to 0.1207					25% Percentile	0.9417	1.035
	R squared (eta squared)	0.01748					Median	1.009	1.077
							75% Percentile	1.052	1.112
	F test to compare variances						Maximum	1.052	1.112
	F, DFn, Dfd	1.433, 2, 2
	P value	0.822					Mean	1.001	1.075
	P value summary	ns					Std. Deviation	0.05568	0.03848
	Significantly different (P < 0.05)?	No					Std. Error of Mean	0.03215	0.02221
	Normality of Residuals						Lower 95% CI	0.8627	0.9791
	Test name	Statistics	P value	Passed normality test (alpha=0.05)?	P value summary		Upper 95% CI	1.139	1.17
	Anderson-Darling (A2*)	N too small
	D'Agostino-Pearson omnibus (K2)	N too small
	Shapiro-Wilk (W)	0.9364	0.6305	Yes	ns
	Kolmogorov-Smirnov (distance)	0.1957	0.1	Yes	ns
	Data analyzed
	Sample size, column BI	3
	Sample size, column BJ	3
	n-DNA ATP5b1 vehicle	n-DNA ATP5f1b aldolazin
	0.978665	1.06848
	1.0611	0.962966
	0.962966	1.04891
	Table Analyzed	mice complex5 nDNA-ATP5f1b
	Column B	n-DNA ATP5f1b aldolazin
	vs.	vs.
	Column A	n-DNA ATP5f1b vehicle
	Unpaired t test
	P value	0.5918
	P value summary	ns
	Significantly different (P < 0.05)?	No
	One- or two-tailed P value?	Two-tailed
	t, df	t=0.5820, df=4
	How big is the difference?							n-DNA ATP5f1b vehicle	n-DNA ATP5f1b aldolazin
	Mean of column A	1.001					Number of values	3	3
	Mean of column B	1.027
	Difference between means (B - A) ± SEM	0.02587 ± 0.04446					Minimum	0.963	0.963
	95% confidence interval	-0.09755 to 0.1493					25% Percentile	0.963	0.963
	R squared (eta squared)	0.07808					Median	0.9787	1.049
							75% Percentile	1.061	1.068
	F test to compare variances						Maximum	1.061	1.068
	F, DFn, Dfd	1.134, 2, 2
	P value	0.9373					Mean	1.001	1.027
	P value summary	ns					Std. Deviation	0.05271	0.05613
	Significantly different (P < 0.05)?	No					Std. Error of Mean	0.03043	0.03241
	Normality of Residuals						Lower 95% CI	0.87	0.8874
	Test name	Statistics	P value	Passed normality test (alpha=0.05)?	P value summary		Upper 95% CI	1.132	1.166
	Anderson-Darling (A2*)	N too small
	D'Agostino-Pearson omnibus (K2)	N too small
	Shapiro-Wilk (W)	0.9476	0.721	Yes	ns
	Kolmogorov-Smirnov (distance)	0.1761	0.1	Yes	ns
	Data analyzed
	Sample size, column A	3
	Sample size, column B	3
	cs vehicle	cs aldolazin
	1.04992	1.55413
	1.14627	1.4703
	0.830918	1.57583
	Table Analyzed	mice others cs
	Column B	cs aldolazin
	vs.	vs.
	Column A	cs vehicle
	Unpaired t test
	P value	0.006
	P value summary	**
	Significantly different (P < 0.05)?	Yes
	One- or two-tailed P value?	Two-tailed
	t, df	t=5.313, df=4
	How big is the difference?							cs vehicle	cs aldolazin
	Mean of column A	1.009					Number of values	3	3
	Mean of column B	1.533
	Difference between means (B - A) ± SEM	0.5244 ± 0.09869					Minimum	0.8309	1.47
	95% confidence interval	0.2504 to 0.7984					25% Percentile	0.8309	1.47
	R squared (eta squared)	0.8759					Median	1.05	1.554
							75% Percentile	1.146	1.576
	F test to compare variances						Maximum	1.146	1.576
	F, DFn, Dfd	8.408, 2, 2
	P value	0.2126					Mean	1.009	1.533
	P value summary	ns					Std. Deviation	0.1616	0.05573
	Significantly different (P < 0.05)?	No					Std. Error of Mean	0.0933	0.03218
	Normality of Residuals						Lower 95% CI	0.6076	1.395
	Test name	Statistics	P value	Passed normality test (alpha=0.05)?	P value summary		Upper 95% CI	1.41	1.672
	Anderson-Darling (A2*)	N too small
	D'Agostino-Pearson omnibus (K2)	N too small
	Shapiro-Wilk (W)	0.9382	0.6451	Yes	ns
	Kolmogorov-Smirnov (distance)	0.2426	0.1	Yes	ns
	Data analyzed
	Sample size, column A	3
	Sample size, column B	3
	TFAM vehicle	TFAM aldolazin
	0.83557	1.61422
	0.946604	1.4481
	1.26429	1.77461
	Table Analyzed	mice others tfam
	Column B	TFAM aldolazin
	vs.	vs.
	Column A	TFAM vehicle
	Unpaired t test
	P value	0.02
	P value summary	*
	Significantly different (P < 0.05)?	Yes
	One- or two-tailed P value?	Two-tailed
	t, df	t=3.746, df=4
	How big is the difference?							TFAM vehicle	TFAM aldolazin
	Mean of column A	1.015					Number of values	3	3
	Mean of column B	1.612
	Difference between means (B - A) ± SEM	0.5968 ± 0.1593					Minimum	0.8356	1.448
	95% confidence interval	0.1544 to 1.039					25% Percentile	0.8356	1.448
	R squared (eta squared)	0.7781					Median	0.9466	1.614
							75% Percentile	1.264	1.775
	F test to compare variances						Maximum	1.264	1.775
	F, DFn, Dfd	1.858, 2, 2
	P value	0.6999					Mean	1.015	1.612
	P value summary	ns					Std. Deviation	0.2225	0.1633
	Significantly different (P < 0.05)?	No					Std. Error of Mean	0.1285	0.09426
	Normality of Residuals						Lower 95% CI	0.4627	1.207
	Test name	Statistics	P value	Passed normality test (alpha=0.05)?	P value summary		Upper 95% CI	1.568	2.018
	Anderson-Darling (A2*)	N too small
	D'Agostino-Pearson omnibus (K2)	N too small
	Shapiro-Wilk (W)	0.9161	0.4777	Yes	ns
	Kolmogorov-Smirnov (distance)	0.1623	0.1	Yes	ns
	Data analyzed
	Sample size, column A	3
	Sample size, column B	3

## Sheet: Extended Data Fig.9h
	0h	6h	12h	24h	48h		Table Analyzed	lysosensor						Table Analyzed	lysosensor		Number of families	1
	0.830956	0.402243	0.501016	0.601265	0.619146		Data sets analyzed	A-E									Number of comparisons per family	10
	1.08273	0.435737	0.45825	0.7029	0.839653									Brown-Forsythe ANOVA test			Alpha	0.05
	1.02915	0.467631	0.484166	0.515449	0.955676		ANOVA summary							F* (DFn, DFd)	455.7 (4.000, 365.1)
	0.965909	0.322314	0.448961	0.621154	0.719904		F	460.9						P value	<0.0001		Dunnett's T3 multiple comparisons test	Mean Diff.	95.00% CI of diff.	Below threshold?	Summary	Adjusted P Value
	1.01361	0.430169	0.455587	0.429035	0.551106		P value	<0.0001						P value summary	****		0h vs. 6h	0.5745	0.5253 to 0.6237	Yes	****	<0.0001	A-B
	1.01961	0.525293	0.421732	0.63903	0.515036		P value summary	****						Significant diff. among means (P < 0.05)?	Yes		0h vs. 12h	0.5698	0.5203 to 0.6192	Yes	****	<0.0001	A-C
	0.940475	0.365017	0.470313	0.551142	0.505447		Significant diff. among means (P < 0.05)?	Yes									0h vs. 24h	0.4463	0.3912 to 0.5013	Yes	****	<0.0001	A-D
	0.981572	0.36042	0.497747	0.660465	0.585598		R squared	0.7417						Welch's ANOVA test			0h vs. 48h	0.1635	0.08929 to 0.2376	Yes	****	<0.0001	A-E
	1.52805	0.418125	0.383551	0.528459	0.69473									W (DFn, DFd)	438.8 (4.000, 305.1)		6h vs. 12h	-0.004708	-0.02839 to 0.01897	No	ns	>0.9999	B-C
	1.15771	0.414316	0.455606	0.616721	0.580137		Brown-Forsythe test							P value	<0.0001		6h vs. 24h	-0.1282	-0.1624 to -0.09402	Yes	****	<0.0001	B-D
	1.1276	0.393172	0.372303	0.616494	0.629451		F (DFn, DFd)	34.69 (4, 642)						P value summary	****		6h vs. 48h	-0.411	-0.4718 to -0.3502	Yes	****	<0.0001	B-E
	1.15607	0.301904	0.418461	0.499449	0.545958		P value	<0.0001						Significant diff. among means (P < 0.05)?	Yes		12h vs. 24h	-0.1235	-0.1580 to -0.08898	Yes	****	<0.0001	C-D
	1.13808	0.419348	0.394563	0.523162	0.815713		P value summary	****									12h vs. 48h	-0.4063	-0.4672 to -0.3453	Yes	****	<0.0001	C-E
	1.27482	0.432151	0.433937	0.477674	0.765192		Are SDs significantly different (P < 0.05)?	Yes						Data summary			24h vs. 48h	-0.2828	-0.3483 to -0.2173	Yes	****	<0.0001	D-E
	1.08318	0.366867	0.472969	0.484161	0.500214									Number of treatments (columns)	5
	1.11726	0.376785	0.498034	0.560862	0.662809		Bartlett's test							Number of values (total)	647		Test details	Mean 1	Mean 2	Mean Diff.	SE of diff.	n1	n2	t	DF
	1.02535	0.390001	0.426043	0.640007	0.528034		Bartlett's statistic (corrected)	297.1									0h vs. 6h	1	0.4255	0.5745	0.01605	133	138	35.78	164.9
	1.12545	0.377375	0.442276	0.63363	0.501645		P value	<0.0001									0h vs. 12h	1	0.4302	0.5698	0.01613	133	129	35.32	167.5
	0.999522	0.360292	0.440022	0.672373	0.441584		P value summary	****									0h vs. 24h	1	0.5537	0.4463	0.01802	133	121	24.77	222.8
	1.04436	0.315512	0.484895	0.441441	0.543686		Are SDs significantly different (P < 0.05)?	Yes									0h vs. 48h	1	0.8365	0.1635	0.02431	133	126	6.723	241.5
	1.26334	0.409225	0.360994	0.515231	0.660728												6h vs. 12h	0.4255	0.4302	-0.004708	0.007768	138	129	0.6061	263.5
	0.974863	0.446684	0.457084	0.597422	0.517983		ANOVA table	SS	DF	MS	F (DFn, DFd)	P value					6h vs. 24h	0.4255	0.5537	-0.1282	0.01117	138	121	11.48	188.3
	1.01179	0.439782	0.386322	0.542115	0.5717		Treatment (between columns)	34.98	4	8.745	F (4, 642) = 460.9	P<0.0001					6h vs. 48h	0.4255	0.8365	-0.411	0.01978	138	126	20.78	144.9
	0.971976	0.335095	0.42589	0.421604	0.60315		Residual (within columns)	12.18	642	0.01897							12h vs. 24h	0.4302	0.5537	-0.1235	0.01128	129	121	10.94	192.2
	1.25078	0.333666	0.472713	0.491444	0.472618		Total	47.16	646								12h vs. 48h	0.4302	0.8365	-0.4063	0.01984	129	126	20.47	146.6
	0.897544	0.338768	0.319917	0.741557	0.47134												24h vs. 48h	0.5537	0.8365	-0.2828	0.02141	121	126	13.21	186.3
	1.04548	0.460289	0.392772	0.969825	0.470928		Model comparison	SS	DF	Probability it is correct
	1.04822	0.425291	0.342892	0.481164	0.696055		Null H. All population means identical	47.16	646	0%
	0.896457	0.456184	0.318273	0.469229	0.82138		Alternative H: Distinct population means	12.18	642	100%
	0.909493	0.426317	0.468137	0.744496	0.593924		Ratio of probabilities			0
	0.920016	0.451206	0.527062	0.558374	0.692593		Difference in AICc			867.7
	0.949932	0.379801	0.458332	0.495351	0.542479
	0.819777	0.401956	0.550892	0.580463	0.488488		Normality of Residuals
	0.943294	0.395794	0.558462	0.472812	0.57482		Test name	Statistics	P value	Passed normality test (alpha=0.05)?	P value summary
	0.874454	0.362049	0.454743	0.538674	0.43907		Anderson-Darling (A2*)	11.68	<0.0001	No	****
	1.28907	0.481316	0.384315	0.564983	0.579582		D'Agostino-Pearson omnibus (K2)	186.5	<0.0001	No	****
	1.1877	0.337394	0.380734	0.538777	0.771623		Shapiro-Wilk (W)	0.9091	<0.0001	No	****
	1.30718	0.501228	0.366258	0.505362	0.806776		Kolmogorov-Smirnov (distance)	0.1026	<0.0001	No	****
	1.74692	0.445805	0.460017	0.572656	0.999031
	1.22656	0.502323	0.386608	0.531133	0.936655		Data summary
	1.14417	0.54379	0.484576	0.442938	0.95262		Number of treatments (columns)	5
	1.21671	0.335973	0.425851	0.457471	0.810271		Number of values (total)	647
	0.907723	0.413657	0.595433	0.592732	0.821872
	0.811829	0.464035	0.417587	0.478248	0.891512
	0.948753	0.383499	0.376446	0.644223	0.918242
	1.14357	0.531031	0.468262	0.510241	0.713195
	1.1874	0.616192	0.361512	0.46033	0.8715
	0.989112	0.464889	0.421721	0.425053	0.793166
	1.00656	0.434772	0.318412	0.496234	0.841528
	0.915329	0.476421	0.355419	0.464356	1.07799
	0.965132	0.408828	0.394646	0.531158	0.788016
	1.08841	0.42605	0.438956	0.562944	1.00009
	0.946328	0.401228	0.358974	0.416187	1.01712
	0.860295	0.411217	0.470964	0.430244	0.898404
	0.964772	0.388487	0.444942	0.384341	0.926841
	0.989012	0.313802	0.438839	0.407851	0.979139
	0.791202	0.441092	0.525446	0.362254	0.65451
	0.948164	0.419648	0.470655	0.535485	0.895935
	0.704939	0.427479	0.371972	0.631808	0.777315
	0.880192	0.363411	0.452694	0.608045	0.743373
	0.97409	0.402875	0.379836	0.589035	1.2697
	1.10647	0.493398	0.391313	0.553387	1.5613
	0.922626	0.360195	0.348723	0.755246	1.00386
	0.884932	0.464651	0.356832	0.636416	1.42734
	0.94518	0.437399	0.384669	0.55927	1.13694
	0.840195	0.465465	0.34026	0.859116	0.891411
	1.04521	0.452695	0.40589	0.654734	0.82663
	0.938872	0.458253	0.462195	0.547547	1.03958
	0.821688	0.495793	0.377701	0.572533	0.968938
	0.958305	0.451649	0.344	0.573669	0.625962
	0.862974	0.396365	0.47577	0.747971	0.883462
	0.775794	0.405384	0.535872	0.655958	1.12118
	0.794912	0.497063	0.382467	0.603081	0.903216
	0.911474	0.453207	0.430858	0.79465	1.0259
	0.815898	0.48972	0.468791	0.628347	0.98467
	0.833527	0.461131	0.410395	0.574265	0.96465
	0.965245	0.631759	0.471934	0.585701	1.11953
	0.665711	0.470136	0.542595	0.762382	0.876429
	1.7895	0.431369	0.612918	0.798425	0.862833
	1.2699	0.466812	0.405618	0.53443	0.981088
	1.08296	0.42536	0.415271	0.664096	0.898988
	1.42744	0.454667	0.417929	0.567531	0.967112
	1.10305	0.449823	0.351265	0.405477	1.03048
	1.26221	0.392344	0.444361	0.492951	1.03614
	0.943383	0.395704	0.391165	0.583094	0.943113
	1.02726	0.496775	0.43963	0.592359	0.993275
	0.774364	0.471687	0.434724	0.717885	1.34095
	1.01426	0.462365	0.424285	0.485176	1.06247
	0.750397	0.497921	0.476117	0.525796	1.0657
	0.946683	0.444523	0.68655	0.406158	0.97974
	0.874866	0.368859	0.461789	0.555802	1.55744
	0.96029	0.355739	0.525214	0.6455	1.17234
	0.886583	0.363779	0.474126	0.50055	0.949258
	0.81897	0.410085	0.525605	0.488238	0.979939
	1.12322	0.428497	0.386939	0.511906	0.939656
	1.17184	0.369963	0.469798	0.392457	0.802071
	0.904274	0.353306	0.44518	0.451502	0.925477
	0.944618	0.326206	0.4963	0.470276	0.836484
	0.861734	0.551911	0.436	0.569875	0.917325
	0.850629	0.446775	0.419209	0.374916	0.902775
	1.24324	0.515836	0.46726	0.408502	0.817599
	1.00934	0.435148	0.433449	0.382582	0.807311
	0.907816	0.535702	0.453797	0.412997	0.903152
	0.990454	0.44919	0.387532	0.38904	0.768178
	0.916676	0.432375	0.432189	0.561319	0.795429
	0.911667	0.416168	0.429754	0.69428	1.00844
	0.905508	0.599372	0.365763	0.534047	0.900106
	0.79562	0.400336	0.456325	0.552472	0.723511
	0.864578	0.320284	0.517058	0.571705	0.847936
	0.82466	0.514697	0.378252	0.65561	0.938634
	0.964114	0.418498	0.410683	0.670115	0.681545
	0.972384	0.406676	0.39993	0.680183	0.90627
	1.02738	0.408686	0.357978	0.500634	0.799214
	1.07715	0.455396	0.342012	0.454567	0.885203
	0.926723	0.379632	0.445628	0.532642	0.779528
	0.785585	0.379893	0.41721	0.547257	0.985528
	0.968535	0.399425	0.430784	0.573433	0.922854
	1.10915	0.378943	0.271706	0.530692	0.922488
	0.945943	0.449592	0.341826	0.465124	0.880487
	0.867839	0.540498	0.358822	0.426259	0.853429
	1.03233	0.350122	0.334126	0.481357	0.795429
	1.06062	0.526641	0.449703		0.774023
	0.976823	0.368677	0.357871		0.865188
	0.972401	0.325271	0.467943		0.780429
	1.01842	0.408938	0.486665		0.909873
	0.88204	0.453811	0.362354		0.791528
	1.14061	0.558599	0.398913
	1.03061	0.345651	0.463792
	0.948805	0.4946	0.40545
	1.03173	0.398016
	0.746744	0.356095
	0.95981	0.445262
	0.747242	0.419685
		0.36336
		0.325887
		0.422503
		0.432296
		0.369759
