# Supplementary material for: The aldolase inhibitor aldometanib mimics glucose starvation to activate lysosomal AMPK
Source: Nat Metab. 2022 Oct 10;4(10):1369–401. doi: 10.1038/s42255-022-00640-7 (PMC9584815; doi:10.1038/s42255-022-00640-7)
Supplement: Source Data Extended Data Fig. 10 — Statistical source data. [file 42255_2022_640_MOESM32_ESM.xlsx]

## Sheet: ExData.10a
								vehicle	2mpk aldolazin
								186	163
								229	183
								147	228
								208	156
								228	231
								170	250
								163	196
								222	229
								200	201
								199	150
	Table Analyzed	mice heart weight									vehicle	2mpk aldolazin
										Number of values	10	10
	Column B	2mpk aldolazin
	vs.	vs.								Minimum	147	150
	Column A	vehicle								25% Percentile	168.25	161.25
										Median	199.5	198.5
	Unpaired t test									75% Percentile	223.5	229.5
	P value	0.8094								Maximum	229	250
	P value summary	ns
	Significantly different (P < 0.01)?	No								Mean	195.2	198.7
	One- or two-tailed P value?	Two-tailed								Std. Deviation	28.3188	35.2453
	t, df	t=0.2447978, df=18								Std. Error of Mean	8.9552	11.1456
	How big is the difference?									Lower 95% CI	166.097	162.479
	Mean of column A	195.2								Upper 95% CI	224.303	234.921
	Mean of column B	198.7
	Difference between means (B - A) ± SEM	3.500000 ± 14.29751
	99% confidence interval	-37.65454 to 44.65454
	R squared (eta squared)	0.00331817
	F test to compare variances
	F, DFn, Dfd	1.549005, 9, 9
	P value	0.5248
	P value summary	ns
	Significantly different (P < 0.01)?	No
	Model comparison	SS	DF	Probability it is correct
	Null H. Population means identical	18459	19	79.63802%
	Alternative H: Distinct population means	18397.7	18	20.36198%
	Ratio of probabilities			3.91111
	Difference in AICc			-2.72764
	Normality of Residuals
	Test name	Statistics	P value	Passed normality test (alpha=0.01)?	P value summary
	Anderson-Darling (A2*)	0.450269	0.2475	Yes	ns
	D'Agostino-Pearson omnibus (K2)	3.19418	0.2025	Yes	ns
	Shapiro-Wilk (W)	0.936007	0.2013	Yes	ns
	Kolmogorov-Smirnov (distance)	0.15545	0.1	Yes	ns
	Data analyzed
	Sample size, column A	10
	Sample size, column B	10

## Sheet: ExData.10b
						vehicle	aldolazin
						2.41	2.55
						1.79	1.72
						2.55	1.79
						1.72	2.08
						1.78	1.5
						1.56	1.67
	Table Analyzed	glycogen mice heart							veh	aldolazin
								Number of values	6	6
	Column B	aldolazin
	vs.	vs.						Minimum	1.56	1.5
	Column A	vehicle						25% Percentile	1.68	1.6275
								Median	1.785	1.755
	Unpaired t test							75% Percentile	2.445	2.1975
	P value	0.7207						Maximum	2.55	2.55
	P value summary	ns
	Significantly different (P < 0.01)?	No						Mean	1.96833	1.885
	One- or two-tailed P value?	Two-tailed						Std. Deviation	0.407206	0.377081
	t, df	t=0.3678022, df=10						Std. Error of Mean	0.166241	0.153943
	How big is the difference?							Lower 95% CI	1.29802	1.26428
	Mean of column A	1.96833						Upper 95% CI	2.63864	2.50572
	Mean of column B	1.885
	Difference between means (B - A) ± SEM	-0.08333333 ± 0.2265711
	99% confidence interval	-0.8013988 to 0.6347321
	R squared (eta squared)	0.0133473
	F test to compare variances
	F, DFn, Dfd	1.166163, 5, 5
	P value	0.8702
	P value summary	ns
	Significantly different (P < 0.01)?	No
	Model comparison	SS	DF	Probability it is correct
	Null H. Population means identical	1.56087	11	85.22943%
	Alternative H: Distinct population means	1.54003	10	14.77057%
	Ratio of probabilities			5.77022
	Difference in AICc			-3.50542
	Normality of Residuals
	Test name	Statistics	P value	Passed normality test (alpha=0.01)?	P value summary
	Anderson-Darling (A2*)	0.812506	0.0249	Yes	*
	D'Agostino-Pearson omnibus (K2)	2.21774	0.3299	Yes	ns
	Shapiro-Wilk (W)	0.851396	0.0382	Yes	*
	Kolmogorov-Smirnov (distance)	0.266879	0.0181	Yes	*
	Data analyzed
	Sample size, column A	6
	Sample size, column B	6

## Sheet: ExData.10d
	time(s)	veh	aldolazin
	0	0.202344	0.007969
	0.001	0.387813	0.179219
	0.002	0.528125	0.48125
	0.003	0.481406	0.6675
	0.004	0.524531	0.6225
	0.005	0.158281	0.210938
	0.006	-0.33578	-0.33109
	0.007	-0.48906	-0.21641
	0.008	-0.22844	0.000313
	0.009	0.004531	0.059844
	0.01	0.106875	0.095781
	0.011	0.140469	0.112969
	0.012	0.125625	0.094844
	0.013	0.125938	0.070313
	0.014	0.083906	0.046406
	0.015	0.054688	0.032813
	0.016	0.035469	0.008438
	0.017	0.012656	-0.005
	0.018	0.008594	-0.02125
	0.019	-0.01	-0.02875
	0.02	0.002188	-0.03688
	0.021	-0.02016	-0.04938
	0.022	-0.03234	-0.05078
	0.023	-0.04641	-0.05109
	0.024	-0.03016	-0.04297
	0.025	-0.03859	-0.04734
	0.026	-0.03063	-0.04219
	0.027	-0.02203	-0.05047
	0.028	-0.03328	-0.0525
	0.029	-0.03563	-0.05813
	0.03	-0.05266	-0.06172
	0.031	-0.06141	-0.05625
	0.032	-0.04063	-0.05656
	0.033	-0.04609	-0.05469
	0.034	-0.03484	-0.05531
	0.035	-0.04422	-0.04438
	0.036	-0.06094	-0.04406
	0.037	-0.0475	-0.04906
	0.038	-0.04797	-0.04703
	0.039	-0.05359	-0.05063
	0.04	-0.07125	-0.05031
	0.041	-0.03688	-0.05094
	0.042	-0.04938	-0.05391
	0.043	-0.04609	-0.04922
	0.044	-0.06328	-0.04344
	0.045	-0.04031	-0.03703
	0.046	-0.01766	-0.03406
	0.047	-0.02234	-0.03531
	0.048	-0.02344	-0.04641
	0.049	-0.02156	-0.04172
	0.05	0.007969	-0.04016
	0.051	-0.02047	-0.04516
	0.052	-0.02203	-0.03766
	0.053	-0.01391	-0.03766
	0.054	0.002969	-0.02859
	0.055	0.00625	-0.02719
	0.056	-0.00406	-0.02688
	0.057	0.030625	-0.02969
	0.058	0.045156	-0.03266
	0.059	0.057969	-0.035
	0.06	0.0175	-0.04156
	0.061	0.067031	-0.03734
	0.062	0.060938	-0.025
	0.063	0.019375	-0.00609
	0.064	-0.02313	0.02375
	0.065	-0.02531	0.037344
	0.066	-0.00172	0.055625
	0.067	0.003281	0.047031
	0.068	-0.0025	0.017031
	0.069	0.000469	-0.00141
	0.07	0.027031	-0.01719
	0.071	0.00625	-0.03344
	0.072	-0.01563	-0.04656
	0.073	-0.00797	-0.04516
	0.074	0.005938	-0.04359
	0.075	-0.01047	-0.02828
	0.076	-0.02375	-0.02703
	0.077	-0.02047	-0.03516
	0.078	-0.01234	-0.05109
	0.079	-0.02672	-0.04969
	0.08	-0.02453	-0.05672
	0.081	-0.03172	-0.06625
	0.082	-0.02141	-0.06531
	0.083	-0.02	-0.06734
	0.084	-0.03375	-0.05891
	0.085	-0.02547	-0.05359
	0.086	-0.00891	-0.04359
	0.087	0.007656	-0.0475
	0.088	-0.02188	-0.045
	0.089	-0.00578	-0.05453
	0.09	-0.03656	-0.05297
	0.091	-0.01313	-0.04813
	0.092	-0.01281	-0.04563
	0.093	-0.02078	-0.04172
	0.094	-0.00797	-0.03891
	0.095	-0.01297	-0.03547
	0.096	-0.025	-0.03188
	0.097	-0.02984	-0.03594
	0.098	-0.01828	-0.03391
	0.099	-0.04047	-0.03594
	0.1	-0.01406	-0.03484
	0.101	-0.02297	-0.03609
	0.102	-0.02984	-0.03609
	0.103	-0.02203	-0.03188
	0.104	-0.03188	-0.03
	0.105	-0.01922	-0.02234
	0.106	-0.00563	-0.01984
	0.107	0.003281	-0.01563
	0.108	-0.00391	-0.02609
	0.109	-0.00094	-0.01969
	0.11	-0.00406	-0.01438
	0.111	0.057344	0.022344
	0.112	0.241719	0.177969
	0.113	0.387031	0.466563
	0.114	0.509531	0.668594
	0.115	0.492969	0.590156
	0.116	0.484844	0.224219
	0.117	-0.00297	-0.32984
	0.118	-0.46281	-0.27734
	0.119	-0.42172	-0.00391
	0.12	-0.16172	0.056563
	0.121	0.025938	0.089531
	0.122	0.095469	0.103438
	0.123	0.104375	0.095313
	0.124	0.078906	0.069375
	0.125	0.082031	0.049531
	0.126	0.073594	0.034375
	0.127	0.038125	0.013906
	0.128	0.02	-0.00547
	0.129	-0.00891	-0.01672
	0.13	0.005156	-0.02484
	0.131	-0.02219	-0.02531
	0.132	-0.05375	-0.03141
	0.133	-0.04578	-0.03938
	0.134	-0.03484	-0.05016
	0.135	-0.06063	-0.0425
	0.136	-0.06547	-0.04219
	0.137	-0.06063	-0.0425
	0.138	-0.04906	-0.04516
	0.139	-0.05078	-0.04828
	0.14	-0.07234	-0.05219
	0.141	-0.07297	-0.05641
	0.142	-0.06328	-0.06047
	0.143	-0.07438	-0.06063
	0.144	-0.08797	-0.04781
	0.145	-0.07938	-0.04844
	0.146	-0.06141	-0.04234
	0.147	-0.0525	-0.03922
	0.148	-0.07281	-0.04219
	0.149	-0.06953	-0.05078
	0.15	-0.07609	-0.04781
	0.151	-0.06313	-0.04438
	0.152	-0.07047	-0.04188
	0.153	-0.06625	-0.03875
	0.154	-0.06969	-0.04047
	0.155	-0.06266	-0.035
	0.156	-0.07203	-0.03031
	0.157	-0.07094	-0.02359
	0.158	-0.04547	-0.03203
	0.159	-0.06641	-0.02938
	0.16	-0.04531	-0.03672
	0.161	-0.06266	-0.03641
	0.162	-0.06156	-0.03453
	0.163	-0.06359	-0.03234
	0.164	-0.06125	-0.0375
	0.165	-0.05594	-0.02344
	0.166	-0.03609	-0.02
	0.167	-0.01281	-0.02688
	0.168	-0.01891	-0.02813
	0.169	0.016563	-0.03141
	0.17	0.018438	-0.02719
	0.171	0.030625	-0.03078
	0.172	0.037344	-0.03063
	0.173	0.046563	-0.02703
	0.174	0.03	-0.00875
	0.175	-0.00594	0.011875
	0.176	-0.05797	0.038438
	0.177	-0.055	0.055
	0.178	-0.05125	0.0625
	0.179	-0.05	0.030938
	0.18	-0.06	0.010469
	0.181	-0.03375	-0.00328
	0.182	-0.03	-0.02266
	0.183	-0.03453	-0.03422
	0.184	-0.05219	-0.04641
	0.185	-0.04516	-0.03516
	0.186	-0.03484	-0.02391
	0.187	-0.03953	-0.02281
	0.188	-0.04328	-0.02813
	0.189	-0.05016	-0.0375
	0.19	-0.01688	-0.04406
	0.191	-0.04844	-0.03984
	0.192	-0.06688	-0.04672
	0.193	-0.04703	-0.05516
	0.194	-0.03234	-0.05219
	0.195	-0.04844	-0.04594
	0.196	-0.05766	-0.04359
	0.197	-0.03891	-0.03297
	0.198	-0.02781	-0.03453
	0.199	-0.02406	-0.03797
	0.2	-0.04891	-0.03516
	0.201	-0.04219	-0.04469
	0.202	-0.03203	-0.0425
	0.203	-0.04516	-0.03578
	0.204	-0.05	-0.02844
	0.205	-0.04563	-0.03281
	0.206	-0.02516	-0.01359
	0.207	-0.015	-0.02344
	0.208	-0.03234	-0.02422
	0.209	-0.03781	-0.02922
	0.21	-0.04141	-0.02797
	0.211	-0.02672	-0.01391
	0.212	-0.04641	-0.0125
	0.213	-0.03359	-0.01563
	0.214	-0.02875	-0.02297
	0.215	-0.04094	0.000469
	0.216	-0.04188	-0.00375
	0.217	-0.04047	-0.01203
	0.218	-0.02234	-0.00781
	0.219	-0.02875	-0.00828
	0.22	-0.01234	0.002813
	0.221	-0.04563	0.000625
	0.222	-0.03844	0.022656
	0.223	0.01875	0.151406
	0.224	0.211563	0.455781
	0.225	0.383125	0.674688
	0.226	0.498906	0.641875
	0.227	0.477344	0.2975
	0.228	0.4425	-0.27
	0.229	-0.02016	-0.31234
	0.23	-0.46391	0.005
	0.231	-0.41641	0.07375
	0.232	-0.13297	0.108281
	0.233	0.017188	0.122656
	0.234	0.089688	0.105469
	0.235	0.116094	0.092813
	0.236	0.1025	0.079375
	0.237	0.093125	0.04625
	0.238	0.072188	0.036563
	0.239	0.037344	0.022969
	0.24	0.002813	0.005
	0.241	-0.00125	-0.00547
	0.242	-0.01922	-0.01203
	0.243	-0.02797	-0.0175
	0.244	-0.04734	-0.04281
	0.245	-0.0475	-0.03563
	0.246	-0.04438	-0.0375
	0.247	-0.05344	-0.02938
	0.248	-0.05797	-0.03125
	0.249	-0.0525	-0.03531
	0.25	-0.02563	-0.02641
	0.251	-0.06031	-0.01969
	0.252	-0.07703	-0.0275
	0.253	-0.05969	-0.02281
	0.254	-0.06578	-0.03359
	0.255	-0.06703	-0.05391
	0.256	-0.07844	-0.03453
	0.257	-0.06156	-0.02813
	0.258	-0.05688	-0.03625
	0.259	-0.04688	-0.03734
	0.26	-0.09391	-0.03469
	0.261	-0.06469	-0.02625
	0.262	-0.05313	-0.02234
	0.263	-0.07469	-0.00922
	0.264	-0.08922	-0.0325
	0.265	-0.07469	-0.02859
	0.266	-0.05625	-0.02797
	0.267	-0.05438	-0.00563
	0.268	-0.05953	0.002969
	0.269	-0.06344	0.002344
	0.27	-0.04516	-0.02547
	0.271	-0.04234	-0.02578
	0.272	-0.05844	-0.00953
	0.273	-0.05281	-0.01781
	0.274	-0.04547	-0.01484
	0.275	-0.04906	-0.01875
	0.276	-0.05641	-0.02828
	0.277	-0.05625	0
	0.278	-0.02734	-0.00719
	0.279	-0.03563	-0.01047
	0.28	-0.00844	-0.01516
	0.281	-0.01219	-0.01281
	0.282	0.014375	-0.01641
	0.283	0.031094	-0.01828
	0.284	0.034844	-0.00406
	0.285	0.04	0.00875
	0.286	0.026406	0.027656
	0.287	0.0025	0.068906
	0.288	-0.02922	0.076406
	0.289	-0.02438	0.089844
	0.29	-0.03813	0.064688
	0.291	-0.02359	0.042188
	0.292	-0.02313	0.031094
	0.293	-0.02266	-0.00625
	0.294	-0.03453	-0.02016
	0.295	-0.01875	-0.02891
	0.296	-0.04063	-0.02
	0.297	-0.03984	-0.00328
	0.298	-0.02938	0.001719
	0.299	-0.04656	-0.02516
	0.3	-0.06859	-0.01734
	0.301	-0.05078	-0.03016
	0.302	-0.04938	-0.02766
	0.303	-0.05922	-0.01984
	0.304	-0.05547	-0.03953
	0.305	-0.06281	-0.04078
	0.306	-0.04203	-0.02703
	0.307	-0.03484	-0.02969
	0.308	-0.03703	-0.02797
	0.309	-0.03844	-0.02844
	0.31	0.003438	-0.02578
	0.311	-0.0325	-0.02609
	0.312	-0.05047	-0.02719
	0.313	-0.035	-0.02828
	0.314	-0.02547	-0.03469
	0.315	-0.03719	-0.01453
	0.316	-0.04656	-0.00781
	0.317	-0.03297	-0.0075
	0.318	-0.02281	-0.00406
	0.319	-0.01375	-0.01391
	0.32	-0.04563	-0.00094
	0.321	-0.02938	-0.01703
	0.322	-0.02234	-0.01656
	0.323	-0.03031	-0.01781
	0.324	-0.05188	-0.00938
	0.325	-0.0425	-0.00828
	0.326	-0.02688	-0.0075
	0.327	-0.00922	0.001406
	0.328	-0.02391	-0.00281
	0.329	-0.01969	-0.00688
	0.33	-0.02563	0.01375
	0.331	0.000469	0.025469
	0.332	-0.02156	0.014844
	0.333	-0.03875	0.014531
	0.334	-0.02438	0.124219
	0.335	0.04875	0.414063
	0.336	0.247344	0.659063
	0.337	0.410938	0.677813
	0.338	0.504531	0.407969
	0.339	0.431406	-0.18031
	0.34	0.402813	-0.30328
	0.341	-0.12578	-0.015
	0.342	-0.47516	0.057031
	0.343	-0.37875	0.107344
	0.344	-0.11016	0.155781
	0.345	0.03375	0.118438
	0.346	0.105625	0.101875
	0.347	0.127188	0.077031
	0.348	0.114375	0.079063
	0.349	0.12125	0.037969
	0.35	0.102969	0.014844
	0.351	0.052344	0.012031
	0.352	0.028281	0.013281
	0.353	0.005313	0.007188
	0.354	0.001563	-0.01688
	0.355	-0.01828	-0.01391
	0.356	-0.04031	-0.03938
	0.357	-0.03766	-0.03594
	0.358	-0.035	-0.02984
	0.359	-0.04453	-0.01141
	0.36	-0.08594	-0.03438
	0.361	-0.04125	-0.03469
	0.362	-0.03313	-0.03172
	0.363	-0.05391	-0.04109
	0.364	-0.07188	-0.03906
	0.365	-0.06969	-0.01781
	0.366	-0.05453	-0.01141
	0.367	-0.03969	-0.00422
	0.368	-0.06547	-0.03641
	0.369	-0.06469	-0.03047
	0.37	-0.03734	-0.03859
	0.371	-0.04859	-0.04063
	0.372	-0.07281	-0.03641
	0.373	-0.05953	-0.03891
	0.374	-0.04344	-0.02234
	0.375	-0.05672	-0.02344
	0.376	-0.05609	-0.01391
	0.377	-0.07656	-0.00891
	0.378	-0.05344	-0.02891
	0.379	-0.03766	-0.02469
	0.38	-0.03125	-0.01156
	0.381	-0.04313	-0.01766
	0.382	-0.02266	-0.01859
	0.383	-0.04547	-0.01766
	0.384	-0.05297	-0.02438
	0.385	-0.04766	-0.02219
	0.386	-0.04109	-0.02656
	0.387	-0.02422	-0.02047
	0.388	-0.03219	-0.02484
	0.389	-0.02109	-0.02125
	0.39	-0.03359	-0.02813
	0.391	-0.00109	-0.03188
	0.392	0.00125	-0.03
	0.393	0.017344	-0.03125
	0.394	0.051406	-0.0275
	0.395	0.068594	-0.01578
	0.396	0.058438	0.003438
	0.397	0.068438	0.029219
	0.398	0.017188	0.047344
	0.399	-0.03328	0.071875
	0.4	-0.02719	0.078438
	0.401	-0.05188	0.050781
	0.402	-0.04047	0.038125
	0.403	-0.0175	0.016875
	0.404	-0.03109	-0.00891
	0.405	-0.02172	-0.02328
	0.406	-0.02141	-0.02672
	0.407	-0.02391	-0.02516
	0.408	-0.02672	-0.00563
	0.409	-0.0025	-0.00797
	0.41	0.00875	-0.015
	0.411	-0.02859	-0.01953
	0.412	-0.03781	-0.02734
	0.413	-0.03688	-0.03188
	0.414	-0.03453	-0.03453
	0.415	-0.03938	-0.04031
	0.416	-0.06594	-0.04266
	0.417	-0.04297	-0.03469
	0.418	-0.01594	-0.03438
	0.419	-0.02031	-0.01984
	0.42	-0.04219	-0.02281
	0.421	0.018438	-0.03156
	0.422	0	-0.02875
	0.423	-0.04141	-0.03109
	0.424	-0.04406	-0.0275
	0.425	-0.04469	-0.03047
	0.426	-0.02984	-0.01953
	0.427	-0.00781	-0.01984
	0.428	-0.02156	-0.01219
	0.429	-0.02703	-0.01422
	0.43	-0.00422	-0.01797
	0.431	-0.0225	-0.01234
	0.432	-0.04188	-0.0125
	0.433	0	-0.01281
	0.434	-0.00406	-0.01563
	0.435	-0.0025	-0.01172
	0.436	-0.00531	-0.00734
	0.437	-0.01125	-0.01266
	0.438	-0.02016	-0.00484
	0.439	-0.02156	0.002031
	0.44	-0.00453	0.004375
	0.441	-0.04344	0.000781
	0.442	-0.00734	-0.00109
	0.443	0.001406	0.000938
	0.444	-0.02531	0.031563
	0.445	-0.02406	0.164844
	0.446	-0.00859	0.455781
	0.447	0.147969	0.662188
	0.448	0.321875	0.616719
	0.449	0.444063	0.321875
	0.45	0.503906	-0.2475
	0.451	0.49875	-0.26516
	0.452	0.385156	0.017969
	0.453	-0.19578	0.078438
	0.454	-0.4925	0.115625
	0.455	-0.32688	0.127188
	0.456	-0.06234	0.112656
	0.457	0.101719	0.084844
	0.458	0.144219	0.063438
	0.459	0.167969	0.041094
	0.46	0.118125	0.024531
	0.461	0.1125	0.010781
	0.462	0.09	-0.00047
	0.463	0.04625
	0.464	0.005938
	0.465	0.003594
	0.466	-0.00844
	0.467	0.009375
	0.468	-0.02344
	0.469	-0.02656
	0.47	-0.00281
	0.471	-0.02859
	0.472	-0.06
	0.473	-0.03891
	0.474	-0.02172
	0.475
	0.476
	0.477
	0.478
	0.479

## Sheet: ExData.10e
					vehicle	aldolazin 2mpk
					29.337	26.777
					45.3	44.896
					23.852	18.312
					49.591	28.271
					40.003	53.835
					30.177	50.195
	Table Analyzed	LVEDV uL							vehicle	aldolazin 2mpk
								Number of values	6	6
	Column B	aldolazin 2mpk
	vs.	vs.						Minimum	23.852	18.312
	Column A	vehicle						25% Percentile	27.9657	24.6608
								Median	35.09	36.5835
	Unpaired t test							75% Percentile	46.3728	51.105
	P value	0.9277						Maximum	49.591	53.835
	P value summary	ns
	Significantly different (P < 0.01)?	No						Mean	36.3767	37.0477
	One- or two-tailed P value?	Two-tailed						Std. Deviation	10.1218	14.49
	t, df	t=0.09298959, df=10						Std. Error of Mean	4.13221	5.91553
	How big is the difference?							Lower 95% CI	19.715	13.1954
	Mean of column A	36.3767						Upper 95% CI	53.0383	60.8999
	Mean of column B	37.0477
	Difference between means (B - A) ± SEM	0.6710000 ± 7.215862
	99% confidence interval	-22.19803 to 23.54003
	R squared (eta squared)	0.000863959
	F test to compare variances
	F, DFn, Dfd	2.049380, 5, 5
	P value	0.4498
	P value summary	ns
	Significantly different (P < 0.01)?	No
	Model comparison	SS	DF	Probability it is correct
	Null H. Population means identical	1563.41	11	86.15409%
	Alternative H: Distinct population means	1562.06	10	13.84591%
	Ratio of probabilities			6.22235
	Difference in AICc			-3.6563
	Normality of Residuals
	Test name	Statistics	P value	Passed normality test (alpha=0.01)?	P value summary
	Anderson-Darling (A2*)	0.431767	0.2533	Yes	ns
	D'Agostino-Pearson omnibus (K2)	2.91601	0.2327	Yes	ns
	Shapiro-Wilk (W)	0.923702	0.3181	Yes	ns
	Kolmogorov-Smirnov (distance)	0.198557	0.1	Yes	ns
	Data analyzed
	Sample size, column A	6
	Sample size, column B	6
					vehicle	2mpk aldolazin
					8.102	8.089
					8.95	9.171
					4.653	4.955
					14.332	7.642
					14.564	14.078
					6.668	11.883
	Table Analyzed	LVESV uL							vehicle	2mpk aldolazin
								Number of values	6	6
	Column B	2mpk aldolazin
	vs.	vs.						Minimum	4.653	4.955
	Column A	vehicle						25% Percentile	6.16425	6.97025
								Median	8.526	8.63
	Unpaired t test							75% Percentile	14.39	12.4317
	P value	0.9116						Maximum	14.564	14.078
	P value summary	ns
	Significantly different (P < 0.01)?	No						Mean	9.54483	9.303
	One- or two-tailed P value?	Two-tailed						Std. Deviation	4.06819	3.24383
	t, df	t=0.1138483, df=10						Std. Error of Mean	1.66083	1.32429
	How big is the difference?							Lower 95% CI	2.84813	3.96328
	Mean of column A	9.54483						Upper 95% CI	16.2415	14.6427
	Mean of column B	9.303
	Difference between means (B - A) ± SEM	-0.2418333 ± 2.124171
	99% confidence interval	-6.973910 to 6.490244
	R squared (eta squared)	0.00129447
	F test to compare variances
	F, DFn, Dfd	1.572842, 5, 5
	P value	0.6313
	P value summary	ns
	Significantly different (P < 0.01)?	No
	Model comparison	SS	DF	Probability it is correct
	Null H. Population means identical	135.538	11	86.12321%
	Alternative H: Distinct population means	135.363	10	13.87679%
	Ratio of probabilities			6.20628
	Difference in AICc			-3.65112
	Normality of Residuals
	Test name	Statistics	P value	Passed normality test (alpha=0.01)?	P value summary
	Anderson-Darling (A2*)	0.462707	0.2101	Yes	ns
	D'Agostino-Pearson omnibus (K2)	1.54943	0.4608	Yes	ns
	Shapiro-Wilk (W)	0.90565	0.1876	Yes	ns
	Kolmogorov-Smirnov (distance)	0.181675	0.1	Yes	ns
	Data analyzed
	Sample size, column A	6
	Sample size, column B	6
							vehicle	2mpk aldolazin
							72.383	69.793
							80.243	79.573
							80.491	72.941
							71.099	72.969
							63.593	73.85
							77.905	76.326
	Table Analyzed	EF%								vehicle	2mpk aldolazin
									Number of values	6	6
	Column B	2mpk aldolazin
	vs.	vs.							Minimum	63.593	69.793
	Column A	vehicle							25% Percentile	69.2225	72.154
									Median	75.144	73.4095
	Unpaired t test								75% Percentile	80.305	77.1377
	P value	0.9887							Maximum	80.491	79.573
	P value summary	ns
	Significantly different (P < 0.01)?	No							Mean	74.2857	74.242
	One- or two-tailed P value?	Two-tailed							Std. Deviation	6.56054	3.34733
	t, df	t=0.01452260, df=10							Std. Error of Mean	2.67833	1.36654
	How big is the difference?								Lower 95% CI	63.4862	68.7319
	Mean of column A	74.2857							Upper 95% CI	85.0851	79.7521
	Mean of column B	74.242
	Difference between means (B - A) ± SEM	-0.04366667 ± 3.006807
	99% confidence interval	-9.573058 to 9.485725
	R squared (eta squared)	2.10902e-05
	F test to compare variances
	F, DFn, Dfd	3.841344, 5, 5
	P value	0.166
	P value summary	ns
	Significantly different (P < 0.01)?	No
	Model comparison	SS	DF	Probability it is correct
	Null H. Population means identical	271.232	11	86.21433%
	Alternative H: Distinct population means	271.227	10	13.78567%
	Ratio of probabilities			6.25391
	Difference in AICc			-3.66641
	Normality of Residuals
	Test name	Statistics	P value	Passed normality test (alpha=0.01)?	P value summary
	Anderson-Darling (A2*)	0.304884	0.5166	Yes	ns
	D'Agostino-Pearson omnibus (K2)	1.34787	0.5097	Yes	ns
	Shapiro-Wilk (W)	0.935148	0.4379	Yes	ns
	Kolmogorov-Smirnov (distance)	0.114794	0.1	Yes	ns
	Data analyzed
	Sample size, column A	6
	Sample size, column B	6
